# Supplementary material for: Single‐cell transcriptomics reveals immune response of intestinal cell types to viral infection
Source: Mol Syst Biol. 2021 Jul 26;17(7):e9833. doi: 10.15252/msb.20209833 (PMC8311733; doi:10.15252/msb.20209833)
Supplement: Supplementary file 3 — Table EV1 [file MSB-17-e9833-s010.xlsx]

## Sheet: Legend
Table EV1. Clinical metadata and sample information, sample metadata and sample information, description of each individual and sample profiled in the study, including summary statistics describing the number and quality of cells sequenced from each sample.

## Sheet: Illeum_Biopsies
Sample	Donor	Age	Sex	Barcode	Cells Detected	Total Reads	Reads per cell
Ileum1_a	1	21	Female	B5	2217	233625804	105379
Ileum1_b	1	21	Female	B6	2075	227920776	109841
Ileum2_a	2	56	Female	B7	3332	346822354	104088
Ileum2_b	2	56	Female	B8	2929	250015046	85358.5

## Sheet: Organoids
Sample	10X Barcode	Batch	Cells Detected	Total Reads	Reads per cell	Median Genes	Median Counts	Cells After Filtering
N_Mock	E3	2	1150	131027865	68514	1250	1892
N_4h	E4	2	1581	287570518	181892	2640	10715
N_16h_1	E1	2	772	160405574	207779	2345	9108
N_16h_2	E2	2	1766	265064050	150093	2623	10526
Sort_Mock	H8	3	3249	197617083	60824	1385	3508
Sort_16h	H9	3	5481	534269653	97477	9660	1978
Ns_Mock	H10	3	973	105856037	108793	1702	4915
Ns_4h	H11	3	1215	116773171	96110	1634	4431
Ns_16h	H12	3	1202	127260849	105874	1951	6021
Ns_NMock_1	G8	4	1500	137027865	91352	737	2891
Ns_NMock_2	B7	5	1800	130885577	72714	704	2392
H4_Live2	B8	1	3661	99315092	27128	795	1565
