# Supplementary material for: Single‐cell transcriptomics reveals immune response of intestinal cell types to viral infection
Source: Mol Syst Biol. 2021 Jul 26;17(7):e9833. doi: 10.15252/msb.20209833 (PMC8311733; doi:10.15252/msb.20209833)
Supplement: Supplementary file 4 — Dataset EV1 [file MSB-17-e9833-s009.xlsx]

## Sheet: Dataset_EV1
	myAUC	avg_diff	power	pct.1	pct.2	cluster	gene
PCSK1N	1	189.121	1	1	0.014	Enteroendocrine	PCSK1N
SCT	0.988	105.591	0.976	0.98	0.082	Enteroendocrine	SCT
NEUROD1	0.96	40.7722	0.92	0.922	0.003	Enteroendocrine	NEUROD1
CHGA	0.94	373.146	0.88	0.882	0.006	Enteroendocrine	CHGA
SCG5	0.931	62.0568	0.862	0.863	0.003	Enteroendocrine	SCG5
SCGN	0.931	31.3593	0.862	0.863	0.002	Enteroendocrine	SCGN
SCG2	0.912	80.0647	0.824	0.824	0.002	Enteroendocrine	SCG2
TTR	0.911	35.0679	0.822	0.824	0.002	Enteroendocrine	TTR
CRYBA2	0.892	57.065	0.784	0.784	0.002	Enteroendocrine	CRYBA2
UCN3	0.892	17.4877	0.784	0.784	0.003	Enteroendocrine	UCN3
FABP5	0.887	68.712	0.774	0.824	0.1	Enteroendocrine	FABP5
CPE	0.859	21.3159	0.718	0.725	0.014	Enteroendocrine	CPE
RARRES1	0.859	2.5557	0.718	0.824	0.208	Enteroendocrine	RARRES1
CHGB	0.853	83.0182	0.706	0.706	0.002	Enteroendocrine	CHGB
FEV	0.853	11.1825	0.706	0.706	0.001	Enteroendocrine	FEV
FXYD3	0.846	-123.536	0.692	0.98	0.603	Enteroendocrine	FXYD3
NTS	0.841	Inf	0.682	0.725	0.12	Enteroendocrine	NTS
PYY	0.837	Inf	0.674	0.686	0.032	Enteroendocrine	PYY
S100A6	0.825	-340.854	0.65	1	0.964	Enteroendocrine	S100A6
BEX1	0.822	11.053	0.644	0.647	0.003	Enteroendocrine	BEX1
SSTR2	0.812	13.0408	0.624	0.627	0.005	Enteroendocrine	SSTR2
C12orf75	0.808	9.86237	0.616	0.725	0.207	Enteroendocrine	C12orf75
PCLO	0.799	1.53161	0.598	0.667	0.095	Enteroendocrine	PCLO
MARCKSL1	0.798	-1.85434	0.596	0.765	0.189	Enteroendocrine	MARCKSL1
PAM	0.797	4.60488	0.594	0.627	0.052	Enteroendocrine	PAM
TIMP1	0.794	1.15581	0.588	0.647	0.071	Enteroendocrine	TIMP1
CACNA1A	0.793	2.7	0.586	0.588	0.002	Enteroendocrine	CACNA1A
C9orf16	0.789	2.79848	0.578	0.804	0.324	Enteroendocrine	C9orf16
SSR4	0.783	-81.8053	0.566	0.922	0.645	Enteroendocrine	SSR4
ID3	0.782	29.9524	0.564	0.824	0.471	Enteroendocrine	ID3
LGALS3	0.222	-168.684	0.556	0.314	0.843	Enteroendocrine	LGALS3
MS4A8	0.777	-4.16304	0.554	0.863	0.524	Enteroendocrine	MS4A8
ASPH	0.776	13.6766	0.552	0.686	0.214	Enteroendocrine	ASPH
NPDC1	0.776	2.66676	0.552	0.686	0.151	Enteroendocrine	NPDC1
CKB	0.774	64.0227	0.548	0.569	0.035	Enteroendocrine	CKB
PCSK1	0.774	11.1817	0.548	0.549	0.001	Enteroendocrine	PCSK1
ETV1	0.773	5.30877	0.546	0.549	0.003	Enteroendocrine	ETV1
SPINK1	0.769	90.1457	0.538	0.961	0.754	Enteroendocrine	SPINK1
CLU	0.768	13.6939	0.536	0.569	0.047	Enteroendocrine	CLU
RTN1	0.764	12.0672	0.528	0.529	0.001	Enteroendocrine	RTN1
ISL1	0.764	5.18842	0.528	0.529	0.001	Enteroendocrine	ISL1
ADGRG4	0.764	-1.59953	0.528	0.549	0.019	Enteroendocrine	ADGRG4
SYT7	0.763	2.54665	0.526	0.608	0.082	Enteroendocrine	SYT7
REG4	0.76	52.1458	0.52	0.706	0.257	Enteroendocrine	REG4
S100A13	0.759	2.08603	0.518	0.745	0.293	Enteroendocrine	S100A13
ARFGEF3	0.757	3.9368	0.514	0.569	0.067	Enteroendocrine	ARFGEF3
RIMBP2	0.755	1.61507	0.51	0.51	0.001	Enteroendocrine	RIMBP2
SCG3	0.754	2.54671	0.508	0.51	0.001	Enteroendocrine	SCG3
TUBA1A	0.754	-1.85454	0.508	0.549	0.051	Enteroendocrine	TUBA1A
HOPX	0.752	50.3386	0.504	0.588	0.1	Enteroendocrine	HOPX
TM4SF4	0.745	18.5591	0.49	0.745	0.341	Enteroendocrine	TM4SF4
EID1	0.744	5.79818	0.488	0.706	0.332	Enteroendocrine	EID1
MYL6B	0.742	1.81485	0.484	0.549	0.076	Enteroendocrine	MYL6B
TPPP3	0.741	-3.79168	0.482	0.51	0.037	Enteroendocrine	TPPP3
CARHSP1	0.74	0.837855	0.48	0.706	0.313	Enteroendocrine	CARHSP1
QDPR	0.739	3.16407	0.478	0.549	0.096	Enteroendocrine	QDPR
PKM	0.738	-2.73286	0.476	0.784	0.49	Enteroendocrine	PKM
PIGR	0.266	-288.854	0.468	0.294	0.73	Enteroendocrine	PIGR
ID1	0.731	51.1454	0.462	0.902	0.741	Enteroendocrine	ID1
FABP1	0.276	-481.854	0.448	0.725	0.863	Enteroendocrine	FABP1
LXN	0.723	24.4677	0.446	0.549	0.157	Enteroendocrine	LXN
SMIM6	0.721	1.94626	0.442	0.51	0.082	Enteroendocrine	SMIM6
SELK	0.721	-1.04212	0.442	0.784	0.532	Enteroendocrine	SELK
NENF	0.72	-2.00801	0.44	0.608	0.212	Enteroendocrine	NENF
ALDOB	0.282	-431.167	0.436	0.51	0.835	Enteroendocrine	ALDOB
S100A11	0.718	-23.1298	0.436	0.824	0.555	Enteroendocrine	S100A11
RBP2	0.283	-420.684	0.434	0.294	0.715	Enteroendocrine	RBP2
DDC	0.717	-12.2556	0.434	0.765	0.42	Enteroendocrine	DDC
SCAND1	0.713	-3.07293	0.426	0.863	0.601	Enteroendocrine	SCAND1
GUCY2C	0.711	2.88549	0.422	0.667	0.317	Enteroendocrine	GUCY2C
CYSTM1	0.711	-33.1255	0.422	0.882	0.659	Enteroendocrine	CYSTM1
ATP1A1	0.29	-42.1743	0.42	0.431	0.801	Enteroendocrine	ATP1A1
FABP2	0.29	-303.854	0.42	0.627	0.837	Enteroendocrine	FABP2
PTMS	0.71	-2.08883	0.42	0.686	0.377	Enteroendocrine	PTMS
GSTA1	0.291	-385.854	0.418	0.216	0.59	Enteroendocrine	GSTA1
C4orf48	0.708	-5.76798	0.416	0.863	0.514	Enteroendocrine	C4orf48
XIST	0.705	-12.156	0.41	0.961	0.631	Enteroendocrine	XIST
C19orf33	0.296	-34.7207	0.408	0.451	0.784	Enteroendocrine	C19orf33
RPL13A	0.704	-402.854	0.408	0.98	0.96	Enteroendocrine	RPL13A
CES2	0.298	-93.8601	0.404	0.392	0.762	Enteroendocrine	CES2
IL32	0.299	-64.8542	0.402	0.529	0.865	Enteroendocrine	IL32
TMEM141	0.701	3.11747	0.402	0.745	0.403	Enteroendocrine	TMEM141
AES	0.701	2.46044	0.402	0.804	0.499	Enteroendocrine	AES
COX6C	0.701	-94.7184	0.402	0.961	0.872	Enteroendocrine	COX6C
LRMP	0.979	10.0418	0.958	0.964	0.015	Tuft	LRMP
MATK	0.968	5.13744	0.936	0.945	0.032	Tuft	MATK
AZGP1	0.95	12.9704	0.9	0.945	0.163	Tuft	AZGP1
SH2D6	0.944	6.91565	0.888	0.891	0.004	Tuft	SH2D6
TMSB4X	0.078	#NAME?	0.844	0.764	0.992	Tuft	TMSB4X
IL32.1	0.101	-211.903	0.798	0.182	0.867	Tuft	IL32
FYB	0.892	6.0117	0.784	0.836	0.078	Tuft	FYB
BMX	0.89	4.15441	0.78	0.782	0.002	Tuft	BMX
PHGR1	0.118	#NAME?	0.764	0.655	0.941	Tuft	PHGR1
RGS13	0.881	19.6327	0.762	0.764	0.003	Tuft	RGS13
SPIB	0.879	-15.8437	0.758	0.8	0.033	Tuft	SPIB
AVIL	0.866	4.48367	0.732	0.745	0.022	Tuft	AVIL
B2M	0.134	#NAME?	0.732	0.964	0.997	Tuft	B2M
MT-ND2	0.14	#NAME?	0.72	0.982	0.994	Tuft	MT-ND2
CD74	0.14	#NAME?	0.72	0.2	0.834	Tuft	CD74
C19orf33.1	0.141	-47.7449	0.718	0.145	0.786	Tuft	C19orf33
UBC	0.145	-50.7407	0.71	0.582	0.92	Tuft	UBC
NEAT1	0.145	-193.202	0.71	0.691	0.912	Tuft	NEAT1
ALDOB.1	0.145	-601.192	0.71	0.236	0.837	Tuft	ALDOB
PTGS1	0.854	3.84433	0.708	0.709	0.002	Tuft	PTGS1
HCK	0.853	3.85697	0.706	0.709	0.004	Tuft	HCK
TRPM5	0.853	2.42495	0.706	0.709	0.003	Tuft	TRPM5
SEPP1	0.148	-281.22	0.704	0.127	0.763	Tuft	SEPP1
SAT1	0.15	-70.8766	0.7	0.418	0.883	Tuft	SAT1
SLC25A5	0.152	-104.723	0.696	0.164	0.805	Tuft	SLC25A5
LDHA	0.153	-42.654	0.694	0.091	0.748	Tuft	LDHA
TPT1	0.153	-283.882	0.694	0.945	0.989	Tuft	TPT1
MT-ND3	0.153	#NAME?	0.694	1	0.995	Tuft	MT-ND3
HPGDS	0.845	16.9605	0.69	0.691	0.002	Tuft	HPGDS
PRAP1	0.156	-425.93	0.688	0.473	0.858	Tuft	PRAP1
P4HB	0.159	-31.3035	0.682	0.255	0.812	Tuft	P4HB
FABP2.1	0.16	-377.93	0.68	0.345	0.839	Tuft	FABP2
KRT18	0.839	-65.9302	0.678	1	0.782	Tuft	KRT18
ATP2A3	0.836	2.93783	0.672	0.764	0.125	Tuft	ATP2A3
ANPEP	0.164	-188.612	0.672	0.309	0.81	Tuft	ANPEP
TLE4	0.834	2.03952	0.668	0.855	0.29	Tuft	TLE4
LGALS3.1	0.171	-189.517	0.658	0.382	0.843	Tuft	LGALS3
ADIRF	0.171	-398.93	0.658	0.309	0.81	Tuft	ADIRF
S100A10	0.172	-76.422	0.656	0.382	0.867	Tuft	S100A10
SMIM24	0.173	-120.802	0.654	0.127	0.754	Tuft	SMIM24
IFI6	0.827	-3.95981	0.654	0.691	0.05	Tuft	IFI6
MARCKSL1.1	0.827	-6.88257	0.654	0.818	0.189	Tuft	MARCKSL1
GPX4	0.175	-60.1703	0.65	0.236	0.767	Tuft	GPX4
AMN	0.175	-69.1031	0.65	0.4	0.829	Tuft	AMN
MT-CYB	0.177	#NAME?	0.646	1	0.996	Tuft	MT-CYB
MT-ND1	0.178	#NAME?	0.644	0.982	0.987	Tuft	MT-ND1
CFL1	0.18	-65.3365	0.64	0.655	0.949	Tuft	CFL1
GNG13	0.818	3.2299	0.636	0.636	0.001	Tuft	GNG13
DPEP1	0.183	-119.904	0.634	0.2	0.722	Tuft	DPEP1
CTSD	0.184	-61.7352	0.632	0.436	0.82	Tuft	CTSD
MT-ND4L	0.185	-113.003	0.63	0.636	0.892	Tuft	MT-ND4L
C15orf48	0.185	-137.947	0.63	0.327	0.807	Tuft	C15orf48
PRR13	0.186	-40.8806	0.628	0.364	0.806	Tuft	PRR13
FABP1.1	0.186	-548.803	0.628	0.491	0.864	Tuft	FABP1
CST3	0.187	-189.295	0.626	0.636	0.852	Tuft	CST3
ITM2B	0.188	-53.9206	0.624	0.436	0.857	Tuft	ITM2B
ITPR2	0.811	1.8374	0.622	0.691	0.1	Tuft	ITPR2
MT-ATP6	0.189	#NAME?	0.622	1	0.994	Tuft	MT-ATP6
CES2.1	0.19	-105.014	0.62	0.2	0.764	Tuft	CES2
TSPAN8	0.19	-145.333	0.62	0.164	0.737	Tuft	TSPAN8
EDF1	0.192	-48.9348	0.616	0.655	0.907	Tuft	EDF1
FOS	0.193	-36.6729	0.614	0.255	0.74	Tuft	FOS
EEF1B2	0.193	-118.285	0.614	0.236	0.738	Tuft	EEF1B2
APOC3	0.193	#NAME?	0.614	0.273	0.755	Tuft	APOC3
MT-ND4	0.194	#NAME?	0.612	1	0.996	Tuft	MT-ND4
LGALS2	0.195	-73.9294	0.61	0.218	0.753	Tuft	LGALS2
HLA-DRA	0.196	-381.926	0.608	0.2	0.723	Tuft	HLA-DRA
GUCA2A	0.196	#NAME?	0.608	0.255	0.729	Tuft	GUCA2A
ALOX5AP	0.802	16.6515	0.604	0.691	0.1	Tuft	ALOX5AP
SI	0.198	-129.057	0.604	0.182	0.736	Tuft	SI
MT-CO1	0.2	#NAME?	0.6	1	0.999	Tuft	MT-CO1
SH2D7	0.799	2.52002	0.598	0.6	0.001	Tuft	SH2D7
S100A14	0.201	-41.7493	0.598	0.236	0.729	Tuft	S100A14
PTPN18	0.798	2.18102	0.596	0.727	0.193	Tuft	PTPN18
CD24	0.798	-38.9096	0.596	0.727	0.144	Tuft	CD24
ID1.1	0.202	-103.749	0.596	0.255	0.745	Tuft	ID1
PLS1	0.203	-25.9898	0.594	0.127	0.684	Tuft	PLS1
EIF1	0.204	-80.6109	0.592	0.709	0.914	Tuft	EIF1
CLDN4	0.205	-52.9173	0.59	0.273	0.743	Tuft	CLDN4
FTH1	0.205	#NAME?	0.59	0.945	0.978	Tuft	FTH1
RHOC	0.206	-20.9091	0.588	0.218	0.735	Tuft	RHOC
FTL	0.206	-519.923	0.588	0.891	0.967	Tuft	FTL
PLCG2	0.793	-180.931	0.586	1	0.475	Tuft	PLCG2
TAGLN2	0.208	-11.3276	0.584	0.127	0.678	Tuft	TAGLN2
APOB	0.208	-133.955	0.584	0.164	0.678	Tuft	APOB
APOA4	0.208	#NAME?	0.584	0.436	0.798	Tuft	APOA4
MEP1A	0.21	-53.0667	0.58	0.091	0.652	Tuft	MEP1A
PSTPIP2	0.789	2.22404	0.578	0.582	0.006	Tuft	PSTPIP2
MT-CO3	0.212	#NAME?	0.576	1	0.998	Tuft	MT-CO3
PEBP1	0.214	-73.6171	0.572	0.309	0.756	Tuft	PEBP1
KRT19	0.216	-190.923	0.568	0.255	0.76	Tuft	KRT19
RPLP2	0.217	-253.882	0.566	0.764	0.943	Tuft	RPLP2
APOA1	0.217	#NAME?	0.566	0.782	0.918	Tuft	APOA1
PRELID1	0.218	-23.1199	0.564	0.145	0.674	Tuft	PRELID1
TMBIM6	0.218	-78.9049	0.564	0.6	0.875	Tuft	TMBIM6
FABP6	0.218	#NAME?	0.564	0.491	0.823	Tuft	FABP6
ALOX5	0.781	3.11493	0.562	0.582	0.026	Tuft	ALOX5
HOTAIRM1	0.781	1.83017	0.562	0.636	0.1	Tuft	HOTAIRM1
MT-ND5	0.219	-166.934	0.562	0.964	0.97	Tuft	MT-ND5
PSME2	0.22	-39.7483	0.56	0.382	0.79	Tuft	PSME2
HSD17B11	0.221	-23.9953	0.558	0.127	0.646	Tuft	HSD17B11
DGAT1	0.221	-54.2961	0.558	0.255	0.726	Tuft	DGAT1
MYL12A	0.222	-43.5676	0.556	0.382	0.78	Tuft	MYL12A
ASS1	0.223	-73.9043	0.554	0.091	0.633	Tuft	ASS1
CIB1	0.224	-14.0599	0.552	0.2	0.708	Tuft	CIB1
TMEM54	0.224	-26.8258	0.552	0.145	0.665	Tuft	TMEM54
SAT2	0.224	-47.2619	0.552	0.164	0.667	Tuft	SAT2
ACSL5	0.225	-30.4348	0.55	0.182	0.674	Tuft	ACSL5
ENPEP	0.225	-32.1818	0.55	0.055	0.596	Tuft	ENPEP
ATP1A1.1	0.225	-62.1092	0.55	0.455	0.801	Tuft	ATP1A1
CYP3A5	0.228	-23.8937	0.544	0.255	0.694	Tuft	CYP3A5
VAMP8	0.228	-24.202	0.544	0.364	0.797	Tuft	VAMP8
UGT2B17	0.228	-49.0653	0.544	0.109	0.63	Tuft	UGT2B17
COX4I1	0.229	-96.026	0.542	0.636	0.907	Tuft	COX4I1
IL17RB	0.77	1.77901	0.54	0.582	0.051	Tuft	IL17RB
EEF1A1	0.23	-562.93	0.54	0.909	0.972	Tuft	EEF1A1
EZR	0.231	-17.5873	0.538	0.236	0.69	Tuft	EZR
PCK1	0.232	-42.5535	0.536	0.091	0.597	Tuft	PCK1
NBL1	0.233	-10.5919	0.534	0.091	0.603	Tuft	NBL1
ZFP36L1	0.233	-11.3437	0.534	0.018	0.547	Tuft	ZFP36L1
BLVRB	0.233	-20.9448	0.534	0.073	0.58	Tuft	BLVRB
JUNB	0.233	-34.0755	0.534	0.273	0.714	Tuft	JUNB
CBR1	0.234	-58.6922	0.532	0.145	0.655	Tuft	CBR1
RBP2.1	0.234	-387.93	0.532	0.236	0.716	Tuft	RBP2
UQCRQ	0.235	-117.179	0.53	0.545	0.835	Tuft	UQCRQ
BCAM	0.764	1.69371	0.528	0.545	0.02	Tuft	BCAM
CCNL1	0.236	-10.5624	0.528	0.236	0.674	Tuft	CCNL1
SLC5A1	0.236	-37.1905	0.528	0.145	0.638	Tuft	SLC5A1
RPL36AL	0.237	-28.6798	0.526	0.509	0.847	Tuft	RPL36AL
MYL12B	0.237	-41.8188	0.526	0.527	0.836	Tuft	MYL12B
AGR3	0.237	-50.5948	0.526	0.127	0.608	Tuft	AGR3
ATP5E	0.237	-82.5724	0.526	0.655	0.886	Tuft	ATP5E
CCSER1	0.762	1.23701	0.524	0.6	0.086	Tuft	CCSER1
TMC5	0.238	-14.8138	0.524	0.236	0.669	Tuft	TMC5
KHK	0.238	-51.4719	0.524	0.145	0.626	Tuft	KHK
SLC6A19	0.239	-38.4956	0.522	0.127	0.597	Tuft	SLC6A19
FXYD3.1	0.239	-160.535	0.522	0.127	0.608	Tuft	FXYD3
MUC3A	0.24	-12.8314	0.52	0.073	0.573	Tuft	MUC3A
FAM3D	0.24	-35.5363	0.52	0.091	0.588	Tuft	FAM3D
PIGR.1	0.241	-295.93	0.518	0.291	0.73	Tuft	PIGR
ACTB	0.241	-327.93	0.518	0.909	0.969	Tuft	ACTB
RARRES3	0.242	-18.1827	0.516	0.236	0.666	Tuft	RARRES3
RPS25	0.242	-152.873	0.516	0.691	0.885	Tuft	RPS25
TDP2	0.243	-22.4723	0.514	0.164	0.628	Tuft	TDP2
MYO1A	0.244	-21.1255	0.512	0.2	0.648	Tuft	MYO1A
OAT	0.244	-79.7054	0.512	0.382	0.737	Tuft	OAT
KRT20	0.244	-83.7827	0.512	0.309	0.712	Tuft	KRT20
PCK2	0.245	-19.5321	0.51	0.055	0.566	Tuft	PCK2
MPST	0.245	-28.2604	0.51	0.273	0.699	Tuft	MPST
ACE	0.245	-44.656	0.51	0.091	0.584	Tuft	ACE
TSPAN3	0.246	-11.3935	0.508	0.127	0.607	Tuft	TSPAN3
ACADVL	0.246	-12.6778	0.508	0.2	0.652	Tuft	ACADVL
MAF	0.246	-26.1424	0.508	0.036	0.536	Tuft	MAF
COX7C	0.246	-122.803	0.508	0.673	0.889	Tuft	COX7C
OAZ1	0.247	-36.7827	0.506	0.636	0.873	Tuft	OAZ1
HLA-DRB1	0.248	-159.768	0.504	0.145	0.608	Tuft	HLA-DRB1
HADHA	0.249	-12.6544	0.502	0.2	0.653	Tuft	HADHA
MALL	0.249	-30.3496	0.502	0.109	0.596	Tuft	MALL
MUC13	0.249	-62.1303	0.502	0.273	0.675	Tuft	MUC13
ZG16	0.249	#NAME?	0.502	0.291	0.695	Tuft	ZG16
REEP6	0.25	-15.1361	0.5	0.109	0.573	Tuft	REEP6
TM4SF20	0.25	-41.1879	0.5	0.091	0.565	Tuft	TM4SF20
TMA7	0.25	-41.8792	0.5	0.636	0.879	Tuft	TMA7
ATP5I	0.25	-51.9997	0.5	0.655	0.879	Tuft	ATP5I
ATP1B1	0.251	-52.819	0.498	0.345	0.703	Tuft	ATP1B1
COX5B	0.251	-71.8032	0.498	0.6	0.873	Tuft	COX5B
XPNPEP2	0.252	-13.09	0.496	0.036	0.52	Tuft	XPNPEP2
CDKN1A	0.252	-21.9972	0.496	0.091	0.564	Tuft	CDKN1A
CLDN7	0.252	-34.8437	0.496	0.509	0.792	Tuft	CLDN7
MISP	0.253	-17.71	0.494	0.218	0.666	Tuft	MISP
MME	0.254	-24.1279	0.492	0.091	0.547	Tuft	MME
CYP3A4	0.254	-81.682	0.492	0.109	0.557	Tuft	CYP3A4
GAPDH	0.255	-143.009	0.49	0.945	0.97	Tuft	GAPDH
CD164	0.256	-14.7873	0.488	0.273	0.662	Tuft	CD164
GPA33	0.256	-16.1449	0.488	0.182	0.608	Tuft	GPA33
COX6B1	0.256	-63.7731	0.488	0.655	0.881	Tuft	COX6B1
EPCAM	0.256	-104.504	0.488	0.618	0.831	Tuft	EPCAM
SNRNP27	0.743	2.65947	0.486	0.655	0.19	Tuft	SNRNP27
CLTB	0.257	-9.49973	0.486	0.164	0.615	Tuft	CLTB
ETFB	0.257	-13.2488	0.486	0.236	0.664	Tuft	ETFB
CDHR5	0.257	-75.6046	0.486	0.709	0.788	Tuft	CDHR5
RPS28	0.257	-356.379	0.486	0.745	0.914	Tuft	RPS28
TUBA1A.1	0.742	-13.3119	0.484	0.527	0.05	Tuft	TUBA1A
CTSZ	0.258	-14.5945	0.484	0.109	0.57	Tuft	CTSZ
ALKBH7	0.258	-22.8751	0.484	0.109	0.571	Tuft	ALKBH7
FLJ22763	0.258	-52.6645	0.484	0.073	0.537	Tuft	FLJ22763
RPS26	0.258	-58.6136	0.484	0.618	0.864	Tuft	RPS26
MTTP	0.259	-36.2133	0.482	0.145	0.606	Tuft	MTTP
AHNAK	0.26	-12.8833	0.48	0.055	0.523	Tuft	AHNAK
HINT1	0.26	-44.541	0.48	0.364	0.73	Tuft	HINT1
TSPAN1	0.26	-67.8168	0.48	0.091	0.564	Tuft	TSPAN1
CREB3L3	0.261	-24.7596	0.478	0.055	0.518	Tuft	CREB3L3
ALDOA	0.261	-29.7454	0.478	0.509	0.784	Tuft	ALDOA
CHCHD10	0.261	-34.4758	0.478	0.309	0.687	Tuft	CHCHD10
MGST3	0.262	-67.8778	0.476	0.236	0.647	Tuft	MGST3
COMTD1	0.263	-7.44752	0.474	0.073	0.532	Tuft	COMTD1
DNPH1	0.263	-14.8307	0.474	0.091	0.558	Tuft	DNPH1
LINC01133	0.263	-23.5232	0.474	0.055	0.524	Tuft	LINC01133
ATP5D	0.263	-36.8219	0.474	0.509	0.783	Tuft	ATP5D
HEBP1	0.264	-20.287	0.472	0.073	0.525	Tuft	HEBP1
KLF6	0.264	-22.7694	0.472	0.145	0.588	Tuft	KLF6
CAMK2N1	0.265	-11.2803	0.47	0.182	0.595	Tuft	CAMK2N1
UQCRB	0.265	-39.4795	0.47	0.491	0.765	Tuft	UQCRB
SLC25A3	0.265	-42.6706	0.47	0.255	0.679	Tuft	SLC25A3
RPS27A	0.265	-247.93	0.47	0.745	0.908	Tuft	RPS27A
RPS14	0.265	-408.617	0.47	0.818	0.937	Tuft	RPS14
ZNF706	0.267	-9.84148	0.466	0.091	0.53	Tuft	ZNF706
ARPC1B	0.267	-17.8103	0.466	0.164	0.597	Tuft	ARPC1B
DHRS7	0.267	-27.5646	0.466	0.109	0.559	Tuft	DHRS7
DNASE1	0.267	-28.1323	0.466	0.127	0.57	Tuft	DNASE1
SH3BGRL3	0.267	-68.7351	0.466	0.309	0.696	Tuft	SH3BGRL3
GSTA1.1	0.267	-378.93	0.466	0.109	0.59	Tuft	GSTA1
NAPRT	0.268	-12.854	0.464	0.182	0.603	Tuft	NAPRT
MGAM	0.268	-39.6994	0.464	0.055	0.506	Tuft	MGAM
CALM1	0.268	-72.7458	0.464	0.509	0.769	Tuft	CALM1
ANXA2	0.269	-53.6936	0.462	0.218	0.639	Tuft	ANXA2
CYB5A	0.269	-66.4104	0.462	0.418	0.732	Tuft	CYB5A
SERF2	0.269	-117.8	0.462	0.873	0.954	Tuft	SERF2
RPL38	0.269	-118.243	0.462	0.764	0.897	Tuft	RPL38
COX6C.1	0.269	-125.617	0.462	0.655	0.874	Tuft	COX6C
LGALS4	0.269	-149.28	0.462	0.6	0.81	Tuft	LGALS4
GUCA2B	0.269	#NAME?	0.462	0.127	0.54	Tuft	GUCA2B
SLC15A1	0.27	-21.3112	0.46	0.109	0.551	Tuft	SLC15A1
ARPC2	0.27	-30.2564	0.46	0.309	0.675	Tuft	ARPC2
RPS29	0.27	-440.93	0.46	0.927	0.96	Tuft	RPS29
MT1G	0.27	#NAME?	0.46	0.364	0.711	Tuft	MT1G
SCP2	0.271	-22.7547	0.458	0.364	0.732	Tuft	SCP2
BIRC3	0.271	-25.5523	0.458	0.091	0.541	Tuft	BIRC3
RPL34	0.271	-493.93	0.458	0.873	0.958	Tuft	RPL34
SDCBP2	0.272	-17.6095	0.456	0.127	0.551	Tuft	SDCBP2
GNG5	0.272	-19.3856	0.456	0.182	0.59	Tuft	GNG5
CLDN15	0.272	-20.4738	0.456	0.127	0.563	Tuft	CLDN15
PTGR1	0.272	-40.7591	0.456	0.145	0.568	Tuft	PTGR1
ATP5J	0.272	-45.7962	0.456	0.4	0.746	Tuft	ATP5J
CDC42	0.273	-10.7143	0.454	0.182	0.605	Tuft	CDC42
MTRNR2L12	0.273	-12.4722	0.454	0.273	0.643	Tuft	MTRNR2L12
CALM3	0.273	-14.463	0.454	0.273	0.635	Tuft	CALM3
MS4A8.1	0.273	-23.6095	0.454	0.091	0.529	Tuft	MS4A8
ENO1	0.273	-25.8578	0.454	0.236	0.633	Tuft	ENO1
ATP5G3	0.273	-74.7983	0.454	0.327	0.72	Tuft	ATP5G3
RPS16	0.273	-131.659	0.454	0.636	0.855	Tuft	RPS16
SULT1A1	0.274	-20.7061	0.452	0.218	0.621	Tuft	SULT1A1
MTRNR2L8	0.274	-50.9775	0.452	0.4	0.698	Tuft	MTRNR2L8
CD151	0.275	-7.25953	0.45	0.127	0.553	Tuft	CD151
SERINC2	0.275	-9.88177	0.45	0.109	0.535	Tuft	SERINC2
CTSS	0.275	-12.7818	0.45	0.091	0.548	Tuft	CTSS
DUSP1	0.275	-17.7188	0.45	0.127	0.544	Tuft	DUSP1
RPS27L	0.275	-47.7448	0.45	0.6	0.839	Tuft	RPS27L
DBI	0.275	-48.8529	0.45	0.2	0.606	Tuft	DBI
UBA52	0.275	-65.6327	0.45	0.655	0.848	Tuft	UBA52
PCBP1	0.276	-8.79108	0.448	0.236	0.637	Tuft	PCBP1
CAST	0.276	-11.1768	0.448	0.2	0.596	Tuft	CAST
SULT1A2	0.276	-12.3652	0.448	0.109	0.533	Tuft	SULT1A2
SERPINB1	0.276	-17.6141	0.448	0.127	0.549	Tuft	SERPINB1
DDT	0.276	-44.7192	0.448	0.2	0.599	Tuft	DDT
SMIM22	0.276	-53.1611	0.448	0.618	0.803	Tuft	SMIM22
LMO7	0.277	-8.54007	0.446	0.091	0.511	Tuft	LMO7
LIMA1	0.277	-22.3133	0.446	0.164	0.582	Tuft	LIMA1
DHRS11	0.277	-26.483	0.446	0.145	0.574	Tuft	DHRS11
TM4SF5	0.277	-29.2747	0.446	0.345	0.674	Tuft	TM4SF5
RPL37	0.277	-238.883	0.446	0.855	0.912	Tuft	RPL37
TNFRSF1A	0.278	-17.7344	0.444	0.127	0.535	Tuft	TNFRSF1A
AGPAT2	0.278	-38.2153	0.444	0.255	0.633	Tuft	AGPAT2
COX6A1	0.278	-47.4423	0.444	0.564	0.82	Tuft	COX6A1
RPLP0	0.278	-176.331	0.444	0.582	0.797	Tuft	RPLP0
SERP1	0.279	-10.9714	0.442	0.109	0.528	Tuft	SERP1
PRSS8	0.28	-12.5437	0.44	0.182	0.585	Tuft	PRSS8
GSTK1	0.28	-17.7997	0.44	0.236	0.603	Tuft	GSTK1
PFN1	0.28	-78.8562	0.44	0.527	0.864	Tuft	PFN1
DPP4	0.281	-20.1917	0.438	0.127	0.521	Tuft	DPP4
FBP1	0.281	-21.744	0.438	0.091	0.506	Tuft	FBP1
IFI27	0.281	-192.923	0.438	0.4	0.711	Tuft	IFI27
RPS23	0.281	-273.76	0.438	0.764	0.885	Tuft	RPS23
EFHD2	0.282	-10.2158	0.436	0.273	0.64	Tuft	EFHD2
TMEM59	0.282	-35.6477	0.436	0.436	0.73	Tuft	TMEM59
HLA-C	0.282	-47.262	0.436	0.691	0.873	Tuft	HLA-C
NDUFA6	0.283	-10.9388	0.434	0.164	0.565	Tuft	NDUFA6
VDAC2	0.283	-12.1961	0.434	0.127	0.544	Tuft	VDAC2
CLDN3	0.283	-64.3156	0.434	0.291	0.671	Tuft	CLDN3
RPL39	0.283	-425.93	0.434	0.727	0.886	Tuft	RPL39
PEPD	0.284	-36.7011	0.432	0.145	0.53	Tuft	PEPD
SLC44A4	0.285	-6.05833	0.43	0.164	0.56	Tuft	SLC44A4
ABCB1	0.285	-15.5272	0.43	0.164	0.559	Tuft	ABCB1
ALPI	0.285	-19.8726	0.43	0.109	0.501	Tuft	ALPI
CHCHD2	0.285	-38.5757	0.43	0.491	0.774	Tuft	CHCHD2
BTF3	0.285	-66.3505	0.43	0.382	0.707	Tuft	BTF3
FUOM	0.286	-12.2776	0.428	0.091	0.51	Tuft	FUOM
CNDP2	0.286	-16.6018	0.428	0.255	0.62	Tuft	CNDP2
OCIAD2	0.286	-21.4282	0.428	0.164	0.559	Tuft	OCIAD2
FBXW5	0.287	-6.72576	0.426	0.127	0.519	Tuft	FBXW5
RPL19	0.287	-170.276	0.426	0.745	0.891	Tuft	RPL19
EEF2	0.288	-40.9747	0.424	0.764	0.843	Tuft	EEF2
C14orf2	0.289	-51.2316	0.422	0.527	0.754	Tuft	C14orf2
HNRNPA1	0.289	-88.2463	0.422	0.291	0.633	Tuft	HNRNPA1
RPL11	0.289	-211.881	0.422	0.945	0.942	Tuft	RPL11
POMP	0.29	-14.6457	0.42	0.236	0.614	Tuft	POMP
SOD1	0.29	-35.7177	0.42	0.436	0.736	Tuft	SOD1
SPINK1.1	0.29	-200.811	0.42	0.436	0.757	Tuft	SPINK1
GUK1	0.291	-16.5552	0.418	0.418	0.708	Tuft	GUK1
GLRX	0.291	-25.5765	0.418	0.2	0.563	Tuft	GLRX
UQCRH	0.291	-68.58	0.418	0.4	0.703	Tuft	UQCRH
SLC25A6	0.292	-65.674	0.416	0.4	0.73	Tuft	SLC25A6
UBB	0.292	-101.349	0.416	0.873	0.949	Tuft	UBB
SERPINA1	0.292	-196.463	0.416	0.564	0.73	Tuft	SERPINA1
SEC61G	0.293	-28.0617	0.414	0.291	0.642	Tuft	SEC61G
COX7B	0.293	-60.0882	0.414	0.527	0.756	Tuft	COX7B
CDHR2	0.294	-28.042	0.412	0.382	0.636	Tuft	CDHR2
RAC1	0.294	-29.4983	0.412	0.382	0.684	Tuft	RAC1
ZFP36L2	0.295	-13.6636	0.41	0.218	0.588	Tuft	ZFP36L2
SUCLG1	0.295	-27.7469	0.41	0.164	0.527	Tuft	SUCLG1
RPL27A	0.295	-257.237	0.41	0.945	0.953	Tuft	RPL27A
HNF4G	0.296	-12.0578	0.408	0.127	0.504	Tuft	HNF4G
ZFP36	0.296	-19.5256	0.408	0.345	0.636	Tuft	ZFP36
HN1	0.296	-32.5455	0.408	0.218	0.564	Tuft	HN1
HLA-A	0.296	-102.931	0.408	0.945	0.98	Tuft	HLA-A
RPS21	0.296	-184.785	0.408	0.673	0.826	Tuft	RPS21
TOR1AIP2	0.297	-8.55687	0.406	0.145	0.517	Tuft	TOR1AIP2
COX8A	0.297	-52.7825	0.406	0.473	0.778	Tuft	COX8A
RPL10	0.297	-396.929	0.406	0.891	0.942	Tuft	RPL10
SLC39A4	0.298	-14.2609	0.404	0.182	0.547	Tuft	SLC39A4
CYCS	0.298	-17.0373	0.404	0.127	0.502	Tuft	CYCS
SLC25A37	0.299	-8.83084	0.402	0.109	0.501	Tuft	SLC25A37
ACTN4	0.299	-18.2839	0.402	0.345	0.642	Tuft	ACTN4
VMP1	0.3	-3.85644	0.4	0.127	0.51	Tuft	VMP1
GNA11	0.3	-24.6519	0.4	0.218	0.575	Tuft	GNA11
ATP5O	0.3	-32.3344	0.4	0.236	0.574	Tuft	ATP5O
S100A11.1	0.3	-36.9706	0.4	0.2	0.558	Tuft	S100A11
NDUFA1	0.3	-48.9194	0.4	0.618	0.842	Tuft	NDUFA1
HMGB2	0.99	62.8663	0.98	0.994	0.148	Cycling TA	HMGB2
TUBA1B	0.986	77.8071	0.972	1	0.528	Cycling TA	TUBA1B
STMN1	0.983	20.8648	0.966	0.983	0.065	Cycling TA	STMN1
HMGB1	0.976	16.582	0.952	1	0.743	Cycling TA	HMGB1
PTMA	0.976	-51.4427	0.952	1	0.871	Cycling TA	PTMA
H2AFZ	0.975	15.2331	0.95	0.978	0.372	Cycling TA	H2AFZ
HMGN2	0.972	10.8824	0.944	0.989	0.462	Cycling TA	HMGN2
CKS2	0.966	36.7626	0.932	0.956	0.11	Cycling TA	CKS2
TUBB	0.964	12.9151	0.928	0.972	0.316	Cycling TA	TUBB
PPIA	0.958	12.867	0.916	1	0.704	Cycling TA	PPIA
GSTP1	0.956	10.1794	0.912	1	0.627	Cycling TA	GSTP1
HNRNPA2B1	0.956	-16.7194	0.912	1	0.72	Cycling TA	HNRNPA2B1
NUCKS1	0.954	14.8435	0.908	0.961	0.233	Cycling TA	NUCKS1
SNRPF	0.953	1.40305	0.906	0.967	0.321	Cycling TA	SNRPF
HSPE1	0.95	-1.08323	0.9	0.989	0.542	Cycling TA	HSPE1
RAN	0.949	16.701	0.898	0.961	0.367	Cycling TA	RAN
SNRPD1	0.949	12.7528	0.898	0.956	0.25	Cycling TA	SNRPD1
IDH2	0.949	0.867631	0.898	0.95	0.201	Cycling TA	IDH2
HNRNPA1.1	0.947	-12.1291	0.894	0.994	0.624	Cycling TA	HNRNPA1
RPL37A	0.947	-31.1368	0.894	1	0.89	Cycling TA	RPL37A
RPSA	0.945	-18.1358	0.89	0.994	0.641	Cycling TA	RPSA
RPLP0.1	0.945	-38.1358	0.89	0.994	0.791	Cycling TA	RPLP0
TOP2A	0.944	46.1494	0.888	0.895	0.018	Cycling TA	TOP2A
MKI67	0.944	23.8618	0.888	0.895	0.018	Cycling TA	MKI67
AGR2	0.944	-104.136	0.888	0.989	0.431	Cycling TA	AGR2
OLFM4	0.944	-109.136	0.888	0.956	0.181	Cycling TA	OLFM4
RPS2	0.944	-160.133	0.888	1	0.845	Cycling TA	RPS2
TUBB4B	0.943	71.7479	0.886	0.994	0.593	Cycling TA	TUBB4B
MZT2B	0.943	11.7192	0.886	0.978	0.514	Cycling TA	MZT2B
HNRNPA3	0.943	8.3054	0.886	0.978	0.437	Cycling TA	HNRNPA3
RPL35	0.943	-13.3221	0.886	1	0.888	Cycling TA	RPL35
RPS18	0.943	#NAME?	0.886	1	0.946	Cycling TA	RPS18
HSP90AA1	0.942	12.8642	0.884	0.989	0.724	Cycling TA	HSP90AA1
RPS8	0.942	-121.136	0.884	1	0.833	Cycling TA	RPS8
RPS24	0.941	-56.0873	0.882	0.994	0.844	Cycling TA	RPS24
RPLP1	0.94	-21.1358	0.88	1	0.934	Cycling TA	RPLP1
RPS6	0.94	-100.136	0.88	1	0.846	Cycling TA	RPS6
SNRPB	0.939	13.3673	0.878	0.956	0.352	Cycling TA	SNRPB
H2AFV	0.939	8.63549	0.878	0.961	0.434	Cycling TA	H2AFV
HMGN1	0.939	2.86453	0.878	0.983	0.514	Cycling TA	HMGN1
HSPD1	0.939	-7.69649	0.878	0.961	0.36	Cycling TA	HSPD1
RPS11	0.939	-20.1358	0.878	1	0.871	Cycling TA	RPS11
GPX2	0.938	21.6029	0.876	0.945	0.148	Cycling TA	GPX2
RPL22	0.938	-4.13584	0.876	0.994	0.721	Cycling TA	RPL22
HSP90B1	0.938	-33.0627	0.876	0.989	0.513	Cycling TA	HSP90B1
RPS3	0.938	-62.1358	0.876	1	0.87	Cycling TA	RPS3
RPL36A	0.938	-69.1174	0.876	0.989	0.747	Cycling TA	RPL36A
MLEC	0.937	8.89391	0.874	0.956	0.351	Cycling TA	MLEC
ATP5G1	0.936	4.96078	0.872	0.967	0.455	Cycling TA	ATP5G1
RPS3A	0.936	-56.2628	0.872	1	0.836	Cycling TA	RPS3A
CENPW	0.935	9.63362	0.87	0.884	0.036	Cycling TA	CENPW
RPS17	0.935	-8.26279	0.87	0.994	0.769	Cycling TA	RPS17
RPL4	0.935	-10.1061	0.87	0.983	0.535	Cycling TA	RPL4
RPLP2.1	0.935	-18.1357	0.87	1	0.941	Cycling TA	RPLP2
RPS21.1	0.935	-33.1429	0.87	0.994	0.822	Cycling TA	RPS21
RPS4X	0.935	-99.1349	0.87	0.994	0.85	Cycling TA	RPS4X
SNRPG	0.934	16.8267	0.868	0.967	0.497	Cycling TA	SNRPG
SRSF3	0.934	14.273	0.868	0.961	0.435	Cycling TA	SRSF3
YBX1	0.934	0.863245	0.868	0.994	0.648	Cycling TA	YBX1
RPL32	0.934	-60.1358	0.868	1	0.888	Cycling TA	RPL32
RANBP1	0.933	12.0862	0.866	0.928	0.258	Cycling TA	RANBP1
TXN	0.933	-5.13396	0.866	0.994	0.689	Cycling TA	TXN
RPS16.1	0.933	-16.49	0.866	1	0.851	Cycling TA	RPS16
RPL7A	0.933	-24.1358	0.866	1	0.845	Cycling TA	RPL7A
SMC4	0.932	20.7372	0.864	0.917	0.157	Cycling TA	SMC4
RPL18A	0.932	-58.1357	0.864	0.994	0.887	Cycling TA	RPL18A
CYBA	0.931	7.88562	0.862	0.978	0.594	Cycling TA	CYBA
SNRPD2	0.931	7.38752	0.862	0.989	0.531	Cycling TA	SNRPD2
RPL8	0.931	-1.09369	0.862	1	0.906	Cycling TA	RPL8
RPL37.1	0.931	-46.1368	0.862	1	0.91	Cycling TA	RPL37
RPS23.1	0.93	-45.1358	0.86	1	0.882	Cycling TA	RPS23
RPL10A	0.93	-69.1358	0.86	0.994	0.657	Cycling TA	RPL10A
SLC12A2	0.929	11.7908	0.858	0.939	0.18	Cycling TA	SLC12A2
PLP2	0.929	8.6456	0.858	0.923	0.203	Cycling TA	PLP2
BANF1	0.929	8.17042	0.858	0.928	0.241	Cycling TA	BANF1
LSM3	0.929	4.52391	0.858	0.95	0.395	Cycling TA	LSM3
RPL31	0.929	-46.1349	0.858	1	0.871	Cycling TA	RPL31
RPL15	0.929	-75.1358	0.858	1	0.791	Cycling TA	RPL15
LSM5	0.928	9.85225	0.856	0.928	0.257	Cycling TA	LSM5
HSP90AB1	0.928	-10.0832	0.856	0.978	0.55	Cycling TA	HSP90AB1
TMSB10	0.928	-86.1358	0.856	1	0.97	Cycling TA	TMSB10
RPS19	0.928	-96.1358	0.856	1	0.924	Cycling TA	RPS19
RPL13	0.928	-160.136	0.856	1	0.938	Cycling TA	RPL13
TMEM258	0.927	15.9248	0.854	0.972	0.519	Cycling TA	TMEM258
RPL23A	0.927	-17.2018	0.854	1	0.881	Cycling TA	RPL23A
RPS7	0.927	-42.1346	0.854	1	0.726	Cycling TA	RPS7
RPL5	0.927	-57.0852	0.854	1	0.7	Cycling TA	RPL5
DEK	0.926	5.86067	0.852	0.967	0.462	Cycling TA	DEK
RPL6	0.926	-26.1162	0.852	0.983	0.713	Cycling TA	RPL6
RPL3	0.926	-157.392	0.852	1	0.867	Cycling TA	RPL3
CD9	0.925	9.16191	0.85	0.956	0.328	Cycling TA	CD9
RPS12	0.925	3.86416	0.85	1	0.89	Cycling TA	RPS12
RPS9	0.925	-73.1334	0.85	0.994	0.843	Cycling TA	RPS9
RPL7	0.925	-156.133	0.85	1	0.83	Cycling TA	RPL7
RPL39.1	0.925	-175.136	0.85	1	0.882	Cycling TA	RPL39
DBI.1	0.924	3.86437	0.848	0.978	0.596	Cycling TA	DBI
RPS15	0.924	-64.4427	0.848	1	0.948	Cycling TA	RPS15
RPS13	0.924	-80.7517	0.848	1	0.79	Cycling TA	RPS13
RPL27A.1	0.924	-81.1353	0.848	1	0.952	Cycling TA	RPL27A
RPS28.1	0.924	-111.136	0.848	0.994	0.912	Cycling TA	RPS28
RPL13A.1	0.924	-136.136	0.848	1	0.96	Cycling TA	RPL13A
MGST1	0.923	12.7766	0.846	0.945	0.311	Cycling TA	MGST1
PTGES3	0.923	6.37291	0.846	0.956	0.423	Cycling TA	PTGES3
RPS10	0.923	-27.1355	0.846	0.994	0.703	Cycling TA	RPS10
RPL36	0.923	-36.1358	0.846	1	0.945	Cycling TA	RPL36
HNRNPM	0.922	-12.513	0.844	0.961	0.396	Cycling TA	HNRNPM
RPL23	0.922	-13.847	0.844	0.989	0.704	Cycling TA	RPL23
FBL	0.921	1.01951	0.842	0.917	0.189	Cycling TA	FBL
RPL14	0.921	-29.1332	0.842	1	0.835	Cycling TA	RPL14
RPS29.1	0.921	-33.1358	0.842	1	0.959	Cycling TA	RPS29
RPS20	0.921	-38.1358	0.842	0.994	0.809	Cycling TA	RPS20
RPL26	0.921	-152.136	0.842	1	0.875	Cycling TA	RPL26
ANP32B	0.92	-0.62045	0.84	0.95	0.369	Cycling TA	ANP32B
RPL28	0.92	-11.1362	0.84	1	0.95	Cycling TA	RPL28
LBR	0.919	9.18093	0.838	0.89	0.126	Cycling TA	LBR
LSM7	0.919	7.77013	0.838	0.939	0.402	Cycling TA	LSM7
NPM1	0.919	1.15087	0.838	0.972	0.48	Cycling TA	NPM1
SNRPE	0.918	1.10684	0.836	0.923	0.294	Cycling TA	SNRPE
RPL38.1	0.918	-6.44911	0.836	1	0.894	Cycling TA	RPL38
RPS15A	0.918	-47.1358	0.836	1	0.868	Cycling TA	RPS15A
CBX3	0.917	6.85514	0.834	0.95	0.458	Cycling TA	CBX3
SET	0.917	5.94518	0.834	0.934	0.371	Cycling TA	SET
LSM4	0.917	3.61194	0.834	0.934	0.325	Cycling TA	LSM4
RPL18	0.917	-33.1359	0.834	1	0.871	Cycling TA	RPL18
RPS5	0.917	-104.135	0.834	0.983	0.756	Cycling TA	RPS5
CKS1B	0.916	14.3209	0.832	0.884	0.163	Cycling TA	CKS1B
NDUFS5	0.916	6.10556	0.832	0.972	0.625	Cycling TA	NDUFS5
DMBT1	0.916	-2.26277	0.832	0.934	0.238	Cycling TA	DMBT1
HNRNPAB	0.915	2.07818	0.83	0.939	0.378	Cycling TA	HNRNPAB
RPL19.1	0.915	-23.4839	0.83	0.994	0.888	Cycling TA	RPL19
RPL30	0.915	-28.154	0.83	1	0.833	Cycling TA	RPL30
RPL34.1	0.915	-257.133	0.83	1	0.956	Cycling TA	RPL34
H3F3A	0.914	50.5132	0.828	0.994	0.884	Cycling TA	H3F3A
CENPF	0.914	41.8366	0.828	0.84	0.02	Cycling TA	CENPF
NCL	0.914	20.8577	0.828	0.945	0.395	Cycling TA	NCL
PPP1R1B	0.914	-2.29038	0.828	0.89	0.104	Cycling TA	PPP1R1B
UQCRH.1	0.914	-9.13584	0.828	0.983	0.695	Cycling TA	UQCRH
RPL9	0.914	-46.1358	0.828	1	0.843	Cycling TA	RPL9
PTTG1	0.913	27.8055	0.826	0.845	0.05	Cycling TA	PTTG1
RAD21	0.913	11.0088	0.826	0.906	0.24	Cycling TA	RAD21
MRPL51	0.913	8.2037	0.826	0.928	0.325	Cycling TA	MRPL51
RBMX	0.913	8.02362	0.826	0.956	0.4	Cycling TA	RBMX
RBM3	0.913	2.07397	0.826	0.945	0.315	Cycling TA	RBM3
C1QBP	0.913	1.04433	0.826	0.901	0.203	Cycling TA	C1QBP
RPL24	0.913	-13.1178	0.826	0.989	0.785	Cycling TA	RPL24
RPL29	0.913	-50.1358	0.826	1	0.917	Cycling TA	RPL29
RPL11.1	0.913	-57.1358	0.826	1	0.941	Cycling TA	RPL11
GNB2L1	0.913	-82.4969	0.826	1	0.837	Cycling TA	GNB2L1
RPS14.1	0.913	-129.136	0.826	0.994	0.935	Cycling TA	RPS14
MT1E	0.912	16.8642	0.824	0.989	0.646	Cycling TA	MT1E
NDUFAB1	0.912	13.9143	0.824	0.945	0.421	Cycling TA	NDUFAB1
ATP5G3.1	0.912	-14.9747	0.824	0.994	0.712	Cycling TA	ATP5G3
PA2G4	0.911	9.12697	0.822	0.923	0.329	Cycling TA	PA2G4
HNRNPC	0.911	-3.9666	0.822	0.956	0.458	Cycling TA	HNRNPC
COX8A.1	0.911	-8.41018	0.822	1	0.772	Cycling TA	COX8A
SPINK1.2	0.911	-115.135	0.822	0.994	0.75	Cycling TA	SPINK1
PDIA6	0.91	5.15817	0.82	0.923	0.325	Cycling TA	PDIA6
NDUFB11	0.91	2.69102	0.82	0.961	0.505	Cycling TA	NDUFB11
STRA13	0.91	1.65098	0.82	0.928	0.303	Cycling TA	STRA13
PPIB	0.91	-1.03144	0.82	0.961	0.507	Cycling TA	PPIB
RPL21	0.91	-93.1358	0.82	0.994	0.917	Cycling TA	RPL21
EEF1A1.1	0.91	-238.136	0.82	1	0.971	Cycling TA	EEF1A1
RPL41	0.91	-250.823	0.82	0.994	0.98	Cycling TA	RPL41
CYCS.1	0.908	8.90827	0.816	0.961	0.49	Cycling TA	CYCS
NAA38	0.908	7.86936	0.816	0.912	0.306	Cycling TA	NAA38
DTYMK	0.908	7.32537	0.816	0.84	0.058	Cycling TA	DTYMK
EEF1B2.1	0.908	-11.8027	0.816	0.983	0.73	Cycling TA	EEF1B2
MZT2A	0.907	9.70807	0.814	0.923	0.367	Cycling TA	MZT2A
ERH	0.907	6.90615	0.814	0.928	0.37	Cycling TA	ERH
GAPDH.1	0.907	-14.2627	0.814	0.994	0.969	Cycling TA	GAPDH
RPS27A.1	0.907	-64.1358	0.814	0.994	0.905	Cycling TA	RPS27A
RPL12	0.907	-243.136	0.814	1	0.911	Cycling TA	RPL12
MRPL12	0.906	4.61223	0.812	0.923	0.241	Cycling TA	MRPL12
KRT18.1	0.905	14.7369	0.81	0.994	0.779	Cycling TA	KRT18
RPA3	0.904	4.96117	0.808	0.901	0.218	Cycling TA	RPA3
HNRNPR	0.904	3.22256	0.808	0.923	0.279	Cycling TA	HNRNPR
CYC1	0.904	0.867071	0.808	0.956	0.5	Cycling TA	CYC1
PFN1.1	0.904	-11.1292	0.808	1	0.859	Cycling TA	PFN1
RPL35A	0.904	-56.1358	0.808	1	0.882	Cycling TA	RPL35A
ARL6IP1	0.903	29.1033	0.806	0.934	0.405	Cycling TA	ARL6IP1
ATP5B	0.903	-5.66328	0.806	0.994	0.662	Cycling TA	ATP5B
ATP5G2	0.903	-8.95733	0.806	0.983	0.663	Cycling TA	ATP5G2
RPS25.1	0.903	-51.8963	0.806	0.994	0.881	Cycling TA	RPS25
EMP2	0.902	8.37776	0.804	0.873	0.139	Cycling TA	EMP2
HMGA1	0.902	-1.9646	0.804	0.912	0.354	Cycling TA	HMGA1
SRSF2	0.901	0.881035	0.802	0.934	0.394	Cycling TA	SRSF2
UBA52.1	0.901	-9.99069	0.802	0.989	0.844	Cycling TA	UBA52
ACTG1	0.901	-12.133	0.802	1	0.872	Cycling TA	ACTG1
NHP2	0.9	8.02042	0.8	0.884	0.172	Cycling TA	NHP2
HMGB3	0.9	7.49833	0.8	0.834	0.078	Cycling TA	HMGB3
TMEM261	0.9	6.28171	0.8	0.901	0.192	Cycling TA	TMEM261
ATP5J2	0.9	2.5546	0.8	0.972	0.675	Cycling TA	ATP5J2
RPS27	0.9	-87.1426	0.8	1	0.974	Cycling TA	RPS27
HNRNPU	0.899	8.48322	0.798	0.956	0.434	Cycling TA	HNRNPU
PARK7	0.899	4.27513	0.798	0.939	0.391	Cycling TA	PARK7
HP1BP3	0.898	9.51792	0.796	0.934	0.36	Cycling TA	HP1BP3
RPL10.1	0.898	-180.136	0.796	1	0.941	Cycling TA	RPL10
UBE2C	0.897	62.5529	0.794	0.801	0.014	Cycling TA	UBE2C
NUDT1	0.897	3.58916	0.794	0.829	0.074	Cycling TA	NUDT1
HNRNPD	0.896	13.8798	0.792	0.917	0.347	Cycling TA	HNRNPD
SFPQ	0.896	8.8614	0.792	0.901	0.355	Cycling TA	SFPQ
ILF2	0.896	8.49951	0.792	0.873	0.175	Cycling TA	ILF2
SRP9	0.896	7.4319	0.792	0.917	0.415	Cycling TA	SRP9
MPC2	0.896	0.980789	0.792	0.956	0.447	Cycling TA	MPC2
PHB2	0.896	-0.809762	0.792	0.934	0.321	Cycling TA	PHB2
NACA	0.896	-31.1348	0.792	0.978	0.75	Cycling TA	NACA
FUS	0.895	6.39851	0.79	0.95	0.452	Cycling TA	FUS
FAU	0.895	-3.15342	0.79	0.983	0.883	Cycling TA	FAU
SLIRP	0.895	-6.13186	0.79	0.956	0.551	Cycling TA	SLIRP
MAD2L1	0.894	10.6667	0.788	0.801	0.026	Cycling TA	MAD2L1
SF3B5	0.894	7.77783	0.788	0.928	0.408	Cycling TA	SF3B5
ATP5I.1	0.894	6.55693	0.788	1	0.875	Cycling TA	ATP5I
SERF2.1	0.893	37.8617	0.786	1	0.952	Cycling TA	SERF2
TMPO	0.893	8.44295	0.786	0.851	0.164	Cycling TA	TMPO
YWHAE	0.893	5.70739	0.786	0.972	0.519	Cycling TA	YWHAE
ATP5O.1	0.893	-5.80998	0.786	0.961	0.564	Cycling TA	ATP5O
CALM2	0.892	47.1467	0.784	0.983	0.834	Cycling TA	CALM2
HNRNPA0	0.892	9.02582	0.784	0.901	0.303	Cycling TA	HNRNPA0
ZWINT	0.892	5.61668	0.784	0.801	0.031	Cycling TA	ZWINT
CD99	0.892	4.70331	0.784	0.939	0.401	Cycling TA	CD99
UQCR10	0.892	4.22806	0.784	0.983	0.708	Cycling TA	UQCR10
TSPO	0.892	3.94824	0.784	0.939	0.487	Cycling TA	TSPO
PDIA3	0.892	3.82381	0.784	0.956	0.557	Cycling TA	PDIA3
NUSAP1	0.891	15.4511	0.782	0.79	0.015	Cycling TA	NUSAP1
EIF3K	0.891	13.8047	0.782	0.972	0.568	Cycling TA	EIF3K
HNRNPK	0.891	8.87061	0.782	0.956	0.617	Cycling TA	HNRNPK
SSBP1	0.891	4.53401	0.782	0.906	0.352	Cycling TA	SSBP1
TKT	0.891	4.08132	0.782	0.884	0.236	Cycling TA	TKT
MARCKS	0.891	2.55034	0.782	0.917	0.361	Cycling TA	MARCKS
ATP5L	0.891	2.38561	0.782	0.989	0.813	Cycling TA	ATP5L
SMC2	0.89	6.92201	0.78	0.807	0.053	Cycling TA	SMC2
NASP	0.89	5.48166	0.78	0.856	0.157	Cycling TA	NASP
CCT2	0.89	5.22069	0.78	0.856	0.167	Cycling TA	CCT2
SRSF7	0.89	4.91344	0.78	0.95	0.511	Cycling TA	SRSF7
COX5A	0.89	-0.32906	0.78	0.983	0.703	Cycling TA	COX5A
DUT	0.889	14.8642	0.778	0.834	0.116	Cycling TA	DUT
PSMB1	0.889	8.50874	0.778	0.945	0.511	Cycling TA	PSMB1
IMPDH2	0.889	5.6055	0.778	0.851	0.132	Cycling TA	IMPDH2
ATP5F1	0.889	-0.466685	0.778	0.939	0.45	Cycling TA	ATP5F1
COX7A2	0.889	-37.6952	0.778	0.989	0.784	Cycling TA	COX7A2
PSMA3	0.888	7.06356	0.776	0.906	0.312	Cycling TA	PSMA3
RBBP7	0.888	4.26498	0.776	0.873	0.188	Cycling TA	RBBP7
PRDX2	0.888	4.03427	0.776	0.972	0.561	Cycling TA	PRDX2
PSMA4	0.888	2.86883	0.776	0.917	0.431	Cycling TA	PSMA4
NDUFB1	0.888	-1.13297	0.776	0.989	0.714	Cycling TA	NDUFB1
PABPC1	0.888	-27.1256	0.776	0.989	0.83	Cycling TA	PABPC1
SLC25A6.1	0.888	-27.9898	0.776	0.983	0.722	Cycling TA	SLC25A6
VPS29	0.887	7.11609	0.774	0.906	0.354	Cycling TA	VPS29
KIAA0101	0.887	5.18401	0.774	0.796	0.049	Cycling TA	KIAA0101
PRDX3	0.887	5.04765	0.774	0.906	0.348	Cycling TA	PRDX3
LMNB1	0.887	4.90778	0.774	0.796	0.041	Cycling TA	LMNB1
RRM2	0.887	0.868517	0.774	0.785	0.02	Cycling TA	RRM2
ATP5A1	0.887	-2.61093	0.774	0.961	0.539	Cycling TA	ATP5A1
TUFM	0.887	-3.47623	0.774	0.917	0.424	Cycling TA	TUFM
TMA7.1	0.887	-3.97073	0.774	0.994	0.876	Cycling TA	TMA7
USMG5	0.887	-49.0348	0.774	0.983	0.738	Cycling TA	USMG5
FABP5.1	0.887	-59.829	0.774	0.823	0.089	Cycling TA	FABP5
HIST1H4C	0.886	239.864	0.772	0.912	0.47	Cycling TA	HIST1H4C
NDUFS6	0.886	10.657	0.772	0.978	0.618	Cycling TA	NDUFS6
TIMM13	0.886	10.3894	0.772	0.939	0.424	Cycling TA	TIMM13
NSA2	0.886	7.6599	0.772	0.923	0.384	Cycling TA	NSA2
NENF.1	0.886	5.6319	0.772	0.867	0.201	Cycling TA	NENF
EIF5A	0.886	3.31319	0.772	0.917	0.434	Cycling TA	EIF5A
IFITM3	0.886	2.2399	0.772	0.873	0.191	Cycling TA	IFITM3
ECH1	0.886	0.8036	0.772	0.939	0.446	Cycling TA	ECH1
RBM8A	0.885	8.98132	0.77	0.917	0.37	Cycling TA	RBM8A
LMNA	0.885	7.65874	0.77	0.95	0.46	Cycling TA	LMNA
UQCC2	0.885	5.57674	0.77	0.851	0.148	Cycling TA	UQCC2
DYNLL1	0.885	4.65744	0.77	0.961	0.682	Cycling TA	DYNLL1
NDUFC2	0.885	4.38026	0.77	0.95	0.547	Cycling TA	NDUFC2
PSMA7	0.885	4.27624	0.77	0.967	0.557	Cycling TA	PSMA7
PHB	0.885	1.05643	0.77	0.89	0.302	Cycling TA	PHB
COX7C.1	0.885	-43.0081	0.77	0.994	0.885	Cycling TA	COX7C
TUBA1C	0.884	40.774	0.768	0.945	0.507	Cycling TA	TUBA1C
ATPIF1	0.884	7.74279	0.768	0.989	0.764	Cycling TA	ATPIF1
CCDC34	0.884	6.92166	0.768	0.796	0.05	Cycling TA	CCDC34
NDUFV1	0.884	4.9568	0.768	0.906	0.319	Cycling TA	NDUFV1
CHCHD2.1	0.884	-0.952168	0.768	0.978	0.768	Cycling TA	CHCHD2
MGST2	0.884	-1.86811	0.768	0.95	0.494	Cycling TA	MGST2
COX7B.1	0.884	-12.1365	0.768	0.967	0.75	Cycling TA	COX7B
BIRC5	0.883	13.5959	0.766	0.773	0.013	Cycling TA	BIRC5
TK1	0.883	7.67545	0.766	0.779	0.021	Cycling TA	TK1
SPCS2	0.883	3.28145	0.766	0.923	0.404	Cycling TA	SPCS2
CCT5	0.882	6.23015	0.764	0.878	0.263	Cycling TA	CCT5
TIMM8B	0.882	4.25027	0.764	0.934	0.368	Cycling TA	TIMM8B
FDPS	0.882	3.58723	0.764	0.928	0.369	Cycling TA	FDPS
C12orf57	0.882	1.99494	0.764	0.928	0.366	Cycling TA	C12orf57
EIF1AX	0.882	-0.495737	0.764	0.928	0.427	Cycling TA	EIF1AX
CALR	0.882	-1.66544	0.764	0.95	0.594	Cycling TA	CALR
PDIA4	0.881	8.31022	0.762	0.884	0.265	Cycling TA	PDIA4
MTDH	0.881	6.8088	0.762	0.917	0.412	Cycling TA	MTDH
TRA2B	0.881	5.19209	0.762	0.901	0.337	Cycling TA	TRA2B
EIF4A1	0.881	4.21656	0.762	0.906	0.327	Cycling TA	EIF4A1
CUTA	0.881	1.78143	0.762	0.923	0.419	Cycling TA	CUTA
HINT1.1	0.881	-1.13542	0.762	0.983	0.722	Cycling TA	HINT1
NDUFS8	0.88	8.44262	0.76	0.917	0.424	Cycling TA	NDUFS8
NME1	0.88	8.2684	0.76	0.812	0.086	Cycling TA	NME1
MRPL13	0.88	3.74598	0.76	0.856	0.212	Cycling TA	MRPL13
SIVA1	0.879	10.1556	0.758	0.873	0.333	Cycling TA	SIVA1
YWHAQ	0.879	8.22735	0.758	0.895	0.341	Cycling TA	YWHAQ
PRDX5	0.879	7.66729	0.758	0.983	0.705	Cycling TA	PRDX5
XRCC6	0.879	6.09527	0.758	0.912	0.399	Cycling TA	XRCC6
UBE2T	0.878	7.89602	0.756	0.768	0.019	Cycling TA	UBE2T
SEC61B	0.878	1.69242	0.756	0.939	0.517	Cycling TA	SEC61B
ATP5H	0.878	-1.53261	0.756	0.961	0.562	Cycling TA	ATP5H
SUMO2	0.878	-3.01857	0.756	0.939	0.51	Cycling TA	SUMO2
C14orf2.1	0.878	-9.13564	0.756	0.983	0.748	Cycling TA	C14orf2
NDUFA4	0.878	-13.257	0.756	0.967	0.647	Cycling TA	NDUFA4
MIF	0.877	20.1575	0.754	0.934	0.56	Cycling TA	MIF
TMEM106C	0.877	6.60496	0.754	0.906	0.433	Cycling TA	TMEM106C
BOLA3	0.877	6.22686	0.754	0.851	0.204	Cycling TA	BOLA3
AURKB	0.876	12.0358	0.752	0.757	0.01	Cycling TA	AURKB
HSPA9	0.876	4.60524	0.752	0.901	0.272	Cycling TA	HSPA9
TOMM7	0.876	3.59291	0.752	0.967	0.699	Cycling TA	TOMM7
SRSF9	0.876	2.71231	0.752	0.917	0.347	Cycling TA	SRSF9
MRPS33	0.876	2.40059	0.752	0.89	0.262	Cycling TA	MRPS33
TPI1	0.876	-0.340591	0.752	0.978	0.8	Cycling TA	TPI1
ANXA2.1	0.876	-24.1294	0.752	0.961	0.629	Cycling TA	ANXA2
PIGR.2	0.876	-188.126	0.752	0.983	0.722	Cycling TA	PIGR
SNHG25	0.875	15.3638	0.75	0.901	0.301	Cycling TA	SNHG25
ENO1.1	0.875	7.41098	0.75	0.956	0.624	Cycling TA	ENO1
HNRNPDL	0.875	5.63054	0.75	0.912	0.378	Cycling TA	HNRNPDL
SRPK1	0.875	5.38971	0.75	0.845	0.186	Cycling TA	SRPK1
EIF3A	0.875	5.30674	0.75	0.917	0.378	Cycling TA	EIF3A
HDAC2	0.875	3.84543	0.75	0.856	0.192	Cycling TA	HDAC2
CACYBP	0.875	3.49955	0.75	0.851	0.236	Cycling TA	CACYBP
OSTC	0.875	3.37722	0.75	0.89	0.313	Cycling TA	OSTC
UQCRFS1	0.875	1.92568	0.75	0.923	0.457	Cycling TA	UQCRFS1
SRP14	0.875	1.85229	0.75	0.983	0.778	Cycling TA	SRP14
TYMS	0.875	-1.06967	0.75	0.768	0.03	Cycling TA	TYMS
TOMM40	0.874	3.89857	0.748	0.807	0.088	Cycling TA	TOMM40
CLTA	0.874	3.37262	0.748	0.934	0.492	Cycling TA	CLTA
NDUFB2	0.874	-4.0322	0.748	0.95	0.636	Cycling TA	NDUFB2
COX6C.2	0.874	-66.1224	0.748	0.994	0.87	Cycling TA	COX6C
EIF2S2	0.873	7.37229	0.746	0.934	0.476	Cycling TA	EIF2S2
MDH1	0.873	7.32172	0.746	0.906	0.388	Cycling TA	MDH1
GGH	0.873	5.23654	0.746	0.762	0.027	Cycling TA	GGH
EBP	0.873	5.13132	0.746	0.884	0.301	Cycling TA	EBP
NDUFA10	0.873	4.10999	0.746	0.867	0.286	Cycling TA	NDUFA10
PSMB3	0.873	2.82099	0.746	0.917	0.46	Cycling TA	PSMB3
COTL1	0.873	-20.5338	0.746	0.862	0.208	Cycling TA	COTL1
XRCC5	0.872	2.60239	0.744	0.895	0.35	Cycling TA	XRCC5
BTF3.1	0.872	-25.7108	0.744	0.972	0.7	Cycling TA	BTF3
COX5B.1	0.872	-31.9907	0.744	0.994	0.869	Cycling TA	COX5B
TECR	0.871	3.45741	0.742	0.928	0.482	Cycling TA	TECR
GNG5.1	0.871	-5.41947	0.742	0.95	0.58	Cycling TA	GNG5
RPL17	0.871	-10.6423	0.742	0.945	0.469	Cycling TA	RPL17
MT1X	0.871	-33.1358	0.742	0.961	0.428	Cycling TA	MT1X
GNAS	0.87	6.75252	0.74	0.961	0.609	Cycling TA	GNAS
SSR2	0.87	5.95149	0.74	0.934	0.481	Cycling TA	SSR2
TBCA	0.87	2.22955	0.74	0.934	0.492	Cycling TA	TBCA
NDUFB9	0.87	1.52019	0.74	0.945	0.566	Cycling TA	NDUFB9
EIF3E	0.87	-1.2898	0.74	0.917	0.395	Cycling TA	EIF3E
UQCRB.1	0.87	-10.5602	0.74	0.994	0.758	Cycling TA	UQCRB
LGALS4.1	0.87	-52.7894	0.74	0.989	0.805	Cycling TA	LGALS4
UQCRQ.1	0.87	-59.9926	0.74	0.989	0.83	Cycling TA	UQCRQ
PET100	0.869	6.44082	0.738	0.95	0.61	Cycling TA	PET100
CCT6A	0.869	4.44542	0.738	0.862	0.269	Cycling TA	CCT6A
PRDX4	0.869	3.14379	0.738	0.829	0.163	Cycling TA	PRDX4
H2AFY	0.869	2.61053	0.738	0.928	0.447	Cycling TA	H2AFY
PSMB6	0.869	2.58586	0.738	0.878	0.339	Cycling TA	PSMB6
DSTN	0.869	1.90822	0.738	0.934	0.534	Cycling TA	DSTN
NDUFA11	0.869	-0.928273	0.738	0.967	0.635	Cycling TA	NDUFA11
KLF5	0.869	-0.980464	0.738	0.923	0.478	Cycling TA	KLF5
HSPA8	0.868	44.8113	0.736	0.961	0.707	Cycling TA	HSPA8
HN1.1	0.868	24.8134	0.736	0.961	0.554	Cycling TA	HN1
EEF1D	0.868	9.40358	0.736	0.978	0.745	Cycling TA	EEF1D
C19orf43	0.868	8.2414	0.736	0.934	0.532	Cycling TA	C19orf43
TALDO1	0.868	6.85466	0.736	0.906	0.404	Cycling TA	TALDO1
MRPL22	0.868	4.82972	0.736	0.84	0.198	Cycling TA	MRPL22
MRPL11	0.868	3.52707	0.736	0.823	0.172	Cycling TA	MRPL11
SUB1	0.868	-0.656325	0.736	0.939	0.574	Cycling TA	SUB1
SEC61G.1	0.868	-0.824924	0.736	0.961	0.633	Cycling TA	SEC61G
ZFAS1	0.868	-1.32953	0.736	0.901	0.416	Cycling TA	ZFAS1
NDUFA1.1	0.868	-6.136	0.736	0.983	0.837	Cycling TA	NDUFA1
H2AFX	0.867	8.43755	0.734	0.773	0.072	Cycling TA	H2AFX
ETFB.1	0.867	4.20799	0.734	0.956	0.655	Cycling TA	ETFB
KPNB1	0.867	3.89272	0.734	0.851	0.241	Cycling TA	KPNB1
ETHE1	0.867	1.80569	0.734	0.884	0.357	Cycling TA	ETHE1
EIF3F	0.867	0.708703	0.734	0.917	0.38	Cycling TA	EIF3F
SNHG8	0.867	-2.67232	0.734	0.895	0.328	Cycling TA	SNHG8
COX4I1.1	0.867	-7.54573	0.734	1	0.903	Cycling TA	COX4I1
CDX1	0.866	6.76197	0.732	0.912	0.41	Cycling TA	CDX1
ANP32A	0.866	5.34328	0.732	0.873	0.269	Cycling TA	ANP32A
ANAPC11	0.866	5.0681	0.732	0.89	0.421	Cycling TA	ANAPC11
NDUFB4	0.866	2.78198	0.732	0.95	0.604	Cycling TA	NDUFB4
HNRNPF	0.866	1.89333	0.732	0.901	0.476	Cycling TA	HNRNPF
PSMA5	0.866	-0.778489	0.732	0.89	0.364	Cycling TA	PSMA5
CFL1.1	0.866	-1.22769	0.732	1	0.946	Cycling TA	CFL1
PKM.1	0.866	-2.9444	0.732	0.923	0.483	Cycling TA	PKM
SSR4.1	0.866	-82.4004	0.732	0.956	0.64	Cycling TA	SSR4
CASP1	0.865	8.47881	0.73	0.89	0.324	Cycling TA	CASP1
MDH2	0.865	4.85898	0.73	0.934	0.488	Cycling TA	MDH2
SNU13	0.865	4.64021	0.73	0.906	0.406	Cycling TA	SNU13
ENY2	0.865	4.17099	0.73	0.928	0.476	Cycling TA	ENY2
TMED2	0.865	2.59215	0.73	0.906	0.399	Cycling TA	TMED2
EIF3I	0.865	1.51413	0.73	0.862	0.266	Cycling TA	EIF3I
GSTO1	0.865	-4.66031	0.73	0.923	0.484	Cycling TA	GSTO1
AGR3.1	0.865	-22.3535	0.73	0.972	0.597	Cycling TA	AGR3
POLR2L	0.864	10.1585	0.728	0.978	0.751	Cycling TA	POLR2L
ANP32E	0.864	6.8661	0.728	0.796	0.126	Cycling TA	ANP32E
PRC1	0.864	6.75136	0.728	0.735	0.013	Cycling TA	PRC1
CDCA7	0.864	0.8609	0.728	0.779	0.065	Cycling TA	CDCA7
COX6B1.1	0.864	-7.18419	0.728	0.994	0.877	Cycling TA	COX6B1
COA3	0.863	7.9627	0.726	0.89	0.351	Cycling TA	COA3
TMED9	0.863	5.85705	0.726	0.862	0.278	Cycling TA	TMED9
PSMB7	0.863	3.904	0.726	0.912	0.365	Cycling TA	PSMB7
PSMA1	0.863	3.12162	0.726	0.884	0.341	Cycling TA	PSMA1
PSMB2	0.863	2.83663	0.726	0.862	0.289	Cycling TA	PSMB2
EIF3L	0.863	0.880911	0.726	0.884	0.333	Cycling TA	EIF3L
COMMD6	0.863	-0.987094	0.726	0.917	0.501	Cycling TA	COMMD6
DDT.1	0.863	-8.22833	0.726	0.945	0.59	Cycling TA	DDT
COX6A1.1	0.863	-8.74048	0.726	0.989	0.815	Cycling TA	COX6A1
CCT8	0.862	5.69783	0.724	0.878	0.306	Cycling TA	CCT8
CDC20	0.861	23.7467	0.722	0.729	0.013	Cycling TA	CDC20
ESD	0.861	3.8309	0.722	0.845	0.248	Cycling TA	ESD
PPIG	0.861	3.77254	0.722	0.917	0.396	Cycling TA	PPIG
RAMP1	0.861	3.39862	0.722	0.818	0.169	Cycling TA	RAMP1
RPN2	0.861	1.50762	0.722	0.856	0.288	Cycling TA	RPN2
SOD1.1	0.861	-4.13152	0.722	0.967	0.729	Cycling TA	SOD1
ADD3	0.861	-4.72943	0.722	0.906	0.338	Cycling TA	ADD3
CDKN3	0.86	18.4473	0.72	0.729	0.018	Cycling TA	CDKN3
LSM8	0.86	4.07148	0.72	0.856	0.29	Cycling TA	LSM8
RPN1	0.86	3.34448	0.72	0.895	0.327	Cycling TA	RPN1
CCND2	0.86	1.2892	0.72	0.829	0.216	Cycling TA	CCND2
NDUFB6	0.86	0.853233	0.72	0.923	0.404	Cycling TA	NDUFB6
HIGD2A	0.86	0.626558	0.72	0.923	0.469	Cycling TA	HIGD2A
RHOA	0.86	-1.11572	0.72	0.956	0.614	Cycling TA	RHOA
ALDH1A1	0.86	-6.06559	0.72	0.923	0.429	Cycling TA	ALDH1A1
ATP5J.1	0.86	-18.1323	0.72	0.978	0.738	Cycling TA	ATP5J
SYNCRIP	0.859	7.34926	0.718	0.834	0.248	Cycling TA	SYNCRIP
THOC7	0.859	4.99677	0.718	0.878	0.287	Cycling TA	THOC7
NANS	0.859	4.80269	0.718	0.829	0.201	Cycling TA	NANS
NDUFS4	0.859	4.33637	0.718	0.884	0.346	Cycling TA	NDUFS4
NDUFA12	0.859	3.85165	0.718	0.884	0.403	Cycling TA	NDUFA12
ILF3	0.859	3.63615	0.718	0.823	0.193	Cycling TA	ILF3
TMEM123	0.859	1.9961	0.718	0.812	0.161	Cycling TA	TMEM123
SF3B6	0.859	1.48608	0.718	0.95	0.482	Cycling TA	SF3B6
CANX	0.859	-5.91729	0.718	0.917	0.443	Cycling TA	CANX
SOX4	0.859	-52.0089	0.718	0.851	0.192	Cycling TA	SOX4
PPA2	0.858	7.60036	0.716	0.851	0.26	Cycling TA	PPA2
SUCLG2	0.858	5.69176	0.716	0.906	0.368	Cycling TA	SUCLG2
SNRPC	0.858	4.54145	0.716	0.834	0.268	Cycling TA	SNRPC
RBX1	0.858	3.74976	0.716	0.89	0.453	Cycling TA	RBX1
EPHB2	0.858	1.07482	0.716	0.757	0.053	Cycling TA	EPHB2
EPCAM.1	0.858	-19.4309	0.716	0.994	0.826	Cycling TA	EPCAM
UBB.1	0.857	18.8132	0.714	0.989	0.947	Cycling TA	UBB
NDUFB8	0.857	5.79632	0.714	0.945	0.567	Cycling TA	NDUFB8
HDAC1	0.857	5.33777	0.714	0.856	0.266	Cycling TA	HDAC1
ACP1	0.857	4.91068	0.714	0.884	0.332	Cycling TA	ACP1
RNASE1	0.857	3.67664	0.714	0.878	0.228	Cycling TA	RNASE1
PPP2R1A	0.857	2.19551	0.714	0.862	0.321	Cycling TA	PPP2R1A
KDELR2	0.857	1.53554	0.714	0.934	0.501	Cycling TA	KDELR2
NDUFA9	0.857	0.991401	0.714	0.851	0.273	Cycling TA	NDUFA9
CDK1	0.856	21.3851	0.712	0.718	0.011	Cycling TA	CDK1
PSMB5	0.856	8.12058	0.712	0.834	0.214	Cycling TA	PSMB5
PSMC3	0.856	5.49949	0.712	0.856	0.306	Cycling TA	PSMC3
MRPL52	0.856	4.96801	0.712	0.89	0.427	Cycling TA	MRPL52
APRT	0.856	4.71192	0.712	0.917	0.408	Cycling TA	APRT
PDHA1	0.856	3.09099	0.712	0.84	0.239	Cycling TA	PDHA1
ECHS1	0.856	1.33205	0.712	0.939	0.528	Cycling TA	ECHS1
DDX18	0.856	0.805292	0.712	0.862	0.287	Cycling TA	DDX18
MANF	0.855	9.45673	0.71	0.812	0.205	Cycling TA	MANF
PRKDC	0.855	7.84174	0.71	0.773	0.124	Cycling TA	PRKDC
HSBP1	0.855	7.58448	0.71	0.912	0.446	Cycling TA	HSBP1
GGCT	0.855	5.45565	0.71	0.779	0.123	Cycling TA	GGCT
HMGN3	0.855	3.6681	0.71	0.812	0.168	Cycling TA	HMGN3
HMGN5	0.855	3.40969	0.71	0.768	0.098	Cycling TA	HMGN5
NDUFB3	0.855	-2.81783	0.71	0.934	0.59	Cycling TA	NDUFB3
RPS26.1	0.855	-10.1338	0.71	0.989	0.859	Cycling TA	RPS26
KHDRBS1	0.854	5.61649	0.708	0.851	0.32	Cycling TA	KHDRBS1
DDX39A	0.854	5.49888	0.708	0.785	0.141	Cycling TA	DDX39A
KIF22	0.854	4.73441	0.708	0.757	0.079	Cycling TA	KIF22
PCBD1	0.854	4.27573	0.708	0.862	0.303	Cycling TA	PCBD1
SSR3	0.854	4.00641	0.708	0.851	0.264	Cycling TA	SSR3
RNPS1	0.854	3.28857	0.708	0.845	0.296	Cycling TA	RNPS1
FAM162A	0.854	2.8225	0.708	0.884	0.366	Cycling TA	FAM162A
DAD1	0.854	2.80264	0.708	0.934	0.49	Cycling TA	DAD1
TPD52	0.854	2.53098	0.708	0.89	0.403	Cycling TA	TPD52
CCNB1	0.853	23.835	0.706	0.713	0.01	Cycling TA	CCNB1
TCP1	0.853	5.07786	0.706	0.851	0.289	Cycling TA	TCP1
MYDGF	0.853	5.03914	0.706	0.862	0.335	Cycling TA	MYDGF
LSM2	0.853	3.24183	0.706	0.785	0.135	Cycling TA	LSM2
PPP4C	0.853	3.01967	0.706	0.917	0.438	Cycling TA	PPP4C
ST13	0.853	-5.76331	0.706	0.945	0.511	Cycling TA	ST13
HSPA5	0.853	-9.10996	0.706	0.945	0.498	Cycling TA	HSPA5
NDUFA6.1	0.852	4.3215	0.704	0.945	0.555	Cycling TA	NDUFA6
YWHAB	0.852	3.61408	0.704	0.928	0.615	Cycling TA	YWHAB
QTRT1	0.852	3.44471	0.704	0.89	0.3	Cycling TA	QTRT1
SKP1	0.852	0.802196	0.704	0.956	0.61	Cycling TA	SKP1
RPS27L.1	0.852	-1.1358	0.704	0.989	0.834	Cycling TA	RPS27L
GLTSCR2	0.852	-6.9363	0.704	0.956	0.65	Cycling TA	GLTSCR2
ATP5E.1	0.852	-24.1501	0.704	0.989	0.882	Cycling TA	ATP5E
PLA2G2A	0.852	#NAME?	0.704	0.768	0.094	Cycling TA	PLA2G2A
SNRPD3	0.851	5.53502	0.702	0.895	0.454	Cycling TA	SNRPD3
CCT4	0.851	5.42311	0.702	0.84	0.257	Cycling TA	CCT4
GADD45GIP1	0.851	5.35255	0.702	0.873	0.351	Cycling TA	GADD45GIP1
KIAA1324	0.851	5.14595	0.702	0.801	0.155	Cycling TA	KIAA1324
MRPL1	0.851	5.07914	0.702	0.801	0.16	Cycling TA	MRPL1
MRPS16	0.851	4.11966	0.702	0.829	0.228	Cycling TA	MRPS16
NDUFV2	0.851	3.63381	0.702	0.923	0.468	Cycling TA	NDUFV2
MTCH2	0.851	0.772908	0.702	0.867	0.319	Cycling TA	MTCH2
APP	0.851	-0.4748	0.702	0.867	0.334	Cycling TA	APP
EIF3H	0.851	-4.81656	0.702	0.884	0.396	Cycling TA	EIF3H
S100A11.2	0.851	-4.83226	0.702	0.934	0.548	Cycling TA	S100A11
RSL1D1	0.85	9.33742	0.7	0.862	0.27	Cycling TA	RSL1D1
MRPL16	0.85	8.58869	0.7	0.807	0.181	Cycling TA	MRPL16
C2orf82	0.85	7.30252	0.7	0.762	0.089	Cycling TA	C2orf82
AURKAIP1	0.85	5.49612	0.7	0.961	0.617	Cycling TA	AURKAIP1
AHCY	0.85	5.47034	0.7	0.785	0.127	Cycling TA	AHCY
NEDD8	0.85	4.91906	0.7	0.917	0.503	Cycling TA	NEDD8
C8orf59	0.85	4.82923	0.7	0.89	0.378	Cycling TA	C8orf59
PCBP2	0.85	3.62478	0.7	0.967	0.673	Cycling TA	PCBP2
SNRPB2	0.85	3.41785	0.7	0.873	0.352	Cycling TA	SNRPB2
MAZ	0.85	3.08506	0.7	0.801	0.16	Cycling TA	MAZ
NONO	0.85	2.32922	0.7	0.84	0.261	Cycling TA	NONO
PSMA2	0.85	1.32567	0.7	0.901	0.421	Cycling TA	PSMA2
MYEOV2	0.85	0.869403	0.7	0.906	0.473	Cycling TA	MYEOV2
TPM3	0.849	6.04986	0.698	0.934	0.569	Cycling TA	TPM3
PAICS	0.849	5.30687	0.698	0.757	0.093	Cycling TA	PAICS
PSME1	0.849	1.79811	0.698	0.961	0.711	Cycling TA	PSME1
CHCHD10.1	0.849	-7.02084	0.698	0.967	0.678	Cycling TA	CHCHD10
ACTB.1	0.849	-252.11	0.698	1	0.968	Cycling TA	ACTB
TPRKB	0.848	7.93543	0.696	0.807	0.234	Cycling TA	TPRKB
BSG	0.848	5.23711	0.696	0.912	0.568	Cycling TA	BSG
NDUFA2	0.848	2.13851	0.696	0.956	0.62	Cycling TA	NDUFA2
YBX3	0.848	2.05024	0.696	0.818	0.179	Cycling TA	YBX3
SLC25A3.1	0.848	-16.961	0.696	0.967	0.671	Cycling TA	SLC25A3
EWSR1	0.847	4.29553	0.694	0.878	0.351	Cycling TA	EWSR1
MRPL20	0.847	3.73095	0.694	0.867	0.37	Cycling TA	MRPL20
TRMT112	0.847	2.55607	0.694	0.856	0.377	Cycling TA	TRMT112
C11orf31	0.847	1.31786	0.694	0.928	0.496	Cycling TA	C11orf31
OST4	0.847	0.693759	0.694	0.956	0.69	Cycling TA	OST4
TCEB2	0.847	-17.8185	0.694	0.983	0.812	Cycling TA	TCEB2
RALY	0.846	5.42831	0.692	0.89	0.385	Cycling TA	RALY
MAGOH	0.846	5.04424	0.692	0.796	0.237	Cycling TA	MAGOH
PSMD14	0.846	3.94841	0.692	0.785	0.156	Cycling TA	PSMD14
SSB	0.846	3.24675	0.692	0.818	0.24	Cycling TA	SSB
MLXIP	0.846	3.06667	0.692	0.779	0.161	Cycling TA	MLXIP
TACC3	0.846	2.56238	0.692	0.707	0.023	Cycling TA	TACC3
TCEA3	0.846	2.28468	0.692	0.829	0.205	Cycling TA	TCEA3
H3F3B	0.846	-1.13558	0.692	0.972	0.858	Cycling TA	H3F3B
NDUFB7	0.846	-1.92191	0.692	0.961	0.679	Cycling TA	NDUFB7
RAC1.1	0.846	-3.13368	0.692	0.956	0.676	Cycling TA	RAC1
SPINT2	0.846	-5.98461	0.692	0.972	0.671	Cycling TA	SPINT2
LAMTOR4	0.845	6.67093	0.69	0.939	0.579	Cycling TA	LAMTOR4
KTN1	0.845	4.76253	0.69	0.923	0.592	Cycling TA	KTN1
SLC44A1	0.845	4.13574	0.69	0.856	0.3	Cycling TA	SLC44A1
AP2S1	0.845	3.85729	0.69	0.895	0.479	Cycling TA	AP2S1
POLR2G	0.845	2.90811	0.69	0.807	0.194	Cycling TA	POLR2G
CNN3	0.845	1.97563	0.69	0.807	0.24	Cycling TA	CNN3
MARCKSL1.2	0.845	-8.09576	0.69	0.812	0.179	Cycling TA	MARCKSL1
MT1G.1	0.845	#NAME?	0.69	0.994	0.702	Cycling TA	MT1G
GTF2A2	0.844	14.3019	0.688	0.818	0.24	Cycling TA	GTF2A2
DNAJA1	0.844	10.7909	0.688	0.89	0.388	Cycling TA	DNAJA1
MRPS21	0.844	6.57158	0.688	0.895	0.412	Cycling TA	MRPS21
PDCD5	0.844	4.16114	0.688	0.829	0.258	Cycling TA	PDCD5
COPE	0.844	3.71207	0.688	0.945	0.545	Cycling TA	COPE
CBX5	0.844	3.22247	0.688	0.746	0.099	Cycling TA	CBX5
UQCRC1	0.844	1.78541	0.688	0.95	0.597	Cycling TA	UQCRC1
PHPT1	0.844	1.57186	0.688	0.917	0.508	Cycling TA	PHPT1
NUDC	0.843	6.71302	0.686	0.818	0.247	Cycling TA	NUDC
DDX21	0.843	5.62267	0.686	0.823	0.233	Cycling TA	DDX21
SRSF10	0.843	5.34	0.686	0.829	0.28	Cycling TA	SRSF10
CCT7	0.843	4.88654	0.686	0.807	0.234	Cycling TA	CCT7
LMAN2	0.843	4.87177	0.686	0.895	0.401	Cycling TA	LMAN2
KDELR1	0.843	4.12186	0.686	0.884	0.447	Cycling TA	KDELR1
PRMT1	0.843	3.97972	0.686	0.773	0.153	Cycling TA	PRMT1
SMC1A	0.843	3.76237	0.686	0.801	0.206	Cycling TA	SMC1A
VDAC1	0.843	2.76179	0.686	0.906	0.492	Cycling TA	VDAC1
NDUFC1	0.843	-3.4069	0.686	0.945	0.582	Cycling TA	NDUFC1
RHOBTB3	0.842	5.81303	0.684	0.746	0.092	Cycling TA	RHOBTB3
NOL7	0.842	3.88437	0.684	0.829	0.278	Cycling TA	NOL7
PFDN5	0.842	3.84498	0.684	0.961	0.764	Cycling TA	PFDN5
MYL6	0.842	-43.1357	0.684	0.994	0.95	Cycling TA	MYL6
UBE2S	0.841	10.7578	0.682	0.724	0.076	Cycling TA	UBE2S
ERP29	0.841	5.40928	0.682	0.878	0.479	Cycling TA	ERP29
VDAC3	0.841	4.311	0.682	0.812	0.252	Cycling TA	VDAC3
RAD23A	0.841	4.28707	0.682	0.834	0.279	Cycling TA	RAD23A
PRELID1.1	0.84	6.06286	0.68	0.95	0.664	Cycling TA	PRELID1
KRTCAP3	0.84	5.13576	0.68	0.812	0.263	Cycling TA	KRTCAP3
SYCE1L	0.84	4.90941	0.68	0.729	0.076	Cycling TA	SYCE1L
MRPL33	0.84	4.49057	0.68	0.867	0.357	Cycling TA	MRPL33
SEC11A	0.84	4.30793	0.68	0.834	0.309	Cycling TA	SEC11A
PPIH	0.84	3.4309	0.68	0.729	0.081	Cycling TA	PPIH
MRPL3	0.84	2.94271	0.68	0.773	0.15	Cycling TA	MRPL3
RAB25	0.84	1.94985	0.68	0.834	0.291	Cycling TA	RAB25
PSME2.1	0.84	-6.26449	0.68	0.972	0.784	Cycling TA	PSME2
ARPC3	0.84	-6.83182	0.68	0.923	0.596	Cycling TA	ARPC3
ARHGAP11A	0.839	4.85091	0.678	0.685	0.01	Cycling TA	ARHGAP11A
SRRM1	0.839	2.95199	0.678	0.884	0.462	Cycling TA	SRRM1
PSMB8	0.839	2.7337	0.678	0.906	0.531	Cycling TA	PSMB8
EIF5	0.839	1.35686	0.678	0.895	0.473	Cycling TA	EIF5
ACAA2	0.839	1.27918	0.678	0.884	0.412	Cycling TA	ACAA2
SUCLG1.1	0.839	-8.15966	0.678	0.912	0.517	Cycling TA	SUCLG1
NPC2	0.839	-11.9693	0.678	0.878	0.432	Cycling TA	NPC2
ASPM	0.838	34.6284	0.676	0.68	0.007	Cycling TA	ASPM
HMMR	0.838	14.476	0.676	0.68	0.006	Cycling TA	HMMR
KIF20B	0.838	8.23986	0.676	0.707	0.057	Cycling TA	KIF20B
TIMM10	0.838	5.63457	0.676	0.796	0.193	Cycling TA	TIMM10
CENPM	0.838	5.01356	0.676	0.696	0.033	Cycling TA	CENPM
MRPS35	0.838	4.25373	0.676	0.779	0.167	Cycling TA	MRPS35
DAZAP1	0.838	3.78219	0.676	0.807	0.217	Cycling TA	DAZAP1
HSD17B12	0.838	3.39046	0.676	0.79	0.187	Cycling TA	HSD17B12
EI24	0.838	3.03299	0.676	0.807	0.215	Cycling TA	EI24
C14orf166	0.838	1.81757	0.676	0.862	0.358	Cycling TA	C14orf166
BRK1	0.838	0.790849	0.676	0.884	0.42	Cycling TA	BRK1
NDUFA3	0.838	0.462977	0.676	0.972	0.702	Cycling TA	NDUFA3
TM9SF3	0.838	-2.03117	0.676	0.901	0.483	Cycling TA	TM9SF3
ATP5D.1	0.838	-5.87183	0.676	0.978	0.777	Cycling TA	ATP5D
BUB3	0.837	11.5552	0.674	0.779	0.22	Cycling TA	BUB3
UBE2I	0.837	7.33178	0.674	0.818	0.277	Cycling TA	UBE2I
MRPL57	0.837	4.57244	0.674	0.862	0.407	Cycling TA	MRPL57
PAFAH1B3	0.837	3.86195	0.674	0.729	0.09	Cycling TA	PAFAH1B3
COX20	0.837	3.58908	0.674	0.856	0.309	Cycling TA	COX20
SMS	0.837	2.85516	0.674	0.818	0.26	Cycling TA	SMS
POLR2I	0.837	1.007	0.674	0.89	0.363	Cycling TA	POLR2I
SRI	0.837	-30.0722	0.674	0.95	0.644	Cycling TA	SRI
CALM1.1	0.837	-33.2628	0.674	0.972	0.763	Cycling TA	CALM1
MGST3.1	0.837	-36.8209	0.674	0.961	0.638	Cycling TA	MGST3
SKA2	0.836	6.19192	0.672	0.724	0.088	Cycling TA	SKA2
EIF3J	0.836	5.44967	0.672	0.856	0.347	Cycling TA	EIF3J
DPM3	0.836	3.14947	0.672	0.862	0.336	Cycling TA	DPM3
EIF4EBP1	0.836	1.95607	0.672	0.74	0.093	Cycling TA	EIF4EBP1
PBK	0.835	5.80094	0.67	0.674	0.006	Cycling TA	PBK
DDOST	0.835	5.21095	0.67	0.785	0.187	Cycling TA	DDOST
CCT3	0.835	5.17149	0.67	0.834	0.319	Cycling TA	CCT3
MRPS34	0.835	4.55295	0.67	0.862	0.352	Cycling TA	MRPS34
TMEM14B	0.835	4.45441	0.67	0.823	0.314	Cycling TA	TMEM14B
ARF1	0.835	2.21886	0.67	0.978	0.627	Cycling TA	ARF1
TMEM14C	0.835	0.912657	0.67	0.862	0.405	Cycling TA	TMEM14C
SPCS1	0.835	-3.87011	0.67	0.912	0.488	Cycling TA	SPCS1
PRDX1	0.835	-36.7529	0.67	0.95	0.608	Cycling TA	PRDX1
DSG2	0.834	4.80593	0.668	0.901	0.416	Cycling TA	DSG2
HACD3	0.834	4.39669	0.668	0.768	0.151	Cycling TA	HACD3
DCTPP1	0.834	3.77747	0.668	0.773	0.166	Cycling TA	DCTPP1
SAP18	0.834	3.55707	0.668	0.934	0.598	Cycling TA	SAP18
HSD17B10	0.834	3.45498	0.668	0.79	0.206	Cycling TA	HSD17B10
DPY30	0.834	3.38939	0.668	0.834	0.289	Cycling TA	DPY30
MRPL24	0.834	2.87162	0.668	0.773	0.141	Cycling TA	MRPL24
EML4	0.834	1.25683	0.668	0.84	0.339	Cycling TA	EML4
MORF4L2	0.833	5.73964	0.666	0.851	0.325	Cycling TA	MORF4L2
SRSF11	0.833	5.07865	0.666	0.912	0.479	Cycling TA	SRSF11
FKBP3	0.833	4.83628	0.666	0.834	0.284	Cycling TA	FKBP3
EIF3M	0.833	3.28316	0.666	0.818	0.263	Cycling TA	EIF3M
YWHAZ	0.833	3.27674	0.666	0.939	0.672	Cycling TA	YWHAZ
TAF1D	0.833	2.64752	0.666	0.829	0.292	Cycling TA	TAF1D
UBXN4	0.833	2.61317	0.666	0.89	0.503	Cycling TA	UBXN4
MRPL32	0.833	2.57131	0.666	0.801	0.212	Cycling TA	MRPL32
PABPN1	0.833	2.56593	0.666	0.873	0.335	Cycling TA	PABPN1
NDUFB10	0.833	-6.14226	0.666	0.967	0.636	Cycling TA	NDUFB10
CD24.1	0.833	-34.1358	0.666	0.773	0.134	Cycling TA	CD24
DHFR	0.832	7.94506	0.664	0.735	0.124	Cycling TA	DHFR
MRPL27	0.832	7.22644	0.664	0.851	0.362	Cycling TA	MRPL27
MRPS25	0.832	3.74746	0.664	0.823	0.245	Cycling TA	MRPS25
PRRC2C	0.832	3.59182	0.664	0.923	0.48	Cycling TA	PRRC2C
PNRC2	0.832	2.99383	0.664	0.818	0.284	Cycling TA	PNRC2
NDRG2	0.832	1.96682	0.664	0.729	0.097	Cycling TA	NDRG2
TXNDC17	0.832	1.54577	0.664	0.917	0.561	Cycling TA	TXNDC17
HMGCS2	0.832	-7.23766	0.664	0.757	0.128	Cycling TA	HMGCS2
CCNA2	0.831	12.6616	0.662	0.669	0.009	Cycling TA	CCNA2
CNIH4	0.831	8.6785	0.662	0.823	0.309	Cycling TA	CNIH4
FDFT1	0.831	7.6614	0.662	0.818	0.264	Cycling TA	FDFT1
SDF2L1	0.831	7.6298	0.662	0.829	0.334	Cycling TA	SDF2L1
C11orf58	0.831	4.74111	0.662	0.856	0.355	Cycling TA	C11orf58
DKC1	0.831	3.12937	0.662	0.724	0.093	Cycling TA	DKC1
PKP2	0.831	1.17254	0.662	0.757	0.134	Cycling TA	PKP2
RRBP1	0.831	1.13924	0.662	0.945	0.592	Cycling TA	RRBP1
CLDN7.1	0.831	-3.26104	0.662	0.978	0.786	Cycling TA	CLDN7
STOML2	0.83	4.59665	0.66	0.812	0.292	Cycling TA	STOML2
PYURF	0.83	3.34083	0.66	0.818	0.271	Cycling TA	PYURF
PDCD6	0.83	2.04769	0.66	0.862	0.407	Cycling TA	PDCD6
G3BP1	0.83	1.64961	0.66	0.773	0.184	Cycling TA	G3BP1
NDUFA13	0.83	1.18906	0.66	0.945	0.752	Cycling TA	NDUFA13
C6orf48	0.83	-2.00335	0.66	0.79	0.216	Cycling TA	C6orf48
TPX2	0.829	13.8697	0.658	0.663	0.009	Cycling TA	TPX2
RAB11A	0.829	6.82342	0.658	0.895	0.437	Cycling TA	RAB11A
MRPL18	0.829	5.08952	0.658	0.785	0.223	Cycling TA	MRPL18
MRPL4	0.829	3.9108	0.658	0.762	0.152	Cycling TA	MRPL4
DDX46	0.829	2.85703	0.658	0.856	0.364	Cycling TA	DDX46
COX7A2L	0.829	2.5887	0.658	0.862	0.371	Cycling TA	COX7A2L
NDUFS7	0.829	-3.03934	0.658	0.923	0.557	Cycling TA	NDUFS7
JTB	0.828	3.8826	0.656	0.923	0.555	Cycling TA	JTB
SSRP1	0.828	3.66206	0.656	0.74	0.132	Cycling TA	SSRP1
DDAH1	0.828	1.77764	0.656	0.785	0.184	Cycling TA	DDAH1
UQCRC2	0.828	1.68492	0.656	0.873	0.447	Cycling TA	UQCRC2
DNAJC15	0.828	-0.266222	0.656	0.867	0.393	Cycling TA	DNAJC15
SDHD	0.828	-1.7413	0.656	0.878	0.425	Cycling TA	SDHD
HADH	0.828	-15.6358	0.656	0.873	0.378	Cycling TA	HADH
MRPS12	0.827	4.87454	0.654	0.796	0.232	Cycling TA	MRPS12
TMEM141.1	0.827	2.61202	0.654	0.867	0.396	Cycling TA	TMEM141
ENSA	0.827	2.58207	0.654	0.851	0.364	Cycling TA	ENSA
PTRHD1	0.827	1.89302	0.654	0.801	0.213	Cycling TA	PTRHD1
FAM96A	0.827	0.955331	0.654	0.829	0.29	Cycling TA	FAM96A
SERPINB6	0.827	-4.50503	0.654	0.906	0.534	Cycling TA	SERPINB6
FKBP1A	0.827	-7.45783	0.654	0.878	0.393	Cycling TA	FKBP1A
KPNA2	0.826	49.5436	0.652	0.68	0.05	Cycling TA	KPNA2
CKAP2	0.826	10.9024	0.652	0.674	0.041	Cycling TA	CKAP2
PCNA	0.826	8.17962	0.652	0.74	0.162	Cycling TA	PCNA
HPRT1	0.826	3.79076	0.652	0.729	0.132	Cycling TA	HPRT1
RHEB	0.826	3.59694	0.652	0.807	0.237	Cycling TA	RHEB
MRPL42	0.826	3.44923	0.652	0.779	0.204	Cycling TA	MRPL42
YWHAH	0.826	2.55553	0.652	0.834	0.33	Cycling TA	YWHAH
TPT1.1	0.826	-85.1353	0.652	1	0.989	Cycling TA	TPT1
CCNB2	0.825	13.8084	0.65	0.657	0.011	Cycling TA	CCNB2
MCM7	0.825	7.82507	0.65	0.702	0.082	Cycling TA	MCM7
METAP2	0.825	6.88421	0.65	0.84	0.319	Cycling TA	METAP2
GLRX5	0.825	4.46841	0.65	0.768	0.205	Cycling TA	GLRX5
ALDH2	0.825	3.71288	0.65	0.89	0.455	Cycling TA	ALDH2
TFAM	0.825	2.91953	0.65	0.724	0.101	Cycling TA	TFAM
UBE2D2	0.825	2.62725	0.65	0.84	0.306	Cycling TA	UBE2D2
UBL5	0.825	-0.455972	0.65	0.956	0.805	Cycling TA	UBL5
TFDP1	0.824	4.33784	0.648	0.735	0.121	Cycling TA	TFDP1
SDHC	0.824	3.86792	0.648	0.84	0.327	Cycling TA	SDHC
CAMTA1	0.824	3.23835	0.648	0.862	0.387	Cycling TA	CAMTA1
UQCR11	0.824	-24.2875	0.648	0.972	0.823	Cycling TA	UQCR11
TSPAN8.1	0.824	-61.1426	0.648	0.983	0.728	Cycling TA	TSPAN8
HNRNPH1	0.823	8.6188	0.646	0.884	0.434	Cycling TA	HNRNPH1
PLEKHJ1	0.823	5.53278	0.646	0.867	0.425	Cycling TA	PLEKHJ1
ZDHHC12	0.823	4.60398	0.646	0.807	0.295	Cycling TA	ZDHHC12
HNRNPUL1	0.823	4.59946	0.646	0.779	0.222	Cycling TA	HNRNPUL1
RRM1	0.823	4.05943	0.646	0.691	0.073	Cycling TA	RRM1
EXOSC8	0.823	3.72964	0.646	0.707	0.098	Cycling TA	EXOSC8
YY1	0.823	3.19286	0.646	0.84	0.345	Cycling TA	YY1
MRPS15	0.823	3.09551	0.646	0.79	0.226	Cycling TA	MRPS15
SDHB	0.823	1.76689	0.646	0.867	0.393	Cycling TA	SDHB
CHCHD1	0.822	7.40451	0.644	0.807	0.289	Cycling TA	CHCHD1
NOP10	0.822	5.3146	0.644	0.884	0.475	Cycling TA	NOP10
APEX1	0.822	4.29265	0.644	0.757	0.181	Cycling TA	APEX1
ITGB3BP	0.822	3.05583	0.644	0.669	0.036	Cycling TA	ITGB3BP
GNB2	0.822	3.0377	0.644	0.884	0.44	Cycling TA	GNB2
NFE2L2	0.822	2.91376	0.644	0.867	0.387	Cycling TA	NFE2L2
MORF4L1	0.822	1.54359	0.644	0.901	0.505	Cycling TA	MORF4L1
PPA1	0.822	-13.5739	0.644	0.884	0.449	Cycling TA	PPA1
PRPF40A	0.821	6.43027	0.642	0.818	0.306	Cycling TA	PRPF40A
SLC25A39	0.821	4.88785	0.642	0.768	0.193	Cycling TA	SLC25A39
RBM25	0.821	4.0616	0.642	0.845	0.395	Cycling TA	RBM25
USP1	0.821	3.5051	0.642	0.724	0.129	Cycling TA	USP1
2015-09-01	0.821	3.43273	0.642	0.84	0.367	Cycling TA	2015-09-01
CERS6	0.821	2.99345	0.642	0.829	0.302	Cycling TA	CERS6
AKR1C3	0.821	-15.1402	0.642	0.923	0.485	Cycling TA	AKR1C3
MT2A	0.821	-218.136	0.642	0.989	0.741	Cycling TA	MT2A
IQGAP1	0.82	5.54048	0.64	0.829	0.317	Cycling TA	IQGAP1
UQCC3	0.82	4.21611	0.64	0.851	0.343	Cycling TA	UQCC3
SNRNP70	0.82	3.75538	0.64	0.812	0.314	Cycling TA	SNRNP70
HNRNPH3	0.82	3.49204	0.64	0.851	0.367	Cycling TA	HNRNPH3
NARS	0.82	3.3432	0.64	0.829	0.321	Cycling TA	NARS
SRSF1	0.82	2.94075	0.64	0.785	0.223	Cycling TA	SRSF1
TRIM28	0.82	2.4452	0.64	0.768	0.203	Cycling TA	TRIM28
KRT8	0.82	-113.135	0.64	0.994	0.872	Cycling TA	KRT8
TMX2	0.819	4.2797	0.638	0.746	0.175	Cycling TA	TMX2
PTBP1	0.819	3.22864	0.638	0.829	0.33	Cycling TA	PTBP1
RNASEH2A	0.819	2.97477	0.638	0.663	0.038	Cycling TA	RNASEH2A
KARS	0.819	2.96873	0.638	0.801	0.247	Cycling TA	KARS
PNN	0.819	2.89891	0.638	0.829	0.338	Cycling TA	PNN
SF1	0.819	2.30889	0.638	0.862	0.397	Cycling TA	SF1
RAB13	0.819	2.05348	0.638	0.796	0.263	Cycling TA	RAB13
PSMD8	0.819	1.94566	0.638	0.873	0.444	Cycling TA	PSMD8
BCAP31	0.819	-2.37107	0.638	0.873	0.443	Cycling TA	BCAP31
CD63	0.819	-8.17741	0.638	0.978	0.781	Cycling TA	CD63
OAZ1.1	0.819	-10.9211	0.638	1	0.868	Cycling TA	OAZ1
CLDN3.1	0.819	-39.9858	0.638	0.939	0.663	Cycling TA	CLDN3
RPL22L1	0.818	9.83512	0.636	0.762	0.213	Cycling TA	RPL22L1
MIS18BP1	0.818	6.41398	0.636	0.691	0.099	Cycling TA	MIS18BP1
GTSE1	0.818	6.02971	0.636	0.641	0.007	Cycling TA	GTSE1
PSIP1	0.818	4.35867	0.636	0.707	0.104	Cycling TA	PSIP1
CNIH1	0.818	4.27242	0.636	0.801	0.292	Cycling TA	CNIH1
ODC1	0.818	4.18912	0.636	0.696	0.095	Cycling TA	ODC1
ELAVL1	0.818	3.41263	0.636	0.751	0.169	Cycling TA	ELAVL1
NOP58	0.818	3.36512	0.636	0.724	0.133	Cycling TA	NOP58
U2SURP	0.818	3.17705	0.636	0.801	0.286	Cycling TA	U2SURP
COPS6	0.818	3.02924	0.636	0.79	0.255	Cycling TA	COPS6
TMEM208	0.818	2.98351	0.636	0.829	0.318	Cycling TA	TMEM208
CENPK	0.818	2.88607	0.636	0.652	0.021	Cycling TA	CENPK
KHSRP	0.818	2.6149	0.636	0.74	0.158	Cycling TA	KHSRP
NCOR1	0.818	2.59404	0.636	0.901	0.48	Cycling TA	NCOR1
TOMM22	0.818	1.64291	0.636	0.773	0.235	Cycling TA	TOMM22
UBE2L3	0.818	1.57847	0.636	0.89	0.46	Cycling TA	UBE2L3
CPS1	0.818	-1.60877	0.636	0.785	0.272	Cycling TA	CPS1
DECR1	0.818	-2.27341	0.636	0.884	0.409	Cycling TA	DECR1
COMMD4	0.817	6.16596	0.634	0.746	0.204	Cycling TA	COMMD4
SON	0.817	5.60777	0.634	0.956	0.687	Cycling TA	SON
PSMG2	0.817	4.56123	0.634	0.785	0.259	Cycling TA	PSMG2
MRPL23	0.817	4.20176	0.634	0.829	0.34	Cycling TA	MRPL23
PARP1	0.817	3.37214	0.634	0.729	0.15	Cycling TA	PARP1
RER1	0.817	3.22073	0.634	0.884	0.455	Cycling TA	RER1
NUTF2	0.817	2.95689	0.634	0.735	0.144	Cycling TA	NUTF2
WBSCR22	0.817	2.76807	0.634	0.746	0.176	Cycling TA	WBSCR22
RBM17	0.817	2.48785	0.634	0.79	0.267	Cycling TA	RBM17
TRABD2A	0.817	1.56067	0.634	0.702	0.085	Cycling TA	TRABD2A
SYNE2	0.817	0.617726	0.634	0.773	0.231	Cycling TA	SYNE2
FAM96B	0.817	-1.52143	0.634	0.862	0.432	Cycling TA	FAM96B
GHITM	0.817	-4.05823	0.634	0.878	0.48	Cycling TA	GHITM
IL32.2	0.184	-207.106	0.632	0.58	0.869	Cycling TA	IL32
NUDT5	0.816	4.48347	0.632	0.746	0.182	Cycling TA	NUDT5
XIST.1	0.816	2.94476	0.632	0.917	0.627	Cycling TA	XIST
NDUFB5	0.816	2.66195	0.632	0.834	0.36	Cycling TA	NDUFB5
FKBP2	0.816	-2.77426	0.632	0.939	0.657	Cycling TA	FKBP2
ALDOA.1	0.816	-3.82988	0.632	0.961	0.778	Cycling TA	ALDOA
CARD16	0.816	-4.8156	0.632	0.834	0.299	Cycling TA	CARD16
ATP8B1	0.815	3.00804	0.63	0.829	0.305	Cycling TA	ATP8B1
MRPL15	0.815	2.80869	0.63	0.724	0.131	Cycling TA	MRPL15
SNRPA1	0.815	2.55979	0.63	0.768	0.217	Cycling TA	SNRPA1
DCXR	0.815	2.42622	0.63	0.801	0.308	Cycling TA	DCXR
MRPS7	0.815	2.36864	0.63	0.79	0.243	Cycling TA	MRPS7
CENPN	0.815	2.13379	0.63	0.646	0.024	Cycling TA	CENPN
EBPL	0.815	1.72663	0.63	0.702	0.094	Cycling TA	EBPL
GPX1	0.815	-2.23633	0.63	0.884	0.462	Cycling TA	GPX1
SMARCC1	0.814	4.43611	0.628	0.735	0.155	Cycling TA	SMARCC1
MRPS18C	0.814	4.20364	0.628	0.796	0.265	Cycling TA	MRPS18C
UBE2N	0.814	3.89124	0.628	0.768	0.208	Cycling TA	UBE2N
GTF3C6	0.814	3.43819	0.628	0.807	0.297	Cycling TA	GTF3C6
SRRM2	0.814	3.01675	0.628	0.923	0.576	Cycling TA	SRRM2
POLR2E	0.814	2.85574	0.628	0.812	0.302	Cycling TA	POLR2E
SEPW1	0.814	1.75561	0.628	0.895	0.534	Cycling TA	SEPW1
SMDT1	0.814	1.64932	0.628	0.906	0.475	Cycling TA	SMDT1
TSTD1	0.814	0.903686	0.628	0.89	0.479	Cycling TA	TSTD1
STRAP	0.813	5.2888	0.626	0.735	0.17	Cycling TA	STRAP
TXNL4A	0.813	4.81362	0.626	0.773	0.217	Cycling TA	TXNL4A
RBM39	0.813	4.73571	0.626	0.912	0.619	Cycling TA	RBM39
LARS	0.813	3.48312	0.626	0.746	0.171	Cycling TA	LARS
RTN3	0.813	3.02309	0.626	0.823	0.317	Cycling TA	RTN3
MRPL21	0.813	3.00666	0.626	0.785	0.25	Cycling TA	MRPL21
NFIA	0.813	2.83089	0.626	0.696	0.105	Cycling TA	NFIA
DPM1	0.813	2.77354	0.626	0.746	0.171	Cycling TA	DPM1
MESDC2	0.813	1.6464	0.626	0.751	0.217	Cycling TA	MESDC2
IDH3B	0.813	1.50359	0.626	0.785	0.248	Cycling TA	IDH3B
S100A10.1	0.813	-13.1362	0.626	0.983	0.862	Cycling TA	S100A10
CD47	0.812	5.00823	0.624	0.768	0.216	Cycling TA	CD47
DNAJC8	0.812	3.89033	0.624	0.785	0.266	Cycling TA	DNAJC8
2002-09-01	0.812	3.20037	0.624	0.807	0.279	Cycling TA	2002-09-01
AIMP1	0.812	2.15229	0.624	0.84	0.358	Cycling TA	AIMP1
RPS19BP1	0.812	0.432227	0.624	0.856	0.407	Cycling TA	RPS19BP1
PDAP1	0.811	7.05442	0.622	0.773	0.25	Cycling TA	PDAP1
PSMB9	0.811	5.38028	0.622	0.895	0.511	Cycling TA	PSMB9
GMDS	0.811	4.40233	0.622	0.862	0.403	Cycling TA	GMDS
C19orf48	0.811	3.65799	0.622	0.663	0.054	Cycling TA	C19orf48
C17orf89	0.811	3.61175	0.622	0.751	0.208	Cycling TA	C17orf89
BZW2	0.811	3.48144	0.622	0.702	0.116	Cycling TA	BZW2
TRAP1	0.811	3.08841	0.622	0.674	0.068	Cycling TA	TRAP1
SF3B2	0.811	2.89069	0.622	0.823	0.365	Cycling TA	SF3B2
PFDN2	0.811	2.80816	0.622	0.796	0.294	Cycling TA	PFDN2
GAR1	0.811	2.73178	0.622	0.691	0.094	Cycling TA	GAR1
TXNL1	0.811	2.51475	0.622	0.785	0.259	Cycling TA	TXNL1
MT1F	0.811	-23.1793	0.622	0.906	0.459	Cycling TA	MT1F
NDUFS3	0.81	5.92345	0.62	0.84	0.364	Cycling TA	NDUFS3
NOP56	0.81	3.59018	0.62	0.707	0.139	Cycling TA	NOP56
NCAPD2	0.81	3.36328	0.62	0.646	0.046	Cycling TA	NCAPD2
AP2M1	0.81	2.67704	0.62	0.845	0.386	Cycling TA	AP2M1
CLINT1	0.81	2.48383	0.62	0.773	0.242	Cycling TA	CLINT1
IMMP1L	0.81	2.34378	0.62	0.685	0.089	Cycling TA	IMMP1L
S100A16	0.81	2.25515	0.62	0.845	0.426	Cycling TA	S100A16
NUDT21	0.81	2.11241	0.62	0.729	0.173	Cycling TA	NUDT21
CARHSP1.1	0.809	5.14284	0.618	0.796	0.305	Cycling TA	CARHSP1
MRFAP1	0.809	4.88848	0.618	0.818	0.339	Cycling TA	MRFAP1
PLGRKT	0.809	4.79814	0.618	0.812	0.278	Cycling TA	PLGRKT
DNAJC19	0.809	2.38071	0.618	0.773	0.246	Cycling TA	DNAJC19
EMC4	0.809	2.26787	0.618	0.751	0.216	Cycling TA	EMC4
SSR1	0.809	2.10294	0.618	0.79	0.278	Cycling TA	SSR1
CD44	0.809	-1.4536	0.618	0.696	0.096	Cycling TA	CD44
HNMT	0.808	3.47205	0.616	0.713	0.124	Cycling TA	HNMT
PMF1	0.808	3.33485	0.616	0.713	0.133	Cycling TA	PMF1
IMPA2	0.808	3.22728	0.616	0.691	0.103	Cycling TA	IMPA2
ATRAID	0.808	3.21068	0.616	0.785	0.285	Cycling TA	ATRAID
CNBP	0.808	2.26871	0.616	0.862	0.426	Cycling TA	CNBP
QARS	0.808	1.97665	0.616	0.829	0.329	Cycling TA	QARS
EIF3D	0.808	-1.87109	0.616	0.807	0.318	Cycling TA	EIF3D
KCNE3	0.807	3.56704	0.614	0.663	0.061	Cycling TA	KCNE3
SYNGR2	0.807	3.50689	0.614	0.807	0.335	Cycling TA	SYNGR2
ERGIC3	0.807	2.96213	0.614	0.862	0.4	Cycling TA	ERGIC3
RAB2A	0.807	0.969118	0.614	0.901	0.485	Cycling TA	RAB2A
CCL25	0.807	-2.12788	0.614	0.801	0.341	Cycling TA	CCL25
FERMT1	0.806	4.45403	0.612	0.68	0.095	Cycling TA	FERMT1
TMED10	0.806	3.78492	0.612	0.829	0.373	Cycling TA	TMED10
PAWR	0.806	3.05807	0.612	0.773	0.229	Cycling TA	PAWR
KRTCAP2	0.806	2.968	0.612	0.829	0.37	Cycling TA	KRTCAP2
SNX5	0.806	2.9327	0.612	0.785	0.248	Cycling TA	SNX5
SFT2D1	0.806	2.80162	0.612	0.779	0.283	Cycling TA	SFT2D1
CDC37	0.806	2.69834	0.612	0.79	0.305	Cycling TA	CDC37
RSRC1	0.806	2.5034	0.612	0.718	0.155	Cycling TA	RSRC1
OCIAD1	0.806	2.35635	0.612	0.84	0.387	Cycling TA	OCIAD1
RP11-357H14.17	0.806	-0.795558	0.612	0.818	0.309	Cycling TA	RP11-357H14.17
GMNN	0.806	-4.06179	0.612	0.68	0.089	Cycling TA	GMNN
HSPH1	0.805	4.48415	0.61	0.702	0.136	Cycling TA	HSPH1
CAPZB	0.805	4.39372	0.61	0.878	0.491	Cycling TA	CAPZB
LINC00116	0.805	3.27956	0.61	0.762	0.224	Cycling TA	LINC00116
CKAP5	0.805	3.1748	0.61	0.646	0.053	Cycling TA	CKAP5
SGOL1	0.805	2.84142	0.61	0.624	0.019	Cycling TA	SGOL1
MMAB	0.805	2.3717	0.61	0.702	0.132	Cycling TA	MMAB
PGK1	0.805	-1.44866	0.61	0.873	0.484	Cycling TA	PGK1
KIF5B	0.804	5.44272	0.608	0.856	0.423	Cycling TA	KIF5B
AHSA1	0.804	5.03883	0.608	0.74	0.195	Cycling TA	AHSA1
TPR	0.804	4.65454	0.608	0.79	0.299	Cycling TA	TPR
COMT	0.804	3.86224	0.608	0.785	0.263	Cycling TA	COMT
MCTS1	0.804	3.6156	0.608	0.79	0.276	Cycling TA	MCTS1
TAF15	0.804	3.17954	0.608	0.746	0.213	Cycling TA	TAF15
TXN2	0.804	2.67573	0.608	0.79	0.299	Cycling TA	TXN2
COA6	0.804	2.66108	0.608	0.768	0.242	Cycling TA	COA6
FCGRT	0.804	-13.1121	0.608	0.972	0.694	Cycling TA	FCGRT
MRPS26	0.803	4.2216	0.606	0.729	0.208	Cycling TA	MRPS26
GOT1	0.803	3.60065	0.606	0.74	0.19	Cycling TA	GOT1
RAD51AP1	0.803	3.35522	0.606	0.613	0.011	Cycling TA	RAD51AP1
TFRC	0.803	2.51566	0.606	0.724	0.172	Cycling TA	TFRC
NUP37	0.803	2.22176	0.606	0.663	0.073	Cycling TA	NUP37
CD46	0.803	1.33873	0.606	0.862	0.363	Cycling TA	CD46
EIF4B	0.803	0.305996	0.606	0.862	0.464	Cycling TA	EIF4B
XBP1	0.803	-8.11944	0.606	0.906	0.475	Cycling TA	XBP1
MRPL14	0.802	7.88591	0.604	0.818	0.396	Cycling TA	MRPL14
ANAPC15	0.802	6.2736	0.604	0.702	0.142	Cycling TA	ANAPC15
C20orf24	0.802	4.19861	0.604	0.785	0.299	Cycling TA	C20orf24
NUF2	0.802	3.14077	0.604	0.608	0.006	Cycling TA	NUF2
NIFK	0.802	3.12951	0.604	0.685	0.116	Cycling TA	NIFK
LAMTOR5	0.802	2.77563	0.604	0.912	0.505	Cycling TA	LAMTOR5
CMC2	0.802	2.70509	0.604	0.707	0.165	Cycling TA	CMC2
FAM120A	0.802	2.54648	0.604	0.785	0.324	Cycling TA	FAM120A
SH3BGRL	0.802	1.90121	0.604	0.801	0.273	Cycling TA	SH3BGRL
LUC7L3	0.802	0.587712	0.604	0.878	0.472	Cycling TA	LUC7L3
ARL6IP4	0.802	-6.38643	0.604	0.961	0.681	Cycling TA	ARL6IP4
TRAPPC1	0.801	3.81464	0.602	0.818	0.357	Cycling TA	TRAPPC1
MRPS14	0.801	2.76012	0.602	0.702	0.14	Cycling TA	MRPS14
OLA1	0.801	2.64894	0.602	0.718	0.176	Cycling TA	OLA1
TSFM	0.801	2.62966	0.602	0.669	0.091	Cycling TA	TSFM
BCL7C	0.801	2.61227	0.602	0.707	0.143	Cycling TA	BCL7C
WDR61	0.801	2.49827	0.602	0.691	0.137	Cycling TA	WDR61
SNRPA	0.801	2.27003	0.602	0.691	0.129	Cycling TA	SNRPA
CENPV	0.801	2.20433	0.602	0.807	0.295	Cycling TA	CENPV
UCHL3	0.801	2.17807	0.602	0.707	0.141	Cycling TA	UCHL3
TCERG1	0.801	1.75872	0.602	0.696	0.123	Cycling TA	TCERG1
UBE2D3	0.801	1.40027	0.602	0.901	0.58	Cycling TA	UBE2D3
ARPC5	0.801	-1.12938	0.602	0.895	0.521	Cycling TA	ARPC5
CALM3.1	0.8	8.01514	0.6	0.923	0.626	Cycling TA	CALM3
WHSC1	0.8	4.67734	0.6	0.663	0.089	Cycling TA	WHSC1
AAMP	0.8	3.12416	0.6	0.785	0.247	Cycling TA	AAMP
CCAR1	0.8	3.0868	0.6	0.729	0.211	Cycling TA	CCAR1
THRAP3	0.8	2.94393	0.6	0.762	0.258	Cycling TA	THRAP3
TSTA3	0.8	2.86876	0.6	0.779	0.29	Cycling TA	TSTA3
TMBIM4	0.8	2.61284	0.6	0.773	0.311	Cycling TA	TMBIM4
2007-09-01	0.8	2.39832	0.6	0.829	0.374	Cycling TA	2007-09-01
ETFA	0.8	2.14438	0.6	0.856	0.495	Cycling TA	ETFA
IARS2	0.8	2.0614	0.6	0.729	0.184	Cycling TA	IARS2
KRT10	0.8	1.65539	0.6	0.845	0.437	Cycling TA	KRT10
PNKD	0.8	0.816462	0.6	0.773	0.289	Cycling TA	PNKD
AKAP1	0.8	-0.619297	0.6	0.785	0.267	Cycling TA	AKAP1
GPR160	0.8	-5.93162	0.6	0.856	0.386	Cycling TA	GPR160
CDK6	0.799	6.97868	0.598	0.674	0.115	Cycling TA	CDK6
SUPT16H	0.799	5.9603	0.598	0.696	0.144	Cycling TA	SUPT16H
HEBP2	0.799	5.13844	0.598	0.845	0.405	Cycling TA	HEBP2
EIF4A3	0.799	4.50169	0.598	0.724	0.18	Cycling TA	EIF4A3
LRRC59	0.799	3.98593	0.598	0.724	0.206	Cycling TA	LRRC59
ZNF207	0.799	3.05938	0.598	0.823	0.362	Cycling TA	ZNF207
XPO1	0.799	3.00236	0.598	0.685	0.127	Cycling TA	XPO1
LAMTOR1	0.799	2.79908	0.598	0.796	0.338	Cycling TA	LAMTOR1
CNPY2	0.799	2.55788	0.598	0.818	0.373	Cycling TA	CNPY2
PRPF19	0.799	2.52605	0.598	0.707	0.151	Cycling TA	PRPF19
ETS2	0.799	2.27949	0.598	0.823	0.371	Cycling TA	ETS2
MIS18A	0.799	2.05697	0.598	0.619	0.025	Cycling TA	MIS18A
CISD3	0.799	0.540501	0.598	0.917	0.6	Cycling TA	CISD3
LINC00493	0.799	-2.62441	0.598	0.912	0.459	Cycling TA	LINC00493
CDK2AP2	0.798	7.03417	0.596	0.773	0.304	Cycling TA	CDK2AP2
PXMP2	0.798	4.0732	0.596	0.796	0.325	Cycling TA	PXMP2
CMSS1	0.798	3.1602	0.596	0.624	0.035	Cycling TA	CMSS1
FUBP1	0.798	2.2961	0.596	0.74	0.186	Cycling TA	FUBP1
ADH5	0.798	2.29155	0.596	0.812	0.315	Cycling TA	ADH5
SCAF11	0.798	1.43824	0.596	0.884	0.453	Cycling TA	SCAF11
LTA4H	0.798	1.37197	0.596	0.746	0.224	Cycling TA	LTA4H
SUMO1	0.798	0.991137	0.596	0.84	0.405	Cycling TA	SUMO1
PYCARD	0.798	-5.61379	0.596	0.856	0.426	Cycling TA	PYCARD
C19orf53	0.797	6.28096	0.594	0.878	0.484	Cycling TA	C19orf53
SGOL2	0.797	5.799	0.594	0.602	0.012	Cycling TA	SGOL2
HMG20B	0.797	5.45036	0.594	0.724	0.189	Cycling TA	HMG20B
CEP55	0.797	5.3988	0.594	0.597	0.005	Cycling TA	CEP55
CKMT1B	0.797	3.37452	0.594	0.757	0.25	Cycling TA	CKMT1B
PPP1CA	0.797	2.65719	0.594	0.873	0.536	Cycling TA	PPP1CA
MRPS18B	0.797	2.11672	0.594	0.735	0.215	Cycling TA	MRPS18B
DYNLT1	0.797	-3.91463	0.594	0.895	0.534	Cycling TA	DYNLT1
PSMD7	0.796	6.52884	0.592	0.751	0.272	Cycling TA	PSMD7
GPSM2	0.796	6.37583	0.592	0.619	0.046	Cycling TA	GPSM2
PCMT1	0.796	4.13656	0.592	0.746	0.221	Cycling TA	PCMT1
TCEB1	0.796	3.76265	0.592	0.779	0.32	Cycling TA	TCEB1
CLNS1A	0.796	2.87344	0.592	0.724	0.19	Cycling TA	CLNS1A
TCEA1	0.796	2.4227	0.592	0.801	0.319	Cycling TA	TCEA1
KIF11	0.796	2.31419	0.592	0.597	0.006	Cycling TA	KIF11
LAD1	0.796	2.25288	0.592	0.746	0.218	Cycling TA	LAD1
MRPL19	0.796	1.89189	0.592	0.691	0.128	Cycling TA	MRPL19
DNPH1.1	0.796	-3.02631	0.592	0.917	0.547	Cycling TA	DNPH1
PEBP1.1	0.796	-36.1426	0.592	0.967	0.749	Cycling TA	PEBP1
VCP	0.795	2.20982	0.59	0.79	0.311	Cycling TA	VCP
MRPL43	0.795	2.15451	0.59	0.74	0.216	Cycling TA	MRPL43
NDUFA8	0.795	0.931764	0.59	0.779	0.272	Cycling TA	NDUFA8
IDH1	0.795	-3.13606	0.59	0.834	0.344	Cycling TA	IDH1
MRPL37	0.794	3.23161	0.588	0.696	0.162	Cycling TA	MRPL37
GPI	0.794	2.33918	0.588	0.735	0.239	Cycling TA	GPI
PAPOLA	0.794	2.28248	0.588	0.834	0.387	Cycling TA	PAPOLA
NDUFS2	0.794	2.02535	0.588	0.834	0.351	Cycling TA	NDUFS2
CKLF	0.794	-16.4325	0.588	0.823	0.319	Cycling TA	CKLF
SLC25A5.1	0.794	-64.4378	0.588	0.967	0.797	Cycling TA	SLC25A5
DDX5	0.793	6.30958	0.586	0.95	0.713	Cycling TA	DDX5
GSPT1	0.793	4.27342	0.586	0.724	0.206	Cycling TA	GSPT1
ANAPC16	0.793	3.96176	0.586	0.862	0.478	Cycling TA	ANAPC16
RCN2	0.793	3.19714	0.586	0.669	0.127	Cycling TA	RCN2
TAF9	0.793	3.11213	0.586	0.702	0.169	Cycling TA	TAF9
SNRNP25	0.793	2.91652	0.586	0.63	0.058	Cycling TA	SNRNP25
TMEM147	0.793	2.76031	0.586	0.74	0.223	Cycling TA	TMEM147
PSMD4	0.793	2.67323	0.586	0.79	0.326	Cycling TA	PSMD4
LMNB2	0.793	2.48473	0.586	0.624	0.051	Cycling TA	LMNB2
SMIM4	0.793	2.32034	0.586	0.729	0.186	Cycling TA	SMIM4
THOC3	0.793	2.15157	0.586	0.63	0.06	Cycling TA	THOC3
PFDN6	0.793	2.06169	0.586	0.746	0.247	Cycling TA	PFDN6
EEF1E1	0.793	1.90218	0.586	0.646	0.066	Cycling TA	EEF1E1
GSTK1.1	0.793	-8.00786	0.586	0.912	0.595	Cycling TA	GSTK1
ROMO1	0.793	-8.65856	0.586	0.934	0.665	Cycling TA	ROMO1
MAOA	0.793	-21.9041	0.586	0.923	0.494	Cycling TA	MAOA
ATP6V0B	0.792	2.96059	0.584	0.823	0.425	Cycling TA	ATP6V0B
DNAJC9	0.792	2.77919	0.584	0.652	0.093	Cycling TA	DNAJC9
BUD31	0.792	2.08976	0.584	0.834	0.367	Cycling TA	BUD31
PTBP3	0.792	1.76805	0.584	0.812	0.334	Cycling TA	PTBP3
ZC3H15	0.792	1.2733	0.584	0.834	0.407	Cycling TA	ZC3H15
DSP	0.792	-8.05142	0.584	0.873	0.463	Cycling TA	DSP
ARGLU1	0.791	5.86033	0.582	0.878	0.507	Cycling TA	ARGLU1
IRF2BP2	0.791	5.11469	0.582	0.785	0.309	Cycling TA	IRF2BP2
NUDCD2	0.791	4.81989	0.582	0.663	0.118	Cycling TA	NUDCD2
POLR2F	0.791	4.42539	0.582	0.823	0.352	Cycling TA	POLR2F
RWDD1	0.791	3.52189	0.582	0.818	0.377	Cycling TA	RWDD1
TAGLN2.1	0.791	3.50239	0.582	0.923	0.67	Cycling TA	TAGLN2
POLR2K	0.791	3.40301	0.582	0.751	0.264	Cycling TA	POLR2K
DDX17	0.791	2.57665	0.582	0.906	0.586	Cycling TA	DDX17
NDUFAF2	0.791	2.56659	0.582	0.669	0.109	Cycling TA	NDUFAF2
MRPL50	0.791	2.27388	0.582	0.68	0.126	Cycling TA	MRPL50
CDX2	0.791	2.27337	0.582	0.834	0.371	Cycling TA	CDX2
POLE3	0.791	1.97266	0.582	0.646	0.088	Cycling TA	POLE3
CSNK2B	0.791	1.06974	0.582	0.84	0.43	Cycling TA	CSNK2B
EEF2.1	0.791	-17.054	0.582	0.972	0.84	Cycling TA	EEF2
CTSB	0.791	-27.3996	0.582	0.84	0.419	Cycling TA	CTSB
BAX	0.79	4.77693	0.58	0.829	0.404	Cycling TA	BAX
FAM84A	0.79	4.19412	0.58	0.762	0.278	Cycling TA	FAM84A
EBNA1BP2	0.79	3.67113	0.58	0.652	0.111	Cycling TA	EBNA1BP2
RPL26L1	0.79	3.58032	0.58	0.68	0.146	Cycling TA	RPL26L1
CHMP4A	0.79	2.62599	0.58	0.773	0.299	Cycling TA	CHMP4A
WDR83OS	0.79	2.15755	0.58	0.884	0.54	Cycling TA	WDR83OS
RBBP4	0.79	1.97246	0.58	0.735	0.24	Cycling TA	RBBP4
GDI2	0.79	1.25746	0.58	0.845	0.455	Cycling TA	GDI2
EID1.1	0.79	0.881267	0.58	0.785	0.324	Cycling TA	EID1
LSM6	0.789	3.45656	0.578	0.718	0.234	Cycling TA	LSM6
CDCA8	0.789	3.34883	0.578	0.591	0.018	Cycling TA	CDCA8
CCDC14	0.789	2.95904	0.578	0.685	0.164	Cycling TA	CCDC14
TMEM50A	0.789	2.76903	0.578	0.823	0.386	Cycling TA	TMEM50A
DBF4	0.789	2.54375	0.578	0.608	0.042	Cycling TA	DBF4
STT3B	0.789	2.41367	0.578	0.74	0.242	Cycling TA	STT3B
AP1S1	0.789	2.35591	0.578	0.751	0.238	Cycling TA	AP1S1
ITPA	0.789	2.24567	0.578	0.685	0.151	Cycling TA	ITPA
NAA20	0.789	1.96549	0.578	0.702	0.183	Cycling TA	NAA20
POP7	0.789	1.90702	0.578	0.702	0.17	Cycling TA	POP7
DHX15	0.789	1.86983	0.578	0.729	0.207	Cycling TA	DHX15
UFC1	0.789	1.68376	0.578	0.823	0.388	Cycling TA	UFC1
AP1M2	0.789	0.916202	0.578	0.74	0.239	Cycling TA	AP1M2
ACTR2	0.789	-0.276845	0.578	0.851	0.515	Cycling TA	ACTR2
CDK4	0.788	4.56302	0.576	0.63	0.083	Cycling TA	CDK4
SVIP	0.788	3.58654	0.576	0.796	0.347	Cycling TA	SVIP
IMP3	0.788	3.32778	0.576	0.757	0.27	Cycling TA	IMP3
SUMO3	0.788	2.64778	0.576	0.757	0.266	Cycling TA	SUMO3
PPIF	0.788	2.3048	0.576	0.635	0.078	Cycling TA	PPIF
MKKS	0.788	2.28189	0.576	0.779	0.294	Cycling TA	MKKS
MRPS6	0.788	2.17511	0.576	0.685	0.165	Cycling TA	MRPS6
FARSB	0.788	1.95601	0.576	0.624	0.059	Cycling TA	FARSB
MPC1	0.788	1.70424	0.576	0.751	0.267	Cycling TA	MPC1
PHF14	0.788	1.41585	0.576	0.746	0.246	Cycling TA	PHF14
UGT2B17.1	0.788	-11.3775	0.576	0.928	0.621	Cycling TA	UGT2B17
CENPE	0.787	16.7264	0.574	0.58	0.009	Cycling TA	CENPE
EIF3G	0.787	3.51629	0.574	0.801	0.399	Cycling TA	EIF3G
CDC123	0.787	3.04629	0.574	0.669	0.135	Cycling TA	CDC123
CCNG1	0.787	2.89521	0.574	0.757	0.289	Cycling TA	CCNG1
ALG5	0.787	2.29215	0.574	0.685	0.162	Cycling TA	ALG5
TSPAN6	0.787	1.82359	0.574	0.663	0.113	Cycling TA	TSPAN6
MRPL36	0.787	1.52277	0.574	0.696	0.163	Cycling TA	MRPL36
TM9SF2	0.787	1.10896	0.574	0.845	0.431	Cycling TA	TM9SF2
OTC	0.787	0.736152	0.574	0.718	0.211	Cycling TA	OTC
APOB.1	0.213	-141.718	0.574	0.249	0.683	Cycling TA	APOB
NDUFA5	0.786	3.59366	0.572	0.812	0.38	Cycling TA	NDUFA5
ACTL6A	0.786	2.22812	0.572	0.646	0.099	Cycling TA	ACTL6A
POP5	0.786	2.21548	0.572	0.669	0.133	Cycling TA	POP5
SMARCE1	0.786	1.95153	0.572	0.707	0.191	Cycling TA	SMARCE1
CHPT1	0.786	-0.871148	0.572	0.856	0.417	Cycling TA	CHPT1
GOLM1	0.786	-1.13783	0.572	0.735	0.221	Cycling TA	GOLM1
ITM2C	0.786	-7.21913	0.572	0.845	0.431	Cycling TA	ITM2C
RARRES1.1	0.786	-19.9907	0.572	0.724	0.201	Cycling TA	RARRES1
TMEM230	0.785	3.56047	0.57	0.74	0.262	Cycling TA	TMEM230
BPTF	0.785	3.07669	0.57	0.762	0.268	Cycling TA	BPTF
CTBP2	0.785	2.99115	0.57	0.746	0.247	Cycling TA	CTBP2
RTF1	0.785	2.9823	0.57	0.807	0.383	Cycling TA	RTF1
EMG1	0.785	2.77716	0.57	0.652	0.111	Cycling TA	EMG1
CDC42.1	0.785	2.50635	0.57	0.89	0.596	Cycling TA	CDC42
MFF	0.785	2.24205	0.57	0.713	0.21	Cycling TA	MFF
MRPS5	0.785	2.20098	0.57	0.729	0.236	Cycling TA	MRPS5
VDAC2.1	0.785	-2.65211	0.57	0.895	0.534	Cycling TA	VDAC2
RUVBL2	0.784	5.93033	0.568	0.635	0.105	Cycling TA	RUVBL2
ABHD11	0.784	4.96692	0.568	0.696	0.184	Cycling TA	ABHD11
ATG3	0.784	3.75569	0.568	0.729	0.225	Cycling TA	ATG3
LINC00657	0.784	3.265	0.568	0.779	0.32	Cycling TA	LINC00657
2011-09-01	0.784	3.18351	0.568	0.735	0.212	Cycling TA	2011-09-01
MRPL54	0.784	2.88352	0.568	0.823	0.397	Cycling TA	MRPL54
CHCHD3	0.784	2.27995	0.568	0.663	0.134	Cycling TA	CHCHD3
MPLKIP	0.784	2.18955	0.568	0.718	0.212	Cycling TA	MPLKIP
SLC38A1	0.784	2.02639	0.568	0.685	0.152	Cycling TA	SLC38A1
CAPRIN1	0.784	1.88449	0.568	0.707	0.179	Cycling TA	CAPRIN1
STARD10	0.784	1.05775	0.568	0.818	0.376	Cycling TA	STARD10
LIMA1.1	0.784	-5.13312	0.568	0.901	0.573	Cycling TA	LIMA1
HDGF	0.783	5.24498	0.566	0.845	0.423	Cycling TA	HDGF
DCAF7	0.783	4.2697	0.566	0.746	0.247	Cycling TA	DCAF7
PSMC5	0.783	4.11364	0.566	0.757	0.305	Cycling TA	PSMC5
CASP6	0.783	3.70746	0.566	0.713	0.215	Cycling TA	CASP6
MRPL35	0.783	3.60984	0.566	0.702	0.188	Cycling TA	MRPL35
NAA10	0.783	3.36689	0.566	0.724	0.221	Cycling TA	NAA10
RBM42	0.783	2.49783	0.566	0.718	0.213	Cycling TA	RBM42
NSFL1C	0.783	2.10827	0.566	0.718	0.206	Cycling TA	NSFL1C
STARD7	0.783	1.7119	0.566	0.713	0.196	Cycling TA	STARD7
C9orf16.1	0.783	1.24229	0.566	0.807	0.317	Cycling TA	C9orf16
PLK1	0.782	7.9467	0.564	0.569	0.009	Cycling TA	PLK1
PRPF4B	0.782	3.27167	0.564	0.818	0.418	Cycling TA	PRPF4B
POLD2	0.782	3.02469	0.564	0.608	0.061	Cycling TA	POLD2
COA4	0.782	2.74245	0.564	0.773	0.31	Cycling TA	COA4
PHACTR4	0.782	2.61641	0.564	0.718	0.201	Cycling TA	PHACTR4
ARL1	0.782	1.83895	0.564	0.74	0.222	Cycling TA	ARL1
CS	0.782	1.77575	0.564	0.685	0.168	Cycling TA	CS
CLTC	0.782	1.69681	0.564	0.818	0.377	Cycling TA	CLTC
OXA1L	0.782	1.67899	0.564	0.757	0.264	Cycling TA	OXA1L
EIF1.1	0.782	-42.1845	0.564	0.989	0.911	Cycling TA	EIF1
MRPL41	0.781	5.66637	0.562	0.867	0.502	Cycling TA	MRPL41
IMMT	0.781	3.94874	0.562	0.696	0.188	Cycling TA	IMMT
PPM1G	0.781	3.67299	0.562	0.685	0.181	Cycling TA	PPM1G
SSNA1	0.781	3.47101	0.562	0.79	0.355	Cycling TA	SSNA1
ORC6	0.781	2.52901	0.562	0.575	0.016	Cycling TA	ORC6
GAS6	0.781	2.36763	0.562	0.696	0.182	Cycling TA	GAS6
PGAM1	0.781	2.12504	0.562	0.834	0.459	Cycling TA	PGAM1
ITGB1	0.781	1.8066	0.562	0.779	0.33	Cycling TA	ITGB1
TPM1	0.781	1.43818	0.562	0.945	0.685	Cycling TA	TPM1
SDHA	0.781	0.296458	0.562	0.884	0.523	Cycling TA	SDHA
PDLIM1	0.781	-3.89719	0.562	0.917	0.616	Cycling TA	PDLIM1
WBP5	0.78	4.97084	0.56	0.635	0.093	Cycling TA	WBP5
SRP72	0.78	4.60903	0.56	0.702	0.197	Cycling TA	SRP72
H2AFJ	0.78	3.66828	0.56	0.873	0.491	Cycling TA	H2AFJ
DLGAP5	0.78	3.31034	0.56	0.564	0.005	Cycling TA	DLGAP5
TOMM5	0.78	3.06314	0.56	0.685	0.188	Cycling TA	TOMM5
EIF4E	0.78	2.91372	0.56	0.713	0.227	Cycling TA	EIF4E
ATP2C2	0.78	2.48859	0.56	0.63	0.094	Cycling TA	ATP2C2
PNISR	0.78	2.48628	0.56	0.878	0.532	Cycling TA	PNISR
MRPL17	0.78	2.48485	0.56	0.641	0.111	Cycling TA	MRPL17
RAB4A	0.78	1.55564	0.56	0.702	0.183	Cycling TA	RAB4A
TRIAP1	0.78	1.5363	0.56	0.641	0.094	Cycling TA	TRIAP1
HNRNPL	0.78	1.48424	0.56	0.724	0.228	Cycling TA	HNRNPL
NTPCR	0.779	3.17353	0.558	0.696	0.182	Cycling TA	NTPCR
NAP1L4	0.779	2.86828	0.558	0.713	0.217	Cycling TA	NAP1L4
PSMD13	0.779	2.50617	0.558	0.724	0.241	Cycling TA	PSMD13
VPS25	0.779	2.18917	0.558	0.707	0.223	Cycling TA	VPS25
GLRX3	0.779	0.977929	0.558	0.669	0.156	Cycling TA	GLRX3
CCNI	0.779	-6.06694	0.558	0.895	0.598	Cycling TA	CCNI
CAST.1	0.778	3.91497	0.556	0.906	0.587	Cycling TA	CAST
SMC3	0.778	3.26829	0.556	0.746	0.282	Cycling TA	SMC3
SYPL1	0.778	2.83545	0.556	0.685	0.208	Cycling TA	SYPL1
SMARCB1	0.778	2.31634	0.556	0.652	0.126	Cycling TA	SMARCB1
ZNF511	0.778	2.21642	0.556	0.669	0.148	Cycling TA	ZNF511
EHF	0.778	1.63403	0.556	0.657	0.116	Cycling TA	EHF
ENOSF1	0.778	1.33324	0.556	0.724	0.2	Cycling TA	ENOSF1
SEC11C	0.778	-5.90909	0.556	0.74	0.264	Cycling TA	SEC11C
LGALS3.2	0.778	-111.117	0.556	0.978	0.837	Cycling TA	LGALS3
EIF4G1	0.777	5.23277	0.554	0.807	0.339	Cycling TA	EIF4G1
GTF3A	0.777	4.8505	0.554	0.691	0.199	Cycling TA	GTF3A
H1FX	0.777	4.45282	0.554	0.674	0.157	Cycling TA	H1FX
NGFRAP1	0.777	4.01964	0.554	0.591	0.045	Cycling TA	NGFRAP1
CASC5	0.777	3.59963	0.554	0.63	0.107	Cycling TA	CASC5
SPC25	0.777	2.94498	0.554	0.558	0.004	Cycling TA	SPC25
CHURC1	0.777	2.91317	0.554	0.762	0.323	Cycling TA	CHURC1
RNASEH2C	0.777	2.74559	0.554	0.718	0.22	Cycling TA	RNASEH2C
C21orf58	0.777	2.60483	0.554	0.569	0.02	Cycling TA	C21orf58
PIN1	0.777	2.56329	0.554	0.707	0.217	Cycling TA	PIN1
TXNDC12	0.777	2.55553	0.554	0.669	0.179	Cycling TA	TXNDC12
FAM133B	0.777	2.01851	0.554	0.768	0.299	Cycling TA	FAM133B
SELENBP1	0.777	1.4054	0.554	0.779	0.336	Cycling TA	SELENBP1
MRPL47	0.776	3.57656	0.552	0.674	0.169	Cycling TA	MRPL47
PLPP5	0.776	2.93312	0.552	0.757	0.269	Cycling TA	PLPP5
PDCD4	0.776	2.52402	0.552	0.818	0.408	Cycling TA	PDCD4
RPL7L1	0.776	2.24084	0.552	0.663	0.159	Cycling TA	RPL7L1
LRPPRC	0.776	2.11178	0.552	0.669	0.152	Cycling TA	LRPPRC
GPAA1	0.776	1.66947	0.552	0.751	0.285	Cycling TA	GPAA1
NFIB	0.776	1.53938	0.552	0.751	0.275	Cycling TA	NFIB
PPP1R14B	0.776	1.1198	0.552	0.729	0.246	Cycling TA	PPP1R14B
HEXB	0.775	4.55203	0.55	0.74	0.251	Cycling TA	HEXB
RSRC2	0.775	3.67698	0.55	0.801	0.379	Cycling TA	RSRC2
REPIN1	0.775	3.47098	0.55	0.685	0.197	Cycling TA	REPIN1
PIN4	0.775	2.80119	0.55	0.796	0.359	Cycling TA	PIN4
TRMT10C	0.775	2.63001	0.55	0.635	0.111	Cycling TA	TRMT10C
NDUFAF4	0.775	2.55336	0.55	0.63	0.111	Cycling TA	NDUFAF4
PLEK2	0.775	2.28411	0.55	0.652	0.14	Cycling TA	PLEK2
VBP1	0.775	1.86256	0.55	0.657	0.132	Cycling TA	VBP1
THOC6	0.775	1.8599	0.55	0.635	0.113	Cycling TA	THOC6
CHD4	0.775	1.45601	0.55	0.707	0.214	Cycling TA	CHD4
PSMB4	0.775	1.14796	0.55	0.768	0.343	Cycling TA	PSMB4
AKR1A1	0.775	-9.05482	0.55	0.923	0.575	Cycling TA	AKR1A1
ARPC2.1	0.775	-15.1336	0.55	0.928	0.668	Cycling TA	ARPC2
GALNT1	0.774	5.5193	0.548	0.718	0.246	Cycling TA	GALNT1
MMADHC	0.774	4.203	0.548	0.757	0.291	Cycling TA	MMADHC
DYNC1I2	0.774	3.73028	0.548	0.867	0.513	Cycling TA	DYNC1I2
TIMM17B	0.774	3.27738	0.548	0.713	0.235	Cycling TA	TIMM17B
ITGA6	0.774	2.88471	0.548	0.829	0.421	Cycling TA	ITGA6
PUM1	0.774	2.61394	0.548	0.685	0.182	Cycling TA	PUM1
ALG3	0.774	2.10404	0.548	0.641	0.124	Cycling TA	ALG3
MAF1	0.774	2.06257	0.548	0.74	0.259	Cycling TA	MAF1
GANAB	0.774	1.58961	0.548	0.707	0.222	Cycling TA	GANAB
POLR2J	0.774	1.36547	0.548	0.851	0.471	Cycling TA	POLR2J
SLC6A19.1	0.226	-38.1146	0.548	0.094	0.605	Cycling TA	SLC6A19
SARS	0.773	4.22723	0.546	0.74	0.263	Cycling TA	SARS
ADRM1	0.773	3.15315	0.546	0.746	0.279	Cycling TA	ADRM1
PSMD2	0.773	2.75621	0.546	0.702	0.208	Cycling TA	PSMD2
HINT2	0.773	2.58071	0.546	0.74	0.285	Cycling TA	HINT2
GRSF1	0.773	2.55795	0.546	0.685	0.188	Cycling TA	GRSF1
CNOT7	0.773	2.48128	0.546	0.696	0.216	Cycling TA	CNOT7
RALBP1	0.773	2.42729	0.546	0.746	0.253	Cycling TA	RALBP1
SEC62	0.773	2.38279	0.546	0.906	0.592	Cycling TA	SEC62
MEAF6	0.773	2.37959	0.546	0.696	0.196	Cycling TA	MEAF6
VRK1	0.773	1.93771	0.546	0.569	0.03	Cycling TA	VRK1
CCDC47	0.773	0.887097	0.546	0.757	0.324	Cycling TA	CCDC47
TOP1	0.772	3.84254	0.544	0.773	0.397	Cycling TA	TOP1
EIF3B	0.772	3.66141	0.544	0.669	0.163	Cycling TA	EIF3B
TIMM44	0.772	3.24351	0.544	0.657	0.16	Cycling TA	TIMM44
PTGES2	0.772	3.16547	0.544	0.685	0.183	Cycling TA	PTGES2
SMAGP	0.772	3.07639	0.544	0.619	0.097	Cycling TA	SMAGP
SLC25A11	0.772	2.75058	0.544	0.696	0.216	Cycling TA	SLC25A11
SRSF4	0.772	2.10214	0.544	0.757	0.305	Cycling TA	SRSF4
MRPL9	0.772	1.98707	0.544	0.63	0.11	Cycling TA	MRPL9
RNASEH2B	0.772	1.68037	0.544	0.608	0.077	Cycling TA	RNASEH2B
PRPF38B	0.772	1.14079	0.544	0.773	0.362	Cycling TA	PRPF38B
CDHR2.1	0.228	-27.8885	0.544	0.171	0.644	Cycling TA	CDHR2
C7orf55	0.771	2.24268	0.542	0.663	0.175	Cycling TA	C7orf55
CELF1	0.771	2.21682	0.542	0.724	0.244	Cycling TA	CELF1
GFPT1	0.771	1.91366	0.542	0.785	0.342	Cycling TA	GFPT1
IMP4	0.771	1.76206	0.542	0.657	0.151	Cycling TA	IMP4
MAGOHB	0.771	1.60589	0.542	0.619	0.095	Cycling TA	MAGOHB
RAB1A	0.771	0.262444	0.542	0.834	0.44	Cycling TA	RAB1A
FAM3B	0.771	-2.88323	0.542	0.895	0.624	Cycling TA	FAM3B
ZNHIT1	0.771	-4.27214	0.542	0.906	0.55	Cycling TA	ZNHIT1
TMEM98	0.771	-4.29168	0.542	0.785	0.334	Cycling TA	TMEM98
MYL12B.1	0.771	-12.1666	0.542	0.967	0.831	Cycling TA	MYL12B
KRT19.1	0.771	-79.1358	0.542	0.978	0.752	Cycling TA	KRT19
SERPINA1.1	0.229	-188.803	0.542	0.331	0.737	Cycling TA	SERPINA1
GUCA2A.1	0.229	#NAME?	0.542	0.392	0.734	Cycling TA	GUCA2A
LAMTOR2	0.77	4.14399	0.54	0.834	0.421	Cycling TA	LAMTOR2
NOP16	0.77	3.76236	0.54	0.597	0.074	Cycling TA	NOP16
AKR7A2	0.77	3.70518	0.54	0.751	0.328	Cycling TA	AKR7A2
BCLAF1	0.77	3.67376	0.54	0.757	0.328	Cycling TA	BCLAF1
LARP7	0.77	2.90544	0.54	0.779	0.331	Cycling TA	LARP7
MRPS18A	0.77	2.58092	0.54	0.696	0.214	Cycling TA	MRPS18A
ALDH7A1	0.77	2.47683	0.54	0.608	0.091	Cycling TA	ALDH7A1
MRPS23	0.77	2.26923	0.54	0.63	0.119	Cycling TA	MRPS23
HADHA.1	0.77	-0.764412	0.54	0.939	0.644	Cycling TA	HADHA
HSPA1B	0.769	7.02684	0.538	0.762	0.325	Cycling TA	HSPA1B
FKBP4	0.769	5.17075	0.538	0.663	0.183	Cycling TA	FKBP4
CRELD2	0.769	4.34576	0.538	0.635	0.12	Cycling TA	CRELD2
CWC15	0.769	3.81026	0.538	0.746	0.292	Cycling TA	CWC15
AC090498.1	0.769	3.43913	0.538	0.702	0.222	Cycling TA	AC090498.1
PHF5A	0.769	2.33627	0.538	0.646	0.135	Cycling TA	PHF5A
DUSP23	0.769	2.17312	0.538	0.724	0.252	Cycling TA	DUSP23
CRLS1	0.769	1.82508	0.538	0.707	0.239	Cycling TA	CRLS1
SAC3D1	0.769	1.71119	0.538	0.58	0.053	Cycling TA	SAC3D1
TCEAL8	0.769	1.63452	0.538	0.718	0.239	Cycling TA	TCEAL8
GSTM4	0.769	-1.50498	0.538	0.79	0.339	Cycling TA	GSTM4
ARF5	0.768	3.56278	0.536	0.691	0.213	Cycling TA	ARF5
SLTM	0.768	3.50977	0.536	0.757	0.332	Cycling TA	SLTM
BRI3BP	0.768	3.25699	0.536	0.696	0.234	Cycling TA	BRI3BP
MPHOSPH6	0.768	2.53426	0.536	0.602	0.082	Cycling TA	MPHOSPH6
ISCU	0.768	2.52194	0.536	0.818	0.405	Cycling TA	ISCU
APH1A	0.768	2.49558	0.536	0.729	0.262	Cycling TA	APH1A
C7orf73	0.768	2.37684	0.536	0.74	0.297	Cycling TA	C7orf73
MSRB2	0.768	2.23767	0.536	0.751	0.272	Cycling TA	MSRB2
RAD23B	0.768	1.88162	0.536	0.718	0.257	Cycling TA	RAD23B
CHCHD7	0.768	1.88027	0.536	0.729	0.268	Cycling TA	CHCHD7
ATIC	0.768	1.75198	0.536	0.624	0.114	Cycling TA	ATIC
MYL12A.1	0.768	-26.1136	0.536	0.95	0.773	Cycling TA	MYL12A
NEK2	0.767	5.62727	0.534	0.541	0.009	Cycling TA	NEK2
MACROD1	0.767	5.56006	0.534	0.586	0.065	Cycling TA	MACROD1
SH3YL1	0.767	3.35087	0.534	0.724	0.264	Cycling TA	SH3YL1
RACGAP1	0.767	3.05858	0.534	0.541	0.011	Cycling TA	RACGAP1
RPIA	0.767	2.81813	0.534	0.608	0.096	Cycling TA	RPIA
PVRL3	0.767	2.69568	0.534	0.635	0.141	Cycling TA	PVRL3
EPRS	0.767	2.23488	0.534	0.685	0.203	Cycling TA	EPRS
DGUOK	0.767	2.10979	0.534	0.696	0.244	Cycling TA	DGUOK
NUP107	0.767	1.54967	0.534	0.597	0.079	Cycling TA	NUP107
MT-ND1.1	0.767	#NAME?	0.534	0.983	0.987	Cycling TA	MT-ND1
ST6GALNAC1	0.766	5.81661	0.532	0.779	0.281	Cycling TA	ST6GALNAC1
MLF2	0.766	3.86865	0.532	0.79	0.366	Cycling TA	MLF2
TMEM126B	0.766	3.12894	0.532	0.685	0.194	Cycling TA	TMEM126B
AMD1	0.766	2.90119	0.532	0.718	0.281	Cycling TA	AMD1
GJB1	0.766	2.77926	0.532	0.669	0.188	Cycling TA	GJB1
DDX1	0.766	2.6314	0.532	0.751	0.285	Cycling TA	DDX1
LPP	0.766	2.00361	0.532	0.762	0.371	Cycling TA	LPP
GBAS	0.766	1.84144	0.532	0.619	0.113	Cycling TA	GBAS
HSD17B4	0.766	1.7879	0.532	0.735	0.261	Cycling TA	HSD17B4
LINC00998	0.766	1.7191	0.532	0.641	0.133	Cycling TA	LINC00998
COPZ1	0.766	1.01995	0.532	0.746	0.318	Cycling TA	COPZ1
RCN1	0.766	0.553875	0.532	0.597	0.075	Cycling TA	RCN1
PHIP	0.765	3.682	0.53	0.707	0.246	Cycling TA	PHIP
TIMM17A	0.765	3.67201	0.53	0.63	0.133	Cycling TA	TIMM17A
TBL1XR1	0.765	3.51838	0.53	0.707	0.242	Cycling TA	TBL1XR1
LARP1	0.765	2.7981	0.53	0.713	0.243	Cycling TA	LARP1
MTIF3	0.765	2.5583	0.53	0.757	0.353	Cycling TA	MTIF3
GTF2H5	0.765	2.52253	0.53	0.68	0.197	Cycling TA	GTF2H5
MPZL1	0.765	2.38702	0.53	0.669	0.186	Cycling TA	MPZL1
CISD2	0.765	2.32069	0.53	0.702	0.229	Cycling TA	CISD2
WHSC1L1	0.765	2.26789	0.53	0.751	0.312	Cycling TA	WHSC1L1
UPF3A	0.765	2.18691	0.53	0.652	0.147	Cycling TA	UPF3A
MRPL2	0.765	1.95788	0.53	0.657	0.166	Cycling TA	MRPL2
UPF3B	0.765	1.94721	0.53	0.652	0.156	Cycling TA	UPF3B
SHMT2	0.765	1.82647	0.53	0.58	0.066	Cycling TA	SHMT2
LSR	0.765	1.74613	0.53	0.84	0.436	Cycling TA	LSR
GLIPR2	0.765	1.69647	0.53	0.575	0.052	Cycling TA	GLIPR2
IER3IP1	0.765	1.28651	0.53	0.74	0.286	Cycling TA	IER3IP1
EIF4G2	0.765	1.197	0.53	0.829	0.523	Cycling TA	EIF4G2
VPS36	0.765	0.973515	0.53	0.74	0.264	Cycling TA	VPS36
EIF4H	0.765	0.951108	0.53	0.746	0.294	Cycling TA	EIF4H
CAT	0.765	0.362307	0.53	0.796	0.394	Cycling TA	CAT
WDR1	0.764	5.57163	0.528	0.807	0.424	Cycling TA	WDR1
ASF1B	0.764	4.27623	0.528	0.536	0.012	Cycling TA	ASF1B
SND1	0.764	4.16325	0.528	0.641	0.146	Cycling TA	SND1
FH	0.764	3.79772	0.528	0.652	0.18	Cycling TA	FH
ARL2	0.764	2.36462	0.528	0.724	0.279	Cycling TA	ARL2
ACTN1	0.764	2.22365	0.528	0.58	0.061	Cycling TA	ACTN1
SRSF5	0.764	2.15616	0.528	0.906	0.612	Cycling TA	SRSF5
PSMC6	0.764	2.11747	0.528	0.724	0.278	Cycling TA	PSMC6
RABGGTB	0.764	2.10999	0.528	0.674	0.18	Cycling TA	RABGGTB
C16orf13	0.764	2.06311	0.528	0.735	0.276	Cycling TA	C16orf13
COQ2	0.764	1.79325	0.528	0.569	0.049	Cycling TA	COQ2
IDH3G	0.764	1.29238	0.528	0.762	0.332	Cycling TA	IDH3G
ECI1	0.764	-1.60658	0.528	0.823	0.463	Cycling TA	ECI1
SMIM22.1	0.764	-23.1139	0.528	0.967	0.798	Cycling TA	SMIM22
APOA1.1	0.236	#NAME?	0.528	0.851	0.919	Cycling TA	APOA1
ESRP1	0.763	3.2564	0.526	0.619	0.117	Cycling TA	ESRP1
DLD	0.763	2.82369	0.526	0.685	0.203	Cycling TA	DLD
LMAN1	0.763	2.78831	0.526	0.807	0.367	Cycling TA	LMAN1
REXO2	0.763	2.70759	0.526	0.619	0.123	Cycling TA	REXO2
TMEM205	0.763	2.57281	0.526	0.718	0.261	Cycling TA	TMEM205
LRRCC1	0.763	2.2752	0.526	0.575	0.062	Cycling TA	LRRCC1
BZW1	0.763	2.16854	0.526	0.779	0.351	Cycling TA	BZW1
MRPS11	0.763	1.94693	0.526	0.685	0.223	Cycling TA	MRPS11
SNRNP200	0.763	1.75202	0.526	0.691	0.225	Cycling TA	SNRNP200
CBX1	0.763	1.70394	0.526	0.58	0.064	Cycling TA	CBX1
FOXP1	0.763	1.67548	0.526	0.757	0.316	Cycling TA	FOXP1
IFT172	0.763	1.59572	0.526	0.707	0.244	Cycling TA	IFT172
POLR1D	0.763	1.22005	0.526	0.79	0.39	Cycling TA	POLR1D
TMEM179B	0.763	1.1968	0.526	0.757	0.325	Cycling TA	TMEM179B
TRAPPC2L	0.763	1.0616	0.526	0.74	0.273	Cycling TA	TRAPPC2L
PCNP	0.762	3.2037	0.524	0.707	0.226	Cycling TA	PCNP
TMEM97	0.762	3.12646	0.524	0.547	0.026	Cycling TA	TMEM97
HIBCH	0.762	3.09936	0.524	0.663	0.193	Cycling TA	HIBCH
PRKAR2A	0.762	2.44472	0.524	0.691	0.2	Cycling TA	PRKAR2A
EZH2	0.762	2.44208	0.524	0.552	0.035	Cycling TA	EZH2
TPGS2	0.762	2.42934	0.524	0.597	0.095	Cycling TA	TPGS2
PKDCC	0.762	2.07996	0.524	0.597	0.097	Cycling TA	PKDCC
CPSF6	0.762	1.81016	0.524	0.63	0.133	Cycling TA	CPSF6
SMARCA4	0.762	1.41504	0.524	0.635	0.136	Cycling TA	SMARCA4
CLUH	0.762	1.37215	0.524	0.624	0.119	Cycling TA	CLUH
TMEM54.1	0.762	-15.5859	0.524	0.939	0.656	Cycling TA	TMEM54
PSMC1	0.761	3.79915	0.522	0.746	0.332	Cycling TA	PSMC1
MGMT	0.761	2.86573	0.522	0.702	0.249	Cycling TA	MGMT
C9orf142	0.761	2.60283	0.522	0.669	0.195	Cycling TA	C9orf142
PDHB	0.761	2.58241	0.522	0.646	0.17	Cycling TA	PDHB
CHTOP	0.761	2.41922	0.522	0.663	0.209	Cycling TA	CHTOP
MTCH1	0.761	1.93468	0.522	0.713	0.295	Cycling TA	MTCH1
NSMCE4A	0.761	1.93393	0.522	0.63	0.14	Cycling TA	NSMCE4A
GLOD4	0.761	1.93006	0.522	0.751	0.297	Cycling TA	GLOD4
GOT2	0.761	1.92056	0.522	0.602	0.104	Cycling TA	GOT2
SUGT1	0.761	1.73477	0.522	0.691	0.244	Cycling TA	SUGT1
CMC1	0.761	1.61284	0.522	0.669	0.2	Cycling TA	CMC1
CECR5	0.761	1.61133	0.522	0.591	0.081	Cycling TA	CECR5
ATP2A2	0.761	0.808719	0.522	0.735	0.29	Cycling TA	ATP2A2
SNX3	0.761	-3.23941	0.522	0.812	0.442	Cycling TA	SNX3
TARDBP	0.76	2.36364	0.52	0.669	0.206	Cycling TA	TARDBP
KNOP1	0.76	2.29416	0.52	0.63	0.142	Cycling TA	KNOP1
AUP1	0.76	1.95128	0.52	0.79	0.403	Cycling TA	AUP1
KIFC1	0.76	1.88555	0.52	0.525	0.005	Cycling TA	KIFC1
FRG1	0.76	1.87161	0.52	0.691	0.241	Cycling TA	FRG1
COX11	0.76	1.78417	0.52	0.63	0.132	Cycling TA	COX11
BORCS7	0.76	1.46073	0.52	0.663	0.182	Cycling TA	BORCS7
ARPC1A	0.76	1.34312	0.52	0.785	0.402	Cycling TA	ARPC1A
MTX2	0.76	1.17607	0.52	0.63	0.125	Cycling TA	MTX2
GPATCH4	0.76	0.780366	0.52	0.575	0.062	Cycling TA	GPATCH4
C19orf60	0.76	0.535544	0.52	0.762	0.336	Cycling TA	C19orf60
UGP2	0.76	-2.43296	0.52	0.807	0.404	Cycling TA	UGP2
HES1	0.76	-14.2742	0.52	0.829	0.456	Cycling TA	HES1
CDCA3	0.759	6.3866	0.518	0.63	0.159	Cycling TA	CDCA3
SSU72	0.759	5.90014	0.518	0.807	0.393	Cycling TA	SSU72
CANT1	0.759	4.97058	0.518	0.691	0.229	Cycling TA	CANT1
NDUFV3	0.759	2.8274	0.518	0.779	0.357	Cycling TA	NDUFV3
TCF25	0.759	2.61735	0.518	0.829	0.435	Cycling TA	TCF25
STX10	0.759	2.1729	0.518	0.641	0.179	Cycling TA	STX10
PTPMT1	0.759	2.02945	0.518	0.591	0.091	Cycling TA	PTPMT1
TMEM171	0.759	1.97445	0.518	0.613	0.11	Cycling TA	TMEM171
STT3A	0.759	1.88984	0.518	0.608	0.112	Cycling TA	STT3A
ZNHIT3	0.759	1.64209	0.518	0.652	0.168	Cycling TA	ZNHIT3
SF3B1	0.759	1.26287	0.518	0.796	0.423	Cycling TA	SF3B1
ARF4	0.759	-1.05916	0.518	0.796	0.406	Cycling TA	ARF4
CHMP3	0.759	-1.30075	0.518	0.812	0.405	Cycling TA	CHMP3
CSDE1	0.759	-3.46022	0.518	0.856	0.479	Cycling TA	CSDE1
AP2B1	0.758	5.96853	0.516	0.68	0.23	Cycling TA	AP2B1
GSS	0.758	3.03663	0.516	0.608	0.12	Cycling TA	GSS
ARHGAP11B	0.758	2.80773	0.516	0.525	0.012	Cycling TA	ARHGAP11B
AC013461.1	0.758	2.45115	0.516	0.552	0.043	Cycling TA	AC013461.1
PSMD11	0.758	2.3631	0.516	0.674	0.212	Cycling TA	PSMD11
NDUFA7	0.758	2.2906	0.516	0.685	0.208	Cycling TA	NDUFA7
CEBPZ	0.758	2.23547	0.516	0.674	0.203	Cycling TA	CEBPZ
PUF60	0.758	2.22104	0.516	0.724	0.273	Cycling TA	PUF60
SMIM7	0.758	1.90467	0.516	0.702	0.245	Cycling TA	SMIM7
CSNK1A1	0.758	1.58987	0.516	0.801	0.442	Cycling TA	CSNK1A1
ZNF706.1	0.758	-3.65877	0.516	0.862	0.52	Cycling TA	ZNF706
CDHR5.1	0.242	-73.919	0.516	0.685	0.79	Cycling TA	CDHR5
NUCB2	0.757	6.94534	0.514	0.597	0.105	Cycling TA	NUCB2
NDUFAF3	0.757	5.20587	0.514	0.757	0.348	Cycling TA	NDUFAF3
TROAP	0.757	3.6536	0.514	0.519	0.007	Cycling TA	TROAP
ABCE1	0.757	3.50831	0.514	0.58	0.078	Cycling TA	ABCE1
ACAT2	0.757	2.85731	0.514	0.586	0.092	Cycling TA	ACAT2
PSMC2	0.757	2.80567	0.514	0.63	0.161	Cycling TA	PSMC2
ARPC5L	0.757	2.50786	0.514	0.674	0.225	Cycling TA	ARPC5L
VIMP	0.757	2.39301	0.514	0.873	0.565	Cycling TA	VIMP
LRR1	0.757	2.36578	0.514	0.552	0.046	Cycling TA	LRR1
MTX1	0.757	2.20989	0.514	0.619	0.139	Cycling TA	MTX1
OARD1	0.757	1.8332	0.514	0.657	0.188	Cycling TA	OARD1
THYN1	0.757	1.77876	0.514	0.63	0.144	Cycling TA	THYN1
RAD50	0.757	1.76787	0.514	0.702	0.241	Cycling TA	RAD50
SRPRB	0.757	1.64928	0.514	0.591	0.095	Cycling TA	SRPRB
LYPLA1	0.757	1.6345	0.514	0.713	0.253	Cycling TA	LYPLA1
PRPF38A	0.757	1.52917	0.514	0.652	0.159	Cycling TA	PRPF38A
PGAP1	0.757	1.06483	0.514	0.58	0.08	Cycling TA	PGAP1
GRHPR	0.757	0.760009	0.514	0.713	0.284	Cycling TA	GRHPR
TMCO1	0.757	-5.34972	0.514	0.862	0.532	Cycling TA	TMCO1
ADI1	0.757	-10.7175	0.514	0.801	0.407	Cycling TA	ADI1
SHMT1	0.756	3.70154	0.512	0.591	0.105	Cycling TA	SHMT1
MZT1	0.756	3.44218	0.512	0.552	0.053	Cycling TA	MZT1
DNAJC7	0.756	3.16356	0.512	0.713	0.276	Cycling TA	DNAJC7
GCSH	0.756	2.5398	0.512	0.558	0.058	Cycling TA	GCSH
JAGN1	0.756	2.21213	0.512	0.663	0.195	Cycling TA	JAGN1
SKAP2	0.756	1.45335	0.512	0.707	0.262	Cycling TA	SKAP2
TST	0.756	0.351159	0.512	0.779	0.386	Cycling TA	TST
CENPA	0.755	7.01924	0.51	0.514	0.004	Cycling TA	CENPA
YTHDF2	0.755	5.07617	0.51	0.674	0.209	Cycling TA	YTHDF2
AURKA	0.755	4.15264	0.51	0.525	0.019	Cycling TA	AURKA
STIP1	0.755	2.64578	0.51	0.608	0.13	Cycling TA	STIP1
TRAPPC6A	0.755	2.46113	0.51	0.646	0.169	Cycling TA	TRAPPC6A
FDX1	0.755	2.13176	0.51	0.718	0.28	Cycling TA	FDX1
PGM1	0.755	2.04687	0.51	0.619	0.143	Cycling TA	PGM1
METTL5	0.755	2.00309	0.51	0.652	0.183	Cycling TA	METTL5
NUBP2	0.755	1.83313	0.51	0.635	0.155	Cycling TA	NUBP2
EMC7	0.755	1.7482	0.51	0.674	0.212	Cycling TA	EMC7
SUZ12	0.754	5.23684	0.508	0.63	0.164	Cycling TA	SUZ12
IK	0.754	2.8632	0.508	0.729	0.317	Cycling TA	IK
TMEM126A	0.754	2.55427	0.508	0.624	0.153	Cycling TA	TMEM126A
TMEM183A	0.754	2.41895	0.508	0.669	0.215	Cycling TA	TMEM183A
TIMM9	0.754	2.30593	0.508	0.597	0.107	Cycling TA	TIMM9
METTL9	0.754	2.13759	0.508	0.674	0.226	Cycling TA	METTL9
PFDN4	0.754	2.12518	0.508	0.635	0.161	Cycling TA	PFDN4
ATPAF1	0.754	2.08357	0.508	0.591	0.107	Cycling TA	ATPAF1
EMC6	0.754	1.82802	0.508	0.657	0.214	Cycling TA	EMC6
PCM1	0.754	1.69648	0.508	0.696	0.257	Cycling TA	PCM1
TMED3	0.754	1.68093	0.508	0.613	0.129	Cycling TA	TMED3
ARPC4	0.754	1.64913	0.508	0.746	0.327	Cycling TA	ARPC4
TTC3	0.754	1.41657	0.508	0.729	0.332	Cycling TA	TTC3
FAM195A	0.754	-2.18333	0.508	0.796	0.39	Cycling TA	FAM195A
CTSC	0.754	-38.388	0.508	0.657	0.184	Cycling TA	CTSC
CLN3	0.753	3.66207	0.506	0.635	0.179	Cycling TA	CLN3
MRPS2	0.753	2.33626	0.506	0.591	0.1	Cycling TA	MRPS2
FARSA	0.753	2.32323	0.506	0.608	0.127	Cycling TA	FARSA
ATRX	0.753	2.12669	0.506	0.751	0.298	Cycling TA	ATRX
PRPF8	0.753	1.95139	0.506	0.685	0.237	Cycling TA	PRPF8
RSL24D1	0.753	1.7331	0.506	0.713	0.27	Cycling TA	RSL24D1
CAPNS1	0.753	0.623826	0.506	0.834	0.513	Cycling TA	CAPNS1
PLCB3	0.753	0.466681	0.506	0.79	0.391	Cycling TA	PLCB3
UBA1	0.752	3.77144	0.504	0.746	0.307	Cycling TA	UBA1
DDAH2	0.752	2.18067	0.504	0.635	0.17	Cycling TA	DDAH2
SNF8	0.752	2.10701	0.504	0.713	0.305	Cycling TA	SNF8
IPO5	0.752	1.73512	0.504	0.558	0.068	Cycling TA	IPO5
TPM4	0.752	1.0635	0.504	0.724	0.288	Cycling TA	TPM4
FKBP11	0.752	-2.46136	0.504	0.624	0.148	Cycling TA	FKBP11
VPS35	0.752	-2.98889	0.504	0.829	0.434	Cycling TA	VPS35
APOA4.1	0.248	#NAME?	0.504	0.641	0.799	Cycling TA	APOA4
MRPL48	0.751	3.11054	0.502	0.63	0.168	Cycling TA	MRPL48
DUS1L	0.751	2.551	0.502	0.635	0.17	Cycling TA	DUS1L
NDC80	0.751	2.53772	0.502	0.508	0.007	Cycling TA	NDC80
ACYP1	0.751	2.0653	0.502	0.569	0.084	Cycling TA	ACYP1
CSTF3	0.751	1.73217	0.502	0.586	0.099	Cycling TA	CSTF3
UBE2V2	0.751	1.32842	0.502	0.663	0.199	Cycling TA	UBE2V2
BID	0.751	-3.6422	0.502	0.586	0.098	Cycling TA	BID
AQP1	0.75	3.64342	0.5	0.685	0.251	Cycling TA	AQP1
PRR11	0.75	2.90462	0.5	0.508	0.009	Cycling TA	PRR11
PGP	0.75	2.36283	0.5	0.608	0.148	Cycling TA	PGP
MALSU1	0.75	2.21763	0.5	0.602	0.124	Cycling TA	MALSU1
RNF5	0.75	1.42637	0.5	0.768	0.407	Cycling TA	RNF5
ZCRB1	0.75	1.41245	0.5	0.68	0.23	Cycling TA	ZCRB1
MYO10	0.75	1.14222	0.5	0.624	0.152	Cycling TA	MYO10
NBEAL1	0.75	1.10393	0.5	0.762	0.349	Cycling TA	NBEAL1
DEGS2	0.75	-1.29172	0.5	0.74	0.316	Cycling TA	DEGS2
METTL7A	0.75	-2.02689	0.5	0.68	0.207	Cycling TA	METTL7A
CISD1	0.75	-5.99676	0.5	0.84	0.489	Cycling TA	CISD1
SEPP1.1	0.25	-272.126	0.5	0.547	0.764	Cycling TA	SEPP1
PPP2R5E	0.749	2.88872	0.498	0.613	0.157	Cycling TA	PPP2R5E
DARS	0.749	2.62486	0.498	0.602	0.13	Cycling TA	DARS
CEP57	0.749	2.61177	0.498	0.613	0.146	Cycling TA	CEP57
ANXA7	0.749	2.27891	0.498	0.663	0.217	Cycling TA	ANXA7
SEC61A1	0.749	1.97538	0.498	0.713	0.288	Cycling TA	SEC61A1
TSN	0.749	1.55327	0.498	0.591	0.122	Cycling TA	TSN
MAL2	0.749	1.50638	0.498	0.691	0.252	Cycling TA	MAL2
RBM14	0.749	1.3975	0.498	0.586	0.099	Cycling TA	RBM14
SNHG19	0.749	0.471392	0.498	0.597	0.117	Cycling TA	SNHG19
BLOC1S1	0.749	-11.9809	0.498	0.961	0.771	Cycling TA	BLOC1S1
DNMT1	0.748	4.90227	0.496	0.541	0.058	Cycling TA	DNMT1
PSMG1	0.748	3.75933	0.496	0.558	0.075	Cycling TA	PSMG1
MCM3	0.748	3.65249	0.496	0.536	0.051	Cycling TA	MCM3
AIM1	0.748	2.83407	0.496	0.646	0.196	Cycling TA	AIM1
SERPINB1.1	0.748	-8.48269	0.496	0.878	0.539	Cycling TA	SERPINB1
MT-ATP6.1	0.748	#NAME?	0.496	0.989	0.995	Cycling TA	MT-ATP6
ESF1	0.747	6.08833	0.494	0.641	0.201	Cycling TA	ESF1
DENR	0.747	3.47041	0.494	0.641	0.199	Cycling TA	DENR
NDC1	0.747	2.76423	0.494	0.514	0.024	Cycling TA	NDC1
ECT2	0.747	2.59038	0.494	0.508	0.019	Cycling TA	ECT2
SREK1	0.747	2.1381	0.494	0.674	0.249	Cycling TA	SREK1
SDHAF3	0.747	1.86164	0.494	0.569	0.088	Cycling TA	SDHAF3
C1orf43	0.747	1.65312	0.494	0.746	0.32	Cycling TA	C1orf43
TMEM170A	0.747	0.794975	0.494	0.68	0.229	Cycling TA	TMEM170A
COX14	0.747	-1.95375	0.494	0.851	0.535	Cycling TA	COX14
TAX1BP1	0.746	3.46923	0.492	0.84	0.49	Cycling TA	TAX1BP1
TP53	0.746	3.17528	0.492	0.552	0.078	Cycling TA	TP53
KCNQ1	0.746	2.40902	0.492	0.591	0.117	Cycling TA	KCNQ1
GRPEL1	0.746	2.31478	0.492	0.608	0.147	Cycling TA	GRPEL1
BDH1	0.746	1.8817	0.492	0.63	0.164	Cycling TA	BDH1
TBRG4	0.746	1.81705	0.492	0.597	0.124	Cycling TA	TBRG4
PRPS2	0.746	1.74148	0.492	0.525	0.038	Cycling TA	PRPS2
MRPS9	0.746	1.64084	0.492	0.575	0.099	Cycling TA	MRPS9
SYAP1	0.746	1.33118	0.492	0.796	0.434	Cycling TA	SYAP1
EIF4E2	0.746	1.00088	0.492	0.746	0.324	Cycling TA	EIF4E2
GABPB1-AS1	0.746	-0.584042	0.492	0.58	0.105	Cycling TA	GABPB1-AS1
DCTN3	0.745	3.75177	0.49	0.641	0.206	Cycling TA	DCTN3
TOMM70A	0.745	2.4217	0.49	0.591	0.126	Cycling TA	TOMM70A
TIAL1	0.745	2.41497	0.49	0.657	0.218	Cycling TA	TIAL1
SPAG7	0.745	2.37615	0.49	0.718	0.295	Cycling TA	SPAG7
ADSL	0.745	2.3296	0.49	0.558	0.082	Cycling TA	ADSL
CCDC59	0.745	2.01059	0.49	0.63	0.169	Cycling TA	CCDC59
AK6	0.745	1.94912	0.49	0.613	0.152	Cycling TA	AK6
PSMD1	0.745	1.89282	0.49	0.652	0.224	Cycling TA	PSMD1
C9orf152	0.745	1.82406	0.49	0.558	0.077	Cycling TA	C9orf152
FLOT1	0.745	1.69952	0.49	0.68	0.27	Cycling TA	FLOT1
NUDT15	0.745	1.53242	0.49	0.558	0.08	Cycling TA	NUDT15
CHID1	0.745	1.42729	0.49	0.602	0.148	Cycling TA	CHID1
ANXA13	0.745	0.835466	0.49	0.657	0.197	Cycling TA	ANXA13
SLC25A24	0.745	-1.12227	0.49	0.702	0.259	Cycling TA	SLC25A24
RNF7	0.745	-1.25383	0.49	0.796	0.394	Cycling TA	RNF7
RNF181	0.745	-1.40116	0.49	0.845	0.467	Cycling TA	RNF181
LGALS9	0.745	-1.64616	0.49	0.635	0.17	Cycling TA	LGALS9
CAP1	0.745	-5.23825	0.49	0.796	0.48	Cycling TA	CAP1
TMEM59.1	0.745	-23.4662	0.49	0.906	0.725	Cycling TA	TMEM59
ISOC2	0.744	5.08008	0.488	0.79	0.414	Cycling TA	ISOC2
ANAPC5	0.744	3.08434	0.488	0.657	0.234	Cycling TA	ANAPC5
ERP44	0.744	2.54314	0.488	0.707	0.31	Cycling TA	ERP44
EMC10	0.744	2.4317	0.488	0.751	0.356	Cycling TA	EMC10
PPP2CA	0.744	2.33109	0.488	0.663	0.229	Cycling TA	PPP2CA
STXBP6	0.744	2.05885	0.488	0.586	0.127	Cycling TA	STXBP6
MPDU1	0.744	2.04606	0.488	0.702	0.26	Cycling TA	MPDU1
MRPS10	0.744	1.83496	0.488	0.597	0.139	Cycling TA	MRPS10
PDCD2	0.744	1.82459	0.488	0.602	0.145	Cycling TA	PDCD2
IARS	0.744	1.80226	0.488	0.541	0.063	Cycling TA	IARS
RCC2	0.744	1.75885	0.488	0.547	0.073	Cycling TA	RCC2
PITHD1	0.744	1.72245	0.488	0.58	0.11	Cycling TA	PITHD1
BRCC3	0.744	1.46711	0.488	0.569	0.096	Cycling TA	BRCC3
NAE1	0.744	1.36121	0.488	0.624	0.163	Cycling TA	NAE1
ABRACL	0.743	3.53183	0.486	0.796	0.407	Cycling TA	ABRACL
NMT1	0.743	3.45545	0.486	0.751	0.358	Cycling TA	NMT1
TMEM19	0.743	3.30015	0.486	0.619	0.164	Cycling TA	TMEM19
SLC7A1	0.743	2.9757	0.486	0.575	0.109	Cycling TA	SLC7A1
SDC1	0.743	2.67676	0.486	0.691	0.248	Cycling TA	SDC1
MED4	0.743	2.21676	0.486	0.68	0.264	Cycling TA	MED4
PSMG3	0.743	1.88893	0.486	0.597	0.141	Cycling TA	PSMG3
PTCD3	0.743	1.67158	0.486	0.591	0.134	Cycling TA	PTCD3
KATNBL1	0.743	1.46742	0.486	0.586	0.122	Cycling TA	KATNBL1
ATP6V1G1	0.743	0.692296	0.486	0.79	0.42	Cycling TA	ATP6V1G1
ZNF703	0.743	0.639987	0.486	0.613	0.148	Cycling TA	ZNF703
NDUFS1	0.743	0.618114	0.486	0.718	0.288	Cycling TA	NDUFS1
SLC15A1.1	0.257	-22.009	0.486	0.116	0.558	Cycling TA	SLC15A1
YEATS4	0.742	3.14721	0.484	0.541	0.07	Cycling TA	YEATS4
USP16	0.742	2.8345	0.484	0.707	0.309	Cycling TA	USP16
RBPJ	0.742	2.00713	0.484	0.663	0.213	Cycling TA	RBPJ
C22orf39	0.742	1.88568	0.484	0.619	0.168	Cycling TA	C22orf39
BABAM1	0.742	1.88514	0.484	0.602	0.16	Cycling TA	BABAM1
USP10	0.742	1.52273	0.484	0.597	0.136	Cycling TA	USP10
[truncated: 3,723 more rows]

## Sheet: Legend
Dataset EV1. Marker genes for every cell type in the small intestine biopsies. For each sub-cluster, genes were identified by applying the receiver operating characteristic (ROC) test followed by selecting genres with the highest classification power defined by the AUC (area under the ROC curve).
