# Supplementary material for: Single‐cell transcriptomics reveals immune response of intestinal cell types to viral infection
Source: Mol Syst Biol. 2021 Jul 26;17(7):e9833. doi: 10.15252/msb.20209833 (PMC8311733; doi:10.15252/msb.20209833)
Supplement: Supplementary file 5 — Dataset EV2 [file MSB-17-e9833-s006.xls]

## Sheet: Dataset_EV2
	p_val	avg_logFC	pct.1	pct.2	p_val_adj	cluster	gene
APOC3	0	2.95683	0.936	0.42	0	Enterocyte	APOC3
APOA4	0	2.82996	0.97	0.528	0	Enterocyte	APOA4
APOA1	0	2.69839	0.921	0.49	0	Enterocyte	APOA1
APOB	0	1.62402	0.68	0.234	0	Enterocyte	APOB
FABP6	0	1.53937	0.825	0.515	0	Enterocyte	FABP6
SERPINA1	0	1.49344	0.807	0.369	0	Enterocyte	SERPINA1
ALDOB	0	1.45749	0.955	0.672	0	Enterocyte	ALDOB
CYP3A4	0	1.41721	0.509	0.178	0	Enterocyte	CYP3A4
ANPEP	0	1.25797	0.933	0.612	0	Enterocyte	ANPEP
SEPP1	0	1.09848	0.755	0.389	0	Enterocyte	SEPP1
RBP2	0	1.08635	0.983	0.829	0	Enterocyte	RBP2
PRAP1	0	0.994258	0.969	0.838	0	Enterocyte	PRAP1
ALPI	0	0.983538	0.475	0.108	0	Enterocyte	ALPI
ADIRF	0	0.976291	0.861	0.617	0	Enterocyte	ADIRF
CDKN2B-AS1	0	0.931018	0.437	0.155	0	Enterocyte	CDKN2B-AS1
GUCA2A	0	0.91383	0.525	0.209	0	Enterocyte	GUCA2A
SMIM24	0	0.905226	0.785	0.537	0	Enterocyte	SMIM24
HLA-DRA	0	0.904775	0.377	0.081	0	Enterocyte	HLA-DRA
CDHR5	0	0.899	0.803	0.588	0	Enterocyte	CDHR5
SLC5A1	0	0.887409	0.77	0.565	0	Enterocyte	SLC5A1
MME	0	0.851559	0.535	0.23	0	Enterocyte	MME
SLC15A1	0	0.85007	0.615	0.291	0	Enterocyte	SLC15A1
UGT2B17	0	0.817369	0.553	0.24	0	Enterocyte	UGT2B17
MUC13	0	0.815355	0.875	0.753	0	Enterocyte	MUC13
CREB3L3	0	0.777092	0.459	0.141	0	Enterocyte	CREB3L3
ACE	0	0.733697	0.418	0.127	0	Enterocyte	ACE
C8G	0	0.523957	0.286	0.071	0	Enterocyte	C8G
ENPP7	0	0.478248	0.216	0.026	0	Enterocyte	ENPP7
CPO	0	0.363487	0.235	0.047	0	Enterocyte	CPO
C3	9.45691e-305	0.590219	0.251	0.056	2.04033e-300	Enterocyte	C3
TM4SF20	7.22521e-299	0.725395	0.852	0.614	1.55884e-294	Enterocyte	TM4SF20
ACE2	7.43039e-287	0.85415	0.517	0.247	1.60311e-282	Enterocyte	ACE2
RPS8	3.663e-285	-0.72948	0.922	0.966	7.90293e-281	Enterocyte	RPS8
PTMA	8.92664e-285	-0.705718	0.888	0.968	1.92592e-280	Enterocyte	PTMA
NAALADL1	2.71434e-277	0.491046	0.355	0.115	5.85619e-273	Enterocyte	NAALADL1
MS4A10	1.45496e-272	0.420929	0.263	0.065	3.13907e-268	Enterocyte	MS4A10
ZG16	4.38364e-271	0.226595	0.545	0.254	9.45771e-267	Enterocyte	ZG16
MGAM	6.03937e-269	0.590368	0.302	0.091	1.30299e-264	Enterocyte	MGAM
SI	1.39606e-266	0.885451	0.627	0.382	3.012e-262	Enterocyte	SI
MPP1	8.75142e-264	0.347644	0.234	0.054	1.88812e-259	Enterocyte	MPP1
RPS19	4.02869e-260	-0.51666	0.969	0.987	8.69191e-256	Enterocyte	RPS19
TM4SF5	7.73955e-260	0.800528	0.708	0.536	1.66981e-255	Enterocyte	TM4SF5
FABP2	6.20799e-258	0.88596	0.772	0.669	1.33937e-253	Enterocyte	FABP2
RPL15	2.50365e-257	-0.443358	0.913	0.965	5.40162e-253	Enterocyte	RPL15
SULT2A1	2.62052e-251	0.876241	0.298	0.092	5.65377e-247	Enterocyte	SULT2A1
RPL10	4.44272e-251	-0.375056	0.975	0.993	9.58517e-247	Enterocyte	RPL10
RPS6	3.58481e-249	-0.472932	0.945	0.98	7.73422e-245	Enterocyte	RPS6
RPL31	3.75046e-248	-0.521565	0.883	0.959	8.09161e-244	Enterocyte	RPL31
AGR2	4.47459e-245	-0.793967	0.87	0.951	9.65392e-241	Enterocyte	AGR2
ENPEP	3.29245e-242	0.440605	0.3	0.094	7.10346e-238	Enterocyte	ENPEP
RPL7	1.39536e-240	-0.512179	0.863	0.939	3.01048e-236	Enterocyte	RPL7
RPS3	4.30521e-236	-0.561181	0.871	0.945	9.28849e-232	Enterocyte	RPS3
CTSD	4.52022e-236	0.62509	0.843	0.775	9.75237e-232	Enterocyte	CTSD
DGAT1	2.54877e-232	0.812261	0.688	0.546	5.49896e-228	Enterocyte	DGAT1
RPL21	6.32883e-231	-0.432184	0.946	0.975	1.36544e-226	Enterocyte	RPL21
RPL26	6.40339e-229	-0.488972	0.902	0.96	1.38153e-224	Enterocyte	RPL26
YBX1	8.91101e-224	-0.566543	0.675	0.859	1.92255e-219	Enterocyte	YBX1
NAP1L1	1.82164e-223	-0.67285	0.249	0.576	3.93019e-219	Enterocyte	NAP1L1
GPX4	2.61213e-222	0.494886	0.918	0.906	5.63566e-218	Enterocyte	GPX4
SMLR1	3.53178e-221	0.299135	0.216	0.054	7.61982e-217	Enterocyte	SMLR1
MAF	4.55891e-218	0.571031	0.396	0.167	9.83584e-214	Enterocyte	MAF
VIL1	3.12572e-217	0.577659	0.825	0.776	6.74373e-213	Enterocyte	VIL1
RPL23A	4.68399e-215	-0.505542	0.852	0.94	1.01057e-210	Enterocyte	RPL23A
RPS13	2.99394e-214	-0.441306	0.875	0.944	6.45942e-210	Enterocyte	RPS13
MARCKSL1	1.4161e-212	-0.519749	0.254	0.59	3.05523e-208	Enterocyte	MARCKSL1
SLC7A9	3.54263e-207	0.572976	0.444	0.206	7.64321e-203	Enterocyte	SLC7A9
MEP1B	1.18605e-206	0.350084	0.257	0.079	2.5589e-202	Enterocyte	MEP1B
CDHR2	6.27938e-206	0.639378	0.59	0.353	1.35478e-201	Enterocyte	CDHR2
CIDEB	7.7918e-199	0.540741	0.451	0.219	1.68108e-194	Enterocyte	CIDEB
RPL34	3.08707e-197	-0.366463	0.966	0.992	6.66034e-193	Enterocyte	RPL34
IL32	8.2129e-196	0.497286	0.936	0.893	1.77193e-191	Enterocyte	IL32
IGFBP2	3.80367e-195	-0.611536	0.338	0.644	8.20642e-191	Enterocyte	IGFBP2
SULT1A2	8.98374e-194	0.442487	0.307	0.111	1.93824e-189	Enterocyte	SULT1A2
RPS4X	9.37643e-193	-0.479753	0.869	0.941	2.02297e-188	Enterocyte	RPS4X
CES2	4.93159e-190	0.530063	0.823	0.761	1.06399e-185	Enterocyte	CES2
RPS15A	6.8224e-188	-0.377591	0.921	0.964	1.47193e-183	Enterocyte	RPS15A
RPL35A	3.09171e-184	-0.343523	0.923	0.966	6.67036e-180	Enterocyte	RPL35A
SLC6A19	1.41891e-183	0.490494	0.321	0.128	3.06129e-179	Enterocyte	SLC6A19
RPL39	8.81212e-183	-0.438058	0.845	0.924	1.90122e-178	Enterocyte	RPL39
RPL4	4.83283e-182	-0.537779	0.531	0.753	1.04268e-177	Enterocyte	RPL4
MYL9	5.71479e-182	0.539529	0.308	0.118	1.23297e-177	Enterocyte	MYL9
RPS7	1.42266e-181	-0.413319	0.848	0.933	3.06938e-177	Enterocyte	RPS7
RPL32	2.24216e-181	-0.480183	0.898	0.95	4.83746e-177	Enterocyte	RPL32
PHGR1	3.37957e-181	0.351646	0.986	0.97	7.29143e-177	Enterocyte	PHGR1
RPL27A	2.137e-180	-0.383536	0.92	0.957	4.61059e-176	Enterocyte	RPL27A
RPLP1	5.6876e-180	-0.474024	0.959	0.98	1.2271e-175	Enterocyte	RPLP1
RPLP0	3.1244e-178	-0.472717	0.876	0.933	6.74088e-174	Enterocyte	RPLP0
PMP22	1.72125e-177	0.543201	0.381	0.166	3.71359e-173	Enterocyte	PMP22
RPS20	5.31789e-177	-0.427765	0.844	0.927	1.14733e-172	Enterocyte	RPS20
PPIB	7.47197e-177	-0.417809	0.601	0.818	1.61208e-172	Enterocyte	PPIB
REG4	3.37504e-176	-0.974132	0.419	0.68	7.28165e-172	Enterocyte	REG4
TXN	2.02425e-174	-0.399916	0.737	0.889	4.36733e-170	Enterocyte	TXN
HNRNPA1	5.70842e-174	-0.480947	0.596	0.799	1.23159e-169	Enterocyte	HNRNPA1
RPS14	6.64488e-174	-0.354722	0.968	0.982	1.43363e-169	Enterocyte	RPS14
RPS2	7.91769e-173	-0.694167	0.878	0.933	1.70824e-168	Enterocyte	RPS2
ACSL5	1.68952e-172	0.676537	0.607	0.454	3.64514e-168	Enterocyte	ACSL5
DBP	7.09705e-172	0.36512	0.247	0.083	1.53119e-167	Enterocyte	DBP
SLC7A7	1.79451e-170	0.508663	0.394	0.19	3.87166e-166	Enterocyte	SLC7A7
RPS25	3.38185e-169	-0.432909	0.824	0.919	7.29634e-165	Enterocyte	RPS25
XPNPEP2	5.44996e-169	0.456716	0.377	0.175	1.17583e-164	Enterocyte	XPNPEP2
CD74	6.04453e-169	0.923245	0.483	0.297	1.30411e-164	Enterocyte	CD74
RPL18A	7.53942e-169	-0.425654	0.921	0.96	1.62663e-164	Enterocyte	RPL18A
RPS17	3.64053e-167	-0.547278	0.834	0.91	7.85443e-163	Enterocyte	RPS17
RPS21	4.98523e-167	-0.367477	0.794	0.905	1.07556e-162	Enterocyte	RPS21
EEF1A1	9.61531e-166	-0.360546	0.969	0.985	2.0745e-161	Enterocyte	EEF1A1
SET	1.78434e-165	-0.551511	0.489	0.729	3.84972e-161	Enterocyte	SET
RPS3A	9.98222e-165	-0.478849	0.858	0.921	2.15366e-160	Enterocyte	RPS3A
RPL13A	2.74467e-164	-0.36804	0.971	0.983	5.92162e-160	Enterocyte	RPL13A
SLC3A1	3.39512e-163	0.50279	0.358	0.167	7.32498e-159	Enterocyte	SLC3A1
RPL14	5.19846e-163	-0.389136	0.839	0.919	1.12157e-158	Enterocyte	RPL14
GSTA1	8.0727e-163	0.592219	0.663	0.5	1.74169e-158	Enterocyte	GSTA1
RPL5	8.97768e-162	-0.517649	0.784	0.887	1.93693e-157	Enterocyte	RPL5
ABCC2	3.48067e-158	0.367605	0.24	0.083	7.50954e-154	Enterocyte	ABCC2
RPL3	1.76291e-157	-0.431542	0.926	0.961	3.80347e-153	Enterocyte	RPL3
FAM132A	2.94143e-157	0.360764	0.308	0.123	6.34614e-153	Enterocyte	FAM132A
PDIA6	5.70079e-157	-0.437796	0.541	0.775	1.22995e-152	Enterocyte	PDIA6
GPX2	7.80543e-157	-0.549764	0.245	0.528	1.68402e-152	Enterocyte	GPX2
MTTP	1.62301e-156	0.641499	0.712	0.629	3.50165e-152	Enterocyte	MTTP
RPL41	2.11737e-155	-0.327299	0.985	0.996	4.56823e-151	Enterocyte	RPL41
MYO15B	7.39421e-155	0.598866	0.587	0.397	1.5953e-150	Enterocyte	MYO15B
HNRNPC	2.11401e-154	-0.387372	0.55	0.777	4.56097e-150	Enterocyte	HNRNPC
RPL10A	1.37596e-153	-0.522005	0.726	0.852	2.96862e-149	Enterocyte	RPL10A
HSP90AB1	1.69789e-152	-0.572441	0.664	0.827	3.6632e-148	Enterocyte	HSP90AB1
RPL6	8.11258e-151	-0.529984	0.771	0.88	1.75029e-146	Enterocyte	RPL6
DPP4	1.0777e-150	0.58229	0.387	0.203	2.32513e-146	Enterocyte	DPP4
PTGES3	1.42307e-150	-0.394806	0.537	0.755	3.07027e-146	Enterocyte	PTGES3
RPL18	4.35604e-150	-0.308302	0.929	0.971	9.39815e-146	Enterocyte	RPL18
RPL27	6.83313e-150	-0.391618	0.79	0.896	1.47425e-145	Enterocyte	RPL27
RPS18	3.55481e-149	-0.480052	0.963	0.979	7.66951e-145	Enterocyte	RPS18
RPL8	4.1979e-149	-0.338059	0.932	0.969	9.05697e-145	Enterocyte	RPL8
ERICH4	1.16486e-148	0.455333	0.407	0.208	2.51318e-144	Enterocyte	ERICH4
FLJ22763	2.98304e-148	0.48127	0.34	0.158	6.43592e-144	Enterocyte	FLJ22763
KRT18	3.11702e-148	-0.46706	0.928	0.967	6.72498e-144	Enterocyte	KRT18
CIDEC	9.50542e-148	0.457929	0.415	0.215	2.05079e-143	Enterocyte	CIDEC
MTHFD2	1.7156e-146	-0.356265	0.144	0.405	3.7014e-142	Enterocyte	MTHFD2
RSL24D1	2.63796e-146	-0.351206	0.354	0.635	5.69141e-142	Enterocyte	RSL24D1
TMEM123	2.7607e-146	-0.353221	0.263	0.537	5.95621e-142	Enterocyte	TMEM123
RPS16	8.68008e-146	-0.462272	0.817	0.899	1.87273e-141	Enterocyte	RPS16
AQP7	3.10067e-145	0.266599	0.205	0.067	6.6897e-141	Enterocyte	AQP7
YBX3	3.19736e-145	-0.323565	0.191	0.453	6.89831e-141	Enterocyte	YBX3
AQP11	1.40203e-144	0.520046	0.424	0.232	3.02489e-140	Enterocyte	AQP11
LYZ	4.35098e-144	-0.49924	0.662	0.833	9.38725e-140	Enterocyte	LYZ
APP	6.95169e-143	-0.379646	0.396	0.652	1.49983e-138	Enterocyte	APP
FTL	1.26328e-142	0.413899	0.989	0.988	2.72553e-138	Enterocyte	FTL
EIF3E	1.49057e-142	-0.371677	0.468	0.71	3.2159e-138	Enterocyte	EIF3E
UGT2A3	1.96901e-142	0.419819	0.389	0.193	4.24813e-138	Enterocyte	UGT2A3
SLC28A1	6.91138e-142	0.402308	0.351	0.164	1.49113e-137	Enterocyte	SLC28A1
NPM1	1.08581e-139	-0.535467	0.589	0.767	2.34262e-135	Enterocyte	NPM1
MEP1A	1.93347e-139	0.525517	0.536	0.361	4.17146e-135	Enterocyte	MEP1A
ANXA2	5.29142e-138	-0.34544	0.842	0.938	1.14162e-133	Enterocyte	ANXA2
RPL12	1.15229e-137	-0.390692	0.928	0.96	2.48608e-133	Enterocyte	RPL12
NCL	2.59571e-137	-0.628108	0.393	0.62	5.60025e-133	Enterocyte	NCL
PPP1R1B	8.89052e-137	-0.307329	0.119	0.366	1.91813e-132	Enterocyte	PPP1R1B
C11orf86	2.52544e-136	0.438625	0.354	0.167	5.44863e-132	Enterocyte	C11orf86
LDHB	1.10478e-135	-0.485943	0.227	0.486	2.38356e-131	Enterocyte	LDHB
GNB2L1	5.32928e-135	-0.398647	0.82	0.907	1.14979e-130	Enterocyte	GNB2L1
PHGDH	2.14383e-134	-0.375869	0.122	0.367	4.62531e-130	Enterocyte	PHGDH
RPSA	9.64073e-134	-0.622339	0.624	0.772	2.07999e-129	Enterocyte	RPSA
TTC3	1.38907e-133	-0.346155	0.288	0.538	2.99691e-129	Enterocyte	TTC3
RPL35	1.88407e-133	-0.388429	0.897	0.946	4.06489e-129	Enterocyte	RPL35
TKT	1.40374e-132	-0.384804	0.426	0.658	3.02858e-128	Enterocyte	TKT
IDH2	1.75284e-132	-0.348915	0.384	0.632	3.78175e-128	Enterocyte	IDH2
GALNT3	1.83285e-131	-0.324551	0.358	0.614	3.95438e-127	Enterocyte	GALNT3
PCK1	3.84512e-131	0.612557	0.492	0.295	8.29585e-127	Enterocyte	PCK1
HNRNPA3	5.80965e-131	-0.434878	0.429	0.657	1.25343e-126	Enterocyte	HNRNPA3
RPL36	7.34074e-131	-0.310792	0.941	0.972	1.58377e-126	Enterocyte	RPL36
RPS10	3.96083e-130	-0.366785	0.631	0.821	8.54549e-126	Enterocyte	RPS10
ATOX1	8.30625e-130	0.600892	0.67	0.614	1.79207e-125	Enterocyte	ATOX1
PABPC1	9.31822e-130	-0.35717	0.602	0.782	2.01041e-125	Enterocyte	PABPC1
FTH1	1.54304e-129	0.355552	0.994	0.997	3.32912e-125	Enterocyte	FTH1
H3F3B	1.75483e-129	-0.351613	0.825	0.934	3.78604e-125	Enterocyte	H3F3B
ERH	2.59383e-129	-0.322798	0.37	0.625	5.59619e-125	Enterocyte	ERH
EIF2S2	3.89587e-129	-0.358351	0.619	0.835	8.40534e-125	Enterocyte	EIF2S2
PLP2	2.7179e-128	-0.274328	0.277	0.536	5.86388e-124	Enterocyte	PLP2
ZFAS1	2.7547e-128	-0.489547	0.664	0.859	5.94327e-124	Enterocyte	ZFAS1
HSP90B1	3.32437e-128	-0.490404	0.712	0.872	7.17233e-124	Enterocyte	HSP90B1
AGPAT2	3.58122e-128	0.516282	0.83	0.824	7.72648e-124	Enterocyte	AGPAT2
SNRPG	7.61771e-128	-0.35009	0.437	0.677	1.64352e-123	Enterocyte	SNRPG
SAT2	1.33247e-127	0.581509	0.678	0.609	2.87481e-123	Enterocyte	SAT2
HNRNPA0	2.1377e-127	-0.280218	0.298	0.554	4.61209e-123	Enterocyte	HNRNPA0
GNL3	3.82516e-127	-0.285805	0.159	0.402	8.25278e-123	Enterocyte	GNL3
LIPA	5.39751e-127	0.55531	0.503	0.342	1.16451e-122	Enterocyte	LIPA
RPS9	7.69509e-127	-0.370711	0.879	0.936	1.66022e-122	Enterocyte	RPS9
CCT4	8.16759e-127	-0.280092	0.252	0.496	1.76216e-122	Enterocyte	CCT4
SERBP1	1.35627e-126	-0.471325	0.444	0.661	2.92615e-122	Enterocyte	SERBP1
C2orf88	1.68306e-126	0.425148	0.337	0.168	3.63119e-122	Enterocyte	C2orf88
NUCKS1	1.83938e-126	-0.481355	0.333	0.566	3.96846e-122	Enterocyte	NUCKS1
SLC40A1	4.16661e-126	0.582378	0.636	0.499	8.98947e-122	Enterocyte	SLC40A1
S100P	8.05059e-126	-0.810008	0.138	0.366	1.73692e-121	Enterocyte	S100P
RPL37A	2.00539e-125	-0.388137	0.929	0.953	4.32662e-121	Enterocyte	RPL37A
DDOST	5.1807e-125	-0.277895	0.306	0.56	1.11774e-120	Enterocyte	DDOST
TMED9	7.16734e-125	-0.402929	0.464	0.717	1.54635e-120	Enterocyte	TMED9
EIF3M	1.06485e-124	-0.265758	0.276	0.519	2.29742e-120	Enterocyte	EIF3M
HMGN1	1.98343e-124	-0.340815	0.586	0.784	4.27926e-120	Enterocyte	HMGN1
CTSA	5.00267e-124	0.552475	0.618	0.509	1.07933e-119	Enterocyte	CTSA
MYO1A	8.11574e-124	0.512012	0.379	0.212	1.75097e-119	Enterocyte	MYO1A
EIF3I	3.05257e-123	-0.294369	0.338	0.582	6.58591e-119	Enterocyte	EIF3I
RAN	5.33849e-123	-0.428642	0.427	0.654	1.15178e-118	Enterocyte	RAN
HLA-DMA	7.56071e-123	0.295262	0.205	0.075	1.63122e-118	Enterocyte	HLA-DMA
H2AFZ	8.32582e-123	-0.471703	0.577	0.775	1.7963e-118	Enterocyte	H2AFZ
EIF3L	2.09945e-122	-0.281958	0.325	0.573	4.52956e-118	Enterocyte	EIF3L
RPLP2	1.06122e-121	-0.294996	0.933	0.963	2.28958e-117	Enterocyte	RPLP2
ABCG2	2.07881e-121	0.503091	0.519	0.349	4.48503e-117	Enterocyte	ABCG2
RPL36A	2.09571e-121	-0.465499	0.611	0.827	4.5215e-117	Enterocyte	RPL36A
IMPDH2	3.85048e-121	-0.287121	0.167	0.401	8.3074e-117	Enterocyte	IMPDH2
PSAT1	1.17417e-120	-0.287044	0.098	0.319	2.53327e-116	Enterocyte	PSAT1
HNRNPR	1.76153e-120	-0.341813	0.305	0.542	3.80051e-116	Enterocyte	HNRNPR
RPL13	2.9944e-120	-0.39209	0.953	0.971	6.46042e-116	Enterocyte	RPL13
HSPD1	3.97684e-120	-0.568338	0.457	0.668	8.58004e-116	Enterocyte	HSPD1
DDX18	2.3765e-119	-0.315746	0.23	0.469	5.12729e-115	Enterocyte	DDX18
UGDH	1.0501e-118	-0.271435	0.254	0.509	2.26559e-114	Enterocyte	UGDH
NUDC	5.03081e-118	-0.315485	0.283	0.523	1.0854e-113	Enterocyte	NUDC
RPS27A	5.30476e-118	-0.333737	0.929	0.963	1.1445e-113	Enterocyte	RPS27A
ACTN1	1.19954e-117	-0.214218	0.107	0.328	2.58801e-113	Enterocyte	ACTN1
SNRPD2	3.687e-117	-0.336282	0.488	0.711	7.95471e-113	Enterocyte	SNRPD2
RPL9	7.40315e-117	-0.367027	0.83	0.912	1.59723e-112	Enterocyte	RPL9
RPL24	7.95706e-117	-0.299656	0.83	0.91	1.71674e-112	Enterocyte	RPL24
NANS	3.81535e-116	-0.244305	0.25	0.494	8.23161e-112	Enterocyte	NANS
KHK	4.76857e-116	0.605555	0.521	0.374	1.02882e-111	Enterocyte	KHK
MGST1	7.48217e-116	-0.35455	0.321	0.556	1.61428e-111	Enterocyte	MGST1
NGFRAP1	8.09262e-116	-0.295345	0.224	0.471	1.74598e-111	Enterocyte	NGFRAP1
GGT1	2.60322e-115	0.275424	0.22	0.085	5.61644e-111	Enterocyte	GGT1
MANF	6.47791e-115	-0.340288	0.367	0.625	1.39761e-110	Enterocyte	MANF
ANXA5	7.01641e-115	-0.287502	0.314	0.566	1.51379e-110	Enterocyte	ANXA5
MLEC	1.36527e-114	-0.468238	0.405	0.62	2.94557e-110	Enterocyte	MLEC
SNU13	1.80413e-114	-0.275516	0.344	0.587	3.89242e-110	Enterocyte	SNU13
PDIA3	2.58076e-114	-0.41539	0.628	0.82	5.56798e-110	Enterocyte	PDIA3
TAF1D	5.85825e-114	-0.299216	0.293	0.531	1.26392e-109	Enterocyte	TAF1D
CCT8	7.06751e-114	-0.282703	0.338	0.567	1.52482e-109	Enterocyte	CCT8
DSTN	9.69777e-114	-0.320172	0.709	0.894	2.09229e-109	Enterocyte	DSTN
EHF	3.23883e-113	-0.243675	0.111	0.322	6.98777e-109	Enterocyte	EHF
DNAJC10	3.54123e-113	-0.255227	0.119	0.335	7.64021e-109	Enterocyte	DNAJC10
TSPAN8	3.77127e-113	-0.440504	0.947	0.982	8.13652e-109	Enterocyte	TSPAN8
HMGB1	3.89571e-113	-0.487015	0.7	0.861	8.40499e-109	Enterocyte	HMGB1
TUBB	3.89683e-113	-0.438443	0.369	0.593	8.40741e-109	Enterocyte	TUBB
AMN	5.92212e-113	0.555636	0.626	0.543	1.2777e-108	Enterocyte	AMN
SNRPB	6.4779e-113	-0.288367	0.395	0.625	1.39761e-108	Enterocyte	SNRPB
EIF4EBP1	1.58477e-112	-0.335882	0.342	0.586	3.41913e-108	Enterocyte	EIF4EBP1
HLA-DRB1	1.67396e-112	0.498833	0.687	0.583	3.61158e-108	Enterocyte	HLA-DRB1
RPL17	5.88546e-112	-0.410941	0.459	0.713	1.26979e-107	Enterocyte	RPL17
DDX21	2.71599e-111	-0.329572	0.217	0.443	5.85975e-107	Enterocyte	DDX21
EDF1	4.05878e-111	0.263889	0.93	0.944	8.75682e-107	Enterocyte	EDF1
RSL1D1	4.48799e-111	-0.291834	0.232	0.461	9.68283e-107	Enterocyte	RSL1D1
LSM5	4.799e-110	-0.280841	0.246	0.478	1.03538e-105	Enterocyte	LSM5
HNRNPM	1.26622e-109	-0.363294	0.318	0.537	2.73187e-105	Enterocyte	HNRNPM
ECH1	1.82247e-109	-0.285032	0.331	0.578	3.93199e-105	Enterocyte	ECH1
RBMX	3.05784e-109	-0.270007	0.225	0.453	6.59728e-105	Enterocyte	RBMX
SRP9	3.13699e-109	-0.267665	0.418	0.658	6.76805e-105	Enterocyte	SRP9
EIF5A	3.21857e-109	-0.352459	0.537	0.744	6.94406e-105	Enterocyte	EIF5A
EIF3J	1.33075e-108	-0.277573	0.251	0.481	2.8711e-104	Enterocyte	EIF3J
HMGA1	1.522e-108	-0.323703	0.538	0.742	3.28371e-104	Enterocyte	HMGA1
MUC3A	2.04973e-108	0.577593	0.49	0.346	4.4223e-104	Enterocyte	MUC3A
MS4A8	2.20016e-108	0.401296	0.258	0.117	4.74684e-104	Enterocyte	MS4A8
RPL19	3.33044e-108	-0.352589	0.89	0.935	7.18542e-104	Enterocyte	RPL19
C14orf166	5.45055e-108	-0.259925	0.366	0.598	1.17596e-103	Enterocyte	C14orf166
CST3	6.92378e-108	0.312222	0.875	0.9	1.49381e-103	Enterocyte	CST3
RPS23	9.45393e-108	-0.439765	0.867	0.919	2.03969e-103	Enterocyte	RPS23
FAM60A	1.53379e-107	-0.270247	0.293	0.525	3.30916e-103	Enterocyte	FAM60A
TMEM37	1.86135e-107	0.317095	0.304	0.146	4.01587e-103	Enterocyte	TMEM37
GARS	2.25617e-107	-0.254235	0.263	0.502	4.86769e-103	Enterocyte	GARS
HDAC2	2.37397e-107	-0.217318	0.228	0.459	5.12184e-103	Enterocyte	HDAC2
SPCS2	2.91902e-107	-0.319293	0.568	0.796	6.29779e-103	Enterocyte	SPCS2
LBR	3.25846e-107	-0.283507	0.177	0.394	7.03013e-103	Enterocyte	LBR
SRP72	3.58982e-107	-0.268529	0.259	0.486	7.74504e-103	Enterocyte	SRP72
ITM2C	4.38242e-107	-0.276358	0.327	0.571	9.45507e-103	Enterocyte	ITM2C
EPRS	6.17208e-107	-0.311968	0.327	0.542	1.33163e-102	Enterocyte	EPRS
TPD52	1.14242e-106	-0.274699	0.493	0.723	2.46478e-102	Enterocyte	TPD52
XRCC5	2.47974e-106	-0.31598	0.394	0.606	5.35003e-102	Enterocyte	XRCC5
RCN1	2.83205e-106	-0.202651	0.11	0.32	6.11015e-102	Enterocyte	RCN1
CBR1	2.95397e-106	0.452177	0.689	0.603	6.37318e-102	Enterocyte	CBR1
RPS24	3.96093e-106	-0.388831	0.828	0.904	8.54571e-102	Enterocyte	RPS24
FBL	1.40888e-105	-0.315661	0.17	0.386	3.03965e-101	Enterocyte	FBL
RPL22	2.3055e-105	-0.343833	0.734	0.85	4.97412e-101	Enterocyte	RPL22
PSMB2	3.55262e-105	-0.22054	0.363	0.596	7.66477e-101	Enterocyte	PSMB2
RPL11	5.89997e-105	-0.273197	0.946	0.969	1.27292e-100	Enterocyte	RPL11
TCEA1	6.60802e-105	-0.304867	0.398	0.63	1.42568e-100	Enterocyte	TCEA1
ILF2	7.13864e-105	-0.217604	0.243	0.475	1.54016e-100	Enterocyte	ILF2
GDF15	4.64515e-104	-0.798356	0.457	0.665	1.00219e-99	Enterocyte	GDF15
AADAC	5.26837e-104	0.401562	0.327	0.17	1.13665e-99	Enterocyte	AADAC
SLC1A5	7.55141e-104	-0.201302	0.093	0.293	1.62922e-99	Enterocyte	SLC1A5
RBBP4	3.38511e-103	-0.242804	0.203	0.43	7.30337e-99	Enterocyte	RBBP4
RAD23A	5.39087e-103	-0.237796	0.261	0.488	1.16308e-98	Enterocyte	RAD23A
NHP2	1.0507e-102	-0.303271	0.181	0.392	2.26687e-98	Enterocyte	NHP2
NARS	3.0093e-102	-0.283129	0.385	0.611	6.49257e-98	Enterocyte	NARS
RPL38	3.28287e-102	-0.246226	0.825	0.906	7.08279e-98	Enterocyte	RPL38
NOP58	4.87108e-102	-0.249344	0.134	0.339	1.05094e-97	Enterocyte	NOP58
EIF1AX	2.6506e-101	-0.320787	0.402	0.614	5.71868e-97	Enterocyte	EIF1AX
TSPO	3.03985e-101	-0.282259	0.638	0.834	6.55848e-97	Enterocyte	TSPO
MRPS35	4.51095e-101	-0.243122	0.245	0.464	9.73238e-97	Enterocyte	MRPS35
RPS12	4.65637e-101	-0.414375	0.903	0.949	1.00461e-96	Enterocyte	RPS12
TCEB1	1.06264e-100	-0.23541	0.336	0.574	2.29266e-96	Enterocyte	TCEB1
NACA	2.13396e-100	-0.252656	0.81	0.906	4.60402e-96	Enterocyte	NACA
HSPA9	2.83993e-100	-0.326301	0.326	0.537	6.12715e-96	Enterocyte	HSPA9
LEAP2	3.17673e-100	0.470267	0.438	0.273	6.85379e-96	Enterocyte	LEAP2
SYPL1	4.44439e-100	-0.222716	0.344	0.583	9.58877e-96	Enterocyte	SYPL1
CYP3A5	4.78275e-100	0.561136	0.675	0.606	1.03188e-95	Enterocyte	CYP3A5
SNRPD1	5.72278e-100	-0.312406	0.28	0.497	1.23469e-95	Enterocyte	SNRPD1
RANBP1	1.22728e-99	-0.39048	0.276	0.491	2.64785e-95	Enterocyte	RANBP1
PPM1G	1.25347e-99	-0.326259	0.272	0.48	2.70436e-95	Enterocyte	PPM1G
RPS29	1.71722e-99	-0.225282	0.966	0.982	3.7049e-95	Enterocyte	RPS29
PSMA3	2.26024e-99	-0.232712	0.365	0.588	4.87647e-95	Enterocyte	PSMA3
SRSF10	2.2759e-99	-0.246635	0.286	0.513	4.91025e-95	Enterocyte	SRSF10
EIF3F	3.07134e-99	-0.221603	0.385	0.607	6.62642e-95	Enterocyte	EIF3F
GDA	5.73875e-99	0.484276	0.464	0.32	1.23814e-94	Enterocyte	GDA
SNHG8	8.20183e-99	-0.252504	0.336	0.571	1.76955e-94	Enterocyte	SNHG8
ASPH	1.47536e-98	-0.253668	0.339	0.566	3.18309e-94	Enterocyte	ASPH
LGMN	1.92452e-98	0.706325	0.433	0.303	4.15214e-94	Enterocyte	LGMN
TCN2	2.17534e-98	0.406796	0.457	0.283	4.69329e-94	Enterocyte	TCN2
CEACAM5	4.26823e-98	-0.491756	0.114	0.307	9.20871e-94	Enterocyte	CEACAM5
CYP2S1	7.46246e-98	0.537971	0.613	0.514	1.61003e-93	Enterocyte	CYP2S1
KRT7	1.09531e-97	-0.408397	0.076	0.262	2.36312e-93	Enterocyte	KRT7
SRRM1	1.09706e-97	-0.281471	0.511	0.724	2.3669e-93	Enterocyte	SRRM1
SNRPE	1.23796e-97	-0.316333	0.338	0.55	2.67091e-93	Enterocyte	SNRPE
TMEM97	1.24665e-97	-0.254201	0.204	0.422	2.68964e-93	Enterocyte	TMEM97
LPGAT1	1.68544e-97	0.548314	0.618	0.551	3.63635e-93	Enterocyte	LPGAT1
LSM4	2.79218e-97	-0.2639	0.423	0.645	6.02412e-93	Enterocyte	LSM4
RPS28	3.59041e-97	-0.242918	0.961	0.981	7.74632e-93	Enterocyte	RPS28
PCNP	6.34095e-97	-0.203552	0.299	0.536	1.36806e-92	Enterocyte	PCNP
DEK	1.15859e-96	-0.332708	0.553	0.742	2.49967e-92	Enterocyte	DEK
KRTCAP3	1.81197e-96	-0.219872	0.276	0.504	3.90932e-92	Enterocyte	KRTCAP3
SNRPF	2.20565e-96	-0.33957	0.274	0.48	4.7587e-92	Enterocyte	SNRPF
XBP1	2.50521e-96	-0.291866	0.428	0.657	5.40499e-92	Enterocyte	XBP1
CCND2	2.50592e-96	-0.285634	0.259	0.478	5.40651e-92	Enterocyte	CCND2
EI24	3.52001e-96	-0.219467	0.231	0.446	7.59441e-92	Enterocyte	EI24
TNFRSF1A	2.17115e-95	0.526851	0.604	0.511	4.68426e-91	Enterocyte	TNFRSF1A
COX6C	2.52703e-95	0.29339	0.888	0.911	5.45208e-91	Enterocyte	COX6C
PDIA4	5.41541e-95	-0.429189	0.484	0.719	1.16837e-90	Enterocyte	PDIA4
SMS	7.55527e-95	-0.224324	0.34	0.565	1.63005e-90	Enterocyte	SMS
SSB	1.0505e-94	-0.277884	0.295	0.505	2.26645e-90	Enterocyte	SSB
GSPT1	2.77281e-94	-0.243621	0.276	0.485	5.98234e-90	Enterocyte	GSPT1
RPS27	7.24223e-94	-0.314032	0.988	0.994	1.56251e-89	Enterocyte	RPS27
C17orf78	7.62582e-94	0.459259	0.565	0.408	1.64527e-89	Enterocyte	C17orf78
DDX24	8.44126e-94	-0.226407	0.289	0.507	1.8212e-89	Enterocyte	DDX24
SLC12A2	1.20336e-93	-0.414915	0.158	0.362	2.59624e-89	Enterocyte	SLC12A2
BANF1	1.4797e-93	-0.206913	0.198	0.406	3.19246e-89	Enterocyte	BANF1
LARS	1.82072e-93	-0.238176	0.175	0.373	3.9282e-89	Enterocyte	LARS
HMGN2	2.12966e-93	-0.449165	0.437	0.625	4.59474e-89	Enterocyte	HMGN2
APEX1	2.15083e-93	-0.244521	0.197	0.4	4.64042e-89	Enterocyte	APEX1
POLD2	4.00575e-93	-0.205678	0.1	0.287	8.64241e-89	Enterocyte	POLD2
ITM2B	6.13124e-93	0.33826	0.839	0.873	1.32281e-88	Enterocyte	ITM2B
IL2RG	6.16939e-93	0.405957	0.484	0.318	1.33105e-88	Enterocyte	IL2RG
SNRPB2	1.44246e-92	-0.218244	0.354	0.585	3.1121e-88	Enterocyte	SNRPB2
TMED3	1.51671e-92	-0.221617	0.263	0.48	3.27231e-88	Enterocyte	TMED3
FDFT1	1.57024e-92	-0.321952	0.446	0.662	3.38778e-88	Enterocyte	FDFT1
KRT8	2.18849e-92	-0.31426	0.963	0.985	4.72166e-88	Enterocyte	KRT8
PPARG	2.33404e-92	-0.240485	0.262	0.483	5.03569e-88	Enterocyte	PPARG
KLF5	3.36677e-92	-0.281535	0.464	0.673	7.2638e-88	Enterocyte	KLF5
CD24	4.22338e-92	-0.332626	0.33	0.561	9.11195e-88	Enterocyte	CD24
SF3B5	1.28497e-91	-0.223576	0.428	0.645	2.77233e-87	Enterocyte	SF3B5
RPL23	1.4978e-91	-0.462186	0.741	0.835	3.23151e-87	Enterocyte	RPL23
CCT7	1.73959e-91	-0.216153	0.242	0.45	3.75316e-87	Enterocyte	CCT7
SARS	1.8338e-91	-0.250079	0.389	0.617	3.95643e-87	Enterocyte	SARS
ETHE1	2.35481e-91	-0.285807	0.518	0.709	5.0805e-87	Enterocyte	ETHE1
PSMA4	3.43607e-91	-0.263893	0.481	0.695	7.41332e-87	Enterocyte	PSMA4
IDH1	4.59503e-91	-0.284482	0.407	0.628	9.91379e-87	Enterocyte	IDH1
PRMT1	5.50074e-91	-0.269056	0.236	0.443	1.18678e-86	Enterocyte	PRMT1
PSMA5	1.18022e-90	-0.227609	0.363	0.577	2.54632e-86	Enterocyte	PSMA5
CKS1B	1.22742e-90	-0.226759	0.233	0.444	2.64817e-86	Enterocyte	CKS1B
NME1	1.76851e-90	-0.286496	0.15	0.348	3.81555e-86	Enterocyte	NME1
TRA2B	1.84774e-90	-0.223765	0.284	0.497	3.98649e-86	Enterocyte	TRA2B
PSMB5	1.98902e-90	-0.215685	0.364	0.584	4.29132e-86	Enterocyte	PSMB5
C6orf48	2.53827e-90	-0.246277	0.223	0.431	5.47631e-86	Enterocyte	C6orf48
TMPO	3.59568e-90	-0.293205	0.184	0.379	7.75768e-86	Enterocyte	TMPO
C11orf58	4.91834e-90	-0.216622	0.392	0.615	1.06113e-85	Enterocyte	C11orf58
RPS15	5.76893e-90	-0.225293	0.957	0.977	1.24465e-85	Enterocyte	RPS15
CALU	7.74243e-90	-0.20657	0.177	0.378	1.67043e-85	Enterocyte	CALU
SRSF9	1.07291e-89	-0.215723	0.448	0.666	2.31481e-85	Enterocyte	SRSF9
MARCKS	1.63216e-88	-0.255914	0.467	0.696	3.52139e-84	Enterocyte	MARCKS
ERLEC1	2.81745e-88	-0.256293	0.28	0.496	6.07866e-84	Enterocyte	ERLEC1
SUPT16H	3.47776e-88	-0.286067	0.181	0.369	7.50327e-84	Enterocyte	SUPT16H
PEPD	6.09498e-88	0.541955	0.506	0.39	1.31499e-83	Enterocyte	PEPD
RPL37	8.71255e-88	-0.297365	0.906	0.941	1.87973e-83	Enterocyte	RPL37
PSMD7	9.57101e-88	-0.227023	0.364	0.579	2.06494e-83	Enterocyte	PSMD7
ASNS	1.01522e-87	-0.216334	0.144	0.34	2.19034e-83	Enterocyte	ASNS
EPB41L2	1.22535e-87	-0.241418	0.338	0.557	2.64369e-83	Enterocyte	EPB41L2
PA2G4	6.07372e-87	-0.400408	0.293	0.484	1.3104e-82	Enterocyte	PA2G4
PAICS	6.8244e-87	-0.226205	0.14	0.326	1.47236e-82	Enterocyte	PAICS
CBX3	6.93599e-87	-0.244984	0.472	0.682	1.49644e-82	Enterocyte	CBX3
HDAC1	8.09438e-87	-0.210815	0.313	0.519	1.74636e-82	Enterocyte	HDAC1
USP14	8.43441e-87	-0.207536	0.195	0.388	1.81972e-82	Enterocyte	USP14
KRT19	1.00071e-86	-0.39689	0.892	0.951	2.15903e-82	Enterocyte	KRT19
LSM7	1.13507e-86	-0.231409	0.431	0.644	2.44891e-82	Enterocyte	LSM7
SEC61B	1.2583e-86	-0.275207	0.657	0.835	2.71478e-82	Enterocyte	SEC61B
SLC38A1	1.56456e-86	-0.201748	0.202	0.397	3.37554e-82	Enterocyte	SLC38A1
SLC51B	1.57294e-86	0.403521	0.444	0.281	3.39363e-82	Enterocyte	SLC51B
CKS2	2.28684e-86	-0.260271	0.207	0.414	4.93386e-82	Enterocyte	CKS2
BCLAF1	3.34709e-86	-0.239665	0.283	0.483	7.22136e-82	Enterocyte	BCLAF1
EIF4A1	3.35343e-86	-0.21045	0.337	0.551	7.23502e-82	Enterocyte	EIF4A1
STMN1	5.72578e-86	-0.405007	0.146	0.334	1.23534e-81	Enterocyte	STMN1
SUMO2	8.42949e-86	-0.249467	0.609	0.803	1.81866e-81	Enterocyte	SUMO2
JTB	9.39754e-86	-0.229838	0.446	0.655	2.02752e-81	Enterocyte	JTB
RPS5	9.61346e-86	-0.330783	0.847	0.908	2.0741e-81	Enterocyte	RPS5
KNOP1	1.00494e-85	-0.211176	0.092	0.267	2.16815e-81	Enterocyte	KNOP1
MRPL3	1.19764e-85	-0.204134	0.179	0.369	2.5839e-81	Enterocyte	MRPL3
PSMA1	1.88589e-85	-0.206424	0.403	0.62	4.0688e-81	Enterocyte	PSMA1
RBM3	2.04453e-85	-0.270255	0.416	0.607	4.41108e-81	Enterocyte	RBM3
SRSF7	2.56064e-85	-0.250567	0.373	0.582	5.52458e-81	Enterocyte	SRSF7
COX7A2L	3.30859e-85	-0.231701	0.458	0.683	7.13829e-81	Enterocyte	COX7A2L
RPL7A	5.62983e-85	-0.373045	0.85	0.907	1.21464e-80	Enterocyte	RPL7A
PARP1	6.15576e-85	-0.238475	0.148	0.332	1.3281e-80	Enterocyte	PARP1
XRCC6	1.01026e-84	-0.202006	0.376	0.584	2.17963e-80	Enterocyte	XRCC6
TMED10	1.54274e-84	-0.228457	0.506	0.723	3.32846e-80	Enterocyte	TMED10
ACY3	2.25425e-84	0.312437	0.262	0.134	4.86355e-80	Enterocyte	ACY3
HNRNPAB	2.60753e-84	-0.394952	0.372	0.559	5.62574e-80	Enterocyte	HNRNPAB
CTSB	4.1253e-84	0.49755	0.653	0.624	8.90033e-80	Enterocyte	CTSB
TMED2	4.71149e-84	-0.331652	0.6	0.82	1.0165e-79	Enterocyte	TMED2
TCP1	4.73243e-84	-0.204756	0.331	0.54	1.02102e-79	Enterocyte	TCP1
CYBRD1	5.23248e-84	0.441317	0.593	0.464	1.12891e-79	Enterocyte	CYBRD1
CBX1	6.10183e-84	-0.200965	0.12	0.299	1.31647e-79	Enterocyte	CBX1
YWHAE	6.26518e-84	-0.24454	0.678	0.866	1.35171e-79	Enterocyte	YWHAE
PARK7	6.44073e-84	-0.24984	0.427	0.623	1.38959e-79	Enterocyte	PARK7
PRKDC	6.97772e-84	-0.328964	0.135	0.314	1.50544e-79	Enterocyte	PRKDC
NUTF2	9.58595e-84	-0.207036	0.244	0.448	2.06817e-79	Enterocyte	NUTF2
C1QBP	1.00497e-83	-0.338307	0.288	0.48	2.16823e-79	Enterocyte	C1QBP
OLFM4	1.21772e-83	-0.639077	0.486	0.656	2.62724e-79	Enterocyte	OLFM4
CCT6A	1.93721e-83	-0.276949	0.283	0.478	4.17954e-79	Enterocyte	CCT6A
AGR3	6.74303e-83	-0.285317	0.49	0.695	1.45481e-78	Enterocyte	AGR3
SYNCRIP	1.16157e-82	-0.238229	0.247	0.439	2.50608e-78	Enterocyte	SYNCRIP
PP7080	1.71476e-82	0.310722	0.263	0.136	3.69959e-78	Enterocyte	PP7080
CLINT1	2.0946e-82	-0.258661	0.395	0.596	4.51909e-78	Enterocyte	CLINT1
FUOM	2.34081e-82	0.458391	0.578	0.498	5.05031e-78	Enterocyte	FUOM
CDA	3.02128e-82	0.347666	0.668	0.529	6.51841e-78	Enterocyte	CDA
SSR1	4.6775e-82	-0.224544	0.373	0.588	1.00917e-77	Enterocyte	SSR1
RPL30	5.76094e-82	-0.298855	0.844	0.906	1.24292e-77	Enterocyte	RPL30
ESPN	5.80867e-82	0.326573	0.356	0.208	1.25322e-77	Enterocyte	ESPN
CCT5	1.5889e-81	-0.263796	0.286	0.477	3.42805e-77	Enterocyte	CCT5
SOX4	1.71672e-81	-0.454753	0.286	0.499	3.70383e-77	Enterocyte	SOX4
WDR43	1.74437e-81	-0.213669	0.121	0.297	3.76348e-77	Enterocyte	WDR43
CKAP4	1.94683e-81	-0.202565	0.094	0.262	4.20028e-77	Enterocyte	CKAP4
MTDH	3.70966e-81	-0.245565	0.458	0.658	8.0036e-77	Enterocyte	MTDH
EIF5B	6.23476e-81	-0.23418	0.412	0.615	1.34515e-76	Enterocyte	EIF5B
HSPA5	8.18059e-81	-0.589886	0.68	0.835	1.76496e-76	Enterocyte	HSPA5
ANXA10	9.2304e-81	-0.305881	0.344	0.553	1.99146e-76	Enterocyte	ANXA10
CBX5	1.04779e-80	-0.207628	0.159	0.34	2.26062e-76	Enterocyte	CBX5
SFPQ	1.17566e-80	-0.290849	0.328	0.516	2.53648e-76	Enterocyte	SFPQ
SSR3	1.7187e-80	-0.234022	0.481	0.694	3.70809e-76	Enterocyte	SSR3
MORF4L2	2.38669e-80	-0.239737	0.502	0.721	5.14928e-76	Enterocyte	MORF4L2
DDX46	2.62222e-80	-0.202477	0.245	0.439	5.65744e-76	Enterocyte	DDX46
PAPOLA	2.6818e-80	-0.227384	0.461	0.671	5.78599e-76	Enterocyte	PAPOLA
CRELD2	3.81216e-80	-0.20952	0.215	0.42	8.22474e-76	Enterocyte	CRELD2
MT-CO1	5.67793e-80	0.359961	0.991	0.991	1.22501e-75	Enterocyte	MT-CO1
KPNB1	7.71743e-80	-0.261209	0.281	0.469	1.66504e-75	Enterocyte	KPNB1
SMIM14	1.29948e-79	-0.235418	0.329	0.547	2.80363e-75	Enterocyte	SMIM14
TXNIP	1.87265e-79	-0.339562	0.435	0.649	4.04025e-75	Enterocyte	TXNIP
EIF3A	7.17196e-79	-0.291681	0.388	0.578	1.54735e-74	Enterocyte	EIF3A
NPC1L1	8.29079e-79	0.441856	0.392	0.263	1.78874e-74	Enterocyte	NPC1L1
PCBD1	9.29901e-79	-0.214737	0.365	0.565	2.00626e-74	Enterocyte	PCBD1
HNRNPK	2.25293e-78	-0.219967	0.58	0.762	4.8607e-74	Enterocyte	HNRNPK
CCT2	2.25962e-78	-0.298675	0.221	0.402	4.87512e-74	Enterocyte	CCT2
DKC1	4.04175e-78	-0.201821	0.103	0.27	8.72008e-74	Enterocyte	DKC1
U2SURP	6.94264e-78	-0.23778	0.266	0.453	1.49787e-73	Enterocyte	U2SURP
KHDRBS1	9.29347e-78	-0.200974	0.369	0.562	2.00507e-73	Enterocyte	KHDRBS1
TOMM40	7.30912e-77	-0.223617	0.146	0.321	1.57694e-72	Enterocyte	TOMM40
DNAJA1	9.74863e-77	-0.253469	0.449	0.663	2.10327e-72	Enterocyte	DNAJA1
FBXO2	1.25849e-76	0.387938	0.492	0.35	2.7152e-72	Enterocyte	FBXO2
SSR4	1.3001e-76	-0.253645	0.676	0.839	2.80496e-72	Enterocyte	SSR4
EEF2	1.54004e-76	-0.235769	0.811	0.901	3.32264e-72	Enterocyte	EEF2
SRSF2	2.01554e-76	-0.251595	0.379	0.571	4.34853e-72	Enterocyte	SRSF2
ANP32B	2.04817e-76	-0.292029	0.402	0.59	4.41893e-72	Enterocyte	ANP32B
NSA2	3.96172e-76	-0.217206	0.328	0.52	8.54741e-72	Enterocyte	NSA2
ODC1	6.90981e-76	-0.288135	0.24	0.426	1.49079e-71	Enterocyte	ODC1
SEC63	2.07859e-75	-0.203086	0.275	0.465	4.48455e-71	Enterocyte	SEC63
TMEM253	2.41887e-75	0.290573	0.302	0.172	5.21872e-71	Enterocyte	TMEM253
HNRNPDL	4.15218e-75	-0.23673	0.501	0.689	8.95832e-71	Enterocyte	HNRNPDL
DPEP1	7.81906e-75	0.489899	0.35	0.223	1.68696e-70	Enterocyte	DPEP1
DNAJC8	1.13413e-74	-0.202656	0.317	0.516	2.44689e-70	Enterocyte	DNAJC8
UGT1A1	1.89237e-74	0.451258	0.399	0.273	4.08279e-70	Enterocyte	UGT1A1
RPL22L1	3.12085e-74	-0.355239	0.386	0.567	6.73324e-70	Enterocyte	RPL22L1
TAF15	5.06802e-74	-0.209295	0.187	0.366	1.09343e-69	Enterocyte	TAF15
CYP2C18	7.69656e-74	0.328856	0.221	0.111	1.66053e-69	Enterocyte	CYP2C18
SLC6A8	9.74282e-74	0.444258	0.706	0.623	2.10201e-69	Enterocyte	SLC6A8
UBXN4	1.09855e-73	-0.217016	0.477	0.684	2.37013e-69	Enterocyte	UBXN4
MT-ND5	1.10723e-73	0.552801	0.814	0.803	2.38885e-69	Enterocyte	MT-ND5
IFITM3	1.79691e-73	-0.330245	0.2	0.388	3.87683e-69	Enterocyte	IFITM3
TM9SF3	4.79477e-73	-0.220309	0.586	0.759	1.03447e-68	Enterocyte	TM9SF3
GADD45GIP1	7.47473e-73	-0.203844	0.324	0.514	1.61267e-68	Enterocyte	GADD45GIP1
2007-09-01	2.05721e-72	-0.216724	0.469	0.674	4.43844e-68	Enterocyte	2007-09-01
HILPDA	3.77518e-72	-0.395807	0.172	0.353	8.14496e-68	Enterocyte	HILPDA
WBP5	4.93483e-72	-0.206999	0.349	0.557	1.06469e-67	Enterocyte	WBP5
TM6SF2	6.08166e-72	0.371961	0.443	0.299	1.31212e-67	Enterocyte	TM6SF2
SDF2L1	6.30576e-72	-0.280706	0.409	0.612	1.36047e-67	Enterocyte	SDF2L1
HES1	1.17989e-71	-0.430909	0.304	0.497	2.54561e-67	Enterocyte	HES1
CYP27A1	2.15708e-71	0.26237	0.277	0.152	4.6539e-67	Enterocyte	CYP27A1
ST13	3.47126e-71	-0.209706	0.508	0.713	7.48925e-67	Enterocyte	ST13
HNRNPA2B1	7.44951e-71	-0.308911	0.601	0.754	1.60723e-66	Enterocyte	HNRNPA2B1
KIAA0101	7.76614e-71	-0.24852	0.111	0.271	1.67554e-66	Enterocyte	KIAA0101
HMGB2	7.82909e-71	-0.33117	0.271	0.456	1.68913e-66	Enterocyte	HMGB2
SMC4	3.02523e-70	-0.202943	0.146	0.307	6.52693e-66	Enterocyte	SMC4
CCT3	3.79393e-70	-0.226282	0.314	0.498	8.18541e-66	Enterocyte	CCT3
RPS11	4.9188e-69	-0.299909	0.841	0.896	1.06123e-64	Enterocyte	RPS11
MYDGF	5.45924e-69	-0.277994	0.599	0.789	1.17783e-64	Enterocyte	MYDGF
SLC9A3R1	8.45366e-69	0.433227	0.633	0.616	1.82388e-64	Enterocyte	SLC9A3R1
NASP	2.03682e-68	-0.259179	0.19	0.36	4.39444e-64	Enterocyte	NASP
FAM3C	4.32609e-68	0.456635	0.607	0.565	9.33355e-64	Enterocyte	FAM3C
RAMP1	4.62514e-68	-0.217665	0.186	0.364	9.97875e-64	Enterocyte	RAMP1
IER3	8.53448e-68	-0.232591	0.293	0.489	1.84131e-63	Enterocyte	IER3
CCNI	1.10712e-67	-0.252158	0.644	0.801	2.38861e-63	Enterocyte	CCNI
SQSTM1	1.1221e-67	0.336387	0.809	0.815	2.42092e-63	Enterocyte	SQSTM1
PHLDA2	1.39437e-67	-0.352608	0.497	0.696	3.00835e-63	Enterocyte	PHLDA2
HSP90AA1	1.91393e-67	-0.417707	0.736	0.846	4.1293e-63	Enterocyte	HSP90AA1
ANP32E	1.94338e-67	-0.203156	0.252	0.426	4.19285e-63	Enterocyte	ANP32E
TYMP	2.79927e-67	0.395187	0.475	0.342	6.03944e-63	Enterocyte	TYMP
DNAJB11	4.11148e-67	-0.20565	0.347	0.541	8.87051e-63	Enterocyte	DNAJB11
CD9	6.24976e-67	-0.295796	0.581	0.77	1.34838e-62	Enterocyte	CD9
FOS	2.42863e-66	-0.32481	0.457	0.645	5.23976e-62	Enterocyte	FOS
PPIA	2.64663e-66	-0.336492	0.686	0.804	5.7101e-62	Enterocyte	PPIA
NUCB2	3.16554e-66	-0.235896	0.32	0.517	6.82966e-62	Enterocyte	NUCB2
SCP2	4.13373e-66	0.365687	0.711	0.718	8.91853e-62	Enterocyte	SCP2
FABP5	4.63475e-66	-0.334753	0.18	0.349	9.99948e-62	Enterocyte	FABP5
HNRNPD	5.17732e-66	-0.295157	0.346	0.51	1.11701e-61	Enterocyte	HNRNPD
HSPE1	6.85781e-66	-0.292225	0.485	0.66	1.47957e-61	Enterocyte	HSPE1
SRSF3	1.91843e-65	-0.261594	0.55	0.706	4.13902e-61	Enterocyte	SRSF3
KDELR2	2.8228e-65	-0.20961	0.55	0.735	6.09019e-61	Enterocyte	KDELR2
SULT1A1	3.25724e-65	0.379072	0.413	0.293	7.0275e-61	Enterocyte	SULT1A1
SH3KBP1	9.04986e-65	-0.20151	0.251	0.428	1.95251e-60	Enterocyte	SH3KBP1
DNASE1	1.68399e-64	0.456753	0.362	0.244	3.63321e-60	Enterocyte	DNASE1
RP11-1143G9.4	2.5264e-64	-0.35622	0.222	0.407	5.45071e-60	Enterocyte	RP11-1143G9.4
PRSS2	1.11192e-63	-0.623477	0.162	0.318	2.39896e-59	Enterocyte	PRSS2
APOBEC1	3.26966e-63	0.371708	0.489	0.375	7.05428e-59	Enterocyte	APOBEC1
LMNA	6.13923e-63	-0.223491	0.586	0.757	1.32454e-58	Enterocyte	LMNA
HNRNPU	7.45606e-63	-0.262967	0.452	0.618	1.60864e-58	Enterocyte	HNRNPU
OSTC	1.1974e-62	-0.239107	0.503	0.697	2.58339e-58	Enterocyte	OSTC
GK	3.07178e-62	0.400673	0.445	0.336	6.62736e-58	Enterocyte	GK
MT1G	3.4424e-62	0.713915	0.382	0.267	7.42699e-58	Enterocyte	MT1G
S100A4	3.68936e-62	-0.284204	0.182	0.353	7.95979e-58	Enterocyte	S100A4
GLRX	6.28762e-62	0.348385	0.695	0.644	1.35655e-57	Enterocyte	GLRX
EIF5	7.40382e-62	-0.226174	0.463	0.64	1.59737e-57	Enterocyte	EIF5
HSPH1	4.72826e-61	-0.237089	0.161	0.32	1.02012e-56	Enterocyte	HSPH1
XIST	9.95559e-61	-0.200122	0.39	0.564	2.14792e-56	Enterocyte	XIST
CXCL5	1.21325e-60	-0.473286	0.073	0.204	2.61758e-56	Enterocyte	CXCL5
B2M	1.37121e-60	0.213149	0.995	0.995	2.95838e-56	Enterocyte	B2M
SSR2	2.04583e-60	-0.203685	0.568	0.755	4.41387e-56	Enterocyte	SSR2
DFNA5	7.69993e-60	0.200698	0.23	0.12	1.66126e-55	Enterocyte	DFNA5
ENTPD8	8.86344e-60	0.292916	0.338	0.211	1.91229e-55	Enterocyte	ENTPD8
GLTPD2	9.85689e-60	0.325502	0.364	0.243	2.12662e-55	Enterocyte	GLTPD2
PRR13	1.42621e-59	0.233227	0.847	0.875	3.07706e-55	Enterocyte	PRR13
HLA-DQB1	1.28654e-58	0.241754	0.201	0.102	2.7757e-54	Enterocyte	HLA-DQB1
MORF4L1	2.15521e-58	-0.202392	0.619	0.817	4.64987e-54	Enterocyte	MORF4L1
SQLE	7.23974e-58	-0.255129	0.381	0.558	1.56197e-53	Enterocyte	SQLE
GFPT1	1.40667e-57	-0.216915	0.468	0.656	3.03488e-53	Enterocyte	GFPT1
TUBA1B	1.78792e-57	-0.426706	0.529	0.676	3.85745e-53	Enterocyte	TUBA1B
PRSS1	2.07069e-57	-0.396186	0.108	0.248	4.4675e-53	Enterocyte	PRSS1
TXNDC17	2.94707e-57	0.267892	0.814	0.843	6.3583e-53	Enterocyte	TXNDC17
TIMP1	1.40473e-56	-0.214332	0.337	0.528	3.0307e-52	Enterocyte	TIMP1
STARD10	1.45582e-56	-0.228301	0.368	0.536	3.14093e-52	Enterocyte	STARD10
ACHE	2.15464e-56	0.257357	0.281	0.165	4.64864e-52	Enterocyte	ACHE
GFER	3.14256e-56	0.390916	0.531	0.46	6.78008e-52	Enterocyte	GFER
S100A11	6.72806e-56	-0.207931	0.86	0.941	1.45158e-51	Enterocyte	S100A11
MISP	8.85733e-56	0.347021	0.722	0.719	1.91097e-51	Enterocyte	MISP
PLS1	1.86272e-55	0.31024	0.76	0.763	4.01883e-51	Enterocyte	PLS1
PSMA7	3.09263e-55	-0.205682	0.667	0.819	6.67235e-51	Enterocyte	PSMA7
PDLIM2	6.8566e-55	0.33359	0.414	0.302	1.47931e-50	Enterocyte	PDLIM2
AKR1C3	1.05238e-54	-0.226898	0.45	0.622	2.27051e-50	Enterocyte	AKR1C3
CALR	2.44446e-54	-0.228681	0.772	0.889	5.27393e-50	Enterocyte	CALR
PIGR	3.5523e-54	0.216493	0.854	0.798	7.66409e-50	Enterocyte	PIGR
C1orf115	8.37961e-54	0.393334	0.474	0.384	1.8079e-49	Enterocyte	C1orf115
MDK	1.01675e-53	0.36797	0.637	0.583	2.19365e-49	Enterocyte	MDK
ANGPTL4	2.82573e-53	0.438141	0.587	0.455	6.0965e-49	Enterocyte	ANGPTL4
ISG15	3.51069e-53	0.66558	0.721	0.638	7.57432e-49	Enterocyte	ISG15
DNAJC3	9.82273e-53	-0.248572	0.458	0.636	2.11925e-48	Enterocyte	DNAJC3
MT-CO2	1.04734e-52	0.247938	0.987	0.987	2.25963e-48	Enterocyte	MT-CO2
PPP1R16A	9.8904e-52	0.357384	0.635	0.588	2.13385e-47	Enterocyte	PPP1R16A
TSC22D1	1.18581e-51	-0.217618	0.48	0.669	2.55838e-47	Enterocyte	TSC22D1
PEBP1	1.79547e-51	0.387341	0.688	0.655	3.87372e-47	Enterocyte	PEBP1
GCHFR	4.35562e-51	0.465596	0.577	0.541	9.39724e-47	Enterocyte	GCHFR
HIST1H1C	1.22469e-50	0.342582	0.666	0.604	2.64226e-46	Enterocyte	HIST1H1C
ATP5J	1.26359e-50	0.232308	0.825	0.876	2.72619e-46	Enterocyte	ATP5J
TMSB10	1.97094e-50	-0.223101	0.994	0.998	4.25231e-46	Enterocyte	TMSB10
TMC5	3.01767e-50	0.34544	0.702	0.712	6.51063e-46	Enterocyte	TMC5
PPP1R14D	1.00506e-49	0.360787	0.574	0.515	2.16843e-45	Enterocyte	PPP1R14D
LPIN2	1.28284e-49	0.457205	0.428	0.351	2.76772e-45	Enterocyte	LPIN2
PGK1	3.24316e-49	-0.268607	0.683	0.83	6.99713e-45	Enterocyte	PGK1
SERP1	4.91968e-49	-0.265428	0.652	0.819	1.06142e-44	Enterocyte	SERP1
OAT	5.11793e-49	0.413465	0.564	0.52	1.10419e-44	Enterocyte	OAT
HERPUD1	1.19612e-48	-0.315026	0.46	0.623	2.58062e-44	Enterocyte	HERPUD1
ATP5D	7.93066e-48	0.278458	0.794	0.814	1.71104e-43	Enterocyte	ATP5D
TMEM82	1.0125e-47	0.21223	0.259	0.156	2.18447e-43	Enterocyte	TMEM82
BTNL8	1.14555e-47	0.376299	0.479	0.405	2.47153e-43	Enterocyte	BTNL8
CCL25	3.90663e-47	0.359181	0.677	0.599	8.42854e-43	Enterocyte	CCL25
VAMP8	1.27672e-46	0.264663	0.766	0.804	2.75451e-42	Enterocyte	VAMP8
PLAC8	3.54537e-46	0.281705	0.718	0.671	7.64914e-42	Enterocyte	PLAC8
RHOC	6.31729e-46	0.220194	0.817	0.83	1.36296e-41	Enterocyte	RHOC
PTTG1	7.31936e-46	-0.212148	0.113	0.237	1.57915e-41	Enterocyte	PTTG1
HSD17B2	3.18489e-45	0.364946	0.681	0.652	6.8714e-41	Enterocyte	HSD17B2
BLOC1S1	3.49242e-45	0.331806	0.653	0.656	7.53489e-41	Enterocyte	BLOC1S1
MST1	5.31627e-45	0.28697	0.257	0.158	1.14698e-40	Enterocyte	MST1
MT-ND4	1.37282e-44	0.277223	0.955	0.947	2.96185e-40	Enterocyte	MT-ND4
MALL	1.56566e-44	0.255243	0.747	0.748	3.37791e-40	Enterocyte	MALL
DENND5B	2.30206e-44	0.219756	0.22	0.131	4.96669e-40	Enterocyte	DENND5B
MOGAT2	3.22367e-44	0.24627	0.253	0.16	6.95508e-40	Enterocyte	MOGAT2
FLVCR1	3.271e-44	0.32952	0.31	0.217	7.05717e-40	Enterocyte	FLVCR1
RARRES3	8.02669e-44	0.22078	0.211	0.119	1.73176e-39	Enterocyte	RARRES3
G0S2	8.94327e-44	-0.365194	0.156	0.287	1.92951e-39	Enterocyte	G0S2
MKI67	3.74833e-42	-0.269367	0.098	0.209	8.08702e-38	Enterocyte	MKI67
BLVRB	4.57247e-42	0.326984	0.683	0.713	9.8651e-38	Enterocyte	BLVRB
C15orf48	1.98768e-41	0.200115	0.864	0.868	4.28842e-37	Enterocyte	C15orf48
AOC1	5.25818e-41	0.332017	0.465	0.38	1.13445e-36	Enterocyte	AOC1
MAP2K2	2.18924e-40	0.401074	0.602	0.592	4.72329e-36	Enterocyte	MAP2K2
HPGD	2.81613e-40	0.274534	0.591	0.53	6.0758e-36	Enterocyte	HPGD
LGALS4	7.9372e-40	-0.201623	0.978	0.985	1.71245e-35	Enterocyte	LGALS4
GOLGA7B	9.42934e-40	0.246121	0.242	0.154	2.03438e-35	Enterocyte	GOLGA7B
MT-ATP6	1.09093e-39	0.231923	0.908	0.878	2.35368e-35	Enterocyte	MT-ATP6
GAL3ST1	1.30205e-39	0.28977	0.348	0.243	2.80917e-35	Enterocyte	GAL3ST1
RP11-462G2.1	2.20387e-39	0.301193	0.28	0.181	4.75486e-35	Enterocyte	RP11-462G2.1
BTNL3	2.4268e-39	0.325943	0.421	0.341	5.23582e-35	Enterocyte	BTNL3
TDP2	3.8308e-39	0.315993	0.569	0.513	8.26494e-35	Enterocyte	TDP2
ISG20	4.2136e-39	0.228179	0.72	0.639	9.09084e-35	Enterocyte	ISG20
DDIT4	7.24504e-39	-0.308463	0.488	0.643	1.56312e-34	Enterocyte	DDIT4
CA9	1.66548e-38	-0.26361	0.347	0.486	3.59328e-34	Enterocyte	CA9
BIRC3	1.94764e-38	0.387577	0.522	0.444	4.20203e-34	Enterocyte	BIRC3
METTL7B	2.88685e-38	0.256474	0.266	0.18	6.22837e-34	Enterocyte	METTL7B
ARG2	3.0601e-38	0.272225	0.431	0.326	6.60217e-34	Enterocyte	ARG2
GSTA2	5.00316e-38	0.207721	0.24	0.149	1.07943e-33	Enterocyte	GSTA2
ARRDC3	5.90192e-37	-0.287136	0.159	0.275	1.27334e-32	Enterocyte	ARRDC3
MYO7B	1.05602e-36	0.333145	0.342	0.259	2.27835e-32	Enterocyte	MYO7B
BDH2	1.07086e-36	0.303863	0.341	0.258	2.31038e-32	Enterocyte	BDH2
ABHD11-AS1	1.51963e-36	0.26949	0.348	0.249	3.2786e-32	Enterocyte	ABHD11-AS1
SLC39A4	1.53569e-36	0.384905	0.708	0.692	3.31325e-32	Enterocyte	SLC39A4
DMBT1	2.21094e-36	-0.301711	0.297	0.422	4.77011e-32	Enterocyte	DMBT1
MUC17	3.36606e-36	0.391308	0.528	0.477	7.26227e-32	Enterocyte	MUC17
PLIN3	5.8704e-36	0.337532	0.558	0.537	1.26654e-31	Enterocyte	PLIN3
KLK1	8.03435e-36	-0.201881	0.167	0.284	1.73341e-31	Enterocyte	KLK1
FHL2	1.05501e-35	-0.252198	0.545	0.694	2.27618e-31	Enterocyte	FHL2
HIST1H4C	2.68803e-35	-0.65044	0.396	0.529	5.79942e-31	Enterocyte	HIST1H4C
SLC39A5	5.04954e-35	0.301872	0.43	0.358	1.08944e-30	Enterocyte	SLC39A5
SLC51A	2.34087e-34	0.29349	0.418	0.326	5.05044e-30	Enterocyte	SLC51A
SCIN	5.57162e-34	0.23343	0.314	0.228	1.20208e-29	Enterocyte	SCIN
INSIG1	8.61148e-34	0.285831	0.643	0.608	1.85793e-29	Enterocyte	INSIG1
CD55	9.17649e-34	-0.248697	0.371	0.501	1.97983e-29	Enterocyte	CD55
GPD1	1.49845e-33	0.259281	0.224	0.149	3.23291e-29	Enterocyte	GPD1
RAB17	7.34076e-33	0.261758	0.314	0.229	1.58377e-28	Enterocyte	RAB17
REEP3	8.76564e-33	0.335628	0.586	0.589	1.89119e-28	Enterocyte	REEP3
FLNB	8.82782e-33	0.332968	0.622	0.614	1.9046e-28	Enterocyte	FLNB
TIMP2	2.07631e-32	0.270614	0.331	0.239	4.47964e-28	Enterocyte	TIMP2
RTN4	6.12827e-32	0.286595	0.699	0.756	1.32217e-27	Enterocyte	RTN4
CDKN2B	9.365e-32	0.306925	0.362	0.28	2.0205e-27	Enterocyte	CDKN2B
IFNGR2	7.15062e-31	0.31202	0.605	0.57	1.54275e-26	Enterocyte	IFNGR2
TM4SF1	1.43395e-30	-0.21916	0.397	0.55	3.09374e-26	Enterocyte	TM4SF1
XDH	1.48106e-30	0.320204	0.316	0.245	3.19539e-26	Enterocyte	XDH
VNN1	4.58224e-30	0.258717	0.43	0.347	9.88618e-26	Enterocyte	VNN1
TFF3	7.90215e-30	-0.86344	0.906	0.944	1.70489e-25	Enterocyte	TFF3
ACO2	1.02108e-29	0.385755	0.495	0.493	2.20298e-25	Enterocyte	ACO2
SPINK1	4.04211e-29	-0.311093	0.332	0.454	8.72086e-25	Enterocyte	SPINK1
PDZD3	1.87935e-28	0.234424	0.206	0.134	4.0547e-24	Enterocyte	PDZD3
ANO9	2.71792e-28	0.383426	0.444	0.384	5.86391e-24	Enterocyte	ANO9
MT-CYB	4.16771e-28	0.245674	0.947	0.932	8.99184e-24	Enterocyte	MT-CYB
HHLA2	4.7458e-28	0.218785	0.373	0.288	1.02391e-23	Enterocyte	HHLA2
MT2A	7.50043e-28	0.563369	0.425	0.376	1.61822e-23	Enterocyte	MT2A
EPS8L2	9.43354e-28	0.331267	0.505	0.476	2.03529e-23	Enterocyte	EPS8L2
HYI	1.69755e-27	0.282003	0.354	0.28	3.66246e-23	Enterocyte	HYI
TMEM120A	1.94202e-27	0.280322	0.501	0.454	4.18991e-23	Enterocyte	TMEM120A
PNCK	2.69478e-27	0.290344	0.396	0.312	5.81398e-23	Enterocyte	PNCK
TKFC	3.00698e-27	0.317105	0.339	0.278	6.48757e-23	Enterocyte	TKFC
HNF4G	9.11309e-27	0.346215	0.383	0.329	1.96615e-22	Enterocyte	HNF4G
VKORC1	1.65238e-26	0.324338	0.537	0.518	3.56501e-22	Enterocyte	VKORC1
SCD	3.15029e-26	0.301337	0.673	0.683	6.79676e-22	Enterocyte	SCD
HEBP1	4.7355e-26	0.334061	0.513	0.507	1.02168e-21	Enterocyte	HEBP1
MYH14	8.81988e-26	0.338119	0.568	0.569	1.90289e-21	Enterocyte	MYH14
ANKRD9	1.15356e-25	0.332366	0.438	0.395	2.48881e-21	Enterocyte	ANKRD9
EEF1B2	2.84617e-25	-0.209257	0.703	0.775	6.14062e-21	Enterocyte	EEF1B2
DHRS7	3.21009e-25	0.401131	0.526	0.539	6.92577e-21	Enterocyte	DHRS7
CYB5A	3.31017e-25	0.277835	0.653	0.697	7.1417e-21	Enterocyte	CYB5A
DHRS11	3.60936e-25	0.292473	0.525	0.507	7.7872e-21	Enterocyte	DHRS11
PLAUR	5.19264e-25	-0.217549	0.246	0.352	1.12031e-20	Enterocyte	PLAUR
CEACAM6	2.14778e-24	-0.223293	0.264	0.369	4.63383e-20	Enterocyte	CEACAM6
CLDN15	3.86017e-24	0.274735	0.59	0.578	8.32831e-20	Enterocyte	CLDN15
BAIAP2L2	7.53498e-24	0.292978	0.325	0.261	1.62567e-19	Enterocyte	BAIAP2L2
LCN2	2.33999e-23	-0.256778	0.558	0.675	5.04854e-19	Enterocyte	LCN2
RP11-798K3.2	5.27448e-23	0.206998	0.223	0.154	1.13797e-18	Enterocyte	RP11-798K3.2
UGCG	9.17485e-23	0.316818	0.495	0.468	1.97947e-18	Enterocyte	UGCG
GBP1	9.51877e-23	0.330362	0.273	0.206	2.05368e-18	Enterocyte	GBP1
SLC46A3	1.09564e-22	0.252436	0.259	0.198	2.36384e-18	Enterocyte	SLC46A3
BRI3	1.32996e-22	0.302646	0.624	0.675	2.86939e-18	Enterocyte	BRI3
FCGRT	1.71281e-22	0.226671	0.68	0.737	3.69539e-18	Enterocyte	FCGRT
SMIM22	2.68422e-22	0.201197	0.742	0.809	5.7912e-18	Enterocyte	SMIM22
SCARB1	6.07224e-22	0.229985	0.242	0.181	1.31009e-17	Enterocyte	SCARB1
SLC37A4	6.18051e-22	0.279238	0.317	0.261	1.33345e-17	Enterocyte	SLC37A4
SLC22A18	7.4055e-22	0.236038	0.622	0.619	1.59774e-17	Enterocyte	SLC22A18
LTB	7.87902e-22	-0.344483	0.124	0.202	1.6999e-17	Enterocyte	LTB
P4HA1	1.18499e-21	-0.204013	0.498	0.613	2.55661e-17	Enterocyte	P4HA1
PLEC	1.4124e-21	0.351037	0.469	0.442	3.04725e-17	Enterocyte	PLEC
SLC11A2	1.4657e-21	0.323536	0.391	0.34	3.16225e-17	Enterocyte	SLC11A2
TMEM92	2.32428e-21	0.26841	0.542	0.512	5.01464e-17	Enterocyte	TMEM92
TM4SF4	2.56988e-21	0.217828	0.684	0.704	5.54451e-17	Enterocyte	TM4SF4
STAP2	3.08603e-21	0.28316	0.569	0.575	6.65812e-17	Enterocyte	STAP2
RHOF	5.41547e-21	0.256988	0.596	0.57	1.16839e-16	Enterocyte	RHOF
FAM213A	1.24199e-20	0.297511	0.528	0.548	2.67959e-16	Enterocyte	FAM213A
AREG	1.69034e-20	-0.409564	0.516	0.605	3.64691e-16	Enterocyte	AREG
TMBIM1	3.15494e-20	0.236232	0.618	0.606	6.80679e-16	Enterocyte	TMBIM1
RAB8B	5.82397e-20	0.251542	0.345	0.282	1.25652e-15	Enterocyte	RAB8B
NABP1	1.08229e-19	0.310206	0.322	0.271	2.33503e-15	Enterocyte	NABP1
BRSK1	1.87833e-19	0.274319	0.207	0.145	4.05251e-15	Enterocyte	BRSK1
STK17B	2.02187e-19	0.2268	0.271	0.213	4.36219e-15	Enterocyte	STK17B
SLC25A1	8.80886e-19	0.281212	0.561	0.579	1.90051e-14	Enterocyte	SLC25A1
LRRC19	1.89037e-18	0.247278	0.307	0.249	4.07848e-14	Enterocyte	LRRC19
REEP6	6.2334e-18	0.319631	0.46	0.434	1.34486e-13	Enterocyte	REEP6
TMED4	1.16663e-17	0.272527	0.591	0.648	2.517e-13	Enterocyte	TMED4
OSGIN1	1.96823e-17	0.220705	0.263	0.205	4.24645e-13	Enterocyte	OSGIN1
AHNAK	3.50942e-17	0.332219	0.511	0.514	7.57157e-13	Enterocyte	AHNAK
NDRG1	4.95144e-17	0.272932	0.69	0.689	1.06827e-12	Enterocyte	NDRG1
FAM3B	5.0261e-17	0.205243	0.665	0.732	1.08438e-12	Enterocyte	FAM3B
CXCL3	3.02336e-16	-0.327009	0.166	0.239	6.52289e-12	Enterocyte	CXCL3
TMCC3	3.54935e-16	0.223905	0.282	0.225	7.65773e-12	Enterocyte	TMCC3
NEU1	3.81441e-16	0.277939	0.475	0.453	8.2296e-12	Enterocyte	NEU1
ACADVL	4.10687e-16	0.262118	0.683	0.74	8.86058e-12	Enterocyte	ACADVL
EPB41L3	7.82232e-16	0.254966	0.25	0.204	1.68767e-11	Enterocyte	EPB41L3
CEACAM1	1.40673e-15	0.210978	0.421	0.369	3.03502e-11	Enterocyte	CEACAM1
OPTN	4.89547e-15	0.21301	0.624	0.647	1.0562e-10	Enterocyte	OPTN
HSPA1A	1.71664e-14	-0.231468	0.268	0.353	3.70366e-10	Enterocyte	HSPA1A
BCL2L15	2.46044e-14	0.232388	0.381	0.344	5.3084e-10	Enterocyte	BCL2L15
EFHD2	2.93339e-14	0.275359	0.601	0.644	6.32879e-10	Enterocyte	EFHD2
GOLT1A	5.81068e-14	0.230375	0.362	0.332	1.25365e-09	Enterocyte	GOLT1A
LMO7	1.13242e-13	0.208446	0.617	0.653	2.4432e-09	Enterocyte	LMO7
CHP2	1.16926e-13	0.20449	0.403	0.359	2.52268e-09	Enterocyte	CHP2
DGKA	1.23715e-13	0.211946	0.283	0.235	2.66916e-09	Enterocyte	DGKA
EMB	1.40995e-13	0.254935	0.255	0.215	3.04197e-09	Enterocyte	EMB
PITPNM1	2.46522e-13	0.251497	0.258	0.212	5.31872e-09	Enterocyte	PITPNM1
GLS	2.50989e-13	0.332993	0.443	0.439	5.4151e-09	Enterocyte	GLS
DUOXA2	2.56758e-13	-0.240938	0.214	0.285	5.53955e-09	Enterocyte	DUOXA2
GNA11	3.16325e-13	0.297452	0.427	0.42	6.82472e-09	Enterocyte	GNA11
PHYH	4.62359e-13	0.221749	0.291	0.251	9.9754e-09	Enterocyte	PHYH
MT-ND4L	5.6083e-13	0.288695	0.61	0.646	1.20999e-08	Enterocyte	MT-ND4L
SEMA3B	9.84046e-13	0.222509	0.322	0.272	2.12308e-08	Enterocyte	SEMA3B
MAPK3	1.70833e-12	0.26102	0.549	0.561	3.68573e-08	Enterocyte	MAPK3
ACAA1	2.44271e-12	0.28281	0.475	0.488	5.27014e-08	Enterocyte	ACAA1
ERO1A	6.08469e-12	-0.239953	0.675	0.762	1.31277e-07	Enterocyte	ERO1A
TOR1AIP2	6.35745e-12	0.22017	0.568	0.603	1.37162e-07	Enterocyte	TOR1AIP2
ALKBH7	6.93302e-12	0.232552	0.557	0.597	1.4958e-07	Enterocyte	ALKBH7
RELB	7.77962e-12	0.23614	0.348	0.306	1.67845e-07	Enterocyte	RELB
ABHD3	1.5279e-11	0.211922	0.446	0.421	3.29644e-07	Enterocyte	ABHD3
MOGAT3	1.73155e-11	0.201347	0.359	0.32	3.73582e-07	Enterocyte	MOGAT3
CCL20	1.76529e-11	0.376745	0.551	0.516	3.80862e-07	Enterocyte	CCL20
ARL14	2.68889e-11	0.282901	0.316	0.28	5.80127e-07	Enterocyte	ARL14
FBXW5	5.56166e-11	0.272319	0.548	0.582	1.19993e-06	Enterocyte	FBXW5
HSPB1	6.11888e-11	-0.256153	0.593	0.687	1.32015e-06	Enterocyte	HSPB1
LASP1	6.43639e-11	0.261711	0.488	0.51	1.38865e-06	Enterocyte	LASP1
MMP1	2.65798e-10	0.328586	0.22	0.177	5.73459e-06	Enterocyte	MMP1
PCK2	3.6502e-10	0.269437	0.425	0.419	7.87531e-06	Enterocyte	PCK2
MAX	4.66224e-10	0.247527	0.427	0.416	1.00588e-05	Enterocyte	MAX
FCGBP	5.16107e-10	-0.616841	0.165	0.22	1.1135e-05	Enterocyte	FCGBP
IFI6	5.7614e-10	0.239638	0.412	0.382	1.24302e-05	Enterocyte	IFI6
VAT1	1.62813e-09	0.218004	0.316	0.285	3.51269e-05	Enterocyte	VAT1
FBP1	1.74241e-09	0.215607	0.305	0.277	3.75924e-05	Enterocyte	FBP1
DUSP5	4.07311e-09	0.202332	0.473	0.446	8.78774e-05	Enterocyte	DUSP5
OGDH	5.55625e-09	0.244406	0.337	0.322	0.000119876	Enterocyte	OGDH
TNFSF10	1.50162e-08	0.292001	0.489	0.488	0.000323974	Enterocyte	TNFSF10
CTSZ	2.16588e-08	0.222346	0.495	0.531	0.000467289	Enterocyte	CTSZ
GABARAPL2	2.36627e-08	0.227234	0.651	0.709	0.000510524	Enterocyte	GABARAPL2
AKR1A1	2.52138e-08	0.236776	0.565	0.637	0.000543988	Enterocyte	AKR1A1
CCDC68	2.55712e-08	0.248624	0.373	0.363	0.000551698	Enterocyte	CCDC68
IFI27	3.32966e-08	0.21386	0.505	0.471	0.000718374	Enterocyte	IFI27
GNG12	4.14692e-08	0.214546	0.545	0.597	0.000894698	Enterocyte	GNG12
PEX26	4.29222e-08	0.23501	0.325	0.307	0.000926047	Enterocyte	PEX26
MALAT1	5.34998e-08	0.255339	0.993	0.995	0.00115426	Enterocyte	MALAT1
MT-ND2	6.02931e-08	0.229586	0.759	0.787	0.00130082	Enterocyte	MT-ND2
TUBB2A	8.62417e-08	0.238542	0.433	0.425	0.00186066	Enterocyte	TUBB2A
MTRNR2L12	1.41887e-07	0.314955	0.395	0.395	0.00306122	Enterocyte	MTRNR2L12
SLC25A23	1.45497e-07	0.205966	0.307	0.283	0.00313911	Enterocyte	SLC25A23
RETSAT	2.28459e-07	0.223972	0.306	0.29	0.004929	Enterocyte	RETSAT
PLIN2	2.2886e-07	0.215308	0.55	0.589	0.00493765	Enterocyte	PLIN2
DSC2	3.83027e-07	0.201717	0.563	0.608	0.0082638	Enterocyte	DSC2
NUCB1	6.39332e-07	0.213751	0.421	0.426	0.0137936	Enterocyte	NUCB1
GBP3	1.08895e-06	0.212957	0.368	0.363	0.0234941	Enterocyte	GBP3
MT1E	1.16135e-06	0.256968	0.271	0.247	0.0250561	Enterocyte	MT1E
HOOK2	1.2327e-06	0.207615	0.488	0.506	0.0265955	Enterocyte	HOOK2
SSX2IP	1.33523e-06	0.249891	0.257	0.242	0.0288077	Enterocyte	SSX2IP
PLCG2	1.66495e-06	0.893872	0.314	0.309	0.0359213	Enterocyte	PLCG2
MAOA	1.87531e-06	0.216353	0.444	0.455	0.0404598	Enterocyte	MAOA
PDGFA	1.9889e-06	0.217887	0.365	0.357	0.0429105	Enterocyte	PDGFA
ECE1	2.16881e-06	0.208822	0.424	0.423	0.0467921	Enterocyte	ECE1
CGN	3.24614e-06	0.230107	0.382	0.375	0.0700355	Enterocyte	CGN
PTPRF	3.73427e-06	0.221099	0.473	0.508	0.0805668	Enterocyte	PTPRF
TMEM120B	5.30962e-06	0.204755	0.345	0.324	0.114555	Enterocyte	TMEM120B
HKDC1	1.26439e-05	0.211688	0.44	0.449	0.272791	Enterocyte	HKDC1
EPS8L3	1.622e-05	0.216495	0.49	0.519	0.349946	Enterocyte	EPS8L3
NR0B2	1.93839e-05	0.264693	0.308	0.292	0.418207	Enterocyte	NR0B2
KIAA1551	3.08047e-05	0.247691	0.368	0.368	0.664611	Enterocyte	KIAA1551
LINC01133	3.42384e-05	0.218914	0.395	0.389	0.738694	Enterocyte	LINC01133
DST	4.57288e-05	0.236502	0.506	0.544	0.986599	Enterocyte	DST
UACA	4.96309e-05	0.231742	0.389	0.4	1	Enterocyte	UACA
MARVELD3	0.000108881	0.208507	0.418	0.44	1	Enterocyte	MARVELD3
MYH9	0.000206867	0.215346	0.509	0.548	1	Enterocyte	MYH9
RNF213	0.000261114	0.252381	0.416	0.428	1	Enterocyte	RNF213
DECR1	0.000348344	0.209174	0.466	0.507	1	Enterocyte	DECR1
EPN1	0.000619056	0.206862	0.475	0.513	1	Enterocyte	EPN1
IFIT1	0.00106953	0.240087	0.211	0.194	1	Enterocyte	IFIT1
RSAD2	0.00181795	0.222803	0.224	0.209	1	Enterocyte	RSAD2
ITLN1	0.00407537	-0.477007	0.179	0.204	1	Enterocyte	ITLN1
JUND	0.00508136	0.203134	0.562	0.616	1	Enterocyte	JUND
DUOXA2.1	0	1.17014	0.466	0.183	0	Immature Enterocyte	DUOXA2
TM4SF1.1	0	1.00838	0.634	0.487	0	Immature Enterocyte	TM4SF1
TFF1	0	0.958357	0.855	0.64	0	Immature Enterocyte	TFF1
GPRC5A	0	0.865617	0.796	0.56	0	Immature Enterocyte	GPRC5A
TM4SF20.1	0	0.842399	0.825	0.54	0	Immature Enterocyte	TM4SF20
DUOX2	0	0.835048	0.573	0.23	0	Immature Enterocyte	DUOX2
ISG20.1	0	0.823921	0.842	0.547	0	Immature Enterocyte	ISG20
ERO1A.1	0	0.770364	0.896	0.681	0	Immature Enterocyte	ERO1A
CLDN4	0	0.758279	0.945	0.844	0	Immature Enterocyte	CLDN4
IL32.1	0	0.739911	0.968	0.86	0	Immature Enterocyte	IL32
HSD17B2.1	0	0.72952	0.766	0.598	0	Immature Enterocyte	HSD17B2
B2M.1	0	0.714897	0.999	0.994	0	Immature Enterocyte	B2M
TSPAN1	0	0.705293	0.907	0.745	0	Immature Enterocyte	TSPAN1
SDCBP2	0	0.698726	0.897	0.634	0	Immature Enterocyte	SDCBP2
LAMC2	0	0.698497	0.528	0.304	0	Immature Enterocyte	LAMC2
FXYD3	0	0.680544	0.964	0.878	0	Immature Enterocyte	FXYD3
CD59	0	0.668637	0.674	0.518	0	Immature Enterocyte	CD59
PLAUR.1	0	0.665672	0.493	0.266	0	Immature Enterocyte	PLAUR
CD55.1	0	0.654746	0.636	0.414	0	Immature Enterocyte	CD55
LAMB3	0	0.647054	0.769	0.505	0	Immature Enterocyte	LAMB3
CEACAM6.1	0	0.644088	0.492	0.292	0	Immature Enterocyte	CEACAM6
SLC6A8.1	0	0.642395	0.783	0.553	0	Immature Enterocyte	SLC6A8
CDA.1	0	0.640075	0.767	0.427	0	Immature Enterocyte	CDA
MXD1	0	0.634108	0.767	0.475	0	Immature Enterocyte	MXD1
HLA-C	0	0.629812	0.972	0.922	0	Immature Enterocyte	HLA-C
SLC39A4.1	0	0.629588	0.798	0.639	0	Immature Enterocyte	SLC39A4
RHOC.1	0	0.625406	0.92	0.781	0	Immature Enterocyte	RHOC
ATP1B1	0	0.617828	0.944	0.866	0	Immature Enterocyte	ATP1B1
HLA-A	0	0.616386	0.987	0.954	0	Immature Enterocyte	HLA-A
COL17A1	0	0.613277	0.625	0.327	0	Immature Enterocyte	COL17A1
IGFBP3	0	0.612513	0.573	0.341	0	Immature Enterocyte	IGFBP3
HLA-DRB1.1	0	0.603377	0.782	0.495	0	Immature Enterocyte	HLA-DRB1
INSIG1.1	0	0.589265	0.712	0.559	0	Immature Enterocyte	INSIG1
EPCAM	0	0.584419	0.991	0.97	0	Immature Enterocyte	EPCAM
PLAC8.1	0	0.58272	0.8	0.612	0	Immature Enterocyte	PLAC8
HLA-B	0	0.580807	0.928	0.851	0	Immature Enterocyte	HLA-B
KRT20	0	0.579608	0.898	0.806	0	Immature Enterocyte	KRT20
EIF4A2	0	0.57323	0.883	0.782	0	Immature Enterocyte	EIF4A2
CTSE	0	0.568307	0.657	0.468	0	Immature Enterocyte	CTSE
LMO7.1	0	0.567403	0.748	0.6	0	Immature Enterocyte	LMO7
RHOF.1	0	0.566422	0.738	0.489	0	Immature Enterocyte	RHOF
C15orf48.1	0	0.565124	0.932	0.835	0	Immature Enterocyte	C15orf48
GCNT3	0	0.562604	0.697	0.546	0	Immature Enterocyte	GCNT3
IL2RG.1	0	0.555719	0.526	0.235	0	Immature Enterocyte	IL2RG
SAT1	0	0.553551	0.962	0.899	0	Immature Enterocyte	SAT1
ANGPTL4.1	0	0.552374	0.658	0.369	0	Immature Enterocyte	ANGPTL4
RNF186	0	0.552238	0.76	0.495	0	Immature Enterocyte	RNF186
SPINT1	0	0.54986	0.85	0.678	0	Immature Enterocyte	SPINT1
DUSP5.1	0	0.546382	0.604	0.37	0	Immature Enterocyte	DUSP5
TNFRSF12A	0	0.54576	0.765	0.629	0	Immature Enterocyte	TNFRSF12A
PRAP1.1	0	0.545746	0.946	0.801	0	Immature Enterocyte	PRAP1
PLOD2	0	0.543845	0.708	0.47	0	Immature Enterocyte	PLOD2
IFNGR2.1	0	0.542079	0.719	0.498	0	Immature Enterocyte	IFNGR2
TINAGL1	0	0.537014	0.717	0.525	0	Immature Enterocyte	TINAGL1
TM4SF4.1	0	0.536668	0.786	0.66	0	Immature Enterocyte	TM4SF4
PRSS8	0	0.536159	0.826	0.661	0	Immature Enterocyte	PRSS8
NEAT1	0	0.530744	0.922	0.828	0	Immature Enterocyte	NEAT1
S100A6	0	0.530588	1	1	0	Immature Enterocyte	S100A6
LGALS3	0	0.527953	0.988	0.972	0	Immature Enterocyte	LGALS3
SPINT2	0	0.5256	0.954	0.881	0	Immature Enterocyte	SPINT2
SLC16A3	0	0.519711	0.66	0.413	0	Immature Enterocyte	SLC16A3
VAMP8.1	0	0.517582	0.886	0.756	0	Immature Enterocyte	VAMP8
MYL6	0	0.516946	0.99	0.974	0	Immature Enterocyte	MYL6
C17orf78.1	0	0.511408	0.56	0.352	0	Immature Enterocyte	C17orf78
HSPB1.1	0	0.509089	0.783	0.625	0	Immature Enterocyte	HSPB1
TMEM92.1	0	0.50213	0.677	0.432	0	Immature Enterocyte	TMEM92
CD68	0	0.501215	0.695	0.455	0	Immature Enterocyte	CD68
PNCK.1	0	0.500334	0.487	0.235	0	Immature Enterocyte	PNCK
CLDN3	0	0.498734	0.926	0.877	0	Immature Enterocyte	CLDN3
ACTB	0	0.49406	0.997	0.992	0	Immature Enterocyte	ACTB
MUC17.1	0	0.490369	0.624	0.409	0	Immature Enterocyte	MUC17
C4orf3	0	0.490327	0.88	0.795	0	Immature Enterocyte	C4orf3
TSPAN8.1	0	0.489235	0.993	0.972	0	Immature Enterocyte	TSPAN8
TMBIM1.1	0	0.485348	0.746	0.536	0	Immature Enterocyte	TMBIM1
CYP3A5.1	0	0.484925	0.756	0.539	0	Immature Enterocyte	CYP3A5
RP11-841O20.2	0	0.483913	0.514	0.307	0	Immature Enterocyte	RP11-841O20.2
TMEM59	0	0.482638	0.882	0.787	0	Immature Enterocyte	TMEM59
MYL12A	0	0.482573	0.927	0.874	0	Immature Enterocyte	MYL12A
PLS1.1	0	0.475825	0.854	0.717	0	Immature Enterocyte	PLS1
SH3BGRL3	0	0.475	0.918	0.852	0	Immature Enterocyte	SH3BGRL3
S100A10	0	0.474889	0.974	0.939	0	Immature Enterocyte	S100A10
SLC51A.1	0	0.471927	0.495	0.253	0	Immature Enterocyte	SLC51A
DST.1	0	0.471911	0.649	0.485	0	Immature Enterocyte	DST
QSOX1	0	0.469223	0.654	0.454	0	Immature Enterocyte	QSOX1
CLTB	0	0.463507	0.813	0.714	0	Immature Enterocyte	CLTB
ALDOA	0	0.462918	0.985	0.962	0	Immature Enterocyte	ALDOA
CD63	0	0.460302	0.965	0.915	0	Immature Enterocyte	CD63
CXADR	0	0.457762	0.72	0.565	0	Immature Enterocyte	CXADR
MALL.1	0	0.457689	0.82	0.711	0	Immature Enterocyte	MALL
CEACAM1.1	0	0.456433	0.542	0.288	0	Immature Enterocyte	CEACAM1
TMEM45B	0	0.45371	0.78	0.632	0	Immature Enterocyte	TMEM45B
C19orf33	0	0.452978	0.869	0.703	0	Immature Enterocyte	C19orf33
ITM2B.1	0	0.448844	0.917	0.846	0	Immature Enterocyte	ITM2B
MYL12B	0	0.448242	0.965	0.934	0	Immature Enterocyte	MYL12B
MISP.1	0	0.442854	0.807	0.674	0	Immature Enterocyte	MISP
SERINC2	0	0.442718	0.788	0.645	0	Immature Enterocyte	SERINC2
P4HA1.1	0	0.441479	0.732	0.536	0	Immature Enterocyte	P4HA1
EGLN3	0	0.441094	0.677	0.516	0	Immature Enterocyte	EGLN3
S100A14	0	0.437897	0.959	0.922	0	Immature Enterocyte	S100A14
LSR	0	0.436034	0.753	0.615	0	Immature Enterocyte	LSR
MUC13.1	0	0.43469	0.825	0.734	0	Immature Enterocyte	MUC13
EZR	0	0.432141	0.888	0.836	0	Immature Enterocyte	EZR
VDAC2	0	0.430342	0.878	0.824	0	Immature Enterocyte	VDAC2
PERP	0	0.429328	0.831	0.773	0	Immature Enterocyte	PERP
ABCB1	0	0.428661	0.711	0.511	0	Immature Enterocyte	ABCB1
ECE1.1	0	0.42684	0.544	0.361	0	Immature Enterocyte	ECE1
MAP1LC3B	0	0.426115	0.797	0.65	0	Immature Enterocyte	MAP1LC3B
CLDN7	0	0.4241	0.93	0.864	0	Immature Enterocyte	CLDN7
DSC2.1	0	0.42141	0.692	0.56	0	Immature Enterocyte	DSC2
ITGB1	0	0.421207	0.816	0.719	0	Immature Enterocyte	ITGB1
P4HA2	0	0.417773	0.558	0.365	0	Immature Enterocyte	P4HA2
TMC5.1	0	0.416573	0.803	0.664	0	Immature Enterocyte	TMC5
CES2.1	0	0.415963	0.856	0.721	0	Immature Enterocyte	CES2
TMSB10.1	0	0.414581	0.999	0.998	0	Immature Enterocyte	TMSB10
LRP10	0	0.413619	0.696	0.557	0	Immature Enterocyte	LRP10
GAL3ST1.1	0	0.412455	0.388	0.184	0	Immature Enterocyte	GAL3ST1
CDHR2.1	0	0.409616	0.55	0.285	0	Immature Enterocyte	CDHR2
PRR13.1	0	0.408911	0.922	0.847	0	Immature Enterocyte	PRR13
S100A16	0	0.408739	0.843	0.798	0	Immature Enterocyte	S100A16
DSG2	0	0.407733	0.75	0.639	0	Immature Enterocyte	DSG2
BNIP3L	0	0.406297	0.695	0.523	0	Immature Enterocyte	BNIP3L
CA9.1	0	0.405388	0.612	0.403	0	Immature Enterocyte	CA9
S100A11.1	0	0.404601	0.958	0.921	0	Immature Enterocyte	S100A11
CD164	0	0.40322	0.905	0.832	0	Immature Enterocyte	CD164
CHMP5	0	0.403001	0.774	0.635	0	Immature Enterocyte	CHMP5
LDHA	0	0.402827	0.958	0.922	0	Immature Enterocyte	LDHA
CIB1	0	0.39881	0.883	0.816	0	Immature Enterocyte	CIB1
PGK1.1	0	0.398803	0.852	0.799	0	Immature Enterocyte	PGK1
FA2H	0	0.398015	0.492	0.296	0	Immature Enterocyte	FA2H
CCNG2	0	0.39654	0.476	0.26	0	Immature Enterocyte	CCNG2
PTTG1IP	0	0.396289	0.804	0.686	0	Immature Enterocyte	PTTG1IP
TIMP2.1	0	0.393127	0.398	0.171	0	Immature Enterocyte	TIMP2
MALAT1.1	0	0.391775	0.997	0.994	0	Immature Enterocyte	MALAT1
PRSS3	0	0.387968	0.85	0.755	0	Immature Enterocyte	PRSS3
SERPINB9	0	0.385803	0.372	0.162	0	Immature Enterocyte	SERPINB9
CYSTM1	0	0.382449	0.958	0.915	0	Immature Enterocyte	CYSTM1
CTSD.1	0	0.377961	0.859	0.742	0	Immature Enterocyte	CTSD
PPP1R14D.1	0	0.375191	0.648	0.455	0	Immature Enterocyte	PPP1R14D
OPTN.1	0	0.372916	0.739	0.597	0	Immature Enterocyte	OPTN
GPX4.1	0	0.370643	0.944	0.889	0	Immature Enterocyte	GPX4
PTPRR	0	0.367166	0.436	0.207	0	Immature Enterocyte	PTPRR
EMP1	0	0.364261	0.398	0.202	0	Immature Enterocyte	EMP1
SLC44A4	0	0.363166	0.738	0.601	0	Immature Enterocyte	SLC44A4
MYO15B.1	0	0.35675	0.578	0.331	0	Immature Enterocyte	MYO15B
HHLA2.1	0	0.356	0.453	0.216	0	Immature Enterocyte	HHLA2
TMSB4X	0	0.338229	0.993	0.986	0	Immature Enterocyte	TMSB4X
ABHD11-AS1.1	0	0.32411	0.397	0.187	0	Immature Enterocyte	ABHD11-AS1
EDF1.1	0	0.320794	0.966	0.93	0	Immature Enterocyte	EDF1
TMBIM6	0	0.304457	0.931	0.882	0	Immature Enterocyte	TMBIM6
RAC1	0	0.300544	0.936	0.902	0	Immature Enterocyte	RAC1
CDHR5.1	0	0.29686	0.749	0.537	0	Immature Enterocyte	CDHR5
CMSS1	0	-0.206666	0.035	0.203	0	Immature Enterocyte	CMSS1
LMNB1	0	-0.22909	0.048	0.228	0	Immature Enterocyte	LMNB1
ABCE1	0	-0.264334	0.099	0.307	0	Immature Enterocyte	ABCE1
RPS29.1	0	-0.266694	0.972	0.984	0	Immature Enterocyte	RPS29
LYAR	0	-0.266761	0.068	0.259	0	Immature Enterocyte	LYAR
ATIC	0	-0.270085	0.117	0.319	0	Immature Enterocyte	ATIC
MAD2L1	0	-0.274255	0.063	0.246	0	Immature Enterocyte	MAD2L1
C19orf48	0	-0.279205	0.087	0.291	0	Immature Enterocyte	C19orf48
PUM3	0	-0.279434	0.114	0.312	0	Immature Enterocyte	PUM3
RPL10.1	0	-0.284452	0.991	0.992	0	Immature Enterocyte	RPL10
HMGN3	0	-0.28932	0.139	0.347	0	Immature Enterocyte	HMGN3
KNOP1.1	0	-0.291245	0.117	0.32	0	Immature Enterocyte	KNOP1
RUVBL1	0	-0.29536	0.073	0.289	0	Immature Enterocyte	RUVBL1
TRAP1	0	-0.29652	0.125	0.33	0	Immature Enterocyte	TRAP1
NOLC1	0	-0.296685	0.109	0.311	0	Immature Enterocyte	NOLC1
C17orf89	0	-0.299748	0.15	0.354	0	Immature Enterocyte	C17orf89
CDK4	0	-0.300973	0.07	0.288	0	Immature Enterocyte	CDK4
POLD2.1	0	-0.301917	0.133	0.339	0	Immature Enterocyte	POLD2
RPS26	0	-0.301973	0.944	0.968	0	Immature Enterocyte	RPS26
MCM7	0	-0.304079	0.104	0.297	0	Immature Enterocyte	MCM7
MCM3	0	-0.304815	0.067	0.263	0	Immature Enterocyte	MCM3
HELLS	0	-0.307196	0.055	0.243	0	Immature Enterocyte	HELLS
TYMS	0	-0.307382	0.094	0.284	0	Immature Enterocyte	TYMS
TMEM261	0	-0.309401	0.187	0.393	0	Immature Enterocyte	TMEM261
GPATCH4	0	-0.311506	0.098	0.309	0	Immature Enterocyte	GPATCH4
MRTO4	0	-0.314114	0.114	0.313	0	Immature Enterocyte	MRTO4
CD320	0	-0.322574	0.102	0.32	0	Immature Enterocyte	CD320
UBA52	0	-0.327054	0.865	0.922	0	Immature Enterocyte	UBA52
DMKN	0	-0.327387	0.082	0.295	0	Immature Enterocyte	DMKN
TFAM	0	-0.329715	0.174	0.376	0	Immature Enterocyte	TFAM
DUT	0	-0.331304	0.103	0.3	0	Immature Enterocyte	DUT
AHCY	0	-0.331556	0.181	0.387	0	Immature Enterocyte	AHCY
DTYMK	0	-0.334296	0.112	0.32	0	Immature Enterocyte	DTYMK
DNMT1	0	-0.336371	0.084	0.293	0	Immature Enterocyte	DNMT1
NDUFAF2	0	-0.338544	0.157	0.385	0	Immature Enterocyte	NDUFAF2
MRPS12	0	-0.349345	0.248	0.451	0	Immature Enterocyte	MRPS12
RPL28	0	-0.349961	0.95	0.972	0	Immature Enterocyte	RPL28
MRPL3.1	0	-0.359132	0.21	0.424	0	Immature Enterocyte	MRPL3
MRPS26	0	-0.359166	0.187	0.412	0	Immature Enterocyte	MRPS26
NIFK	0	-0.361764	0.154	0.372	0	Immature Enterocyte	NIFK
NACA.1	0	-0.362755	0.861	0.916	0	Immature Enterocyte	NACA
LARS.1	0	-0.36307	0.212	0.428	0	Immature Enterocyte	LARS
WDR43.1	0	-0.367202	0.131	0.357	0	Immature Enterocyte	WDR43
NAA10	0	-0.367989	0.279	0.48	0	Immature Enterocyte	NAA10
RRM2	0	-0.372791	0.086	0.273	0	Immature Enterocyte	RRM2
RPL39.1	0	-0.372996	0.871	0.94	0	Immature Enterocyte	RPL39
RPS28.1	0	-0.37433	0.973	0.982	0	Immature Enterocyte	RPS28
UQCC2	0	-0.374717	0.185	0.422	0	Immature Enterocyte	UQCC2
RPL15.1	0	-0.378414	0.946	0.968	0	Immature Enterocyte	RPL15
RPL38.1	0	-0.379255	0.852	0.923	0	Immature Enterocyte	RPL38
APEX1.1	0	-0.379635	0.245	0.452	0	Immature Enterocyte	APEX1
KIAA0101.1	0	-0.380463	0.125	0.324	0	Immature Enterocyte	KIAA0101
DKC1.1	0	-0.381421	0.103	0.332	0	Immature Enterocyte	DKC1
PAICS.1	0	-0.382188	0.166	0.381	0	Immature Enterocyte	PAICS
GTF3A	0	-0.382761	0.228	0.437	0	Immature Enterocyte	GTF3A
PPP1R1B.1	0	-0.386689	0.197	0.417	0	Immature Enterocyte	PPP1R1B
RPL35A.1	0	-0.390105	0.947	0.97	0	Immature Enterocyte	RPL35A
GNL3.1	0	-0.393838	0.232	0.455	0	Immature Enterocyte	GNL3
IMPDH2.1	0	-0.394106	0.239	0.451	0	Immature Enterocyte	IMPDH2
LSM7.1	0	-0.394548	0.522	0.677	0	Immature Enterocyte	LSM7
POLR2L	0	-0.396233	0.597	0.74	0	Immature Enterocyte	POLR2L
NOP58.1	0	-0.399071	0.165	0.399	0	Immature Enterocyte	NOP58
RPS10.1	0	-0.40164	0.737	0.837	0	Immature Enterocyte	RPS10
SLIRP	0	-0.402563	0.624	0.767	0	Immature Enterocyte	SLIRP
RPL29	0	-0.402746	0.938	0.972	0	Immature Enterocyte	RPL29
SLC25A6	0	-0.403853	0.731	0.85	0	Immature Enterocyte	SLC25A6
SNRPG.1	0	-0.4062	0.564	0.702	0	Immature Enterocyte	SNRPG
EIF3J.1	0	-0.407009	0.319	0.531	0	Immature Enterocyte	EIF3J
MRPL20	0	-0.407393	0.365	0.564	0	Immature Enterocyte	MRPL20
GGCT	0	-0.40795	0.193	0.418	0	Immature Enterocyte	GGCT
PABPC1.1	0	-0.409225	0.693	0.802	0	Immature Enterocyte	PABPC1
SRM	0	-0.415195	0.078	0.325	0	Immature Enterocyte	SRM
RPL18.1	0	-0.416277	0.953	0.974	0	Immature Enterocyte	RPL18
SSB.1	0	-0.417064	0.357	0.551	0	Immature Enterocyte	SSB
PTTG1.1	0	-0.419614	0.096	0.292	0	Immature Enterocyte	PTTG1
GADD45GIP1.1	0	-0.421577	0.363	0.564	0	Immature Enterocyte	GADD45GIP1
SNU13.1	0	-0.423405	0.438	0.63	0	Immature Enterocyte	SNU13
RPS20.1	0	-0.425107	0.893	0.933	0	Immature Enterocyte	RPS20
RPL31.1	0	-0.425787	0.938	0.959	0	Immature Enterocyte	RPL31
RPS14.1	0	-0.426109	0.973	0.985	0	Immature Enterocyte	RPS14
EIF4EBP1.1	0	-0.426734	0.432	0.631	0	Immature Enterocyte	EIF4EBP1
PHB	0	-0.428696	0.355	0.542	0	Immature Enterocyte	PHB
SUPT16H.1	0	-0.432325	0.22	0.42	0	Immature Enterocyte	SUPT16H
RPS21.1	0	-0.433461	0.852	0.917	0	Immature Enterocyte	RPS21
RPS15A.1	0	-0.433563	0.942	0.969	0	Immature Enterocyte	RPS15A
SNHG8.1	0	-0.434216	0.415	0.618	0	Immature Enterocyte	SNHG8
RPS6.1	0	-0.434515	0.966	0.982	0	Immature Enterocyte	RPS6
RPL24.1	0	-0.435025	0.855	0.926	0	Immature Enterocyte	RPL24
PPM1G.1	0	-0.438326	0.341	0.522	0	Immature Enterocyte	PPM1G
MRPL12	0	-0.440821	0.231	0.465	0	Immature Enterocyte	MRPL12
NDUFS6	0	-0.442101	0.48	0.662	0	Immature Enterocyte	NDUFS6
RPLP2.1	0	-0.442679	0.935	0.974	0	Immature Enterocyte	RPLP2
RPS15.1	0	-0.442827	0.96	0.983	0	Immature Enterocyte	RPS15
PARP1.1	0	-0.444413	0.15	0.399	0	Immature Enterocyte	PARP1
RSL1D1.1	0	-0.444951	0.289	0.516	0	Immature Enterocyte	RSL1D1
EEF1D	0	-0.448643	0.666	0.807	0	Immature Enterocyte	EEF1D
TOMM40.1	0	-0.448688	0.146	0.386	0	Immature Enterocyte	TOMM40
EIF5A.1	0	-0.461264	0.634	0.771	0	Immature Enterocyte	EIF5A
NOP56	0	-0.46156	0.145	0.381	0	Immature Enterocyte	NOP56
RPL11.1	0	-0.461989	0.948	0.977	0	Immature Enterocyte	RPL11
RPS7.1	0	-0.466888	0.891	0.943	0	Immature Enterocyte	RPS7
RPL36.1	0	-0.468658	0.953	0.977	0	Immature Enterocyte	RPL36
HNRNPA2B1.1	0	-0.472814	0.679	0.771	0	Immature Enterocyte	HNRNPA2B1
HNRNPM.1	0	-0.475619	0.388	0.583	0	Immature Enterocyte	HNRNPM
RPL21.1	0	-0.479057	0.958	0.979	0	Immature Enterocyte	RPL21
PPIA.1	0	-0.479772	0.733	0.824	0	Immature Enterocyte	PPIA
CCT3.1	0	-0.481477	0.342	0.551	0	Immature Enterocyte	CCT3
DDX18.1	0	-0.482517	0.288	0.528	0	Immature Enterocyte	DDX18
SNRPD2.1	0	-0.484956	0.585	0.744	0	Immature Enterocyte	SNRPD2
PARK7.1	0	-0.48624	0.491	0.663	0	Immature Enterocyte	PARK7
CCT6A.1	0	-0.486778	0.328	0.527	0	Immature Enterocyte	CCT6A
ATP5G1	0	-0.487101	0.461	0.652	0	Immature Enterocyte	ATP5G1
RPL30.1	0	-0.490208	0.849	0.926	0	Immature Enterocyte	RPL30
RPL7.1	0	-0.490616	0.899	0.949	0	Immature Enterocyte	RPL7
RPL8.1	0	-0.491883	0.944	0.976	0	Immature Enterocyte	RPL8
RPL37.1	0	-0.492609	0.903	0.955	0	Immature Enterocyte	RPL37
PRKDC.1	0	-0.493804	0.148	0.374	0	Immature Enterocyte	PRKDC
CCT5.1	0	-0.495243	0.325	0.529	0	Immature Enterocyte	CCT5
PHGDH.1	0	-0.500668	0.181	0.427	0	Immature Enterocyte	PHGDH
PEBP1.1	0	-0.504846	0.527	0.724	0	Immature Enterocyte	PEBP1
TIMM13	0	-0.505583	0.397	0.612	0	Immature Enterocyte	TIMM13
NHP2.1	0	-0.505738	0.202	0.46	0	Immature Enterocyte	NHP2
ODC1.1	0	-0.505991	0.259	0.486	0	Immature Enterocyte	ODC1
RPL27A.1	0	-0.509235	0.921	0.971	0	Immature Enterocyte	RPL27A
RPS27A.1	0	-0.510489	0.942	0.97	0	Immature Enterocyte	RPS27A
RPS9.1	0	-0.521036	0.89	0.951	0	Immature Enterocyte	RPS9
FBL.1	0	-0.521167	0.2	0.451	0	Immature Enterocyte	FBL
RPS13.1	0	-0.521886	0.903	0.956	0	Immature Enterocyte	RPS13
NASP.1	0	-0.524031	0.213	0.412	0	Immature Enterocyte	NASP
RPS11.1	0	-0.525137	0.827	0.924	0	Immature Enterocyte	RPS11
RPL13A.1	0	-0.525469	0.969	0.989	0	Immature Enterocyte	RPL13A
HNRNPA3.1	0	-0.52736	0.545	0.683	0	Immature Enterocyte	HNRNPA3
CCT2.1	0	-0.529218	0.225	0.467	0	Immature Enterocyte	CCT2
RPS19.1	0	-0.529321	0.978	0.99	0	Immature Enterocyte	RPS19
APRT	0	-0.529352	0.378	0.6	0	Immature Enterocyte	APRT
SNRPE.1	0	-0.530224	0.398	0.599	0	Immature Enterocyte	SNRPE
RPL14.1	0	-0.532503	0.859	0.939	0	Immature Enterocyte	RPL14
RPL9.1	0	-0.534814	0.854	0.931	0	Immature Enterocyte	RPL9
RPLP0.1	0	-0.534935	0.884	0.95	0	Immature Enterocyte	RPLP0
PRMT1.1	0	-0.537463	0.265	0.506	0	Immature Enterocyte	PRMT1
DDX21.1	0	-0.537484	0.251	0.51	0	Immature Enterocyte	DDX21
HNRNPD.1	0	-0.5395	0.374	0.556	0	Immature Enterocyte	HNRNPD
RPL27.1	0	-0.545052	0.831	0.914	0	Immature Enterocyte	RPL27
RPL12.1	0	-0.547488	0.936	0.968	0	Immature Enterocyte	RPL12
RPL23A.1	0	-0.550643	0.9	0.948	0	Immature Enterocyte	RPL23A
RPL26.1	0	-0.555005	0.932	0.966	0	Immature Enterocyte	RPL26
RPL37A.1	0	-0.557354	0.919	0.968	0	Immature Enterocyte	RPL37A
RPS25.1	0	-0.561022	0.865	0.934	0	Immature Enterocyte	RPS25
GNB2L1.1	0	-0.561158	0.844	0.927	0	Immature Enterocyte	GNB2L1
RPL22.1	0	-0.564165	0.754	0.883	0	Immature Enterocyte	RPL22
HNRNPA1.1	0	-0.573411	0.696	0.824	0	Immature Enterocyte	HNRNPA1
HNRNPAB.1	0	-0.575152	0.433	0.597	0	Immature Enterocyte	HNRNPAB
RPL3.1	0	-0.576752	0.933	0.97	0	Immature Enterocyte	RPL3
RPL18A.1	0	-0.578383	0.929	0.97	0	Immature Enterocyte	RPL18A
SNRPD1.1	0	-0.582282	0.325	0.555	0	Immature Enterocyte	SNRPD1
RPS24.1	0	-0.590266	0.837	0.928	0	Immature Enterocyte	RPS24
NME1.1	0	-0.59786	0.143	0.425	0	Immature Enterocyte	NME1
RPS4X.1	0	-0.599468	0.896	0.955	0	Immature Enterocyte	RPS4X
RPL19.1	0	-0.601672	0.884	0.955	0	Immature Enterocyte	RPL19
RPLP1.1	0	-0.605043	0.965	0.984	0	Immature Enterocyte	RPLP1
SNRPF.1	0	-0.615024	0.303	0.542	0	Immature Enterocyte	SNRPF
TUBB.1	0	-0.618139	0.478	0.62	0	Immature Enterocyte	TUBB
HMGB1.1	0	-0.619183	0.819	0.861	0	Immature Enterocyte	HMGB1
STMN1.1	0	-0.620793	0.144	0.405	0	Immature Enterocyte	STMN1
RAN.1	0	-0.623274	0.532	0.684	0	Immature Enterocyte	RAN
YBX1.1	0	-0.625784	0.77	0.879	0	Immature Enterocyte	YBX1
H2AFZ.1	0	-0.633577	0.696	0.788	0	Immature Enterocyte	H2AFZ
RPS5.1	0	-0.635429	0.843	0.933	0	Immature Enterocyte	RPS5
NUCKS1.1	0	-0.63917	0.405	0.616	0	Immature Enterocyte	NUCKS1
RPS3.1	0	-0.639935	0.907	0.954	0	Immature Enterocyte	RPS3
HMGN2.1	0	-0.64086	0.506	0.659	0	Immature Enterocyte	HMGN2
RPL35.1	0	-0.64249	0.905	0.961	0	Immature Enterocyte	RPL35
GPX2.1	0	-0.647052	0.349	0.58	0	Immature Enterocyte	GPX2
NAP1L1.1	0	-0.648585	0.424	0.608	0	Immature Enterocyte	NAP1L1
RPS16.1	0	-0.648986	0.826	0.925	0	Immature Enterocyte	RPS16
RPL32.1	0	-0.650097	0.91	0.963	0	Immature Enterocyte	RPL32
RPL7A.1	0	-0.651624	0.843	0.932	0	Immature Enterocyte	RPL7A
RPS3A.1	0	-0.654441	0.86	0.943	0	Immature Enterocyte	RPS3A
HSP90AB1.1	0	-0.659904	0.73	0.855	0	Immature Enterocyte	HSP90AB1
PTMA.1	0	-0.667158	0.947	0.968	0	Immature Enterocyte	PTMA
RPL13.1	0	-0.671248	0.945	0.982	0	Immature Enterocyte	RPL13
RPS12.1	0	-0.673451	0.911	0.962	0	Immature Enterocyte	RPS12
EEF1B2.1	0	-0.675721	0.661	0.823	0	Immature Enterocyte	EEF1B2
SET.1	0	-0.677986	0.603	0.761	0	Immature Enterocyte	SET
SERBP1.1	0	-0.68148	0.528	0.699	0	Immature Enterocyte	SERBP1
RPL5.1	0	-0.694813	0.804	0.915	0	Immature Enterocyte	RPL5
RPL23.1	0	-0.696266	0.738	0.871	0	Immature Enterocyte	RPL23
HSPE1.1	0	-0.699461	0.502	0.716	0	Immature Enterocyte	HSPE1
RPS18.1	0	-0.701034	0.962	0.985	0	Immature Enterocyte	RPS18
SLC12A2.1	0	-0.701666	0.172	0.431	0	Immature Enterocyte	SLC12A2
RPL22L1.1	0	-0.719295	0.414	0.621	0	Immature Enterocyte	RPL22L1
RANBP1.1	0	-0.719328	0.298	0.56	0	Immature Enterocyte	RANBP1
RPL6.1	0	-0.72097	0.804	0.904	0	Immature Enterocyte	RPL6
RPS17.1	0	-0.72545	0.849	0.931	0	Immature Enterocyte	RPS17
RPS8.1	0	-0.726925	0.938	0.974	0	Immature Enterocyte	RPS8
RPL4.1	0	-0.729439	0.608	0.796	0	Immature Enterocyte	RPL4
RPS23.1	0	-0.731233	0.859	0.943	0	Immature Enterocyte	RPS23
C1QBP.1	0	-0.739321	0.284	0.553	0	Immature Enterocyte	C1QBP
RPL10A.1	0	-0.750763	0.744	0.889	0	Immature Enterocyte	RPL10A
PA2G4.1	0	-0.75303	0.301	0.551	0	Immature Enterocyte	PA2G4
TUBA1B.1	0	-0.792547	0.593	0.698	0	Immature Enterocyte	TUBA1B
LDHB.1	0	-0.79855	0.274	0.558	0	Immature Enterocyte	LDHB
FABP5.1	0	-0.799994	0.146	0.429	0	Immature Enterocyte	FABP5
NPM1.1	0	-0.833099	0.627	0.814	0	Immature Enterocyte	NPM1
RPSA.1	0	-0.849475	0.633	0.822	0	Immature Enterocyte	RPSA
PRSS2.1	0	-0.859902	0.165	0.375	0	Immature Enterocyte	PRSS2
RPS2.1	0	-0.867513	0.875	0.955	0	Immature Enterocyte	RPS2
HSPD1.1	0	-0.902314	0.496	0.726	0	Immature Enterocyte	HSPD1
HIST1H4C.1	0	-0.923895	0.394	0.579	0	Immature Enterocyte	HIST1H4C
NCL.1	0	-0.957683	0.442	0.68	0	Immature Enterocyte	NCL
TPI1	8.50395e-308	0.279549	0.956	0.947	1.83473e-303	Immature Enterocyte	TPI1
ANP32B.1	1.86621e-307	-0.507203	0.48	0.62	4.02636e-303	Immature Enterocyte	ANP32B
BANF1.1	1.5434e-306	-0.332554	0.255	0.455	3.3299e-302	Immature Enterocyte	BANF1
SSRP1	2.57232e-306	-0.32762	0.187	0.383	5.54979e-302	Immature Enterocyte	SSRP1
MKI67.1	2.99742e-306	-0.461578	0.078	0.261	6.46693e-302	Immature Enterocyte	MKI67
TMEM256	4.71662e-306	0.375895	0.817	0.72	1.01761e-301	Immature Enterocyte	TMEM256
EEF1E1	7.76302e-306	-0.23417	0.11	0.302	1.67487e-301	Immature Enterocyte	EEF1E1
EIF3E.1	8.43337e-306	-0.382319	0.599	0.733	1.8195e-301	Immature Enterocyte	EIF3E
NUDC.1	8.00472e-305	-0.388819	0.381	0.563	1.72702e-300	Immature Enterocyte	NUDC
TOP2A	1.21862e-304	-0.453847	0.064	0.24	2.62917e-300	Immature Enterocyte	TOP2A
SNRNP25	1.38818e-304	-0.234519	0.093	0.278	2.99499e-300	Immature Enterocyte	SNRNP25
TGFBI	2.92863e-304	-0.308004	0.091	0.276	6.31853e-300	Immature Enterocyte	TGFBI
LPGAT1.1	1.65396e-303	0.424804	0.658	0.506	3.56842e-299	Immature Enterocyte	LPGAT1
GBP2	8.88116e-302	0.359416	0.432	0.233	1.91611e-297	Immature Enterocyte	GBP2
AP3S1	9.87086e-302	0.391086	0.763	0.645	2.12964e-297	Immature Enterocyte	AP3S1
CYBRD1.1	1.19862e-301	0.379754	0.612	0.407	2.58602e-297	Immature Enterocyte	CYBRD1
TRIM31	6.04013e-301	0.358324	0.498	0.3	1.30316e-296	Immature Enterocyte	TRIM31
EBNA1BP2	3.31159e-300	-0.260167	0.129	0.32	7.14476e-296	Immature Enterocyte	EBNA1BP2
SPATS2L	8.4868e-300	0.358348	0.823	0.731	1.83103e-295	Immature Enterocyte	SPATS2L
LSM5.1	1.37167e-299	-0.377504	0.33	0.521	2.95937e-295	Immature Enterocyte	LSM5
EEF1A1.1	1.29204e-298	-0.272142	0.975	0.988	2.78758e-294	Immature Enterocyte	EEF1A1
NT5DC2	1.13502e-297	-0.241691	0.094	0.277	2.4488e-293	Immature Enterocyte	NT5DC2
HSPA9.1	3.06851e-297	-0.385108	0.395	0.579	6.62031e-293	Immature Enterocyte	HSPA9
NDUFS8	4.62377e-297	-0.365624	0.438	0.617	9.97578e-293	Immature Enterocyte	NDUFS8
REG4.1	8.40893e-297	-0.754462	0.562	0.705	1.81423e-292	Immature Enterocyte	REG4
POLR3K	8.6032e-297	-0.207567	0.074	0.25	1.85614e-292	Immature Enterocyte	POLR3K
STOM	1.22025e-296	0.398082	0.428	0.232	2.63269e-292	Immature Enterocyte	STOM
PCNA	1.50108e-296	-0.333284	0.134	0.324	3.23857e-292	Immature Enterocyte	PCNA
ISOC2	2.90812e-296	-0.269336	0.163	0.366	6.27427e-292	Immature Enterocyte	ISOC2
GCSH	5.8408e-296	-0.267907	0.145	0.337	1.26015e-291	Immature Enterocyte	GCSH
HNRNPR.1	7.17359e-296	-0.431244	0.416	0.573	1.5477e-291	Immature Enterocyte	HNRNPR
BZW2	2.17053e-295	-0.266838	0.144	0.336	4.68291e-291	Immature Enterocyte	BZW2
GABARAPL2.1	1.08494e-294	0.443206	0.782	0.664	2.34076e-290	Immature Enterocyte	GABARAPL2
BRIX1	5.21181e-294	-0.224817	0.098	0.284	1.12445e-289	Immature Enterocyte	BRIX1
NME4	1.1044e-292	-0.2964	0.175	0.368	2.38274e-288	Immature Enterocyte	NME4
UBC	1.17031e-292	0.244462	0.962	0.945	2.52494e-288	Immature Enterocyte	UBC
SH3GLB1	5.74444e-292	0.361657	0.741	0.619	1.23936e-287	Immature Enterocyte	SH3GLB1
STARD10.1	7.42616e-292	-0.464753	0.408	0.578	1.60219e-287	Immature Enterocyte	STARD10
TCN2.1	1.73498e-291	0.333893	0.434	0.23	3.74322e-287	Immature Enterocyte	TCN2
TKT.1	2.43705e-291	-0.381044	0.534	0.689	5.25793e-287	Immature Enterocyte	TKT
SNX9	2.74139e-291	0.420337	0.629	0.482	5.91456e-287	Immature Enterocyte	SNX9
MCM4	3.1345e-291	-0.207733	0.054	0.22	6.76269e-287	Immature Enterocyte	MCM4
RBMX.1	1.07276e-290	-0.360152	0.306	0.496	2.31448e-286	Immature Enterocyte	RBMX
CCT7.1	5.2389e-290	-0.384998	0.314	0.491	1.13029e-285	Immature Enterocyte	CCT7
DYNLRB1	2.63362e-289	0.397102	0.779	0.681	5.68203e-285	Immature Enterocyte	DYNLRB1
BIRC5	1.80247e-288	-0.271882	0.064	0.235	3.88882e-284	Immature Enterocyte	BIRC5
LRPPRC	3.16959e-288	-0.29971	0.182	0.373	6.8384e-284	Immature Enterocyte	LRPPRC
ATP5A1	7.14259e-288	-0.366753	0.546	0.701	1.54101e-283	Immature Enterocyte	ATP5A1
ANAPC5	7.6473e-287	-0.298947	0.208	0.401	1.6499e-282	Immature Enterocyte	ANAPC5
SLC40A1.1	3.18851e-285	0.430696	0.628	0.453	6.87922e-281	Immature Enterocyte	SLC40A1
DCTPP1	1.44576e-284	-0.308081	0.187	0.376	3.11923e-280	Immature Enterocyte	DCTPP1
VNN1.1	1.54756e-284	0.355977	0.485	0.288	3.33885e-280	Immature Enterocyte	VNN1
NOP14	3.43429e-284	-0.220672	0.097	0.275	7.40947e-280	Immature Enterocyte	NOP14
ANPEP.1	1.70601e-283	0.37407	0.748	0.586	3.68071e-279	Immature Enterocyte	ANPEP
PPDPF	2.16761e-283	0.388355	0.896	0.844	4.67663e-279	Immature Enterocyte	PPDPF
LRRC1	3.50768e-283	0.387698	0.553	0.389	7.56781e-279	Immature Enterocyte	LRRC1
NOP16	1.72022e-282	-0.21691	0.082	0.257	3.71137e-278	Immature Enterocyte	NOP16
MRPS35.1	1.19914e-281	-0.332883	0.32	0.507	2.58714e-277	Immature Enterocyte	MRPS35
TUFM	1.40468e-281	-0.382828	0.472	0.623	3.03061e-277	Immature Enterocyte	TUFM
IFI27.1	1.81655e-281	0.889132	0.592	0.413	3.91921e-277	Immature Enterocyte	IFI27
RNF181	2.49697e-281	0.374167	0.801	0.676	5.3872e-277	Immature Enterocyte	RNF181
HSP90AA1.1	5.45076e-281	-0.513884	0.789	0.86	1.176e-276	Immature Enterocyte	HSP90AA1
PYCR1	5.55566e-281	-0.219483	0.099	0.281	1.19863e-276	Immature Enterocyte	PYCR1
TMA16	6.53762e-281	-0.23329	0.105	0.286	1.41049e-276	Immature Enterocyte	TMA16
COA4	2.3341e-279	-0.317519	0.249	0.442	5.03582e-275	Immature Enterocyte	COA4
CENPF	5.93418e-278	-0.433619	0.058	0.221	1.2803e-273	Immature Enterocyte	CENPF
NDUFAF4	6.55139e-278	-0.201407	0.082	0.255	1.41346e-273	Immature Enterocyte	NDUFAF4
STOML2	6.75246e-278	-0.359704	0.373	0.542	1.45684e-273	Immature Enterocyte	STOML2
PVRL2	3.09691e-277	0.390898	0.646	0.493	6.68159e-273	Immature Enterocyte	PVRL2
SRSF7.1	3.72981e-277	-0.401182	0.461	0.615	8.04708e-273	Immature Enterocyte	SRSF7
KPNA2	7.16454e-277	-0.350452	0.144	0.331	1.54575e-272	Immature Enterocyte	KPNA2
PRSS1.1	1.65355e-276	-0.57052	0.114	0.297	3.56753e-272	Immature Enterocyte	PRSS1
RAB8B.1	4.71221e-276	0.37586	0.41	0.226	1.01666e-271	Immature Enterocyte	RAB8B
MRPL11	5.71472e-276	-0.33406	0.238	0.423	1.23295e-271	Immature Enterocyte	MRPL11
EIF4A1.1	6.17996e-275	-0.348692	0.418	0.59	1.33333e-270	Immature Enterocyte	EIF4A1
RPL34.1	6.33488e-275	-0.270723	0.99	0.99	1.36675e-270	Immature Enterocyte	RPL34
HACD3	6.75401e-275	-0.286068	0.18	0.367	1.45718e-270	Immature Enterocyte	HACD3
UBE2T	1.11134e-273	-0.232277	0.082	0.252	2.39772e-269	Immature Enterocyte	UBE2T
CCDC34	1.89631e-273	-0.211896	0.078	0.248	4.0913e-269	Immature Enterocyte	CCDC34
F11R	9.34179e-273	0.361084	0.571	0.406	2.01549e-268	Immature Enterocyte	F11R
NSA2.1	1.62028e-271	-0.373206	0.391	0.559	3.49575e-267	Immature Enterocyte	NSA2
OLFM4.1	2.8536e-271	-0.793115	0.558	0.683	6.15663e-267	Immature Enterocyte	OLFM4
EIF3L.1	3.02139e-271	-0.341514	0.44	0.606	6.51864e-267	Immature Enterocyte	EIF3L
SEC61G	3.25912e-271	0.323315	0.915	0.869	7.03154e-267	Immature Enterocyte	SEC61G
ABHD3.1	5.13055e-271	0.382739	0.544	0.362	1.10692e-266	Immature Enterocyte	ABHD3
SCARB2	5.18679e-271	0.368512	0.677	0.536	1.11905e-266	Immature Enterocyte	SCARB2
SSBP1	8.51929e-271	-0.368407	0.447	0.607	1.83804e-266	Immature Enterocyte	SSBP1
MRPS33	1.05621e-270	-0.306845	0.269	0.465	2.27876e-266	Immature Enterocyte	MRPS33
GLRX.1	4.0637e-270	0.400364	0.736	0.605	8.76743e-266	Immature Enterocyte	GLRX
CDKN3	4.48831e-270	-0.247486	0.064	0.227	9.68352e-266	Immature Enterocyte	CDKN3
TMEM120B.1	6.88921e-270	0.456136	0.447	0.264	1.48635e-265	Immature Enterocyte	TMEM120B
POLE3	2.67512e-269	-0.231464	0.132	0.315	5.77157e-265	Immature Enterocyte	POLE3
ILF3	3.63207e-269	-0.303873	0.242	0.427	7.8362e-265	Immature Enterocyte	ILF3
TCEAL4	1.14326e-268	-0.253472	0.126	0.313	2.46659e-264	Immature Enterocyte	TCEAL4
TAX1BP1	1.51843e-268	0.328751	0.816	0.74	3.27601e-264	Immature Enterocyte	TAX1BP1
FLNB.1	1.76536e-267	0.386769	0.687	0.578	3.80876e-263	Immature Enterocyte	FLNB
MRPS25	2.83006e-266	-0.277869	0.206	0.396	6.10586e-262	Immature Enterocyte	MRPS25
CCNB1	3.73027e-266	-0.329785	0.071	0.236	8.04806e-262	Immature Enterocyte	CCNB1
CYP2S1.1	1.1947e-264	0.395858	0.624	0.471	2.57756e-260	Immature Enterocyte	CYP2S1
TAF15.1	8.83888e-264	-0.353091	0.23	0.411	1.90699e-259	Immature Enterocyte	TAF15
HSPA8	4.92812e-263	-0.487644	0.626	0.74	1.06324e-258	Immature Enterocyte	HSPA8
G3BP1	3.10671e-262	-0.316411	0.256	0.439	6.70272e-258	Immature Enterocyte	G3BP1
EIF5B.1	5.05632e-262	-0.343036	0.491	0.651	1.0909e-257	Immature Enterocyte	EIF5B
CDH17	5.54319e-262	0.352043	0.761	0.691	1.19594e-257	Immature Enterocyte	CDH17
HSD17B10	7.81883e-262	-0.254721	0.178	0.364	1.68691e-257	Immature Enterocyte	HSD17B10
MRPS21	4.57116e-261	-0.333907	0.487	0.644	9.86228e-257	Immature Enterocyte	MRPS21
TMPO.1	8.91386e-261	-0.398359	0.244	0.42	1.92316e-256	Immature Enterocyte	TMPO
PHGR1.1	9.41436e-261	0.330689	0.974	0.97	2.03115e-256	Immature Enterocyte	PHGR1
SMC2	1.37501e-260	-0.237329	0.094	0.263	2.96658e-256	Immature Enterocyte	SMC2
SYNCRIP.1	2.18016e-260	-0.39372	0.312	0.477	4.70369e-256	Immature Enterocyte	SYNCRIP
AGPAT2.1	1.33241e-259	0.395157	0.862	0.806	2.87468e-255	Immature Enterocyte	AGPAT2
HSD17B11	2.1023e-259	0.341107	0.761	0.641	4.53572e-255	Immature Enterocyte	HSD17B11
LIPH	3.8245e-259	0.422331	0.539	0.361	8.25136e-255	Immature Enterocyte	LIPH
PHB2	4.71655e-259	-0.368192	0.386	0.548	1.0176e-254	Immature Enterocyte	PHB2
PLIN3.1	5.34674e-258	0.373256	0.639	0.487	1.15356e-253	Immature Enterocyte	PLIN3
SERPINE2	1.48923e-257	0.394329	0.389	0.213	3.21301e-253	Immature Enterocyte	SERPINE2
UBE2S	6.64016e-257	-0.394836	0.18	0.362	1.43261e-252	Immature Enterocyte	UBE2S
MRPS34	8.33972e-257	-0.344671	0.462	0.611	1.7993e-252	Immature Enterocyte	MRPS34
IMP4	9.07341e-257	-0.23184	0.166	0.348	1.95759e-252	Immature Enterocyte	IMP4
C12orf75	3.16321e-256	0.387777	0.745	0.644	6.82462e-252	Immature Enterocyte	C12orf75
SLC22A18.1	4.41439e-256	0.343262	0.707	0.575	9.52405e-252	Immature Enterocyte	SLC22A18
SRSF3.1	2.29566e-255	-0.373202	0.618	0.729	4.95288e-251	Immature Enterocyte	SRSF3
CBX5.1	4.19757e-255	-0.298747	0.204	0.384	9.05626e-251	Immature Enterocyte	CBX5
CLIC1	5.53595e-255	0.266964	0.923	0.89	1.19438e-250	Immature Enterocyte	CLIC1
PSIP1	8.54455e-255	-0.232208	0.12	0.298	1.84349e-250	Immature Enterocyte	PSIP1
SMPDL3A	3.72788e-254	0.361421	0.408	0.222	8.0429e-250	Immature Enterocyte	SMPDL3A
SPINK4	4.89385e-254	-1.61973	0.351	0.536	1.05585e-249	Immature Enterocyte	SPINK4
IFRD2	1.94874e-253	-0.223303	0.142	0.322	4.2044e-249	Immature Enterocyte	IFRD2
WBSCR27	2.58663e-253	0.385698	0.368	0.197	5.58066e-249	Immature Enterocyte	WBSCR27
RUVBL2	9.541e-253	-0.221432	0.133	0.308	2.05847e-248	Immature Enterocyte	RUVBL2
POP5	1.36973e-252	-0.202114	0.129	0.305	2.95518e-248	Immature Enterocyte	POP5
MRPS23	2.77301e-252	-0.219442	0.14	0.318	5.98278e-248	Immature Enterocyte	MRPS23
EIF3I.1	3.00016e-252	-0.3302	0.459	0.612	6.47284e-248	Immature Enterocyte	EIF3I
SURF6	4.4333e-252	-0.210571	0.121	0.297	9.56484e-248	Immature Enterocyte	SURF6
UQCRH	6.57794e-251	-0.264666	0.798	0.872	1.41919e-246	Immature Enterocyte	UQCRH
CXCL16	1.6047e-250	0.393363	0.605	0.461	3.46213e-246	Immature Enterocyte	CXCL16
FBXO2.1	1.79424e-250	0.319714	0.493	0.297	3.87108e-246	Immature Enterocyte	FBXO2
TMEM147	5.24905e-250	-0.290229	0.275	0.458	1.13248e-245	Immature Enterocyte	TMEM147
SMIM22.1	7.60266e-250	0.321839	0.851	0.778	1.64027e-245	Immature Enterocyte	SMIM22
PNPLA2	7.85626e-249	0.343271	0.558	0.389	1.69499e-244	Immature Enterocyte	PNPLA2
SLC15A1.1	9.05646e-249	0.371428	0.449	0.255	1.95393e-244	Immature Enterocyte	SLC15A1
GNPNAT1	9.11042e-249	-0.24146	0.157	0.334	1.96557e-244	Immature Enterocyte	GNPNAT1
CCT8.1	2.9518e-248	-0.338186	0.446	0.596	6.36851e-244	Immature Enterocyte	CCT8
GSPT1.1	3.30149e-248	-0.339461	0.356	0.522	7.12295e-244	Immature Enterocyte	GSPT1
C2orf82	4.11519e-248	-0.272337	0.133	0.31	8.87853e-244	Immature Enterocyte	C2orf82
CHMP4B	4.27257e-248	0.355819	0.73	0.613	9.21806e-244	Immature Enterocyte	CHMP4B
MSMO1	2.88937e-247	0.458673	0.716	0.615	6.23382e-243	Immature Enterocyte	MSMO1
CRB3	3.57912e-247	0.400719	0.57	0.407	7.72194e-243	Immature Enterocyte	CRB3
EIF3K	4.63467e-247	-0.326031	0.634	0.751	9.99929e-243	Immature Enterocyte	EIF3K
DHRS3	5.48588e-247	0.396639	0.583	0.424	1.18358e-242	Immature Enterocyte	DHRS3
TFPI	2.58167e-246	0.362257	0.6	0.434	5.56996e-242	Immature Enterocyte	TFPI
OAZ1	3.34233e-246	0.261546	0.947	0.923	7.21109e-242	Immature Enterocyte	OAZ1
KIF20B	1.43883e-245	-0.230575	0.069	0.225	3.10427e-241	Immature Enterocyte	KIF20B
RBBP7	9.79758e-245	-0.272888	0.218	0.396	2.11383e-240	Immature Enterocyte	RBBP7
EIF3A.1	2.77744e-244	-0.395819	0.466	0.608	5.99233e-240	Immature Enterocyte	EIF3A
GRN	3.07356e-243	0.387748	0.666	0.535	6.63121e-239	Immature Enterocyte	GRN
CTSB.1	3.61812e-243	0.354816	0.705	0.587	7.80609e-239	Immature Enterocyte	CTSB
NUDT5	1.04875e-242	-0.262951	0.224	0.403	2.26268e-238	Immature Enterocyte	NUDT5
ERH.1	1.11119e-242	-0.317528	0.501	0.653	2.39739e-238	Immature Enterocyte	ERH
RPL7L1	1.17262e-242	-0.316067	0.249	0.421	2.52992e-238	Immature Enterocyte	RPL7L1
EIF3B	4.42091e-242	-0.271415	0.207	0.382	9.53812e-238	Immature Enterocyte	EIF3B
SRPRB	4.64886e-242	-0.222392	0.168	0.349	1.00299e-237	Immature Enterocyte	SRPRB
PTGES2	5.59646e-242	-0.246508	0.198	0.377	1.20744e-237	Immature Enterocyte	PTGES2
APLP2	5.90944e-242	0.30983	0.773	0.679	1.27496e-237	Immature Enterocyte	APLP2
HMGB2.1	1.19804e-241	-0.461334	0.321	0.499	2.58478e-237	Immature Enterocyte	HMGB2
CDC20	3.81357e-241	-0.259832	0.058	0.207	8.22778e-237	Immature Enterocyte	CDC20
GPX1	2.73478e-240	-0.34246	0.438	0.606	5.90029e-236	Immature Enterocyte	GPX1
GOT2	4.58569e-239	-0.223437	0.15	0.32	9.89363e-235	Immature Enterocyte	GOT2
BCL2L1	6.50202e-239	0.320785	0.48	0.32	1.40281e-234	Immature Enterocyte	BCL2L1
ARF4	3.6785e-238	0.299779	0.837	0.758	7.93637e-234	Immature Enterocyte	ARF4
SHMT2	1.68818e-237	-0.24902	0.189	0.367	3.64224e-233	Immature Enterocyte	SHMT2
DUS1L	2.08797e-237	-0.23734	0.176	0.348	4.5048e-233	Immature Enterocyte	DUS1L
MRPL4	2.87477e-237	-0.231895	0.179	0.354	6.20231e-233	Immature Enterocyte	MRPL4
ALDOC	5.16642e-237	0.351814	0.556	0.39	1.11466e-232	Immature Enterocyte	ALDOC
PDCD5	9.16229e-237	-0.328949	0.379	0.54	1.97677e-232	Immature Enterocyte	PDCD5
DYNLT1	1.09962e-236	0.324186	0.818	0.754	2.37243e-232	Immature Enterocyte	DYNLT1
RCN1.1	7.81955e-236	-0.249521	0.186	0.359	1.68707e-231	Immature Enterocyte	RCN1
CCL20.1	1.2212e-235	0.71427	0.636	0.46	2.63474e-231	Immature Enterocyte	CCL20
UGCG.1	3.14219e-235	0.336879	0.577	0.416	6.77928e-231	Immature Enterocyte	UGCG
PTPRH	6.57568e-235	0.27742	0.458	0.287	1.4187e-230	Immature Enterocyte	PTPRH
ZNF593	9.37033e-235	-0.246942	0.209	0.392	2.02165e-230	Immature Enterocyte	ZNF593
AGR2.1	1.54837e-234	-0.495011	0.937	0.947	3.3406e-230	Immature Enterocyte	AGR2
GAPDH	1.82952e-234	0.225585	0.994	0.995	3.9472e-230	Immature Enterocyte	GAPDH
TMEM30A	2.40051e-234	0.370752	0.609	0.463	5.17911e-230	Immature Enterocyte	TMEM30A
TPX2	4.22892e-234	-0.286653	0.073	0.223	9.12389e-230	Immature Enterocyte	TPX2
CFLAR	7.82377e-234	0.41698	0.611	0.485	1.68798e-229	Immature Enterocyte	CFLAR
HMGN1.1	1.07388e-233	-0.295699	0.712	0.793	2.31691e-229	Immature Enterocyte	HMGN1
XRCC5.1	5.42125e-233	-0.381408	0.507	0.628	1.16963e-228	Immature Enterocyte	XRCC5
TXNL4A	7.15757e-233	-0.302354	0.34	0.505	1.54424e-228	Immature Enterocyte	TXNL4A
GTPBP4	3.54134e-232	-0.24731	0.186	0.36	7.64044e-228	Immature Enterocyte	GTPBP4
TIMM8B	4.23369e-232	-0.300895	0.357	0.529	9.13418e-228	Immature Enterocyte	TIMM8B
MTMR11	7.34601e-232	0.299452	0.438	0.262	1.5849e-227	Immature Enterocyte	MTMR11
MRPL36	8.02683e-231	-0.24494	0.221	0.399	1.73179e-226	Immature Enterocyte	MRPL36
STAP2.1	1.5552e-229	0.333877	0.663	0.529	3.35535e-225	Immature Enterocyte	STAP2
ADH1C	3.56699e-229	-0.294612	0.074	0.223	7.69578e-225	Immature Enterocyte	ADH1C
CAST	3.78396e-229	0.282013	0.861	0.808	8.1639e-225	Immature Enterocyte	CAST
LSM2	4.32025e-229	-0.248941	0.21	0.383	9.32093e-225	Immature Enterocyte	LSM2
FAM13A	1.21457e-228	0.361389	0.685	0.552	2.62043e-224	Immature Enterocyte	FAM13A
LGALS1	2.03172e-228	0.509512	0.301	0.147	4.38344e-224	Immature Enterocyte	LGALS1
PRC1	6.38878e-228	-0.210518	0.066	0.215	1.37838e-223	Immature Enterocyte	PRC1
RIOK3	7.29979e-228	0.294115	0.701	0.579	1.57493e-223	Immature Enterocyte	RIOK3
BCL10	3.50094e-227	0.405028	0.665	0.531	7.55328e-223	Immature Enterocyte	BCL10
IARS	5.13728e-227	-0.226416	0.181	0.356	1.10837e-222	Immature Enterocyte	IARS
MRPL19	2.81185e-225	-0.231423	0.214	0.388	6.06658e-221	Immature Enterocyte	MRPL19
SLC51B.1	3.23957e-225	0.327142	0.414	0.236	6.98937e-221	Immature Enterocyte	SLC51B
CHMP2B	7.69013e-225	0.295432	0.731	0.639	1.65914e-220	Immature Enterocyte	CHMP2B
P2RX4	9.06385e-225	0.316314	0.466	0.297	1.95552e-220	Immature Enterocyte	P2RX4
OCLN	1.25461e-224	0.35726	0.542	0.383	2.70682e-220	Immature Enterocyte	OCLN
RPL36AL	1.80636e-224	0.226358	0.952	0.927	3.89722e-220	Immature Enterocyte	RPL36AL
HNRNPU.1	2.02726e-224	-0.405055	0.521	0.644	4.37382e-220	Immature Enterocyte	HNRNPU
MRPL1	2.62926e-224	-0.245707	0.208	0.382	5.67262e-220	Immature Enterocyte	MRPL1
DDX46.1	5.72905e-224	-0.319394	0.312	0.477	1.23604e-219	Immature Enterocyte	DDX46
SMARCC1	6.12006e-224	-0.279398	0.217	0.383	1.3204e-219	Immature Enterocyte	SMARCC1
MEP1A.1	7.25227e-224	0.283833	0.498	0.315	1.56468e-219	Immature Enterocyte	MEP1A
NDUFAB1	2.28626e-223	-0.297566	0.549	0.685	4.93261e-219	Immature Enterocyte	NDUFAB1
NUDT1	3.10503e-222	-0.204266	0.12	0.279	6.69909e-218	Immature Enterocyte	NUDT1
CSTB	1.12317e-221	0.266275	0.926	0.91	2.42324e-217	Immature Enterocyte	CSTB
NARS.1	1.34704e-221	-0.313191	0.486	0.644	2.90625e-217	Immature Enterocyte	NARS
MRPS2	1.9126e-221	-0.202543	0.158	0.327	4.12643e-217	Immature Enterocyte	MRPS2
EI24.1	3.59517e-221	-0.299004	0.322	0.479	7.75659e-217	Immature Enterocyte	EI24
TNFRSF1A.1	8.52143e-221	0.346432	0.62	0.468	1.8385e-216	Immature Enterocyte	TNFRSF1A
TMEM120A.1	1.70682e-220	0.295438	0.57	0.401	3.68246e-216	Immature Enterocyte	TMEM120A
EHF.1	5.80629e-220	-0.241455	0.189	0.36	1.25271e-215	Immature Enterocyte	EHF
AREG.1	2.88235e-219	0.514585	0.687	0.55	6.21867e-215	Immature Enterocyte	AREG
CCT4.1	3.05755e-219	-0.299378	0.37	0.526	6.59665e-215	Immature Enterocyte	CCT4
TOMM20	7.26337e-219	-0.336607	0.474	0.599	1.56707e-214	Immature Enterocyte	TOMM20
SLC5A1.1	1.45078e-218	0.275173	0.685	0.532	3.13006e-214	Immature Enterocyte	SLC5A1
SLC25A39	2.53597e-218	-0.266451	0.279	0.451	5.47136e-214	Immature Enterocyte	SLC25A39
MGST1.1	4.87813e-218	-0.356828	0.438	0.584	1.05246e-213	Immature Enterocyte	MGST1
TM4SF5.1	9.95013e-218	0.29435	0.656	0.498	2.14674e-213	Immature Enterocyte	TM4SF5
SNRPC	1.43687e-216	-0.260836	0.338	0.508	3.10005e-212	Immature Enterocyte	SNRPC
HMGB3	5.58573e-216	-0.254275	0.155	0.319	1.20512e-211	Immature Enterocyte	HMGB3
WBSCR22	1.08683e-215	-0.250511	0.253	0.423	2.34484e-211	Immature Enterocyte	WBSCR22
DNAJC10.1	1.85143e-215	-0.273605	0.204	0.372	3.99446e-211	Immature Enterocyte	DNAJC10
RPF2	6.0691e-215	-0.232858	0.176	0.346	1.30941e-210	Immature Enterocyte	RPF2
PSMA7.1	6.14724e-215	-0.275326	0.761	0.828	1.32627e-210	Immature Enterocyte	PSMA7
ADGRF1	1.06192e-214	0.34865	0.321	0.176	2.29109e-210	Immature Enterocyte	ADGRF1
QTRT1	1.938e-214	-0.212559	0.12	0.279	4.18123e-210	Immature Enterocyte	QTRT1
DDX1	5.76246e-214	-0.275075	0.337	0.508	1.24325e-209	Immature Enterocyte	DDX1
GSN	6.24534e-214	0.248084	0.625	0.454	1.34743e-209	Immature Enterocyte	GSN
EIF3F.1	9.44237e-214	-0.293349	0.495	0.633	2.03719e-209	Immature Enterocyte	EIF3F
GMNN	9.72037e-214	-0.291905	0.21	0.377	2.09717e-209	Immature Enterocyte	GMNN
BIRC3.1	1.61167e-213	0.398026	0.559	0.395	3.47718e-209	Immature Enterocyte	BIRC3
COPS3	1.97368e-213	-0.200876	0.166	0.33	4.25822e-209	Immature Enterocyte	COPS3
PSAT1.1	4.31325e-213	-0.305534	0.186	0.357	9.30584e-209	Immature Enterocyte	PSAT1
HIST1H1C.1	7.5322e-213	0.434379	0.706	0.56	1.62507e-208	Immature Enterocyte	HIST1H1C
CENPW	1.80521e-212	-0.248786	0.142	0.305	3.89474e-208	Immature Enterocyte	CENPW
TYMP.1	2.70617e-212	0.467575	0.456	0.302	5.83856e-208	Immature Enterocyte	TYMP
ITGB4	1.16811e-211	0.352243	0.526	0.399	2.52019e-207	Immature Enterocyte	ITGB4
CHMP2A	1.82041e-211	0.297146	0.795	0.719	3.92753e-207	Immature Enterocyte	CHMP2A
MLEC.1	1.93584e-211	-0.457181	0.532	0.635	4.17656e-207	Immature Enterocyte	MLEC
SLC2A1	7.36888e-211	0.406641	0.553	0.396	1.58984e-206	Immature Enterocyte	SLC2A1
SRI	1.39538e-210	0.329436	0.859	0.798	3.01053e-206	Immature Enterocyte	SRI
IFI6.1	2.13959e-210	0.964831	0.476	0.338	4.61616e-206	Immature Enterocyte	IFI6
CST3.1	3.05548e-210	0.251021	0.918	0.887	6.59219e-206	Immature Enterocyte	CST3
TM6SF2.1	3.24629e-209	0.258726	0.429	0.253	7.00386e-205	Immature Enterocyte	TM6SF2
CA4	7.38213e-209	0.488031	0.38	0.221	1.59269e-204	Immature Enterocyte	CA4
NDUFB2	5.82895e-208	-0.301367	0.621	0.742	1.25759e-203	Immature Enterocyte	NDUFB2
CDC42	7.4176e-208	0.309221	0.923	0.864	1.60035e-203	Immature Enterocyte	CDC42
DCUN1D5	9.14426e-208	-0.204849	0.16	0.32	1.97287e-203	Immature Enterocyte	DCUN1D5
GLRX5	8.61079e-207	-0.249518	0.268	0.43	1.85778e-202	Immature Enterocyte	GLRX5
EMP2	1.99481e-206	-0.233697	0.181	0.347	4.3038e-202	Immature Enterocyte	EMP2
SFPQ.1	2.39166e-206	-0.343524	0.401	0.549	5.16001e-202	Immature Enterocyte	SFPQ
UBE2B	2.96958e-206	0.339045	0.71	0.614	6.40688e-202	Immature Enterocyte	UBE2B
ANXA3	5.50212e-206	0.363832	0.707	0.623	1.18708e-201	Immature Enterocyte	ANXA3
INSIG2	6.51163e-206	0.33767	0.499	0.341	1.40489e-201	Immature Enterocyte	INSIG2
TFF2	8.66828e-206	0.494527	0.304	0.154	1.87018e-201	Immature Enterocyte	TFF2
PFDN6	2.34964e-205	-0.227984	0.199	0.367	5.06936e-201	Immature Enterocyte	PFDN6
FHL2.1	3.60708e-205	0.349418	0.747	0.646	7.78228e-201	Immature Enterocyte	FHL2
ESD	1.3392e-204	-0.278213	0.344	0.507	2.88932e-200	Immature Enterocyte	ESD
HNRNPDL.1	2.71274e-204	-0.301335	0.597	0.71	5.85273e-200	Immature Enterocyte	HNRNPDL
POLD4	4.44221e-204	0.298697	0.407	0.241	9.58406e-200	Immature Enterocyte	POLD4
C19orf70	4.63943e-204	-0.284455	0.387	0.547	1.00096e-199	Immature Enterocyte	C19orf70
MRPS15	6.4962e-204	-0.269479	0.314	0.472	1.40156e-199	Immature Enterocyte	MRPS15
U2SURP.1	7.22301e-204	-0.298395	0.333	0.489	1.55836e-199	Immature Enterocyte	U2SURP
HLA-E	7.97339e-204	0.40356	0.696	0.594	1.72026e-199	Immature Enterocyte	HLA-E
PLA2G12B	1.66125e-203	0.241338	0.361	0.208	3.58414e-199	Immature Enterocyte	PLA2G12B
OAS1	6.50702e-202	0.498543	0.548	0.394	1.40389e-197	Immature Enterocyte	OAS1
DNAJC2	7.8417e-202	-0.222064	0.194	0.359	1.69185e-197	Immature Enterocyte	DNAJC2
BRSK1.1	1.52144e-201	0.460409	0.239	0.106	3.28251e-197	Immature Enterocyte	BRSK1
TRIM28	4.50118e-201	-0.238212	0.217	0.378	9.7113e-197	Immature Enterocyte	TRIM28
ILF2.1	1.34567e-200	-0.274011	0.35	0.506	2.90328e-196	Immature Enterocyte	ILF2
MRPL57	1.71447e-200	-0.272448	0.476	0.622	3.69897e-196	Immature Enterocyte	MRPL57
TOR1AIP2.1	3.22718e-200	0.31183	0.676	0.56	6.96264e-196	Immature Enterocyte	TOR1AIP2
ALDH1A1	1.08105e-199	-0.317497	0.546	0.709	2.33238e-195	Immature Enterocyte	ALDH1A1
TOMM7	4.7347e-199	-0.268729	0.679	0.77	1.02151e-194	Immature Enterocyte	TOMM7
EID1	8.46184e-199	-0.284058	0.314	0.473	1.82564e-194	Immature Enterocyte	EID1
STRA13	9.90336e-199	-0.306365	0.392	0.538	2.13665e-194	Immature Enterocyte	STRA13
TOMM22	1.17302e-198	-0.265856	0.332	0.491	2.53079e-194	Immature Enterocyte	TOMM22
GUK1	1.49115e-198	0.262577	0.847	0.794	3.21716e-194	Immature Enterocyte	GUK1
CYBA	3.71058e-198	-0.313394	0.582	0.72	8.00558e-194	Immature Enterocyte	CYBA
CD2AP	2.62741e-197	0.30609	0.692	0.603	5.66863e-193	Immature Enterocyte	CD2AP
DFNA5.1	3.30312e-197	0.202104	0.212	0.088	7.12647e-193	Immature Enterocyte	DFNA5
HIST1H1D	3.49026e-197	-0.325781	0.071	0.205	7.53023e-193	Immature Enterocyte	HIST1H1D
PDLIM4	4.49339e-197	0.324753	0.255	0.12	9.6945e-193	Immature Enterocyte	PDLIM4
SMC4.1	2.87975e-196	-0.280872	0.19	0.345	6.21307e-192	Immature Enterocyte	SMC4
SRSF2.1	3.49503e-196	-0.357428	0.479	0.592	7.54053e-192	Immature Enterocyte	SRSF2
C19orf60	3.69619e-196	-0.22918	0.249	0.415	7.97453e-192	Immature Enterocyte	C19orf60
TMEM50A	5.01293e-196	0.389755	0.683	0.592	1.08154e-191	Immature Enterocyte	TMEM50A
ATF3	8.48993e-196	0.400424	0.664	0.518	1.8317e-191	Immature Enterocyte	ATF3
MRPL21	2.51435e-195	-0.255691	0.35	0.512	5.42471e-191	Immature Enterocyte	MRPL21
NDUFS5	6.37415e-195	-0.270529	0.672	0.76	1.37522e-190	Immature Enterocyte	NDUFS5
ACHE.1	9.02548e-195	0.216914	0.269	0.129	1.94725e-190	Immature Enterocyte	ACHE
EIF3G	1.79836e-194	-0.264547	0.384	0.538	3.87995e-190	Immature Enterocyte	EIF3G
TXN.1	2.85569e-194	-0.258592	0.848	0.888	6.16115e-190	Immature Enterocyte	TXN
C8orf33	3.7398e-194	-0.205868	0.147	0.303	8.06863e-190	Immature Enterocyte	C8orf33
CDH1	4.28607e-194	0.292945	0.699	0.608	9.2472e-190	Immature Enterocyte	CDH1
IFNGR1	6.20479e-194	0.323769	0.597	0.468	1.33868e-189	Immature Enterocyte	IFNGR1
EPS8L1	2.44197e-193	0.272637	0.35	0.202	5.26854e-189	Immature Enterocyte	EPS8L1
ISG15.1	2.59626e-193	0.699713	0.747	0.594	5.60142e-189	Immature Enterocyte	ISG15
SIVA1	4.35706e-193	-0.301944	0.416	0.552	9.40036e-189	Immature Enterocyte	SIVA1
CDKN2B.1	1.2779e-192	0.26501	0.389	0.235	2.75707e-188	Immature Enterocyte	CDKN2B
TNIP1	1.46861e-192	0.328588	0.622	0.502	3.16853e-188	Immature Enterocyte	TNIP1
RBCK1	2.09933e-192	0.270943	0.777	0.694	4.52931e-188	Immature Enterocyte	RBCK1
XRCC6.1	9.97199e-192	-0.294285	0.485	0.606	2.15146e-187	Immature Enterocyte	XRCC6
SMC1A	1.89058e-191	-0.277471	0.248	0.4	4.07892e-187	Immature Enterocyte	SMC1A
CCND1	2.04532e-191	-0.293048	0.306	0.47	4.41279e-187	Immature Enterocyte	CCND1
EIF4B	2.24471e-191	-0.285634	0.475	0.611	4.84296e-187	Immature Enterocyte	EIF4B
MRPS7	8.29894e-191	-0.238731	0.263	0.422	1.7905e-186	Immature Enterocyte	MRPS7
RRAS	2.033e-190	0.294133	0.528	0.395	4.38619e-186	Immature Enterocyte	RRAS
ATP5I	2.22927e-190	-0.227489	0.84	0.898	4.80964e-186	Immature Enterocyte	ATP5I
EPRS.1	4.83346e-190	-0.335455	0.438	0.566	1.04282e-185	Immature Enterocyte	EPRS
TCERG1	7.90462e-190	-0.202681	0.183	0.338	1.70542e-185	Immature Enterocyte	TCERG1
RPS27.1	8.40988e-190	-0.322932	0.994	0.993	1.81443e-185	Immature Enterocyte	RPS27
ITPA	1.0624e-189	-0.206187	0.196	0.356	2.29214e-185	Immature Enterocyte	ITPA
CAPN2	1.90037e-189	0.321947	0.585	0.478	4.10005e-185	Immature Enterocyte	CAPN2
IFT172	2.48429e-189	0.297324	0.408	0.259	5.35986e-185	Immature Enterocyte	IFT172
CTSS	3.41395e-189	0.317886	0.541	0.417	7.36559e-185	Immature Enterocyte	CTSS
CEBPZ	3.6576e-189	-0.230801	0.247	0.411	7.89127e-185	Immature Enterocyte	CEBPZ
FAM195A	4.49726e-189	-0.242358	0.306	0.474	9.70285e-185	Immature Enterocyte	FAM195A
FAM177A1	4.38989e-187	0.280295	0.727	0.641	9.47119e-183	Immature Enterocyte	FAM177A1
PPP1CB	1.43199e-186	0.384726	0.814	0.715	3.08952e-182	Immature Enterocyte	PPP1CB
ERP29	2.07194e-186	-0.255926	0.563	0.68	4.4702e-182	Immature Enterocyte	ERP29
SNRPB.1	2.68533e-186	-0.325303	0.538	0.638	5.79359e-182	Immature Enterocyte	SNRPB
HNRNPC.1	7.88786e-186	-0.261833	0.7	0.784	1.70181e-181	Immature Enterocyte	HNRNPC
MTHFD2.1	8.8029e-186	-0.295584	0.272	0.437	1.89922e-181	Immature Enterocyte	MTHFD2
METAP2	1.05486e-185	-0.254262	0.359	0.515	2.27587e-181	Immature Enterocyte	METAP2
C19orf53	3.49377e-185	-0.264237	0.526	0.651	7.5378e-181	Immature Enterocyte	C19orf53
REEP3.1	1.74341e-184	0.282271	0.667	0.549	3.76142e-180	Immature Enterocyte	REEP3
FAM3B.1	3.7498e-184	0.290608	0.769	0.703	8.0902e-180	Immature Enterocyte	FAM3B
CCND2.1	4.09922e-184	-0.316886	0.358	0.509	8.84408e-180	Immature Enterocyte	CCND2
RBM3.1	5.40836e-184	-0.30823	0.514	0.628	1.16685e-179	Immature Enterocyte	RBM3
BOLA3	1.12351e-183	-0.242065	0.294	0.454	2.42397e-179	Immature Enterocyte	BOLA3
CAPG	1.91895e-183	0.392259	0.463	0.328	4.14014e-179	Immature Enterocyte	CAPG
YBX3.1	3.40709e-183	-0.293866	0.335	0.476	7.35079e-179	Immature Enterocyte	YBX3
POLR2G	5.65184e-183	-0.215603	0.254	0.416	1.21938e-178	Immature Enterocyte	POLR2G
CNIH4	5.76183e-183	0.30944	0.71	0.611	1.24312e-178	Immature Enterocyte	CNIH4
SLC11A2.1	8.63665e-183	0.482469	0.429	0.301	1.86336e-178	Immature Enterocyte	SLC11A2
CTNNB1	3.448e-182	0.511467	0.848	0.757	7.43906e-178	Immature Enterocyte	CTNNB1
GNG5	4.87659e-182	0.213707	0.884	0.842	1.05212e-177	Immature Enterocyte	GNG5
YWHAZ	8.32204e-182	0.261099	0.899	0.852	1.79548e-177	Immature Enterocyte	YWHAZ
HADH	1.00564e-181	-0.227933	0.215	0.376	2.16967e-177	Immature Enterocyte	HADH
EIF3M.1	1.49157e-181	-0.263827	0.403	0.545	3.21805e-177	Immature Enterocyte	EIF3M
PSAP	2.35628e-181	0.283827	0.735	0.643	5.08368e-177	Immature Enterocyte	PSAP
DUSP1	2.41678e-180	0.311039	0.509	0.355	5.21421e-176	Immature Enterocyte	DUSP1
CYC1	2.9109e-180	-0.264925	0.605	0.716	6.28026e-176	Immature Enterocyte	CYC1
CACYBP	4.35188e-180	-0.281316	0.311	0.461	9.38918e-176	Immature Enterocyte	CACYBP
EIF1AX.1	3.72854e-179	-0.328159	0.528	0.628	8.04432e-175	Immature Enterocyte	EIF1AX
SNX5	3.73629e-179	-0.235145	0.289	0.44	8.06105e-175	Immature Enterocyte	SNX5
DDX24.1	6.85467e-179	-0.259361	0.387	0.538	1.4789e-174	Immature Enterocyte	DDX24
SLBP	1.41291e-178	-0.238987	0.205	0.355	3.04835e-174	Immature Enterocyte	SLBP
DHX9	2.5602e-178	-0.216501	0.212	0.362	5.52363e-174	Immature Enterocyte	DHX9
CAPZA2	5.05828e-177	0.299517	0.762	0.672	1.09132e-172	Immature Enterocyte	CAPZA2
ASNS.1	1.52435e-176	-0.273082	0.218	0.374	3.28879e-172	Immature Enterocyte	ASNS
BTF3	3.30159e-176	-0.204775	0.829	0.875	7.12317e-172	Immature Enterocyte	BTF3
SEPP1.1	3.7822e-175	0.34211	0.531	0.368	8.1601e-171	Immature Enterocyte	SEPP1
AKAP1	1.16934e-174	-0.208762	0.21	0.358	2.52286e-170	Immature Enterocyte	AKAP1
RP11-798K3.2.1	1.74503e-174	0.243242	0.244	0.117	3.7649e-170	Immature Enterocyte	RP11-798K3.2
NANS.1	4.58315e-174	-0.25072	0.374	0.521	9.88814e-170	Immature Enterocyte	NANS
HES6	6.49324e-174	-0.281953	0.119	0.26	1.40092e-169	Immature Enterocyte	HES6
ENTPD8.1	8.86331e-174	0.247057	0.317	0.175	1.91226e-169	Immature Enterocyte	ENTPD8
CALM3	1.88701e-173	0.3475	0.749	0.665	4.07122e-169	Immature Enterocyte	CALM3
LBR.1	2.84117e-173	-0.299711	0.28	0.421	6.12983e-169	Immature Enterocyte	LBR
CYCS	3.00533e-173	-0.251135	0.673	0.78	6.48399e-169	Immature Enterocyte	CYCS
EIF2S1	6.60552e-173	-0.213427	0.239	0.392	1.42514e-168	Immature Enterocyte	EIF2S1
NGFRAP1.1	1.5856e-172	-0.261487	0.341	0.503	3.42092e-168	Immature Enterocyte	NGFRAP1
P4HB	2.64972e-172	0.214945	0.922	0.875	5.71678e-168	Immature Enterocyte	P4HB
PSMC5	1.07265e-171	-0.234944	0.32	0.471	2.31424e-167	Immature Enterocyte	PSMC5
C9orf16	1.68618e-171	-0.312544	0.397	0.548	3.63793e-167	Immature Enterocyte	C9orf16
NDFIP2	3.61109e-171	0.288031	0.622	0.497	7.79094e-167	Immature Enterocyte	NDFIP2
MRPL51	4.97286e-171	-0.265936	0.497	0.613	1.07289e-166	Immature Enterocyte	MRPL51
CDC123	6.29203e-171	-0.200718	0.226	0.375	1.35751e-166	Immature Enterocyte	CDC123
TNFSF10.1	1.03459e-170	0.469899	0.568	0.448	2.23214e-166	Immature Enterocyte	TNFSF10
GMDS	1.47688e-170	-0.285113	0.508	0.633	3.18636e-166	Immature Enterocyte	GMDS
ARPC3	1.61236e-170	0.210481	0.883	0.849	3.47867e-166	Immature Enterocyte	ARPC3
PCBD1.1	1.21369e-169	-0.271062	0.466	0.587	2.61853e-165	Immature Enterocyte	PCBD1
PKIB	1.70197e-169	0.288096	0.609	0.459	3.672e-165	Immature Enterocyte	PKIB
SERPINB6	3.25413e-169	0.302102	0.787	0.766	7.02079e-165	Immature Enterocyte	SERPINB6
MDK.1	9.09878e-169	0.33183	0.676	0.543	1.96306e-164	Immature Enterocyte	MDK
ITGAV	2.23898e-167	0.298095	0.393	0.26	4.8306e-163	Immature Enterocyte	ITGAV
AIFM1	5.95689e-167	-0.205109	0.202	0.354	1.2852e-162	Immature Enterocyte	AIFM1
H2AFX	8.54193e-167	-0.201198	0.139	0.277	1.84292e-162	Immature Enterocyte	H2AFX
FAM136A	1.68096e-166	-0.247373	0.298	0.441	3.62666e-162	Immature Enterocyte	FAM136A
JUP	2.04492e-166	0.331309	0.621	0.532	4.41191e-162	Immature Enterocyte	JUP
RHPN2	6.74538e-166	0.249929	0.445	0.306	1.45532e-161	Immature Enterocyte	RHPN2
NPC2	1.2252e-165	0.265083	0.777	0.717	2.64337e-161	Immature Enterocyte	NPC2
CCAR1	1.24836e-165	-0.219952	0.236	0.381	2.69334e-161	Immature Enterocyte	CCAR1
TAPBP	1.87544e-165	0.295518	0.615	0.512	4.04626e-161	Immature Enterocyte	TAPBP
PDAP1	2.14415e-165	-0.262466	0.44	0.564	4.62599e-161	Immature Enterocyte	PDAP1
APOBEC1.1	2.2375e-164	0.274405	0.481	0.337	4.8274e-160	Immature Enterocyte	APOBEC1
TSTA3	2.40867e-164	-0.221323	0.297	0.448	5.19671e-160	Immature Enterocyte	TSTA3
NUSAP1	2.49905e-164	-0.230326	0.095	0.224	5.39169e-160	Immature Enterocyte	NUSAP1
PLA2G16	6.36012e-164	0.288345	0.39	0.254	1.3722e-159	Immature Enterocyte	PLA2G16
PNRC1	7.1992e-164	0.316332	0.642	0.511	1.55323e-159	Immature Enterocyte	PNRC1
EPS8	2.33638e-163	0.287749	0.648	0.564	5.04074e-159	Immature Enterocyte	EPS8
NDRG1.1	2.60692e-163	0.326384	0.75	0.659	5.62444e-159	Immature Enterocyte	NDRG1
IPO7	7.54056e-163	-0.204223	0.229	0.374	1.62688e-158	Immature Enterocyte	IPO7
SF3B5.1	1.02612e-162	-0.240624	0.548	0.664	2.21385e-158	Immature Enterocyte	SF3B5
XRN2	5.51056e-162	-0.231491	0.3	0.442	1.1889e-157	Immature Enterocyte	XRN2
SFN	4.41458e-161	0.366318	0.614	0.506	9.52446e-157	Immature Enterocyte	SFN
C1orf115.1	1.43337e-160	0.224795	0.486	0.345	3.09249e-156	Immature Enterocyte	C1orf115
SRRM2	2.84522e-160	-0.281864	0.529	0.633	6.13857e-156	Immature Enterocyte	SRRM2
SRPK1	5.74291e-160	-0.252999	0.314	0.452	1.23903e-155	Immature Enterocyte	SRPK1
ADAM9	1.15161e-159	0.312312	0.541	0.428	2.4846e-155	Immature Enterocyte	ADAM9
EIF4G1	1.19389e-159	-0.249956	0.343	0.48	2.57581e-155	Immature Enterocyte	EIF4G1
FKBP4	1.33875e-159	-0.202901	0.211	0.361	2.88835e-155	Immature Enterocyte	FKBP4
ANXA11	1.97056e-159	0.276487	0.724	0.672	4.25149e-155	Immature Enterocyte	ANXA11
SEMA3B.1	6.56808e-159	0.229193	0.372	0.228	1.41706e-154	Immature Enterocyte	SEMA3B
TNFRSF21	4.45733e-158	0.260904	0.451	0.312	9.61669e-154	Immature Enterocyte	TNFRSF21
ARL6IP5	1.05241e-157	0.280412	0.678	0.621	2.27057e-153	Immature Enterocyte	ARL6IP5
FKBP3	1.6932e-157	-0.249519	0.378	0.515	3.65309e-153	Immature Enterocyte	FKBP3
USP14.1	1.98659e-157	-0.21792	0.276	0.418	4.28608e-153	Immature Enterocyte	USP14
PRPF40A	6.67874e-157	-0.265989	0.441	0.56	1.44094e-152	Immature Enterocyte	PRPF40A
PRDX1	1.20222e-156	-0.253078	0.7	0.799	2.5938e-152	Immature Enterocyte	PRDX1
SRP72.1	1.62065e-156	-0.235276	0.372	0.513	3.49655e-152	Immature Enterocyte	SRP72
GBP3.1	5.54798e-156	0.229758	0.451	0.319	1.19698e-151	Immature Enterocyte	GBP3
EIF3D	3.12486e-155	-0.245804	0.427	0.559	6.74188e-151	Immature Enterocyte	EIF3D
KPNB1.1	3.20835e-155	-0.336521	0.378	0.489	6.92201e-151	Immature Enterocyte	KPNB1
MCL1	4.78786e-155	0.286123	0.551	0.444	1.03298e-150	Immature Enterocyte	MCL1
ATP5G2	6.60001e-155	-0.225695	0.716	0.807	1.42395e-150	Immature Enterocyte	ATP5G2
HK2	1.06026e-154	0.290756	0.448	0.303	2.28751e-150	Immature Enterocyte	HK2
CIDEC.1	9.80249e-154	0.22276	0.324	0.188	2.11489e-149	Immature Enterocyte	CIDEC
NOL7	1.04828e-153	-0.25157	0.493	0.611	2.26167e-149	Immature Enterocyte	NOL7
VAMP5	1.08196e-153	0.249609	0.382	0.243	2.33432e-149	Immature Enterocyte	VAMP5
HSPA4	1.42397e-153	-0.222724	0.309	0.458	3.07222e-149	Immature Enterocyte	HSPA4
IRF7	1.56654e-153	0.318131	0.403	0.267	3.3798e-149	Immature Enterocyte	IRF7
B4GALT1	2.26139e-153	0.379152	0.573	0.452	4.87895e-149	Immature Enterocyte	B4GALT1
UGP2	8.95187e-153	0.256368	0.679	0.613	1.93137e-148	Immature Enterocyte	UGP2
SLC38A1.1	1.53769e-152	-0.246496	0.289	0.425	3.31757e-148	Immature Enterocyte	SLC38A1
BAIAP2L1	1.67613e-152	0.260012	0.51	0.385	3.61626e-148	Immature Enterocyte	BAIAP2L1
MMP1.1	2.88626e-152	0.643894	0.257	0.142	6.22711e-148	Immature Enterocyte	MMP1
SMAD5	2.93875e-152	-0.201863	0.243	0.388	6.34034e-148	Immature Enterocyte	SMAD5
MYDGF.1	4.41866e-152	0.288612	0.816	0.749	9.53326e-148	Immature Enterocyte	MYDGF
DCXR	4.98083e-152	-0.302477	0.404	0.547	1.07461e-147	Immature Enterocyte	DCXR
TSPAN3	6.19883e-152	0.26284	0.748	0.7	1.3374e-147	Immature Enterocyte	TSPAN3
PTGES3.1	9.33607e-152	-0.263853	0.687	0.759	2.01426e-147	Immature Enterocyte	PTGES3
ACTG1	9.88741e-152	0.219829	0.992	0.987	2.13321e-147	Immature Enterocyte	ACTG1
MT-ND3	1.49222e-151	-0.290888	0.69	0.796	3.21947e-147	Immature Enterocyte	MT-ND3
DAD1	6.02518e-151	0.237706	0.811	0.756	1.29993e-146	Immature Enterocyte	DAD1
HIST1H2BD	8.52751e-151	0.252291	0.308	0.179	1.83981e-146	Immature Enterocyte	HIST1H2BD
SERPINB1	9.10923e-151	0.312443	0.822	0.793	1.96532e-146	Immature Enterocyte	SERPINB1
STX7	9.57291e-151	0.25693	0.591	0.474	2.06535e-146	Immature Enterocyte	STX7
MMP24-AS1	1.11302e-150	0.260191	0.656	0.57	2.40133e-146	Immature Enterocyte	MMP24-AS1
C10orf54	2.84301e-150	0.21416	0.323	0.188	6.1338e-146	Immature Enterocyte	C10orf54
GPA33	4.8563e-150	0.318416	0.594	0.502	1.04775e-145	Immature Enterocyte	GPA33
ARG2.1	6.81921e-150	0.312191	0.429	0.288	1.47125e-145	Immature Enterocyte	ARG2
RAB11A	1.90137e-149	0.24562	0.761	0.709	4.10221e-145	Immature Enterocyte	RAB11A
TUBA1C	2.08129e-149	-0.31302	0.512	0.622	4.49039e-145	Immature Enterocyte	TUBA1C
PDHA1	1.98296e-148	-0.219635	0.296	0.436	4.27824e-144	Immature Enterocyte	PDHA1
DNPH1	5.37538e-148	-0.215118	0.477	0.616	1.15974e-143	Immature Enterocyte	DNPH1
EML4	6.60509e-148	-0.229469	0.358	0.491	1.42505e-143	Immature Enterocyte	EML4
CTSA.1	1.71934e-147	0.270053	0.598	0.479	3.70948e-143	Immature Enterocyte	CTSA
RNPS1	2.81952e-147	-0.228564	0.344	0.477	6.08312e-143	Immature Enterocyte	RNPS1
RHOG	6.47893e-146	0.252083	0.473	0.347	1.39783e-141	Immature Enterocyte	RHOG
PMM1	8.4591e-146	0.244851	0.433	0.296	1.82505e-141	Immature Enterocyte	PMM1
SDCBP	1.29306e-145	0.274843	0.764	0.702	2.78978e-141	Immature Enterocyte	SDCBP
HMGA1.1	1.7985e-145	-0.266023	0.682	0.745	3.88026e-141	Immature Enterocyte	HMGA1
C14orf166.1	2.11194e-145	-0.244912	0.506	0.613	4.55651e-141	Immature Enterocyte	C14orf166
S100P.1	3.03035e-145	-0.618598	0.256	0.391	6.53799e-141	Immature Enterocyte	S100P
HSPH1.1	4.32486e-145	-0.257782	0.21	0.354	9.33087e-141	Immature Enterocyte	HSPH1
HBP1	6.11253e-145	0.214321	0.382	0.244	1.31878e-140	Immature Enterocyte	HBP1
ANXA2.1	6.77685e-145	0.237764	0.935	0.925	1.46211e-140	Immature Enterocyte	ANXA2
ITGB8	6.80361e-145	0.331118	0.341	0.223	1.46788e-140	Immature Enterocyte	ITGB8
SELK	7.5338e-145	0.277193	0.763	0.679	1.62542e-140	Immature Enterocyte	SELK
MAL2	8.05338e-145	0.296596	0.729	0.689	1.73752e-140	Immature Enterocyte	MAL2
RAD50	1.48375e-144	-0.205068	0.247	0.383	3.20118e-140	Immature Enterocyte	RAD50
MT-ATP6.1	2.45661e-144	-0.310446	0.846	0.898	5.30014e-140	Immature Enterocyte	MT-ATP6
PARD6B	3.20219e-144	0.283316	0.472	0.35	6.90872e-140	Immature Enterocyte	PARD6B
YPEL5	6.84876e-144	0.222209	0.412	0.27	1.47762e-139	Immature Enterocyte	YPEL5
FCGBP.1	7.45326e-144	-0.942974	0.133	0.257	1.60804e-139	Immature Enterocyte	FCGBP
VAPA	1.64123e-143	0.210912	0.805	0.762	3.54095e-139	Immature Enterocyte	VAPA
MYEOV2	2.1257e-143	-0.221029	0.492	0.612	4.58621e-139	Immature Enterocyte	MYEOV2
SDC4	2.76384e-142	0.470647	0.457	0.327	5.96299e-138	Immature Enterocyte	SDC4
KLF6	3.07039e-142	0.324948	0.705	0.623	6.62437e-138	Immature Enterocyte	KLF6
TMC4	6.54542e-142	0.221399	0.462	0.329	1.41218e-137	Immature Enterocyte	TMC4
FOXO3	8.0025e-142	0.257393	0.47	0.348	1.72654e-137	Immature Enterocyte	FOXO3
BUB3	8.23143e-142	-0.218764	0.296	0.433	1.77593e-137	Immature Enterocyte	BUB3
WSB2	1.05618e-141	0.250072	0.539	0.424	2.27871e-137	Immature Enterocyte	WSB2
MT1E.1	1.56841e-141	-0.23787	0.159	0.296	3.38384e-137	Immature Enterocyte	MT1E
RPL36A.1	1.8178e-141	-0.413574	0.755	0.834	3.92189e-137	Immature Enterocyte	RPL36A
TMED2.1	5.82223e-141	0.303566	0.843	0.778	1.25615e-136	Immature Enterocyte	TMED2
CUTA	8.85428e-141	-0.2265	0.455	0.592	1.91031e-136	Immature Enterocyte	CUTA
SLC25A5	1.03466e-140	-0.204622	0.793	0.867	2.23228e-136	Immature Enterocyte	SLC25A5
LAPTM4A	1.9728e-140	0.281537	0.769	0.703	4.25632e-136	Immature Enterocyte	LAPTM4A
USP53	3.90435e-140	0.315065	0.436	0.313	8.42364e-136	Immature Enterocyte	USP53
PPP2CB	6.46732e-140	0.251288	0.537	0.429	1.39532e-135	Immature Enterocyte	PPP2CB
AOC1.1	1.16334e-139	0.273254	0.471	0.345	2.50991e-135	Immature Enterocyte	AOC1
TTC3.1	1.4854e-139	-0.272247	0.439	0.554	3.20474e-135	Immature Enterocyte	TTC3
LAMA1	1.54433e-139	0.250853	0.222	0.115	3.33189e-135	Immature Enterocyte	LAMA1
MT-CO3	2.7325e-139	-0.285245	0.948	0.97	5.89537e-135	Immature Enterocyte	MT-CO3
APPL2	7.37495e-139	0.21039	0.41	0.287	1.59115e-134	Immature Enterocyte	APPL2
WBP2	1.38146e-138	0.221821	0.461	0.337	2.9805e-134	Immature Enterocyte	WBP2
TMPRSS2	5.85718e-138	0.289943	0.536	0.418	1.26369e-133	Immature Enterocyte	TMPRSS2
TIMP1.1	9.61258e-138	0.429389	0.573	0.479	2.07391e-133	Immature Enterocyte	TIMP1
ATP5F1	1.0641e-136	-0.245211	0.581	0.691	2.29579e-132	Immature Enterocyte	ATP5F1
DOK4	1.36247e-136	0.202286	0.349	0.225	2.93954e-132	Immature Enterocyte	DOK4
PKM	4.99107e-136	0.204684	0.87	0.859	1.07682e-131	Immature Enterocyte	PKM
KRT18.1	1.914e-135	-0.236656	0.954	0.968	4.12946e-131	Immature Enterocyte	KRT18
RBM17	2.27509e-135	-0.218958	0.402	0.524	4.90852e-131	Immature Enterocyte	RBM17
C8orf59	3.57283e-135	-0.211247	0.377	0.51	7.70838e-131	Immature Enterocyte	C8orf59
CLDN12	1.12706e-134	0.287027	0.433	0.31	2.43163e-130	Immature Enterocyte	CLDN12
LSM4.1	1.62871e-134	-0.236908	0.564	0.656	3.51394e-130	Immature Enterocyte	LSM4
CCDC68.1	1.78998e-134	0.247965	0.439	0.326	3.86188e-130	Immature Enterocyte	CCDC68
RPL41.1	3.65445e-134	-0.223253	0.995	0.994	7.88447e-130	Immature Enterocyte	RPL41
NBL1	4.02305e-134	0.267597	0.652	0.565	8.67973e-130	Immature Enterocyte	NBL1
CD47	4.02761e-134	0.405557	0.473	0.37	8.68956e-130	Immature Enterocyte	CD47
NT5C3A	5.32649e-134	0.298919	0.672	0.602	1.14919e-129	Immature Enterocyte	NT5C3A
SMAD3	9.28725e-134	0.203105	0.368	0.244	2.00372e-129	Immature Enterocyte	SMAD3
EHD1	2.16292e-133	0.238693	0.378	0.258	4.66651e-129	Immature Enterocyte	EHD1
ANKRD37	3.87941e-133	0.262099	0.475	0.327	8.36983e-129	Immature Enterocyte	ANKRD37
C11orf31	7.84923e-133	-0.209968	0.48	0.599	1.69347e-128	Immature Enterocyte	C11orf31
DNAJB9	1.15586e-132	0.272126	0.492	0.352	2.49378e-128	Immature Enterocyte	DNAJB9
RNF149	1.77141e-132	0.271581	0.483	0.372	3.82181e-128	Immature Enterocyte	RNF149
BCLAF1.1	2.68377e-132	-0.252161	0.391	0.503	5.79024e-128	Immature Enterocyte	BCLAF1
MRPS5	3.29348e-132	-0.210483	0.34	0.473	7.10569e-128	Immature Enterocyte	MRPS5
ABCG2.1	6.05318e-132	0.259649	0.449	0.321	1.30597e-127	Immature Enterocyte	ABCG2
AC090498.1	6.45529e-132	-0.202602	0.346	0.491	1.39273e-127	Immature Enterocyte	AC090498.1
BAX	1.91814e-131	-0.233964	0.476	0.599	4.1384e-127	Immature Enterocyte	BAX
ERRFI1	2.00674e-131	0.310815	0.499	0.374	4.32954e-127	Immature Enterocyte	ERRFI1
CMBL	1.87002e-130	-0.244177	0.32	0.465	4.03456e-126	Immature Enterocyte	CMBL
IFNAR2	2.35153e-130	0.226402	0.345	0.227	5.07343e-126	Immature Enterocyte	IFNAR2
DRAM2	1.40598e-129	0.2556	0.549	0.439	3.03339e-125	Immature Enterocyte	DRAM2
RAP1B	1.44083e-129	0.266473	0.556	0.455	3.10859e-125	Immature Enterocyte	RAP1B
C6orf48.1	1.5676e-129	-0.257968	0.319	0.459	3.3821e-125	Immature Enterocyte	C6orf48
VPS28	4.34143e-129	0.219593	0.753	0.691	9.36664e-125	Immature Enterocyte	VPS28
STRAP	4.88587e-129	-0.202988	0.35	0.485	1.05413e-124	Immature Enterocyte	STRAP
RAD23A.1	7.69021e-129	-0.208834	0.381	0.511	1.65916e-124	Immature Enterocyte	RAD23A
ST14	9.4366e-129	0.279386	0.623	0.546	2.03595e-124	Immature Enterocyte	ST14
HEPH	2.33692e-128	0.23425	0.51	0.411	5.0419e-124	Immature Enterocyte	HEPH
FDPS	2.34916e-128	0.439553	0.762	0.718	5.06832e-124	Immature Enterocyte	FDPS
IDH1.1	4.40091e-128	-0.261248	0.523	0.652	9.49495e-124	Immature Enterocyte	IDH1
NAA38	4.95325e-128	-0.206088	0.401	0.526	1.06866e-123	Immature Enterocyte	NAA38
CHMP1B	6.66239e-128	0.234205	0.589	0.477	1.43741e-123	Immature Enterocyte	CHMP1B
COX14	6.78048e-128	-0.214123	0.416	0.557	1.46289e-123	Immature Enterocyte	COX14
C11orf86.1	1.04727e-127	0.214676	0.262	0.145	2.25948e-123	Immature Enterocyte	C11orf86
TMEM238	2.14055e-127	-0.20813	0.254	0.385	4.61824e-123	Immature Enterocyte	TMEM238
GLTSCR2	3.35313e-127	-0.223307	0.484	0.607	7.23437e-123	Immature Enterocyte	GLTSCR2
S100A4.1	9.93641e-127	0.402663	0.414	0.298	2.14378e-122	Immature Enterocyte	S100A4
IL10RB	2.05097e-126	0.217962	0.427	0.312	4.42497e-122	Immature Enterocyte	IL10RB
GLTPD2.1	3.01906e-126	0.200156	0.335	0.213	6.51363e-122	Immature Enterocyte	GLTPD2
ENY2	1.18727e-125	-0.21248	0.481	0.601	2.56154e-121	Immature Enterocyte	ENY2
RP11-462G2.1.1	1.18922e-125	0.231897	0.267	0.15	2.56574e-121	Immature Enterocyte	RP11-462G2.1
SQSTM1.1	1.63615e-125	0.301047	0.833	0.806	3.53e-121	Immature Enterocyte	SQSTM1
RBM25	1.84712e-125	-0.217899	0.451	0.557	3.98517e-121	Immature Enterocyte	RBM25
CDCP1	4.90505e-125	0.257972	0.526	0.429	1.05826e-120	Immature Enterocyte	CDCP1
RAB9A	5.09392e-125	0.225583	0.419	0.301	1.09901e-120	Immature Enterocyte	RAB9A
PDLIM1	1.45706e-124	0.208247	0.782	0.745	3.1436e-120	Immature Enterocyte	PDLIM1
MDH2	2.65744e-124	-0.221447	0.598	0.69	5.73342e-120	Immature Enterocyte	MDH2
PSMB5.1	4.15402e-124	-0.211438	0.495	0.599	8.96229e-120	Immature Enterocyte	PSMB5
KCNJ13	5.3987e-124	-0.248933	0.127	0.243	1.16477e-119	Immature Enterocyte	KCNJ13
WASF2	9.98814e-124	0.260858	0.645	0.583	2.15494e-119	Immature Enterocyte	WASF2
LMO4	1.45117e-123	-0.203999	0.347	0.49	3.13091e-119	Immature Enterocyte	LMO4
GABRA2	1.7665e-123	0.201487	0.418	0.294	3.81123e-119	Immature Enterocyte	GABRA2
CGN.1	3.18901e-123	0.239574	0.448	0.339	6.88029e-119	Immature Enterocyte	CGN
B3GNT5	8.87782e-123	0.233628	0.486	0.373	1.91539e-118	Immature Enterocyte	B3GNT5
TAF1D.1	2.12791e-122	-0.2256	0.43	0.549	4.59097e-118	Immature Enterocyte	TAF1D
DMBT1.1	1.32149e-121	-0.325516	0.321	0.456	2.85112e-117	Immature Enterocyte	DMBT1
HPGD.1	3.40486e-121	0.383117	0.594	0.506	7.34598e-117	Immature Enterocyte	HPGD
ADIPOR2	4.18788e-121	0.242196	0.559	0.471	9.03535e-117	Immature Enterocyte	ADIPOR2
NDUFB7	5.56033e-121	-0.2079	0.593	0.696	1.19964e-116	Immature Enterocyte	NDUFB7
ATP5G3	1.12276e-120	-0.207583	0.814	0.87	2.42236e-116	Immature Enterocyte	ATP5G3
IRF6	1.87551e-120	0.236195	0.399	0.286	4.04641e-116	Immature Enterocyte	IRF6
SEMA4B	1.9153e-120	0.224832	0.415	0.3	4.13225e-116	Immature Enterocyte	SEMA4B
PSMA5.1	4.43558e-120	-0.207869	0.487	0.593	9.56977e-116	Immature Enterocyte	PSMA5
RASSF6	6.51674e-120	0.208995	0.437	0.316	1.40599e-115	Immature Enterocyte	RASSF6
LASP1.1	1.55541e-119	0.24051	0.565	0.479	3.35579e-115	Immature Enterocyte	LASP1
SPPL2A	2.36854e-119	0.228786	0.573	0.483	5.11013e-115	Immature Enterocyte	SPPL2A
HES1.1	3.9908e-119	-0.536618	0.396	0.522	8.61014e-115	Immature Enterocyte	HES1
PSMD1	7.74762e-119	-0.232114	0.351	0.473	1.67155e-114	Immature Enterocyte	PSMD1
DBI	9.01765e-119	-0.212836	0.798	0.841	1.94556e-114	Immature Enterocyte	DBI
ECH1.1	2.148e-118	-0.245075	0.469	0.6	4.6343e-114	Immature Enterocyte	ECH1
KIAA1551.1	2.99982e-118	0.261389	0.44	0.331	6.47212e-114	Immature Enterocyte	KIAA1551
MTDH.1	1.11473e-117	-0.227366	0.591	0.665	2.40503e-113	Immature Enterocyte	MTDH
NDFIP1	1.39608e-117	0.234934	0.592	0.499	3.01205e-113	Immature Enterocyte	NDFIP1
LGALS3BP	1.93803e-117	0.260403	0.769	0.703	4.18129e-113	Immature Enterocyte	LGALS3BP
CCNI.1	3.01428e-117	0.202176	0.796	0.783	6.5033e-113	Immature Enterocyte	CCNI
ORMDL2	5.73731e-117	0.348309	0.559	0.475	1.23782e-112	Immature Enterocyte	ORMDL2
LYST	6.37864e-117	0.219425	0.262	0.158	1.37619e-112	Immature Enterocyte	LYST
XKR9	1.2047e-116	0.212301	0.243	0.137	2.59913e-112	Immature Enterocyte	XKR9
NEU1.1	1.43104e-116	0.230272	0.53	0.416	3.08747e-112	Immature Enterocyte	NEU1
CLCA1	1.96283e-116	-1.17506	0.119	0.225	4.2348e-112	Immature Enterocyte	CLCA1
TRAM1	2.8224e-116	0.262665	0.704	0.629	6.08934e-112	Immature Enterocyte	TRAM1
PIAS1	4.05452e-116	0.21596	0.456	0.35	8.74763e-112	Immature Enterocyte	PIAS1
ANP32A	1.58111e-115	-0.223989	0.444	0.551	3.41124e-111	Immature Enterocyte	ANP32A
ITLN1.1	2.3503e-115	-0.976644	0.132	0.238	5.07077e-111	Immature Enterocyte	ITLN1
TDP2.1	7.09676e-115	0.247667	0.589	0.482	1.53113e-110	Immature Enterocyte	TDP2
LAMA3	1.58782e-114	0.24336	0.338	0.231	3.42573e-110	Immature Enterocyte	LAMA3
CARD19	2.59082e-114	0.281518	0.433	0.323	5.5897e-110	Immature Enterocyte	CARD19
SRRM1.1	4.25906e-114	-0.209919	0.655	0.729	9.18892e-110	Immature Enterocyte	SRRM1
ERBB2IP	5.77306e-114	0.232908	0.535	0.441	1.24554e-109	Immature Enterocyte	ERBB2IP
ZNF706	8.39757e-114	0.253794	0.762	0.71	1.81178e-109	Immature Enterocyte	ZNF706
ARFGAP3	1.13422e-113	0.201952	0.547	0.439	2.44707e-109	Immature Enterocyte	ARFGAP3
TMCC3.1	2.96841e-113	0.232294	0.3	0.195	6.40433e-109	Immature Enterocyte	TMCC3
CLDN2	3.55499e-113	-0.260214	0.196	0.313	7.66989e-109	Immature Enterocyte	CLDN2
OSTF1	6.26061e-113	0.229668	0.458	0.351	1.35073e-108	Immature Enterocyte	OSTF1
LINC01207	9.18095e-113	0.234195	0.54	0.439	1.98079e-108	Immature Enterocyte	LINC01207
MT-ND1	1.6639e-111	-0.278922	0.745	0.811	3.58985e-107	Immature Enterocyte	MT-ND1
CCL25.1	2.15321e-111	-0.205619	0.512	0.654	4.64555e-107	Immature Enterocyte	CCL25
TPMT	7.22561e-111	0.234075	0.517	0.419	1.55892e-106	Immature Enterocyte	TPMT
SUCLG1	1.00293e-110	-0.214176	0.57	0.686	2.16382e-106	Immature Enterocyte	SUCLG1
CD151	7.23843e-110	0.256488	0.736	0.688	1.56169e-105	Immature Enterocyte	CD151
LUC7L3	8.04657e-110	-0.202651	0.404	0.516	1.73605e-105	Immature Enterocyte	LUC7L3
ZC3H15	2.03168e-109	-0.210203	0.566	0.662	4.38335e-105	Immature Enterocyte	ZC3H15
BTNL8.1	4.88588e-109	0.242224	0.479	0.377	1.05413e-104	Immature Enterocyte	BTNL8
FBXO32	6.74754e-109	0.24184	0.25	0.148	1.45578e-104	Immature Enterocyte	FBXO32
MPZL3	1.0324e-108	0.201012	0.297	0.187	2.22741e-104	Immature Enterocyte	MPZL3
TAP1	1.14974e-108	0.293333	0.481	0.389	2.48056e-104	Immature Enterocyte	TAP1
STARD4	1.6424e-108	0.22261	0.54	0.44	3.54347e-104	Immature Enterocyte	STARD4
LMAN2	3.94232e-108	0.244189	0.737	0.676	8.50556e-104	Immature Enterocyte	LMAN2
DSTN.1	8.31124e-108	0.213609	0.894	0.869	1.79315e-103	Immature Enterocyte	DSTN
RAB11FIP1	9.12597e-108	0.319269	0.708	0.668	1.96893e-103	Immature Enterocyte	RAB11FIP1
ETNK1	1.23788e-107	0.263047	0.574	0.476	2.67073e-103	Immature Enterocyte	ETNK1
TPM4	1.544e-107	0.273249	0.796	0.756	3.33117e-103	Immature Enterocyte	TPM4
ZFAND5	1.77283e-107	0.317817	0.606	0.532	3.82487e-103	Immature Enterocyte	ZFAND5
CHD4	1.95524e-107	-0.205009	0.313	0.431	4.21843e-103	Immature Enterocyte	CHD4
SPAG9	2.30419e-107	0.255953	0.57	0.496	4.97129e-103	Immature Enterocyte	SPAG9
PRR15	4.1985e-107	0.242292	0.446	0.352	9.05827e-103	Immature Enterocyte	PRR15
CEACAM5.1	4.84191e-107	0.395924	0.358	0.254	1.04464e-102	Immature Enterocyte	CEACAM5
PPP1R14B	5.3088e-107	-0.286723	0.479	0.556	1.14537e-102	Immature Enterocyte	PPP1R14B
TRIM15	5.49517e-107	0.214307	0.434	0.325	1.18558e-102	Immature Enterocyte	TRIM15
DDC	2.73407e-106	-0.200849	0.219	0.344	5.89876e-102	Immature Enterocyte	DDC
SLC25A23.1	4.51664e-106	0.211308	0.352	0.251	9.74465e-102	Immature Enterocyte	SLC25A23
SLC7A9.1	2.29558e-105	0.200175	0.303	0.19	4.95272e-101	Immature Enterocyte	SLC7A9
TVP23B	4.11437e-105	0.209009	0.386	0.273	8.87676e-101	Immature Enterocyte	TVP23B
AQP11.1	4.61033e-105	0.213973	0.324	0.211	9.9468e-101	Immature Enterocyte	AQP11
MXI1	7.35861e-105	0.214571	0.451	0.34	1.58762e-100	Immature Enterocyte	MXI1
BTNL3.1	7.4783e-105	0.224266	0.42	0.312	1.61344e-100	Immature Enterocyte	BTNL3
SC5D	3.0864e-104	0.261109	0.444	0.351	6.65891e-100	Immature Enterocyte	SC5D
MAX.1	8.11921e-104	0.249696	0.483	0.383	1.75172e-99	Immature Enterocyte	MAX
IER3.1	8.76413e-104	-0.290744	0.395	0.51	1.89086e-99	Immature Enterocyte	IER3
INSR	1.31372e-103	0.317062	0.379	0.275	2.83436e-99	Immature Enterocyte	INSR
PSMA3.1	1.32837e-103	-0.201018	0.5	0.602	2.86597e-99	Immature Enterocyte	PSMA3
THRAP3	2.74788e-102	-0.203291	0.437	0.531	5.92856e-98	Immature Enterocyte	THRAP3
EGLN1	3.6735e-102	0.213295	0.492	0.401	7.92558e-98	Immature Enterocyte	EGLN1
CAPZA1	9.94357e-102	0.228875	0.76	0.694	2.14533e-97	Immature Enterocyte	CAPZA1
GPR108	1.70989e-101	0.217177	0.447	0.339	3.68908e-97	Immature Enterocyte	GPR108
DAZAP2	2.39996e-101	0.20822	0.659	0.589	5.17791e-97	Immature Enterocyte	DAZAP2
NUDT4	3.20314e-101	0.229407	0.599	0.514	6.91078e-97	Immature Enterocyte	NUDT4
F3	5.0178e-101	0.395712	0.356	0.257	1.08259e-96	Immature Enterocyte	F3
MYH14.1	7.54228e-101	0.258222	0.609	0.549	1.62725e-96	Immature Enterocyte	MYH14
RRBP1	1.96414e-100	0.22985	0.818	0.759	4.23764e-96	Immature Enterocyte	RRBP1
YWHAB	6.8337e-100	-0.215545	0.676	0.719	1.47437e-95	Immature Enterocyte	YWHAB
ANG	7.84329e-100	0.234993	0.449	0.341	1.69219e-95	Immature Enterocyte	ANG
SEC23A	7.88074e-100	0.202211	0.521	0.426	1.70027e-95	Immature Enterocyte	SEC23A
TUBB4B	1.01244e-99	-0.293815	0.656	0.707	2.18435e-95	Immature Enterocyte	TUBB4B
MIR4435-2HG	1.84998e-99	0.223717	0.24	0.146	3.99133e-95	Immature Enterocyte	MIR4435-2HG
PPP1R15A	3.42592e-99	0.301064	0.599	0.493	7.39143e-95	Immature Enterocyte	PPP1R15A
AMFR	1.5369e-98	0.286498	0.398	0.292	3.31586e-94	Immature Enterocyte	AMFR
ERBB3	2.34298e-98	0.230075	0.526	0.44	5.05498e-94	Immature Enterocyte	ERBB3
TCP1.1	2.45241e-98	-0.206378	0.457	0.554	5.29108e-94	Immature Enterocyte	TCP1
HEBP2	3.38061e-98	0.244144	0.684	0.617	7.29366e-94	Immature Enterocyte	HEBP2
SYAP1	4.68762e-98	0.221937	0.722	0.678	1.01135e-93	Immature Enterocyte	SYAP1
FUS	5.70541e-98	-0.227289	0.52	0.593	1.23094e-93	Immature Enterocyte	FUS
AHNAK.1	1.38743e-97	0.260289	0.561	0.49	2.99338e-93	Immature Enterocyte	AHNAK
TAX1BP3	2.45572e-97	0.221862	0.54	0.445	5.29821e-93	Immature Enterocyte	TAX1BP3
LEAP2.1	2.8802e-97	0.212197	0.364	0.25	6.21403e-93	Immature Enterocyte	LEAP2
ANO9.1	7.66012e-97	0.208173	0.458	0.355	1.65267e-92	Immature Enterocyte	ANO9
EPHA2	1.76037e-96	0.206342	0.277	0.179	3.798e-92	Immature Enterocyte	EPHA2
PLEC.1	2.80692e-96	0.26369	0.496	0.418	6.05592e-92	Immature Enterocyte	PLEC
RHOB	2.9777e-96	0.256842	0.462	0.368	6.42438e-92	Immature Enterocyte	RHOB
PCDH1	6.10568e-96	0.217103	0.347	0.25	1.3173e-91	Immature Enterocyte	PCDH1
TJP3	7.49318e-96	0.200378	0.509	0.413	1.61665e-91	Immature Enterocyte	TJP3
JAK1	7.83981e-96	0.224203	0.61	0.539	1.69144e-91	Immature Enterocyte	JAK1
CLDN15.1	7.87885e-96	0.269143	0.623	0.556	1.69986e-91	Immature Enterocyte	CLDN15
MYO6	9.66277e-96	0.255052	0.639	0.591	2.08474e-91	Immature Enterocyte	MYO6
CHP1	2.89876e-95	0.222187	0.661	0.59	6.25407e-91	Immature Enterocyte	CHP1
HIST1H2AC	1.94485e-94	0.226805	0.431	0.328	4.19602e-90	Immature Enterocyte	HIST1H2AC
ARL6IP1	2.27028e-93	0.222582	0.768	0.708	4.89812e-89	Immature Enterocyte	ARL6IP1
FAM3C.1	4.72743e-93	0.210985	0.622	0.542	1.01994e-88	Immature Enterocyte	FAM3C
G0S2.1	2.15226e-92	-0.217925	0.199	0.313	4.6435e-88	Immature Enterocyte	G0S2
FXYD5	1.80338e-91	0.319873	0.582	0.515	3.8908e-87	Immature Enterocyte	FXYD5
SNAP23	2.25669e-91	0.228951	0.458	0.361	4.86881e-87	Immature Enterocyte	SNAP23
CALML4	2.27252e-91	0.267064	0.469	0.377	4.90296e-87	Immature Enterocyte	CALML4
ITGA6	1.64197e-90	0.242578	0.602	0.537	3.54254e-86	Immature Enterocyte	ITGA6
MVP	1.85873e-90	0.202506	0.615	0.551	4.01022e-86	Immature Enterocyte	MVP
MGAT4A	2.04631e-90	0.224564	0.608	0.554	4.41492e-86	Immature Enterocyte	MGAT4A
CDC42SE2	2.7481e-89	0.222105	0.51	0.427	5.92902e-85	Immature Enterocyte	CDC42SE2
CKS2.1	2.77814e-89	-0.222784	0.32	0.433	5.99384e-85	Immature Enterocyte	CKS2
RSAD2.1	3.9689e-89	0.568312	0.268	0.181	8.5629e-85	Immature Enterocyte	RSAD2
BZW1	5.4887e-89	0.20609	0.765	0.724	1.18419e-84	Immature Enterocyte	BZW1
FUT2	6.36984e-89	0.211796	0.487	0.396	1.37429e-84	Immature Enterocyte	FUT2
PDLIM5	1.50286e-88	0.204469	0.575	0.503	3.24243e-84	Immature Enterocyte	PDLIM5
C17orf67	4.38174e-88	0.232764	0.238	0.149	9.45361e-84	Immature Enterocyte	C17orf67
CARHSP1	7.83452e-88	0.329806	0.589	0.519	1.6903e-83	Immature Enterocyte	CARHSP1
ATP6V0E1	2.55268e-87	0.211826	0.736	0.688	5.50741e-83	Immature Enterocyte	ATP6V0E1
KCNK1	5.31093e-87	0.249589	0.419	0.335	1.14583e-82	Immature Enterocyte	KCNK1
TMEM159	1.96193e-86	0.268977	0.346	0.252	4.23286e-82	Immature Enterocyte	TMEM159
TPM1	3.32377e-86	0.22341	0.857	0.832	7.17103e-82	Immature Enterocyte	TPM1
CHIC2	4.05669e-86	0.204429	0.331	0.235	8.75231e-82	Immature Enterocyte	CHIC2
RIN2	2.28888e-85	0.24034	0.336	0.237	4.93826e-81	Immature Enterocyte	RIN2
TSTD1	2.63407e-85	0.233395	0.697	0.649	5.68301e-81	Immature Enterocyte	TSTD1
PFKP	8.71589e-85	0.200001	0.54	0.472	1.88045e-80	Immature Enterocyte	PFKP
UBE2A	3.77209e-84	0.212921	0.54	0.462	8.13828e-80	Immature Enterocyte	UBE2A
TXNIP.1	4.81966e-84	0.249526	0.668	0.61	1.03984e-79	Immature Enterocyte	TXNIP
PNN	2.58538e-81	-0.203524	0.458	0.545	5.57796e-77	Immature Enterocyte	PNN
ANKRD9.1	2.51683e-80	0.211567	0.456	0.369	5.43007e-76	Immature Enterocyte	ANKRD9
GBP1.1	3.58831e-80	0.233188	0.27	0.183	7.74177e-76	Immature Enterocyte	GBP1
ARF6	7.69031e-80	0.20941	0.716	0.653	1.65918e-75	Immature Enterocyte	ARF6
GSTA1.1	7.99997e-80	-0.494729	0.423	0.562	1.72599e-75	Immature Enterocyte	GSTA1
SEL1L	9.68181e-80	0.256946	0.482	0.396	2.08885e-75	Immature Enterocyte	SEL1L
GSKIP	1.06352e-79	0.225787	0.567	0.498	2.29454e-75	Immature Enterocyte	GSKIP
ITGA2	6.44228e-79	0.272684	0.347	0.268	1.38992e-74	Immature Enterocyte	ITGA2
UBE2H	2.70382e-78	0.206298	0.442	0.36	5.8335e-74	Immature Enterocyte	UBE2H
MAPK6	2.75753e-77	0.20604	0.523	0.444	5.94937e-73	Immature Enterocyte	MAPK6
PKN2	3.66045e-77	0.20488	0.585	0.524	7.89743e-73	Immature Enterocyte	PKN2
FAM162A	2.98538e-76	0.245124	0.736	0.73	6.44095e-72	Immature Enterocyte	FAM162A
PTPRF.1	3.50433e-76	0.217238	0.544	0.485	7.5606e-72	Immature Enterocyte	PTPRF
MAGT1	3.91864e-76	0.200125	0.511	0.431	8.45447e-72	Immature Enterocyte	MAGT1
NCK1	7.24494e-76	0.217194	0.348	0.261	1.5631e-71	Immature Enterocyte	NCK1
RALGPS2	2.12266e-75	0.216016	0.4	0.322	4.57964e-71	Immature Enterocyte	RALGPS2
RAB7A	3.15399e-75	0.201192	0.633	0.575	6.80473e-71	Immature Enterocyte	RAB7A
PSENEN	3.6478e-75	0.235131	0.523	0.448	7.87014e-71	Immature Enterocyte	PSENEN
TJP1	7.02367e-75	0.244092	0.498	0.434	1.51536e-70	Immature Enterocyte	TJP1
ERP44	2.05821e-74	0.218775	0.603	0.541	4.44058e-70	Immature Enterocyte	ERP44
MICU1	1.48118e-73	0.207775	0.461	0.384	3.19564e-69	Immature Enterocyte	MICU1
SREK1IP1	2.60865e-73	0.268713	0.521	0.451	5.62816e-69	Immature Enterocyte	SREK1IP1
APOL2	2.97064e-73	0.206849	0.236	0.155	6.40916e-69	Immature Enterocyte	APOL2
PPP1R16A.1	6.62734e-73	0.223366	0.631	0.573	1.42985e-68	Immature Enterocyte	PPP1R16A
LRRFIP2	8.41552e-73	0.209182	0.535	0.47	1.81565e-68	Immature Enterocyte	LRRFIP2
DOCK5	7.97646e-72	0.25565	0.329	0.246	1.72092e-67	Immature Enterocyte	DOCK5
UFM1	5.444e-71	0.201079	0.624	0.561	1.17454e-66	Immature Enterocyte	UFM1
SCD.1	4.38467e-70	0.404472	0.693	0.677	9.45994e-66	Immature Enterocyte	SCD
CD46	7.58977e-69	0.212088	0.642	0.597	1.63749e-64	Immature Enterocyte	CD46
ABHD11	9.71586e-69	0.256133	0.529	0.47	2.0962e-64	Immature Enterocyte	ABHD11
EDN1	5.18222e-68	0.271225	0.289	0.206	1.11806e-63	Immature Enterocyte	EDN1
RCAN1	2.26238e-67	0.264334	0.345	0.269	4.88108e-63	Immature Enterocyte	RCAN1
SH3KBP1.1	2.28649e-66	0.250636	0.455	0.39	4.93309e-62	Immature Enterocyte	SH3KBP1
MLLT4	2.09721e-65	0.203333	0.574	0.523	4.52472e-61	Immature Enterocyte	MLLT4
PSMB9	5.48246e-64	0.337221	0.591	0.543	1.18284e-59	Immature Enterocyte	PSMB9
SAV1	5.54048e-64	0.224499	0.326	0.252	1.19536e-59	Immature Enterocyte	SAV1
PIM1	1.11435e-63	0.202368	0.482	0.406	2.40421e-59	Immature Enterocyte	PIM1
LLGL2	6.72247e-63	0.201041	0.598	0.557	1.45037e-58	Immature Enterocyte	LLGL2
IFI35	5.54729e-62	0.265663	0.41	0.338	1.19683e-57	Immature Enterocyte	IFI35
PET100	1.77927e-60	0.213244	0.598	0.545	3.83877e-56	Immature Enterocyte	PET100
DNAJC3.1	1.837e-60	0.206394	0.654	0.602	3.96333e-56	Immature Enterocyte	DNAJC3
SSFA2	2.3839e-60	0.213397	0.453	0.387	5.14326e-56	Immature Enterocyte	SSFA2
PLSCR1	1.0476e-59	0.229555	0.537	0.47	2.2602e-55	Immature Enterocyte	PLSCR1
LTB.1	1.23043e-59	0.570082	0.242	0.171	2.65465e-55	Immature Enterocyte	LTB
UBE2D1	4.34887e-57	0.300393	0.331	0.264	9.38269e-53	Immature Enterocyte	UBE2D1
AK1	3.73441e-56	0.228807	0.634	0.6	8.05698e-52	Immature Enterocyte	AK1
DRAP1	4.98569e-56	0.21914	0.472	0.41	1.07566e-51	Immature Enterocyte	DRAP1
LDLR	3.38266e-54	0.214287	0.518	0.465	7.2981e-50	Immature Enterocyte	LDLR
TNFAIP2	8.98038e-53	0.209349	0.297	0.222	1.93752e-48	Immature Enterocyte	TNFAIP2
DNAJB6	3.12655e-51	0.203041	0.541	0.492	6.74554e-47	Immature Enterocyte	DNAJB6
IDI1	8.4454e-48	0.235043	0.605	0.584	1.82209e-43	Immature Enterocyte	IDI1
SQLE.1	6.77204e-47	0.28407	0.559	0.533	1.46107e-42	Immature Enterocyte	SQLE
HMGCS1	3.66919e-45	0.22566	0.57	0.534	7.91628e-41	Immature Enterocyte	HMGCS1
KRT7.1	1.61418e-44	0.235988	0.287	0.224	3.4826e-40	Immature Enterocyte	KRT7
ST6GALNAC1	1.0261e-40	-0.261618	0.389	0.449	2.2138e-36	Immature Enterocyte	ST6GALNAC1
PARP14	8.57044e-40	0.210815	0.44	0.38	1.84907e-35	Immature Enterocyte	PARP14
TXNRD1	4.02651e-38	0.254901	0.549	0.524	8.6872e-34	Immature Enterocyte	TXNRD1
RNF213.1	3.3805e-33	0.214061	0.454	0.413	7.29342e-29	Immature Enterocyte	RNF213
ASS1	1.09557e-32	0.249132	0.542	0.528	2.3637e-28	Immature Enterocyte	ASS1
CKLF	1.52879e-31	0.233949	0.323	0.281	3.29837e-27	Immature Enterocyte	CKLF
CBR1.1	6.03672e-31	-0.200167	0.543	0.645	1.30242e-26	Immature Enterocyte	CBR1
C1orf56	2.62534e-29	0.215106	0.268	0.216	5.66418e-25	Immature Enterocyte	C1orf56
HES4	2.85712e-28	0.214593	0.349	0.304	6.16423e-24	Immature Enterocyte	HES4
PLEK2	3.04061e-28	0.201235	0.54	0.511	6.56012e-24	Immature Enterocyte	PLEK2
PMAIP1	3.19999e-28	0.274469	0.378	0.331	6.90397e-24	Immature Enterocyte	PMAIP1
RAP2B	1.19629e-26	0.200624	0.396	0.36	2.58099e-22	Immature Enterocyte	RAP2B
GDF15.1	1.6884e-26	-0.216619	0.604	0.667	3.64273e-22	Immature Enterocyte	GDF15
EBP	1.033e-25	0.203668	0.653	0.652	2.22869e-21	Immature Enterocyte	EBP
RPL17.1	5.81739e-25	-0.213032	0.648	0.711	1.2551e-20	Immature Enterocyte	RPL17
WTAP	1.0211e-22	0.212387	0.506	0.479	2.20302e-18	Immature Enterocyte	WTAP
CTC-425F1.4	5.56939e-22	0.221583	0.237	0.196	1.20159e-17	Immature Enterocyte	CTC-425F1.4
OASL	7.46777e-22	0.466701	0.214	0.178	1.61117e-17	Immature Enterocyte	OASL
CXCL3.1	1.96948e-20	-0.31026	0.201	0.249	4.24916e-16	Immature Enterocyte	CXCL3
APOB.1	2.89164e-18	-0.20851	0.313	0.255	6.23872e-14	Immature Enterocyte	APOB
APOA1.1	3.94533e-18	-1.14275	0.501	0.545	8.51205e-14	Immature Enterocyte	APOA1
ZC3HAV1	8.33306e-15	0.321772	0.336	0.313	1.79786e-10	Immature Enterocyte	ZC3HAV1
EPSTI1	4.63893e-14	0.207543	0.311	0.286	1.00085e-09	Immature Enterocyte	EPSTI1
PLCG2.1	2.40688e-13	-0.352525	0.281	0.324	5.19285e-09	Immature Enterocyte	PLCG2
MT1G.1	3.96766e-12	-0.252621	0.249	0.292	8.56022e-08	Immature Enterocyte	MT1G
SPINK1.1	3.13072e-08	0.298856	0.443	0.443	0.000675454	Immature Enterocyte	SPINK1
IFIT1.1	3.35389e-07	0.246137	0.208	0.19	0.00723602	Immature Enterocyte	IFIT1
ZG16.1	9.56534e-07	-0.526502	0.303	0.27	0.0206372	Immature Enterocyte	ZG16
MT1X	2.71649e-06	0.331747	0.254	0.298	0.0586082	Immature Enterocyte	MT1X
FTH1.1	0	0.485439	0.997	0.997	0	Enterocyte progenitor	FTH1
REG4.2	9.28214e-230	-0.85932	0.506	0.684	2.00262e-225	Enterocyte progenitor	REG4
DDIT3	5.1257e-226	0.772081	0.618	0.419	1.10587e-221	Enterocyte progenitor	DDIT3
CD9.1	2.63534e-223	-0.554141	0.624	0.776	5.68575e-219	Enterocyte progenitor	CD9
DNAJB9.1	9.50258e-213	0.58939	0.579	0.367	2.05018e-208	Enterocyte progenitor	DNAJB9
VIMP	1.17582e-193	0.493212	0.842	0.752	2.53684e-189	Enterocyte progenitor	VIMP
KRT18.2	4.36269e-192	-0.433934	0.951	0.966	9.4125e-188	Enterocyte progenitor	KRT18
SAT2.1	5.39712e-187	0.431643	0.735	0.594	1.16443e-182	Enterocyte progenitor	SAT2
MARCKSL1.1	5.91642e-184	-0.466276	0.397	0.589	1.27647e-179	Enterocyte progenitor	MARCKSL1
TM4SF1.2	1.30182e-182	-0.90377	0.359	0.568	2.80867e-178	Enterocyte progenitor	TM4SF1
HSPA5.1	5.63303e-181	0.884146	0.858	0.814	1.21533e-176	Enterocyte progenitor	HSPA5
SLC3A2	3.0001e-176	0.579078	0.691	0.545	6.47272e-172	Enterocyte progenitor	SLC3A2
NDRG1.2	6.66069e-176	0.406688	0.811	0.668	1.43704e-171	Enterocyte progenitor	NDRG1
P4HB.1	3.96138e-171	0.381595	0.918	0.886	8.54668e-167	Enterocyte progenitor	P4HB
GSTA2.1	5.90952e-168	0.779982	0.282	0.135	1.27498e-163	Enterocyte progenitor	GSTA2
HSP90AA1.2	1.06926e-165	-0.526583	0.783	0.846	2.30692e-161	Enterocyte progenitor	HSP90AA1
OLFM4.2	1.28884e-165	-0.790419	0.525	0.661	2.78067e-161	Enterocyte progenitor	OLFM4
S100A11.2	6.58479e-165	-0.330578	0.889	0.942	1.42067e-160	Enterocyte progenitor	S100A11
RPS3.2	4.24867e-163	-0.40709	0.919	0.942	9.1665e-159	Enterocyte progenitor	RPS3
STMN1.2	8.81323e-159	-0.538308	0.154	0.346	1.90145e-154	Enterocyte progenitor	STMN1
GLRX.2	1.42412e-155	0.341135	0.766	0.628	3.07254e-151	Enterocyte progenitor	GLRX
TDP2.2	9.94618e-154	0.38738	0.657	0.493	2.14589e-149	Enterocyte progenitor	TDP2
RBP2.1	6.36023e-152	1.00659	0.865	0.839	1.37222e-147	Enterocyte progenitor	RBP2
RPL6.2	5.09839e-151	-0.45377	0.833	0.877	1.09998e-146	Enterocyte progenitor	RPL6
TFG	4.8857e-150	0.349107	0.73	0.626	1.05409e-145	Enterocyte progenitor	TFG
SAR1B	1.77469e-149	0.353821	0.697	0.567	3.82889e-145	Enterocyte progenitor	SAR1B
GPX2.2	3.72973e-149	-0.541685	0.362	0.527	8.0469e-145	Enterocyte progenitor	GPX2
NAP1L1.2	3.52768e-142	-0.468452	0.409	0.571	7.61097e-138	Enterocyte progenitor	NAP1L1
PPP1R16A.2	3.20671e-141	0.366782	0.708	0.571	6.91847e-137	Enterocyte progenitor	PPP1R16A
EFNA1	4.55635e-141	0.560158	0.634	0.458	9.83033e-137	Enterocyte progenitor	EFNA1
FABP5.2	5.35317e-141	-0.571245	0.184	0.36	1.15495e-136	Enterocyte progenitor	FABP5
RPS27A.2	1.31037e-136	-0.310148	0.948	0.963	2.82713e-132	Enterocyte progenitor	RPS27A
RPL32.2	4.26337e-134	-0.366246	0.934	0.947	9.19822e-130	Enterocyte progenitor	RPL32
CD24.1	1.29071e-132	-0.463093	0.401	0.565	2.7847e-128	Enterocyte progenitor	CD24
RPSA.2	3.36217e-132	-0.50609	0.693	0.77	7.25388e-128	Enterocyte progenitor	RPSA
RPS23.2	2.40424e-131	-0.409338	0.897	0.918	5.18715e-127	Enterocyte progenitor	RPS23
PCK1.1	7.19074e-131	0.732556	0.444	0.29	1.5514e-126	Enterocyte progenitor	PCK1
LYZ.1	1.22711e-130	-0.390432	0.751	0.829	2.64748e-126	Enterocyte progenitor	LYZ
LDHB.2	1.40542e-130	-0.544992	0.335	0.485	3.03219e-126	Enterocyte progenitor	LDHB
HERPUD1.1	3.177e-130	0.613934	0.692	0.592	6.85439e-126	Enterocyte progenitor	HERPUD1
RPLP1.2	4.46669e-130	-0.337886	0.97	0.979	9.63688e-126	Enterocyte progenitor	RPLP1
RPL37A.2	5.179e-129	-0.317124	0.935	0.954	1.11737e-124	Enterocyte progenitor	RPL37A
RPL13.2	7.59611e-129	-0.343623	0.965	0.97	1.63886e-124	Enterocyte progenitor	RPL13
RPL35.2	1.46024e-128	-0.342976	0.93	0.944	3.15047e-124	Enterocyte progenitor	RPL35
RPS8.2	5.08085e-128	-0.413982	0.954	0.963	1.09619e-123	Enterocyte progenitor	RPS8
RPS2.2	5.2312e-128	-0.517167	0.916	0.93	1.12863e-123	Enterocyte progenitor	RPS2
RPL10A.2	3.96754e-125	-0.42833	0.809	0.846	8.55998e-121	Enterocyte progenitor	RPL10A
TUBA1B.2	1.73804e-124	-0.599434	0.581	0.677	3.74983e-120	Enterocyte progenitor	TUBA1B
RPS19.2	2.65896e-123	-0.309313	0.983	0.986	5.7367e-119	Enterocyte progenitor	RPS19
EIF1	1.37627e-122	0.275402	0.981	0.97	2.9693e-118	Enterocyte progenitor	EIF1
ANKRD37.1	2.59789e-122	0.477526	0.514	0.353	5.60494e-118	Enterocyte progenitor	ANKRD37
OAT.1	3.40064e-122	0.528454	0.619	0.507	7.33688e-118	Enterocyte progenitor	OAT
NME1.2	9.83231e-122	-0.394745	0.194	0.354	2.12132e-117	Enterocyte progenitor	NME1
RPS17.2	2.13432e-121	-0.394596	0.88	0.908	4.60481e-117	Enterocyte progenitor	RPS17
CYB5A.1	7.02538e-120	0.498259	0.749	0.683	1.51573e-115	Enterocyte progenitor	CYB5A
RNF186.1	8.18183e-120	0.447692	0.721	0.56	1.76523e-115	Enterocyte progenitor	RNF186
FAM3C.2	1.29144e-119	0.318602	0.673	0.55	2.78628e-115	Enterocyte progenitor	FAM3C
HSP90B1.1	9.91735e-119	0.528753	0.883	0.853	2.13967e-114	Enterocyte progenitor	HSP90B1
SLC12A2.2	1.24949e-118	-0.478376	0.201	0.369	2.69578e-114	Enterocyte progenitor	SLC12A2
RPS18.2	2.04547e-117	-0.375129	0.97	0.978	4.41309e-113	Enterocyte progenitor	RPS18
RPS12.2	2.07085e-117	-0.37186	0.924	0.948	4.46786e-113	Enterocyte progenitor	RPS12
PPIA.2	4.67683e-117	-0.380935	0.748	0.802	1.00903e-112	Enterocyte progenitor	PPIA
[truncated: 8,980 more rows]

## Sheet: Legend
Dataset EV2. Marker genes for every cell type in the intestinal derived organoids. For each sub-cluster, genes were identified by applying the receiver operating characteristic (ROC) test followed by selecting genres with the highest classification power defined by the AUC (area under the ROC curve).
