# Supplementary material for: Single‐cell transcriptomics reveals immune response of intestinal cell types to viral infection
Source: Mol Syst Biol. 2021 Jul 26;17(7):e9833. doi: 10.15252/msb.20209833 (PMC8311733; doi:10.15252/msb.20209833)
Supplement: Supplementary file 6 — Dataset EV3 [file MSB-17-e9833-s002.xlsx]

## Sheet: Legend
Dataset EV3. Differentially-expressed genes for every lineage across conditions: mock versus 4hpi and 16hpi.

## Sheet: Enterocytes Mock Vs 16h
p_val	avg_logFC	pct.1	pct.2	p_val_adj	gene	BH	Significance
0	1.38452	0.348	0.122	0	IFIT3	0	ISG FDR < 0.05
0	1.29322	0.375	0.086	0	IFIT1	0	ISG FDR < 0.05
0	1.27889	0.877	0.674	0	ISG15	0	ISG FDR < 0.05
0	1.27555	0.461	0.252	0	MX1	0	ISG FDR < 0.05
0	0.817725	0.312	0.079	0	MX2	0	ISG FDR < 0.05
0	1.07344	0.403	0.143	0	RSAD2	0	Other Gene FDR<0.05
1.54423e-301	0.870724	0.156	0	3.33168e-297	HAstVgp1	4.01279e-298	Other Gene FDR<0.05
2.21285e-301	0.67694	0.401	0.27	4.77422e-297	EPSTI1	5.03147e-298	Other Gene FDR<0.05
4.06364e-300	1.13635	0.332	0.087	8.7673e-296	OASL	8.21306e-297	Other Gene FDR<0.05
1.0807e-287	0.723287	0.592	0.462	2.3316e-283	OAS1	1.96579e-284	ISG FDR < 0.05
2.14524e-266	0.637484	0.451	0.362	4.62836e-262	PARP14	3.54745e-263	Other Gene FDR<0.05
9.62854e-264	1.03007	0.299	0.087	2.07736e-259	HERC5	1.45953e-260	Other Gene FDR<0.05
5.93868e-262	1.43745	0.312	0.106	1.28127e-257	IFIT2	8.30959e-259	ISG FDR < 0.05
3.42289e-245	0.61296	0.314	0.12	7.38489e-241	USP18	4.44732e-242	Other Gene FDR<0.05
1.04578e-242	0.521926	0.429	0.395	2.25628e-238	RNF213	1.26819e-239	Other Gene FDR<0.05
2.92954e-242	0.667206	0.281	0.124	6.32047e-238	DDX58	3.33052e-239	ISG FDR < 0.05
4.93994e-234	0.431157	0.393	0.356	1.06579e-229	EIF2AK2	5.28574e-231	ISG FDR < 0.05
2.73949e-223	0.474433	0.321	0.242	5.91046e-219	STAT1	2.76841e-220	ISG FDR < 0.05
9.2949e-215	0.293118	0.181	0.021	2.00538e-210	OAS2	8.89865e-212	ISG FDR < 0.05
1.05334e-210	0.618754	0.311	0.205	2.27259e-206	IFITM3	9.58016e-208	ISG FDR < 0.05
1.4894e-205	0.519704	0.256	0.095	3.21338e-201	XAF1	1.2901e-202	Other Gene FDR<0.05
2.89694e-203	0.394753	0.224	0.091	6.25015e-199	PNPT1	2.39524e-200	Other Gene FDR<0.05
4.67181e-203	1.094	0.18	0.023	1.00794e-198	CXCL10	3.69479e-200	ISG FDR < 0.05
1.96472e-176	0.543917	0.569	0.533	4.23889e-172	TNFSF10	1.4891e-173	ISG FDR < 0.05
7.56741e-161	0.39488	0.299	0.181	1.63267e-156	PARP9	5.50605e-158	Other Gene FDR<0.05
1.45158e-160	0.516248	0.29	0.164	3.13179e-156	IFIH1	1.01555e-157	ISG FDR < 0.05
5.98229e-159	0.367165	0.238	0.074	1.29068e-154	CMPK2	4.03029e-156	Other Gene FDR<0.05
8.12879e-157	1.05791	0.103	0.004	1.75379e-152	CCL5	5.28081e-154	ISG FDR < 0.05
1.05654e-156	0.415272	0.264	0.114	2.27949e-152	OAS3	6.62706e-154	Other Gene FDR<0.05
2.77372e-148	0.498485	0.615	0.399	5.9843e-144	IFI6	1.6818e-145	ISG FDR < 0.05
6.18509e-148	0.45767	0.301	0.179	1.33443e-143	DDX60	3.62925e-145	Other Gene FDR<0.05
5.07779e-140	0.368216	0.528	0.465	1.09553e-135	SP100	2.8864e-137	Other Gene FDR<0.05
5.21736e-138	0.37303	0.539	0.448	1.12565e-133	PLSCR1	2.87587e-135	Other Gene FDR<0.05
1.20876e-134	0.503692	0.25	0.12	2.60789e-130	SAMD9	6.46685e-132	Other Gene FDR<0.05
4.2204e-134	0.476179	0.306	0.141	9.10551e-130	IFITM1	2.1934e-131	ISG FDR < 0.05
1.74918e-129	0.365211	0.375	0.325	3.77386e-125	LAP3	8.83822e-127	Other Gene FDR<0.05
3.37771e-124	0.170514	0.149	0.032	7.2874e-120	GMPR	1.66055e-121	Other Gene FDR<0.05
9.2011e-124	0.279548	0.185	0.054	1.98514e-119	BST2	4.40442e-121	ISG FDR < 0.05
1.00516e-122	0.575309	0.396	0.227	2.16864e-118	MT2A	4.68818e-120	Other Gene FDR<0.05
5.85268e-119	0.798752	0.063	0	1.26272e-114	IFNL1	2.66151e-116	ISG FDR < 0.05
3.01037e-114	0.389529	0.315	0.215	6.49487e-110	DDX60L	1.33558e-111	Other Gene FDR<0.05
7.56997e-114	0.273851	0.189	0.062	1.63322e-109	SAMD9L	3.27852e-111	Other Gene FDR<0.05
1.12741e-107	0.12789	0.591	0.667	2.4324e-103	NT5C3A	4.76923e-105	Other Gene FDR<0.05
1.45793e-105	0.187495	0.113	0.022	3.14549e-101	TNFSF13B	6.02723e-103	Other Gene FDR<0.05
2.56723e-101	0.142557	0.12	0.024	5.53881e-97	ZBP1	1.03773e-98	Other Gene FDR<0.05
1.05953e-99	0.151328	0.153	0.044	2.28593e-95	SLC25A28	4.18975e-97	Other Gene FDR<0.05
2.25315e-99	0.241851	0.427	0.441	4.86117e-95	APOL6	8.72018e-97	Other Gene FDR<0.05
5.41078e-99	0.281495	0.284	0.139	1.16738e-94	HSH2D	2.05046e-96	Other Gene FDR<0.05
1.40407e-98	0.659324	0.362	0.248	3.02928e-94	ZC3HAV1	5.21225e-96	Other Gene FDR<0.05
6.3849e-96	0.178882	0.134	0.034	1.37754e-91	DHX58	2.32283e-93	Other Gene FDR<0.05
1.02799e-95	0.141487	0.118	0.027	2.21788e-91	SAMHD1	3.66649e-93	Other Gene FDR<0.05
1.09014e-95	0.185995	0.691	0.741	2.35197e-91	PPA1	3.81338e-93	Other Gene FDR<0.05
1.41849e-95	0.395497	0.443	0.354	3.06038e-91	IFI35	4.86835e-93	ISG FDR < 0.05
4.78722e-95	0.258924	0.683	0.516	1.03284e-90	IFI27	1.61258e-92	ISG FDR < 0.05
7.89397e-95	0.719474	0.208	0.094	1.70312e-90	CXCL11	2.61075e-92	Other Gene FDR<0.05
3.07459e-93	0.21408	0.4	0.423	6.63343e-89	SMCHD1	9.98693e-91	Other Gene FDR<0.05
8.48995e-93	0.207016	0.185	0.076	1.83171e-88	HERC6	2.70934e-90	Other Gene FDR<0.05
4.80365e-92	0.144573	0.621	0.681	1.03639e-87	PABPC1	1.50652e-89	Other Gene FDR<0.05
1.69065e-89	0.225231	0.762	0.795	3.64758e-85	SPATS2L	5.21237e-87	Other Gene FDR<0.05
4.39347e-88	0.194592	0.118	0.028	9.47891e-84	PLEKHA4	1.33195e-85	Other Gene FDR<0.05
3.00542e-87	0.253272	0.318	0.267	6.48419e-83	ADAR	8.96207e-85	ISG FDR < 0.05
1.89451e-86	0.288137	0.851	0.782	4.08741e-82	ISG20	5.55826e-84	ISG FDR < 0.05
2.87285e-86	0.219857	0.175	0.065	6.19818e-82	BATF2	8.24508e-84	Other Gene FDR<0.05
2.90096e-86	0.262447	0.475	0.463	6.25883e-82	PSMB8	8.24508e-84	Other Gene FDR<0.05
1.71677e-85	0.256397	0.654	0.642	3.70392e-81	HLA-E	4.8043e-83	ISG FDR < 0.05
2.09959e-85	0.111288	0.093	0.016	4.52986e-81	IFI44L	5.78659e-83	ISG FDR < 0.05
1.1145e-84	0.197734	0.888	0.918	2.40453e-80	H3F3B	3.02578e-82	Other Gene FDR<0.05
8.09817e-84	0.172844	0.152	0.049	1.74718e-79	PARP10	2.16626e-81	Other Gene FDR<0.05
3.87535e-83	0.283024	0.282	0.197	8.36107e-79	LGALS9	1.02163e-80	Other Gene FDR<0.05
5.27734e-83	0.327351	0.341	0.301	1.13859e-78	NCOA7	1.37135e-80	Other Gene FDR<0.05
6.54121e-82	-0.28803	0.711	0.822	1.41127e-77	NDRG1	1.67584e-79	Other Gene FDR<0.05
7.06325e-82	0.271697	0.63	0.655	1.5239e-77	IER2	1.78445e-79	Other Gene FDR<0.05
8.13491e-81	0.238341	0.324	0.285	1.75511e-76	TRIM25	2.02704e-78	Other Gene FDR<0.05
6.63623e-80	-0.338696	0.167	0.303	1.43177e-75	AADAC	1.63126e-77	Other Gene FDR<0.05
8.15249e-80	0.149662	0.143	0.047	1.7589e-75	RTP4	1.97725e-77	Other Gene FDR<0.05
1.88802e-79	0.127973	0.107	0.025	4.07339e-75	TRIM22	4.51882e-77	Other Gene FDR<0.05
4.94657e-79	-0.112904	0.703	0.842	1.06722e-74	PERP	1.16855e-76	Other Gene FDR<0.05
1.76305e-78	0.19192	0.152	0.06	3.80378e-74	PPM1K	4.11152e-76	Other Gene FDR<0.05
1.17576e-77	0.286193	0.594	0.56	2.5367e-73	DNAJA1	2.70723e-75	Other Gene FDR<0.05
6.19732e-76	0.118748	0.112	0.029	1.33707e-71	SOCS1	1.40912e-73	ISG FDR < 0.05
6.77862e-76	0.306274	0.321	0.186	1.46249e-71	UBE2L6	1.52226e-73	Other Gene FDR<0.05
1.0172e-73	0.129304	0.11	0.029	2.1946e-69	IFI44	2.25644e-71	ISG FDR < 0.05
1.35924e-72	-0.219898	0.678	0.812	2.93256e-68	RTN4	2.97886e-70	Other Gene FDR<0.05
1.79043e-71	0.27056	0.278	0.17	3.86286e-67	HELZ2	3.87714e-69	Other Gene FDR<0.05
8.80384e-71	0.538312	0.178	0.077	1.89943e-66	CHGA	1.88402e-68	Other Gene FDR<0.05
2.10032e-70	0.156136	0.103	0.026	4.53145e-66	GBP4	4.44243e-68	Other Gene FDR<0.05
5.5993e-70	0.1283	0.71	0.788	1.20805e-65	BSG	1.1707e-67	Other Gene FDR<0.05
1.67293e-69	0.00583162	0.639	0.748	3.60934e-65	RHOA	3.45802e-67	Other Gene FDR<0.05
2.58408e-68	0.28119	0.46	0.426	5.57516e-64	NUB1	5.2814e-66	Other Gene FDR<0.05
4.68651e-68	0.332601	0.468	0.325	1.01111e-63	IRF7	9.47196e-66	ISG FDR < 0.05
8.34627e-67	0.246536	0.265	0.179	1.80071e-62	ZNFX1	1.66834e-64	Other Gene FDR<0.05
9.47352e-67	0.114872	0.141	0.053	2.04391e-62	MLKL	1.87308e-64	Other Gene FDR<0.05
2.86656e-64	0.305548	0.316	0.193	6.18461e-60	LY6E	5.60675e-62	Other Gene FDR<0.05
4.75559e-64	0.0945322	0.128	0.044	1.02602e-59	CMTR1	9.20257e-62	Other Gene FDR<0.05
6.36725e-64	-0.238394	0.223	0.357	1.37373e-59	UGT2A3	1.21916e-61	Other Gene FDR<0.05
7.40812e-64	-0.119469	0.671	0.805	1.5983e-59	AP3S1	1.40368e-61	Other Gene FDR<0.05
1.0221e-63	0.354943	0.292	0.227	2.20518e-59	GBP1	1.9167e-61	ISG FDR < 0.05
1.06251e-63	0.179925	0.703	0.74	2.29237e-59	TPM3	1.97215e-61	Other Gene FDR<0.05
1.13421e-63	-0.00464825	0.696	0.795	2.44707e-59	UBE2D3	2.08398e-61	Other Gene FDR<0.05
2.68603e-63	-0.186114	0.666	0.797	5.79511e-59	HSD17B11	4.88589e-61	Other Gene FDR<0.05
3.09363e-62	0.158832	0.793	0.832	6.6745e-58	YWHAE	5.57159e-60	Other Gene FDR<0.05
3.60995e-62	0.0329362	0.641	0.733	7.78848e-58	ARF1	6.43775e-60	Other Gene FDR<0.05
3.71863e-62	0.0420009	0.653	0.757	8.02295e-58	CDH17	6.56717e-60	Other Gene FDR<0.05
1.04672e-61	0.19245	0.633	0.687	2.2583e-57	H2AFZ	1.83076e-59	Other Gene FDR<0.05
3.24849e-61	-0.190502	0.634	0.764	7.00862e-57	SCP2	5.62763e-59	Other Gene FDR<0.05
4.01576e-61	0.0606446	0.593	0.684	8.664e-57	CNBP	6.89119e-59	Other Gene FDR<0.05
9.60009e-61	-0.169081	0.525	0.67	2.07122e-56	CYBRD1	1.63202e-58	Other Gene FDR<0.05
1.79957e-60	-0.027809	0.691	0.796	3.88258e-56	CCNI	3.03095e-58	Other Gene FDR<0.05
2.17022e-60	0.228902	0.26	0.154	4.68225e-56	ETV7	3.62168e-58	Other Gene FDR<0.05
4.32362e-60	0.293608	0.61	0.594	9.3282e-56	PSMB9	7.14969e-58	Other Gene FDR<0.05
1.19428e-59	-0.0134533	0.659	0.773	2.57665e-55	RAB11A	1.95711e-57	Other Gene FDR<0.05
2.08471e-59	-0.189683	0.545	0.687	4.49776e-55	SLC40A1	3.38579e-57	Other Gene FDR<0.05
2.41812e-59	-0.0690396	0.654	0.778	5.21709e-55	CDA	3.89253e-57	Other Gene FDR<0.05
2.81633e-59	0.402917	0.033	0	6.07624e-55	IFNL3	4.49378e-57	ISG FDR < 0.05
1.87029e-58	-0.150605	0.276	0.412	4.03515e-54	AQP11	2.95831e-56	Other Gene FDR<0.05
8.67227e-58	0.0162031	0.595	0.682	1.87104e-53	PTGES3	1.3599e-55	Other Gene FDR<0.05
6.25178e-57	-0.30058	0.515	0.653	1.34882e-52	SEPP1	9.71964e-55	Other Gene FDR<0.05
1.24773e-56	0.0519154	0.569	0.647	2.69199e-52	CSDE1	1.92341e-54	Other Gene FDR<0.05
1.7708e-56	0.0406944	0.704	0.774	3.8205e-52	CHMP5	2.7068e-54	Other Gene FDR<0.05
1.91938e-56	0.0508854	0.637	0.716	4.14105e-52	HNRNPK	2.90945e-54	Other Gene FDR<0.05
9.77842e-56	-0.0253196	0.629	0.735	2.1097e-51	EIF4G2	1.47e-53	Other Gene FDR<0.05
1.10708e-55	0.12547	0.556	0.618	2.38853e-51	SRSF3	1.65064e-53	Other Gene FDR<0.05
1.58031e-55	0.312408	0.504	0.499	3.40952e-51	IRF1	2.33706e-53	ISG FDR < 0.05
2.1302e-55	0.204519	0.237	0.132	4.59591e-51	STAT2	3.12487e-53	ISG FDR < 0.05
3.76057e-55	-0.0644102	0.718	0.83	8.11344e-51	VAPA	5.47239e-53	Other Gene FDR<0.05
1.72091e-54	0.0325651	0.058	0.01	3.71287e-50	RBM43	2.47733e-52	Other Gene FDR<0.05
1.72963e-54	0.144919	0.16	0.071	3.73169e-50	SP110	2.47733e-52	Other Gene FDR<0.05
2.0773e-54	0.0532769	0.648	0.72	4.48178e-50	TSPAN3	2.95204e-52	Other Gene FDR<0.05
2.97669e-54	0.178661	0.165	0.09	6.42222e-50	IFITM2	4.19737e-52	ISG FDR < 0.05
3.98627e-54	-0.188296	0.542	0.674	8.60037e-50	TDP2	5.57771e-52	Other Gene FDR<0.05
4.87031e-54	0.0221463	0.799	0.887	1.05077e-49	VDAC2	6.76266e-52	Other Gene FDR<0.05
7.80219e-54	-0.0865702	0.604	0.734	1.68332e-49	MSMO1	1.07516e-51	Other Gene FDR<0.05
1.23873e-53	0.0614162	0.091	0.027	2.67257e-49	IRS1	1.69418e-51	Other Gene FDR<0.05
1.40307e-53	0.0444959	0.629	0.712	3.02712e-49	MAL2	1.90461e-51	Other Gene FDR<0.05
2.79716e-53	0.202895	0.571	0.594	6.03487e-49	TXNIP	3.76892e-51	Other Gene FDR<0.05
2.96497e-53	0.142953	0.809	0.847	6.39692e-49	CAST	3.96564e-51	Other Gene FDR<0.05
3.83977e-53	-0.0392698	0.578	0.691	8.28431e-49	ACTR3	5.09821e-51	Other Gene FDR<0.05
5.15228e-53	-0.178812	0.252	0.379	1.1116e-48	SLC7A9	6.7913e-51	Other Gene FDR<0.05
7.35467e-53	0.0462422	0.454	0.557	1.58677e-48	ANKRD37	9.62456e-51	Other Gene FDR<0.05
1.3116e-52	0.105427	0.664	0.72	2.82977e-48	SH3GLB1	1.70414e-50	Other Gene FDR<0.05
1.50404e-52	-0.182896	0.507	0.637	3.24497e-48	EIF3E	1.94032e-50	Other Gene FDR<0.05
2.91338e-52	0.0945485	0.629	0.692	6.28561e-48	RBM39	3.73199e-50	Other Gene FDR<0.05
3.49549e-52	0.0788572	0.094	0.03	7.54151e-48	NLRC5	4.44636e-50	Other Gene FDR<0.05
1.13815e-51	-0.276884	0.337	0.452	2.45556e-47	SLC11A2	1.43771e-49	Other Gene FDR<0.05
1.87724e-51	-0.154426	0.354	0.485	4.05015e-47	SMPDL3A	2.35497e-49	Other Gene FDR<0.05
2.0871e-51	0.323963	0.027	0	4.50292e-47	IFNL2	2.6003e-49	ISG FDR < 0.05
2.18209e-51	-0.0668219	0.677	0.79	4.70787e-47	SUMO2	2.70016e-49	Other Gene FDR<0.05
2.87557e-51	-0.218755	0.485	0.612	6.20404e-47	C17orf78	3.53423e-49	Other Gene FDR<0.05
1.4744e-50	-0.0283762	0.682	0.781	3.18102e-46	PGAM1	1.79995e-48	Other Gene FDR<0.05
3.1467e-50	-0.196408	0.63	0.735	6.789e-46	FAM13A	3.8159e-48	Other Gene FDR<0.05
5.38855e-50	0.0622009	0.105	0.04	1.16258e-45	LAMP3	6.49124e-48	Other Gene FDR<0.05
6.74202e-50	0.184937	0.776	0.787	1.45459e-45	EIF2S2	8.06825e-48	Other Gene FDR<0.05
8.96474e-50	0.00628479	0.753	0.844	1.93414e-45	ARF4	1.06581e-47	Other Gene FDR<0.05
1.38161e-49	0.353871	0.362	0.253	2.98082e-45	HES4	1.63191e-47	Other Gene FDR<0.05
1.41313e-49	0.081933	0.871	0.93	3.04883e-45	MYL12A	1.65838e-47	Other Gene FDR<0.05
1.93251e-49	0.102854	0.735	0.796	4.16939e-45	DYNLT1	2.25335e-47	Other Gene FDR<0.05
2.75989e-49	-0.198725	0.294	0.418	5.95445e-45	APOB	3.1976e-47	Other Gene FDR<0.05
2.91887e-49	0.108261	0.696	0.748	6.29747e-45	TPM4	3.3604e-47	Other Gene FDR<0.05
3.29835e-49	0.101858	0.475	0.522	7.1162e-45	SNX6	3.7734e-47	Other Gene FDR<0.05
3.5916e-49	0.0598253	0.729	0.796	7.74889e-45	SAP18	4.08321e-47	Other Gene FDR<0.05
3.70708e-49	-0.166432	0.865	0.934	7.99802e-45	ITM2B	4.18831e-47	Other Gene FDR<0.05
7.30841e-49	0.17334	0.27	0.255	1.57679e-44	METRNL	8.20618e-47	Other Gene FDR<0.05
8.0257e-49	-0.134877	0.151	0.257	1.73155e-44	EGFR-AS1	8.95629e-47	Other Gene FDR<0.05
9.3317e-49	-0.0758639	0.73	0.837	2.01331e-44	SKP1	1.03502e-46	Other Gene FDR<0.05
1.37356e-48	-0.0294347	0.817	0.906	2.96345e-44	TMEM59	1.51424e-46	Other Gene FDR<0.05
1.47584e-48	-0.293505	0.276	0.4	3.18413e-44	UGT2B17	1.6172e-46	Other Gene FDR<0.05
1.49341e-48	-0.112669	0.923	0.97	3.22203e-44	LDHA	1.62665e-46	Other Gene FDR<0.05
1.52018e-48	-0.176107	0.258	0.38	3.27978e-44	MME	1.64595e-46	Other Gene FDR<0.05
2.51829e-48	0.125057	0.763	0.815	5.43322e-44	MORF4L1	2.71052e-46	Other Gene FDR<0.05
4.60735e-48	0.160304	0.246	0.232	9.94036e-44	PHACTR4	4.92986e-46	Other Gene FDR<0.05
4.74745e-48	-0.0272477	0.518	0.636	1.02426e-43	TSPAN13	5.05006e-46	Other Gene FDR<0.05
1.00761e-47	-0.0680266	0.644	0.759	2.17392e-43	CMPK1	1.06561e-45	Other Gene FDR<0.05
1.10444e-47	0.222933	0.28	0.192	2.38282e-43	C19orf66	1.16126e-45	Other Gene FDR<0.05
1.27362e-47	-0.0432793	0.754	0.848	2.74783e-43	BTF3	1.33144e-45	Other Gene FDR<0.05
1.98184e-47	0.149682	0.279	0.277	4.27582e-43	TRIM56	2.05998e-45	Other Gene FDR<0.05
2.06203e-47	0.11728	0.699	0.736	4.44882e-43	LGALS3BP	2.13115e-45	Other Gene FDR<0.05
3.02252e-47	0.118795	0.582	0.648	6.52109e-43	SON	3.1062e-45	Other Gene FDR<0.05
4.31024e-47	-0.131945	0.303	0.425	9.29933e-43	PAG1	4.40467e-45	Other Gene FDR<0.05
1.303e-46	0.0798528	0.657	0.728	2.81122e-42	LSR	1.32411e-44	Other Gene FDR<0.05
1.3481e-46	0.103643	0.617	0.672	2.90852e-42	CD68	1.36233e-44	Other Gene FDR<0.05
1.45554e-46	0.0471818	0.564	0.647	3.14033e-42	AGR3	1.46278e-44	Other Gene FDR<0.05
2.32737e-46	-0.132105	0.962	0.976	5.02131e-42	COX7C	2.32609e-44	Other Gene FDR<0.05
3.19518e-46	-0.131213	0.323	0.447	6.8936e-42	GAL3ST1	3.17597e-44	Other Gene FDR<0.05
4.67501e-46	-0.217985	0.33	0.455	1.00863e-41	PCK1	4.62165e-44	Other Gene FDR<0.05
4.74625e-46	-0.0243964	0.623	0.727	1.024e-41	CXADR	4.66672e-44	Other Gene FDR<0.05
6.2108e-46	0.180619	0.221	0.198	1.33998e-41	CCL28	6.07389e-44	Other Gene FDR<0.05
6.38241e-46	0.0652757	0.619	0.683	1.37701e-41	CD2AP	6.20835e-44	Other Gene FDR<0.05
7.92239e-46	0.0923183	0.61	0.675	1.70926e-41	ANXA3	7.66534e-44	Other Gene FDR<0.05
1.39063e-45	0.170791	0.361	0.353	3.00028e-41	SMARCA5	1.33839e-43	Other Gene FDR<0.05
1.61813e-45	0.0496758	0.531	0.621	3.49111e-41	KLF5	1.54915e-43	Other Gene FDR<0.05
1.69231e-45	-0.171564	0.354	0.472	3.65116e-41	GABRA2	1.61168e-43	Other Gene FDR<0.05
2.05406e-45	0.626219	0.351	0.381	4.43164e-41	HIST1H4C	1.94601e-43	Other Gene FDR<0.05
3.81263e-45	-0.0748544	0.649	0.759	8.22574e-41	BZW1	3.59335e-43	Other Gene FDR<0.05
1.02283e-44	0.0958535	0.822	0.894	2.20676e-40	EIF4A2	9.59038e-43	Other Gene FDR<0.05
1.1561e-44	-0.0963496	0.416	0.542	2.49429e-40	APOBEC1	1.07844e-42	Other Gene FDR<0.05
3.19393e-44	0.0857372	0.728	0.774	6.8909e-40	LAPTM4A	2.96416e-42	Other Gene FDR<0.05
5.07349e-44	0.0165942	0.65	0.73	1.0946e-39	HSP90AB1	4.6846e-42	Other Gene FDR<0.05
5.26012e-44	0.108961	0.172	0.089	1.13487e-39	PXK	4.8324e-42	Other Gene FDR<0.05
5.84366e-44	0.0722646	0.593	0.655	1.26077e-39	DDX5	5.34152e-42	Other Gene FDR<0.05
8.20703e-44	0.206445	0.286	0.201	1.77067e-39	PARP12	7.4643e-42	Other Gene FDR<0.05
1.23218e-43	0.0953233	0.064	0.016	2.65844e-39	IFI16	1.1151e-41	ISG FDR < 0.05
1.37528e-43	-0.221877	0.978	0.986	2.96718e-39	TSPAN8	1.23844e-41	Other Gene FDR<0.05
1.49266e-43	-0.30168	0.6	0.694	3.2204e-39	SCD	1.33751e-41	Other Gene FDR<0.05
1.67247e-43	-0.167464	0.914	0.963	3.60836e-39	TPT1	1.49129e-41	Other Gene FDR<0.05
1.71728e-43	-0.167009	0.391	0.514	3.70504e-39	ABCG2	1.52377e-41	Other Gene FDR<0.05
3.49035e-43	0.145461	0.558	0.593	7.53043e-39	ETS2	3.08201e-41	Other Gene FDR<0.05
4.69515e-43	-0.0538124	0.204	0.299	1.01298e-38	MAF	4.12584e-41	Other Gene FDR<0.05
7.94305e-43	0.171944	0.219	0.139	1.71371e-38	TRIM5	6.94635e-41	Other Gene FDR<0.05
9.3205e-43	-0.120736	0.704	0.808	2.0109e-38	HLA-DRB1	8.11195e-41	Other Gene FDR<0.05
9.62292e-43	0.0589095	0.764	0.833	2.07614e-38	PRSS8	8.33528e-41	Other Gene FDR<0.05
1.35373e-42	0.0616843	0.862	0.907	2.92066e-38	CLIC1	1.16703e-40	Other Gene FDR<0.05
1.36191e-42	0.0720724	0.672	0.732	2.93831e-38	OPTN	1.16854e-40	Other Gene FDR<0.05
1.70757e-42	0.0289053	0.032	0.002	3.68408e-38	LMO2	1.45825e-40	Other Gene FDR<0.05
2.47382e-42	0.179119	0.873	0.903	5.33726e-38	CDC42	2.10275e-40	Other Gene FDR<0.05
4.29589e-42	0.201593	0.353	0.334	9.26838e-38	GSDMB	3.63452e-40	Other Gene FDR<0.05
7.68075e-42	0.133981	0.948	0.955	1.65712e-37	SAT1	6.46819e-40	Other Gene FDR<0.05
9.4912e-42	-0.0658295	0.62	0.731	2.04773e-37	SNX3	7.95598e-40	Other Gene FDR<0.05
1.33953e-41	0.135212	0.77	0.809	2.89003e-37	HMGB1	1.11771e-39	Other Gene FDR<0.05
1.79999e-41	0.0749613	0.771	0.837	3.88347e-37	SPINT1	1.49506e-39	Other Gene FDR<0.05
1.88104e-41	0.0638208	0.093	0.035	4.05835e-37	SCAMP1-AS1	1.55528e-39	Other Gene FDR<0.05
2.55184e-41	0.125551	0.18	0.096	5.5056e-37	IFIT5	2.10036e-39	ISG FDR < 0.05
2.61167e-41	-0.142079	0.488	0.608	5.63469e-37	TFPI	2.13993e-39	Other Gene FDR<0.05
2.67851e-41	0.142953	0.657	0.695	5.77889e-37	CSNK1A1	2.18485e-39	Other Gene FDR<0.05
2.72285e-41	-0.156088	0.379	0.5	5.87455e-37	SI	2.2111e-39	Other Gene FDR<0.05
2.97914e-41	-0.146888	0.348	0.467	6.42749e-37	LIPA	2.40847e-39	Other Gene FDR<0.05
3.5806e-41	-0.0798593	0.628	0.736	7.72515e-37	LMO7	2.88191e-39	Other Gene FDR<0.05
3.9457e-41	-0.137114	0.297	0.411	8.51284e-37	MKNK2	3.16177e-39	Other Gene FDR<0.05
5.22148e-41	0.0515148	0.735	0.811	1.12654e-36	DAD1	4.16574e-39	Other Gene FDR<0.05
6.70197e-41	0.165877	0.216	0.134	1.44595e-36	NMI	5.32353e-39	ISG FDR < 0.05
1.60122e-40	0.180642	0.461	0.45	3.45464e-36	TAP1	1.26636e-38	ISG FDR < 0.05
1.73287e-40	-0.0309437	0.684	0.778	3.73866e-36	PDLIM1	1.36454e-38	Other Gene FDR<0.05
2.01918e-40	0.0521226	0.682	0.747	4.35638e-36	NDUFV2	1.58314e-38	Other Gene FDR<0.05
2.53655e-40	0.0485469	0.687	0.753	5.4726e-36	ACTN4	1.98025e-38	Other Gene FDR<0.05
2.63864e-40	0.0911169	0.602	0.651	5.69286e-36	SCARB2	2.05115e-38	Other Gene FDR<0.05
3.07078e-40	-0.110141	0.686	0.792	6.62521e-36	CAPZA2	2.37691e-38	Other Gene FDR<0.05
3.70867e-40	0.0499041	0.644	0.707	8.00145e-36	HNRNPC	2.8585e-38	Other Gene FDR<0.05
4.01704e-40	0.110395	0.732	0.787	8.66676e-36	MISP	3.08312e-38	Other Gene FDR<0.05
5.15445e-40	0.0433001	0.895	0.902	1.11207e-35	HLA-B	3.93947e-38	ISG FDR < 0.05
5.98553e-40	0.138089	0.758	0.794	1.29138e-35	RRBP1	4.55552e-38	Other Gene FDR<0.05
7.02318e-40	0.0303713	0.615	0.694	1.51525e-35	TPD52	5.32299e-38	Other Gene FDR<0.05
1.00309e-39	0.0790227	0.546	0.624	2.16417e-35	GADD45A	7.57105e-38	Other Gene FDR<0.05
1.68112e-39	0.125631	0.182	0.118	3.62703e-35	ZCCHC2	1.26362e-37	Other Gene FDR<0.05
1.85616e-39	0.0621195	0.714	0.771	4.00467e-35	ITGB1	1.38945e-37	Other Gene FDR<0.05
1.97146e-39	0.0768005	0.649	0.723	4.25343e-35	PSAP	1.46971e-37	Other Gene FDR<0.05
2.04804e-39	0.0186329	0.641	0.727	4.41864e-35	SLC44A4	1.52056e-37	Other Gene FDR<0.05
2.92582e-39	-0.01388	0.533	0.631	6.31245e-35	CD46	2.16344e-37	Other Gene FDR<0.05
3.07139e-39	-0.11178	0.154	0.245	6.62653e-35	ZNF395	2.26189e-37	Other Gene FDR<0.05
3.12874e-39	0.0283517	0.642	0.727	6.75026e-35	KDELR2	2.29483e-37	Other Gene FDR<0.05
3.42713e-39	-0.163169	0.287	0.399	7.39403e-35	ACE2	2.50359e-37	Other Gene FDR<0.05
4.5517e-39	-0.163268	0.614	0.721	9.82028e-35	ANXA4	3.31181e-37	Other Gene FDR<0.05
5.38661e-39	-0.156575	0.469	0.58	1.16216e-34	MGST2	3.90368e-37	Other Gene FDR<0.05
5.89383e-39	0.0250256	0.825	0.889	1.27159e-34	EZR	4.25431e-37	Other Gene FDR<0.05
6.09722e-39	0.117963	0.818	0.852	1.31548e-34	USMG5	4.37387e-37	Other Gene FDR<0.05
6.10755e-39	0.169659	0.236	0.172	1.3177e-34	DTX3L	4.37387e-37	Other Gene FDR<0.05
8.42456e-39	-0.130715	0.494	0.609	1.8176e-34	PPP1CC	6.00952e-37	Other Gene FDR<0.05
1.0807e-38	-0.0335098	0.627	0.726	2.3316e-34	CHMP2B	7.67885e-37	Other Gene FDR<0.05
1.65243e-38	0.120809	0.844	0.893	3.56512e-34	KRT20	1.16956e-36	Other Gene FDR<0.05
2.14701e-38	-0.0456588	0.617	0.725	4.63218e-34	EGLN3	1.51373e-36	Other Gene FDR<0.05
2.30427e-38	-0.0150749	0.639	0.73	4.97146e-34	ARPC5	1.61833e-36	Other Gene FDR<0.05
3.82867e-38	-0.0210191	0.587	0.689	8.26035e-34	BNIP3L	2.67859e-36	Other Gene FDR<0.05
4.19842e-38	0.0913824	0.884	0.91	9.05809e-34	CLDN7	2.92602e-36	Other Gene FDR<0.05
4.29205e-38	-0.119571	0.791	0.874	9.26009e-34	VDAC1	2.97986e-36	Other Gene FDR<0.05
4.31046e-38	-0.0965998	0.575	0.686	9.29981e-34	ATP1B3	2.98126e-36	Other Gene FDR<0.05
4.54976e-38	0.313226	0.793	0.801	9.8161e-34	PPP1CB	3.13485e-36	Other Gene FDR<0.05
5.08018e-38	0.301824	0.548	0.529	1.09605e-33	HNRNPH1	3.48711e-36	Other Gene FDR<0.05
6.7966e-38	0.135077	0.738	0.787	1.46637e-33	TMC5	4.64775e-36	Other Gene FDR<0.05
8.10557e-38	0.0530969	0.074	0.024	1.74878e-33	POGLUT1	5.52211e-36	Other Gene FDR<0.05
8.19556e-38	0.00915828	0.6	0.694	1.76819e-33	EFNA1	5.56258e-36	Other Gene FDR<0.05
8.44814e-38	0.178265	0.596	0.599	1.82269e-33	RABAC1	5.7127e-36	Other Gene FDR<0.05
9.18558e-38	0.0607801	0.547	0.604	1.98179e-33	KIF5B	6.18836e-36	Other Gene FDR<0.05
9.43836e-38	0.131388	0.709	0.745	2.03633e-33	ATP6V0B	6.33519e-36	Other Gene FDR<0.05
1.06241e-37	0.167103	0.906	0.915	2.29214e-33	CLDN4	7.10484e-36	Other Gene FDR<0.05
1.07748e-37	0.0488072	0.57	0.643	2.32467e-33	PAPOLA	7.17927e-36	Other Gene FDR<0.05
1.30933e-37	-0.0692172	0.667	0.771	2.82488e-33	PCBP1	8.69222e-36	Other Gene FDR<0.05
1.70188e-37	-0.100419	0.638	0.744	3.67181e-33	BTG1	1.12572e-35	Other Gene FDR<0.05
2.05073e-37	-0.124637	0.668	0.771	4.42446e-33	TM4SF4	1.35155e-35	Other Gene FDR<0.05
2.33282e-37	-0.229418	0.619	0.724	5.03307e-33	FABP2	1.53192e-35	Other Gene FDR<0.05
2.59253e-37	-0.0757508	0.557	0.659	5.59338e-33	PSMA4	1.69634e-35	Other Gene FDR<0.05
2.87053e-37	0.051842	0.667	0.74	6.19316e-33	FAM96B	1.8715e-35	Other Gene FDR<0.05
2.9613e-37	-0.01736	0.203	0.281	6.38901e-33	CREB3L3	1.92379e-35	Other Gene FDR<0.05
3.07866e-37	0.0216842	0.694	0.775	6.6422e-33	NOP10	1.99291e-35	Other Gene FDR<0.05
3.13291e-37	-0.221223	0.336	0.439	6.75926e-33	PEPD	2.02084e-35	Other Gene FDR<0.05
3.41267e-37	-0.279106	0.862	0.906	7.36284e-33	RBP2	2.19352e-35	Other Gene FDR<0.05
4.18732e-37	-0.0861052	0.457	0.572	9.03413e-33	MOB1A	2.68195e-35	Other Gene FDR<0.05
5.71532e-37	-0.194224	0.462	0.567	1.23308e-32	OAT	3.64778e-35	Other Gene FDR<0.05
5.89216e-37	-0.0188492	0.624	0.718	1.27123e-32	INSIG1	3.74749e-35	Other Gene FDR<0.05
6.20381e-37	-0.139864	0.392	0.501	1.33847e-32	SCOC	3.93196e-35	Other Gene FDR<0.05
6.57951e-37	-0.00877277	0.612	0.699	1.41953e-32	CAP1	4.1556e-35	Other Gene FDR<0.05
8.20487e-37	-0.0270884	0.665	0.755	1.7702e-32	SUB1	5.16424e-35	Other Gene FDR<0.05
8.4993e-37	-0.114032	0.535	0.648	1.83372e-32	HIGD1A	5.33111e-35	Other Gene FDR<0.05
8.55178e-37	0.117645	0.552	0.597	1.84505e-32	XBP1	5.3456e-35	Other Gene FDR<0.05
9.69221e-37	-0.222843	0.504	0.611	2.09109e-32	HPGD	6.03771e-35	Other Gene FDR<0.05
1.28871e-36	-0.0180522	0.62	0.714	2.78038e-32	TMED10	8.00053e-35	Other Gene FDR<0.05
1.87639e-36	-0.0187886	0.5	0.597	4.0483e-32	TOP1	1.16093e-34	Other Gene FDR<0.05
2.25417e-36	0.305099	0.47	0.435	4.86337e-32	TYMP	1.3881e-34	Other Gene FDR<0.05
2.25881e-36	-0.0314388	0.62	0.713	4.87338e-32	UBE2B	1.3881e-34	Other Gene FDR<0.05
2.52267e-36	-0.140923	0.268	0.369	5.44267e-32	RNF128	1.54503e-34	Other Gene FDR<0.05
4.98656e-36	0.0265775	0.544	0.618	1.07585e-31	EPS8	3.04381e-34	Other Gene FDR<0.05
5.77181e-36	0.121587	0.831	0.863	1.24527e-31	DSTN	3.51135e-34	Other Gene FDR<0.05
6.02962e-36	0.14305	0.764	0.804	1.30089e-31	PDIA3	3.65596e-34	Other Gene FDR<0.05
8.21913e-36	0.159895	0.241	0.154	1.77328e-31	PRKD2	4.96698e-34	Other Gene FDR<0.05
9.03609e-36	0.109188	0.761	0.801	1.94954e-31	TAX1BP1	5.4426e-34	Other Gene FDR<0.05
1.16437e-35	0.0924115	0.605	0.663	2.51212e-31	HNRNPA2B1	6.99005e-34	Other Gene FDR<0.05
1.30709e-35	-0.143959	0.408	0.515	2.82004e-31	MXI1	7.82104e-34	Other Gene FDR<0.05
1.31255e-35	0.0324767	0.04	0.007	2.83182e-31	SLC15A3	7.82794e-34	Other Gene FDR<0.05
1.44798e-35	-0.0892288	0.629	0.734	3.12401e-31	OCIAD2	8.60742e-34	Other Gene FDR<0.05
1.72861e-35	0.223629	0.164	0.112	3.72948e-31	HRASLS2	1.02422e-33	Other Gene FDR<0.05
1.76089e-35	0.35786	0.583	0.59	3.79913e-31	PPP1R15A	1.03996e-33	Other Gene FDR<0.05
1.77204e-35	-0.0125834	0.657	0.743	3.82318e-31	SEPW1	1.04315e-33	Other Gene FDR<0.05
1.98851e-35	-0.00353788	0.607	0.687	4.2902e-31	PTP4A2	1.1668e-33	Other Gene FDR<0.05
2.00117e-35	0.0972091	0.735	0.788	4.31753e-31	COPE	1.17046e-33	Other Gene FDR<0.05
2.18924e-35	0.108063	0.798	0.838	4.72329e-31	GUK1	1.27636e-33	Other Gene FDR<0.05
2.47876e-35	0.0215099	0.684	0.767	5.34793e-31	APLP2	1.44053e-33	Other Gene FDR<0.05
2.62625e-35	0.048788	0.734	0.785	5.66614e-31	RBCK1	1.52139e-33	Other Gene FDR<0.05
5.13798e-35	0.153157	0.806	0.831	1.10852e-30	TPM1	2.96698e-33	Other Gene FDR<0.05
5.9309e-35	-0.193358	0.488	0.598	1.27959e-30	SLC2A1	3.41402e-33	Other Gene FDR<0.05
6.09892e-35	-0.120482	0.806	0.88	1.31584e-30	UBA52	3.49966e-33	Other Gene FDR<0.05
7.93565e-35	0.116967	0.464	0.473	1.71212e-30	NAMPT	4.53929e-33	Other Gene FDR<0.05
8.74356e-35	-0.0225081	0.649	0.742	1.88642e-30	ATP6V1G1	4.98575e-33	Other Gene FDR<0.05
9.41022e-35	-0.0549044	0.669	0.762	2.03025e-30	SDCBP	5.34912e-33	Other Gene FDR<0.05
1.00353e-34	0.101663	0.65	0.701	2.16512e-30	CDKN1A	5.68669e-33	Other Gene FDR<0.05
1.00766e-34	0.0816859	0.73	0.79	2.17403e-30	MAP1LC3B	5.69234e-33	Other Gene FDR<0.05
1.28634e-34	-0.0693814	0.476	0.574	2.77528e-30	BHLHE40	7.24412e-33	Other Gene FDR<0.05
1.46745e-34	-0.01013	0.678	0.77	3.16603e-30	NPC2	8.23856e-33	Other Gene FDR<0.05
2.0145e-34	-0.0225007	0.635	0.728	4.34628e-30	C12orf75	1.1275e-32	Other Gene FDR<0.05
2.06281e-34	0.0150373	0.509	0.583	4.4505e-30	GDI2	1.151e-32	Other Gene FDR<0.05
2.19171e-34	-0.0846579	0.562	0.669	4.72862e-30	SAR1B	1.21918e-32	Other Gene FDR<0.05
2.5434e-34	0.111768	0.706	0.755	5.4874e-30	ACADVL	1.4105e-32	Other Gene FDR<0.05
2.55826e-34	0.123781	0.504	0.544	5.51945e-30	CIRBP	1.41443e-32	Other Gene FDR<0.05
2.63415e-34	-0.0955769	0.726	0.819	5.68319e-30	MALL	1.45198e-32	Other Gene FDR<0.05
3.00237e-34	0.0066748	0.631	0.718	6.47761e-30	MRPL14	1.64994e-32	Other Gene FDR<0.05
3.1661e-34	-0.192881	0.979	0.985	6.83087e-30	FTL	1.73468e-32	Other Gene FDR<0.05
3.20385e-34	0.162568	0.236	0.166	6.91231e-30	SP140L	1.75009e-32	Other Gene FDR<0.05
3.35032e-34	0.0569183	0.814	0.874	7.22831e-30	CIB1	1.82462e-32	Other Gene FDR<0.05
3.64857e-34	0.139149	0.63	0.679	7.87179e-30	RSRC2	1.98112e-32	Other Gene FDR<0.05
4.21659e-34	0.220098	0.26	0.275	9.09729e-30	CTC-425F1.4	2.28273e-32	Other Gene FDR<0.05
5.03195e-34	-0.286453	0.184	0.274	1.08564e-29	CDKN2B-AS1	2.71606e-32	Other Gene FDR<0.05
5.23925e-34	0.0292661	0.622	0.697	1.13037e-29	ANXA11	2.81958e-32	Other Gene FDR<0.05
5.64175e-34	0.020065	0.54	0.621	1.21721e-29	SPTBN1	3.02724e-32	Other Gene FDR<0.05
6.07927e-34	-0.34102	0.572	0.677	1.3116e-29	FABP6	3.25241e-32	Other Gene FDR<0.05
6.45495e-34	-0.14612	0.209	0.304	1.39266e-29	SLC7A7	3.44327e-32	Other Gene FDR<0.05
9.14041e-34	0.0173295	0.595	0.671	1.97204e-29	CTNNA1	4.84828e-32	Other Gene FDR<0.05
9.14216e-34	-0.129243	0.279	0.375	1.97242e-29	AC090498.1	4.84828e-32	Other Gene FDR<0.05
9.42898e-34	0.0999055	0.547	0.607	2.0343e-29	QSOX1	4.98585e-32	Other Gene FDR<0.05
1.08286e-33	-0.0454112	0.469	0.571	2.33627e-29	DRAM2	5.70934e-32	Other Gene FDR<0.05
1.62006e-33	-0.0403538	0.159	0.241	3.49528e-29	HLA-DRB5	8.51702e-32	Other Gene FDR<0.05
1.64082e-33	-0.0750528	0.371	0.474	3.54008e-29	SLC51B	8.60132e-32	Other Gene FDR<0.05
1.91346e-33	-0.0709452	0.567	0.67	4.1283e-29	ARL6IP5	1.00017e-31	Other Gene FDR<0.05
2.45388e-33	-0.020081	0.644	0.734	5.29426e-29	RAB1A	1.27897e-31	Other Gene FDR<0.05
2.58908e-33	0.251921	0.288	0.195	5.58594e-29	S100P	1.34558e-31	Other Gene FDR<0.05
2.99397e-33	-0.105366	0.685	0.781	6.45949e-29	GLRX	1.55158e-31	Other Gene FDR<0.05
3.07406e-33	0.0199873	0.78	0.844	6.63229e-29	TXN	1.58856e-31	Other Gene FDR<0.05
3.33208e-33	0.123112	0.732	0.782	7.18896e-29	LAMTOR5	1.71701e-31	Other Gene FDR<0.05
3.83833e-33	-0.0611482	0.552	0.656	8.2812e-29	PPP1R14D	1.9723e-31	Other Gene FDR<0.05
4.78437e-33	0.0198995	0.655	0.737	1.03223e-28	FHL2	2.45149e-31	Other Gene FDR<0.05
5.82251e-33	-0.0661163	0.17	0.254	1.25621e-28	C2orf88	2.97504e-31	Other Gene FDR<0.05
5.91144e-33	0.0717791	0.535	0.593	1.27539e-28	APP	3.01202e-31	Other Gene FDR<0.05
5.96812e-33	0.0446017	0.764	0.825	1.28762e-28	POMP	3.03241e-31	Other Gene FDR<0.05
7.34665e-33	-0.0875264	0.691	0.785	1.58504e-28	HSP90AA1	3.72244e-31	Other Gene FDR<0.05
9.47108e-33	-0.0114658	0.574	0.656	2.04339e-28	KDELR1	4.78553e-31	Other Gene FDR<0.05
1.04165e-32	-0.100498	0.09	0.158	2.24735e-28	TMPRSS15	5.24863e-31	Other Gene FDR<0.05
1.07981e-32	-0.124654	0.455	0.556	2.32968e-28	PLEKHA1	5.42588e-31	Other Gene FDR<0.05
1.21601e-32	-0.0369494	0.618	0.716	2.62355e-28	SLC22A18	6.09347e-31	Other Gene FDR<0.05
1.25053e-32	0.134656	0.946	0.961	2.69802e-28	UBC	6.24921e-31	Other Gene FDR<0.05
1.40461e-32	-0.115739	0.191	0.283	3.03044e-28	FLJ22763	6.99994e-31	Other Gene FDR<0.05
1.43073e-32	0.0876231	0.576	0.62	3.08681e-28	SBDS	7.11067e-31	Other Gene FDR<0.05
1.6434e-32	0.0322884	0.843	0.895	3.54564e-28	CD164	8.14537e-31	Other Gene FDR<0.05
1.71514e-32	0.155833	0.652	0.675	3.70041e-28	TMED9	8.47782e-31	Other Gene FDR<0.05
1.75369e-32	0.0276662	0.625	0.692	3.78359e-28	LMNA	8.6449e-31	Other Gene FDR<0.05
2.29703e-32	0.068428	0.657	0.721	4.95585e-28	P4HA1	1.12927e-30	Other Gene FDR<0.05
2.34418e-32	-0.0326777	0.584	0.68	5.05757e-28	FAM3C	1.14934e-30	Other Gene FDR<0.05
2.36949e-32	-0.201846	0.545	0.636	5.11217e-28	PLIN2	1.15863e-30	Other Gene FDR<0.05
2.63814e-32	0.0050629	0.605	0.69	5.69179e-28	YWHAH	1.28654e-30	Other Gene FDR<0.05
2.80739e-32	-0.0876884	0.262	0.358	6.05695e-28	ERICH4	1.36541e-30	Other Gene FDR<0.05
3.05848e-32	0.0621255	0.043	0.01	6.59866e-28	SST	1.48356e-30	Other Gene FDR<0.05
3.22151e-32	-0.00493441	0.59	0.672	6.9504e-28	TMEM50A	1.55849e-30	Other Gene FDR<0.05
3.65514e-32	-0.0861883	0.579	0.683	7.88595e-28	MPC2	1.76358e-30	Other Gene FDR<0.05
4.04214e-32	-0.116184	0.668	0.761	8.72092e-28	CHCHD10	1.94515e-30	Other Gene FDR<0.05
4.89863e-32	-0.0246859	0.594	0.686	1.05688e-27	UGP2	2.35108e-30	Other Gene FDR<0.05
5.58879e-32	0.0712262	0.609	0.679	1.20578e-27	TSTD1	2.67527e-30	Other Gene FDR<0.05
6.68158e-32	0.224301	0.815	0.829	1.44155e-27	TMED2	3.18997e-30	Other Gene FDR<0.05
7.95113e-32	0.182743	0.683	0.701	1.71546e-27	ARF6	3.78615e-30	Other Gene FDR<0.05
8.8265e-32	-0.0745699	0.512	0.616	1.90432e-27	PGRMC1	4.19201e-30	Other Gene FDR<0.05
9.11101e-32	0.0476992	0.605	0.673	1.9657e-27	PCBP2	4.31587e-30	Other Gene FDR<0.05
1.01199e-31	0.0506971	0.598	0.671	2.18336e-27	TSC22D1	4.78131e-30	Other Gene FDR<0.05
1.08736e-31	-0.0241705	0.606	0.698	2.34598e-27	SF3B6	5.12412e-30	Other Gene FDR<0.05
1.20781e-31	0.152543	0.282	0.259	2.60585e-27	TRIM38	5.67701e-30	Other Gene FDR<0.05
1.4206e-31	-0.100801	0.519	0.624	3.06495e-27	NUDT4	6.65998e-30	Other Gene FDR<0.05
1.79318e-31	-0.00532226	0.611	0.697	3.86878e-27	KLF6	8.38506e-30	Other Gene FDR<0.05
2.3275e-31	-0.154873	0.944	0.964	5.02157e-27	S100A10	1.08557e-29	Other Gene FDR<0.05
2.50176e-31	0.101552	0.167	0.097	5.39755e-27	STARD5	1.16386e-29	Other Gene FDR<0.05
2.50861e-31	0.00105028	0.685	0.765	5.41232e-27	TMEM45B	1.16407e-29	Other Gene FDR<0.05
2.55497e-31	0.0360738	0.567	0.642	5.51234e-27	TUBB4B	1.18257e-29	Other Gene FDR<0.05
3.08354e-31	-0.0325922	0.789	0.868	6.65274e-27	OST4	1.42359e-29	Other Gene FDR<0.05
3.73097e-31	-0.199829	0.114	0.188	8.04958e-27	HLA-DRA	1.71814e-29	Other Gene FDR<0.05
4.07689e-31	0.257123	0.636	0.598	8.7959e-27	AREG	1.87269e-29	Other Gene FDR<0.05
4.20454e-31	0.0971051	0.523	0.576	9.0713e-27	MYH14	1.92306e-29	Other Gene FDR<0.05
4.20769e-31	0.0323681	0.825	0.874	9.07808e-27	GNG5	1.92306e-29	Other Gene FDR<0.05
4.53608e-31	0.0189527	0.582	0.66	9.7866e-27	YWHAB	2.06795e-29	Other Gene FDR<0.05
4.7735e-31	-0.120753	0.265	0.354	1.02988e-26	SORL1	2.17075e-29	Other Gene FDR<0.05
4.81964e-31	0.150633	0.526	0.54	1.03984e-26	SARS	2.18626e-29	Other Gene FDR<0.05
4.85175e-31	0.0612115	0.662	0.722	1.04677e-26	TMBIM1	2.19536e-29	Other Gene FDR<0.05
5.18616e-31	0.114534	0.83	0.864	1.11892e-26	SDCBP2	2.34085e-29	Other Gene FDR<0.05
5.22475e-31	0.0641113	0.038	0.008	1.12724e-26	NOS2	2.35243e-29	ISG FDR < 0.05
5.42917e-31	-0.0103338	0.477	0.569	1.17134e-26	ABHD3	2.43843e-29	Other Gene FDR<0.05
5.87537e-31	0.136805	0.892	0.909	1.26761e-26	ELF3	2.63234e-29	Other Gene FDR<0.05
5.95027e-31	-0.118268	0.588	0.688	1.28377e-26	ALDH2	2.65935e-29	Other Gene FDR<0.05
6.00275e-31	0.118674	0.336	0.361	1.29509e-26	SFPQ	2.67623e-29	Other Gene FDR<0.05
6.60406e-31	0.0344916	0.621	0.689	1.42483e-26	PSMD8	2.93711e-29	Other Gene FDR<0.05
6.66009e-31	-0.0578213	0.555	0.653	1.43692e-26	NDFIP2	2.95481e-29	Other Gene FDR<0.05
7.09498e-31	0.0730419	0.857	0.895	1.53074e-26	SRP14	3.14009e-29	Other Gene FDR<0.05
7.19988e-31	-0.071914	0.607	0.703	1.55338e-26	CYCS	3.17878e-29	Other Gene FDR<0.05
8.09483e-31	-0.143683	0.726	0.801	1.74646e-26	VIL1	3.56525e-29	Other Gene FDR<0.05
8.26596e-31	-0.0538679	0.617	0.713	1.78338e-26	ARPC1A	3.63183e-29	Other Gene FDR<0.05
9.96681e-31	0.056089	0.791	0.856	2.15034e-26	SRI	4.36858e-29	Other Gene FDR<0.05
1.04279e-30	0.137102	0.227	0.148	2.24981e-26	CNP	4.55968e-29	Other Gene FDR<0.05
1.07422e-30	0.162739	0.565	0.594	2.31762e-26	SET	4.68585e-29	Other Gene FDR<0.05
1.15931e-30	-0.0814649	0.404	0.508	2.50121e-26	ANKRD9	5.04494e-29	Other Gene FDR<0.05
1.17132e-30	0.0741874	0.465	0.519	2.52712e-26	CTNND1	5.08504e-29	Other Gene FDR<0.05
1.34992e-30	0.115281	0.673	0.72	2.91245e-26	CHMP4B	5.84644e-29	Other Gene FDR<0.05
1.358e-30	0.044044	0.648	0.71	2.92989e-26	PSMB1	5.86747e-29	Other Gene FDR<0.05
1.60863e-30	0.0144947	0.884	0.938	3.47062e-26	TMBIM6	6.93387e-29	Other Gene FDR<0.05
1.65902e-30	0.0178769	0.817	0.872	3.57934e-26	EEF2	7.13419e-29	Other Gene FDR<0.05
1.7974e-30	0.00595792	0.648	0.728	3.8779e-26	GHITM	7.71103e-29	Other Gene FDR<0.05
1.89277e-30	-0.0525905	0.622	0.715	4.08365e-26	DSG2	8.10105e-29	Other Gene FDR<0.05
2.173e-30	-0.187817	0.725	0.791	4.68826e-26	ALDOB	9.27862e-29	Other Gene FDR<0.05
2.23551e-30	-0.074049	0.462	0.565	4.82312e-26	RBM47	9.52318e-29	Other Gene FDR<0.05
2.31152e-30	0.0583544	0.624	0.686	4.98711e-26	MZT2B	9.82396e-29	Other Gene FDR<0.05
2.70268e-30	0.218181	0.327	0.249	5.83103e-26	PSMA6	1.14596e-28	Other Gene FDR<0.05
3.28542e-30	0.0744175	0.82	0.867	7.08829e-26	TCEB2	1.38964e-28	Other Gene FDR<0.05
3.29267e-30	-0.0697422	0.418	0.519	7.10393e-26	MEP1A	1.38964e-28	Other Gene FDR<0.05
3.48017e-30	-0.110066	0.445	0.549	7.50847e-26	INSIG2	1.46538e-28	Other Gene FDR<0.05
3.61154e-30	0.0843497	0.529	0.581	7.79189e-26	GCC2	1.51718e-28	Other Gene FDR<0.05
3.87191e-30	0.0147179	0.647	0.728	8.35364e-26	FAM177A1	1.62281e-28	Other Gene FDR<0.05
3.96975e-30	0.0208866	0.038	0.009	8.56473e-26	BISPR	1.65999e-28	Other Gene FDR<0.05
4.02141e-30	0.118876	0.618	0.651	8.6762e-26	SRRM1	1.67774e-28	Other Gene FDR<0.05
4.35267e-30	0.0939072	0.77	0.811	9.39088e-26	PSME1	1.81179e-28	Other Gene FDR<0.05
4.55198e-30	0.127928	0.389	0.409	9.8209e-26	HNRNPAB	1.89042e-28	Other Gene FDR<0.05
4.65826e-30	-0.0963727	0.431	0.534	1.00502e-25	DECR1	1.93015e-28	Other Gene FDR<0.05
4.93379e-30	0.10109	0.821	0.87	1.06446e-25	C19orf33	2.03967e-28	Other Gene FDR<0.05
5.17367e-30	0.0877007	0.157	0.09	1.11622e-25	TOR1B	2.13399e-28	Other Gene FDR<0.05
6.03618e-30	-0.0854347	0.582	0.682	1.30231e-25	CDH1	2.48057e-28	Other Gene FDR<0.05
6.04118e-30	0.131515	0.497	0.527	1.30338e-25	KRT10	2.48057e-28	Other Gene FDR<0.05
8.24678e-30	-0.0946032	0.43	0.532	1.77924e-25	CNIH1	3.37858e-28	Other Gene FDR<0.05
9.93078e-30	0.160201	0.315	0.229	2.14257e-25	PML	4.05935e-28	ISG FDR < 0.05
1.03472e-29	-0.162031	0.579	0.674	2.2324e-25	MTTP	4.22007e-28	Other Gene FDR<0.05
1.20235e-29	-0.103327	0.212	0.298	2.59406e-25	LPCAT3	4.89276e-28	Other Gene FDR<0.05
1.21337e-29	0.0100296	0.567	0.65	2.61784e-25	COX7A2L	4.9266e-28	Other Gene FDR<0.05
1.33994e-29	0.115146	0.506	0.523	2.89092e-25	PDXK	5.42839e-28	Other Gene FDR<0.05
1.4053e-29	-0.0798708	0.308	0.406	3.03193e-25	IRF2BP2	5.68053e-28	Other Gene FDR<0.05
1.45326e-29	-0.0835097	0.594	0.692	3.13541e-25	PRDX6	5.86138e-28	Other Gene FDR<0.05
1.59286e-29	0.110886	0.47	0.491	3.43659e-25	PSMA3	6.4102e-28	Other Gene FDR<0.05
1.63994e-29	-0.0819386	0.35	0.449	3.53818e-25	LEAP2	6.58512e-28	Other Gene FDR<0.05
1.66378e-29	-0.00309448	0.774	0.84	3.58959e-25	ARPC2	6.66609e-28	Other Gene FDR<0.05
1.73522e-29	-0.104239	0.124	0.194	3.74374e-25	CDCA2	6.93707e-28	Other Gene FDR<0.05
1.91569e-29	0.104266	0.521	0.567	4.1331e-25	CA9	7.64174e-28	Other Gene FDR<0.05
1.9824e-29	0.003559	0.666	0.736	4.27702e-25	TM9SF3	7.89055e-28	Other Gene FDR<0.05
2.03306e-29	0.0480476	0.82	0.889	4.38633e-25	ERO1A	8.05696e-28	Other Gene FDR<0.05
2.03307e-29	-0.0788551	0.474	0.575	4.38634e-25	SLC25A24	8.05696e-28	Other Gene FDR<0.05
2.29577e-29	-0.0860078	0.187	0.272	4.95311e-25	FLVCR1	9.07826e-28	Other Gene FDR<0.05
2.35419e-29	-0.0552228	0.543	0.641	5.07916e-25	GNG12	9.28908e-28	Other Gene FDR<0.05
2.49209e-29	-0.0581213	0.186	0.268	5.37669e-25	TMEM37	9.81194e-28	Other Gene FDR<0.05
2.63008e-29	-0.086679	0.467	0.569	5.67439e-25	ACSL5	1.03329e-27	Other Gene FDR<0.05
2.89151e-29	0.100012	0.611	0.642	6.23844e-25	CAMK2N1	1.13355e-27	Other Gene FDR<0.05
3.04505e-29	-0.131394	0.34	0.433	6.56969e-25	COMT	1.19117e-27	Other Gene FDR<0.05
3.18511e-29	-0.0788128	0.201	0.288	6.87187e-25	TMCC1	1.24329e-27	Other Gene FDR<0.05
4.26944e-29	-0.109288	0.449	0.55	9.21131e-25	SLC35A3	1.66156e-27	Other Gene FDR<0.05
4.27492e-29	0.0417379	0.629	0.696	9.22314e-25	CTSB	1.66156e-27	Other Gene FDR<0.05
5.75287e-29	0.119194	0.745	0.781	1.24118e-24	ROMO1	2.23123e-27	Other Gene FDR<0.05
5.76618e-29	-0.0145186	0.436	0.529	1.24405e-24	HDHD3	2.23163e-27	Other Gene FDR<0.05
6.47064e-29	-0.110445	0.386	0.483	1.39604e-24	AK4	2.49896e-27	Other Gene FDR<0.05
7.18813e-29	0.0521383	0.535	0.594	1.55084e-24	MYO6	2.77017e-27	Other Gene FDR<0.05
7.65442e-29	-0.0502294	0.701	0.779	1.65144e-24	SLC25A3	2.94363e-27	Other Gene FDR<0.05
8.32348e-29	-0.00993213	0.549	0.636	1.79579e-24	ETFA	3.19418e-27	Other Gene FDR<0.05
8.41291e-29	0.139319	0.245	0.183	1.81508e-24	PHF11	3.2217e-27	Other Gene FDR<0.05
8.79984e-29	0.0694203	0.657	0.714	1.89856e-24	HSBP1	3.36279e-27	Other Gene FDR<0.05
9.94967e-29	-0.00400111	0.791	0.858	2.14664e-24	PLS1	3.79422e-27	Other Gene FDR<0.05
1.08971e-28	0.0431434	0.549	0.618	2.35104e-24	CCNL1	4.14681e-27	Other Gene FDR<0.05
1.10453e-28	-0.0326013	0.506	0.596	2.38302e-24	RAB10	4.19445e-27	Other Gene FDR<0.05
1.40872e-28	0.112994	0.605	0.647	3.03931e-24	EIF5A	5.33846e-27	Other Gene FDR<0.05
1.45987e-28	-0.0284259	0.567	0.658	3.14967e-24	DAZAP2	5.52079e-27	Other Gene FDR<0.05
1.52898e-28	0.0539415	0.019	0.001	3.29877e-24	RAET1L	5.77015e-27	Other Gene FDR<0.05
1.55214e-28	-0.0257068	0.454	0.546	3.34874e-24	DNAJC15	5.84542e-27	Other Gene FDR<0.05
1.56282e-28	0.0906937	0.755	0.804	3.37178e-24	MYDGF	5.87348e-27	Other Gene FDR<0.05
1.62048e-28	-0.0798373	0.412	0.512	3.49619e-24	CISD1	6.07765e-27	Other Gene FDR<0.05
1.65107e-28	-0.0472336	0.621	0.711	3.56217e-24	ARPC1B	6.17961e-27	Other Gene FDR<0.05
1.66823e-28	0.282158	0.232	0.223	3.5992e-24	HIP1R	6.23102e-27	Other Gene FDR<0.05
1.80066e-28	0.112484	0.581	0.611	3.88493e-24	CBX3	6.7119e-27	Other Gene FDR<0.05
1.8597e-28	0.0571186	0.77	0.827	4.0123e-24	PGK1	6.91777e-27	Other Gene FDR<0.05
1.95465e-28	0.0321747	0.559	0.631	4.21715e-24	RPN2	7.25613e-27	Other Gene FDR<0.05
2.15389e-28	0.0123144	0.652	0.719	4.64702e-24	HMGN1	7.96589e-27	Other Gene FDR<0.05
2.1546e-28	0.286028	0.502	0.477	4.64855e-24	WTAP	7.96589e-27	Other Gene FDR<0.05
2.39625e-28	0.0212483	0.739	0.808	5.16992e-24	PFDN5	8.84135e-27	Other Gene FDR<0.05
2.86159e-28	-0.10688	0.78	0.853	6.17388e-24	COX8A	1.05369e-26	Other Gene FDR<0.05
2.8901e-28	-0.10908	0.472	0.57	6.23538e-24	SERPINA1	1.06204e-26	Other Gene FDR<0.05
3.66431e-28	-0.0862303	0.388	0.486	7.90574e-24	CCNG2	1.34383e-26	Other Gene FDR<0.05
4.56478e-28	0.104539	0.015	0	9.8485e-24	CH25H	1.67069e-26	Other Gene FDR<0.05
5.21853e-28	0.0104781	0.503	0.588	1.1259e-23	TMEM120A	1.90612e-26	Other Gene FDR<0.05
5.49443e-28	-0.00569985	0.101	0.151	1.18542e-23	TPSG1	2.00288e-26	Other Gene FDR<0.05
5.98341e-28	-0.0344074	0.508	0.597	1.29092e-23	YWHAQ	2.17676e-26	Other Gene FDR<0.05
6.33484e-28	-0.069186	0.539	0.636	1.36674e-23	HIGD2A	2.30002e-26	Other Gene FDR<0.05
6.54721e-28	-0.0704258	0.739	0.821	1.41256e-23	TMEM256	2.37239e-26	Other Gene FDR<0.05
6.67423e-28	-0.0460393	0.478	0.576	1.43996e-23	FUOM	2.4136e-26	Other Gene FDR<0.05
7.05581e-28	-0.10818	0.864	0.924	1.52229e-23	SEC61G	2.54653e-26	Other Gene FDR<0.05
7.52958e-28	0.025689	0.393	0.466	1.62451e-23	PLEC	2.71214e-26	Other Gene FDR<0.05
8.38041e-28	-0.0379236	0.65	0.739	1.80807e-23	RNF7	3.01264e-26	Other Gene FDR<0.05
8.44533e-28	-0.104511	0.918	0.957	1.82208e-23	CFL1	3.02999e-26	Other Gene FDR<0.05
9.48748e-28	0.192435	0.255	0.28	2.04692e-23	FLCN	3.39719e-26	Other Gene FDR<0.05
9.67647e-28	0.0109586	0.465	0.544	2.0877e-23	MLLT4	3.45806e-26	Other Gene FDR<0.05
9.7686e-28	0.105339	0.825	0.857	2.10757e-23	TMA7	3.48413e-26	Other Gene FDR<0.05
1.04289e-27	-0.0200893	0.693	0.774	2.25004e-23	SERINC2	3.71237e-26	Other Gene FDR<0.05
1.10598e-27	0.235555	0.178	0.115	2.38614e-23	PRSS2	3.92924e-26	Other Gene FDR<0.05
1.11147e-27	-0.229808	0.492	0.575	2.39799e-23	PEBP1	3.94105e-26	Other Gene FDR<0.05
1.11518e-27	0.0221775	0.8	0.854	2.406e-23	GNB2L1	3.94652e-26	Other Gene FDR<0.05
1.22673e-27	0.0875458	0.431	0.47	2.64666e-23	PNRC2	4.33284e-26	Other Gene FDR<0.05
1.31748e-27	-0.0024492	0.524	0.606	2.84247e-23	STAU1	4.64438e-26	Other Gene FDR<0.05
1.43883e-27	-0.167403	0.318	0.412	3.10428e-23	KHK	5.06235e-26	Other Gene FDR<0.05
1.66796e-27	-0.108085	0.314	0.405	3.59863e-23	ANO6	5.85719e-26	Other Gene FDR<0.05
1.73694e-27	-0.0592535	0.51	0.608	3.74745e-23	YY1	6.08767e-26	Other Gene FDR<0.05
1.74544e-27	-3.40726e-05	0.496	0.578	3.76578e-23	AK2	6.10567e-26	Other Gene FDR<0.05
1.82989e-27	0.0349403	0.818	0.87	3.94799e-23	ARPC3	6.38881e-26	Other Gene FDR<0.05
1.84822e-27	-0.0326589	0.639	0.723	3.98754e-23	PPIA	6.44045e-26	Other Gene FDR<0.05
1.9828e-27	-0.0252488	0.684	0.766	4.27789e-23	DYNLRB1	6.89619e-26	Other Gene FDR<0.05
2.07789e-27	0.00260125	0.587	0.673	4.48304e-23	REEP3	7.21312e-26	Other Gene FDR<0.05
2.1817e-27	-0.00519015	0.59	0.679	4.70701e-23	MARCKS	7.55905e-26	Other Gene FDR<0.05
2.34787e-27	0.0658822	0.682	0.739	5.06553e-23	GPRC5A	8.11935e-26	Other Gene FDR<0.05
2.50967e-27	-0.0865417	0.386	0.483	5.41462e-23	GPX1	8.66242e-26	Other Gene FDR<0.05
2.73935e-27	0.0319195	0.676	0.744	5.91015e-23	FAM162A	9.43728e-26	Other Gene FDR<0.05
3.24112e-27	0.17638	0.194	0.152	6.99271e-23	PHGDH	1.11448e-25	Other Gene FDR<0.05
3.24724e-27	0.055009	0.561	0.615	7.00592e-23	SRSF9	1.11448e-25	Other Gene FDR<0.05
3.26262e-27	0.152198	0.696	0.754	7.0391e-23	JUN	1.11765e-25	Other Gene FDR<0.05
3.4563e-27	-0.140376	0.605	0.69	7.45697e-23	CYB5A	1.18177e-25	Other Gene FDR<0.05
3.56508e-27	-0.034091	0.648	0.736	7.69166e-23	ATP6V0E1	1.21668e-25	Other Gene FDR<0.05
3.85526e-27	0.00883021	0.694	0.751	8.31773e-23	UQCRB	1.31324e-25	Other Gene FDR<0.05
4.06233e-27	0.0318457	0.512	0.582	8.76447e-23	PRRC2C	1.38119e-25	Other Gene FDR<0.05
4.40898e-27	0.165122	0.72	0.745	9.51238e-23	CAPZA1	1.49626e-25	Other Gene FDR<0.05
4.46244e-27	0.14836	0.828	0.839	9.62772e-23	ATP5I	1.51158e-25	Other Gene FDR<0.05
4.69891e-27	0.167762	0.379	0.367	1.01379e-22	SH3KBP1	1.58872e-25	Other Gene FDR<0.05
5.03096e-27	0.0697988	0.457	0.507	1.08543e-22	MCL1	1.69783e-25	Other Gene FDR<0.05
5.32143e-27	0.0381486	0.105	0.053	1.1481e-22	PARP8	1.79253e-25	Other Gene FDR<0.05
6.35324e-27	-0.0764677	0.543	0.638	1.37071e-22	CMAS	2.13614e-25	Other Gene FDR<0.05
6.43218e-27	0.264221	0.512	0.492	1.38774e-22	SEC22B	2.1587e-25	Other Gene FDR<0.05
6.56233e-27	0.0345891	0.567	0.633	1.41582e-22	G3BP2	2.19832e-25	Other Gene FDR<0.05
7.02034e-27	-0.148266	0.294	0.376	1.51464e-22	CMBL	2.34743e-25	Other Gene FDR<0.05
8.17524e-27	-0.106725	0.274	0.358	1.76381e-22	PPARA	2.72858e-25	Other Gene FDR<0.05
8.19638e-27	0.0912562	0.161	0.098	1.76837e-22	TRIM21	2.73062e-25	Other Gene FDR<0.05
1.00711e-26	-0.0363998	0.706	0.786	2.17284e-22	GABARAPL2	3.34905e-25	Other Gene FDR<0.05
1.05846e-26	-0.0517991	0.578	0.669	2.28362e-22	H2AFJ	3.50933e-25	Other Gene FDR<0.05
1.05916e-26	-0.0368945	0.511	0.597	2.28515e-22	ACTR2	3.50933e-25	Other Gene FDR<0.05
1.15029e-26	-0.152822	0.725	0.8	2.48176e-22	ANPEP	3.80433e-25	Other Gene FDR<0.05
1.25916e-26	0.00614334	0.603	0.687	2.71665e-22	TMEM92	4.15684e-25	Other Gene FDR<0.05
1.30155e-26	0.044785	0.81	0.861	2.80809e-22	PKM	4.28897e-25	Other Gene FDR<0.05
1.40526e-26	0.183509	0.25	0.269	3.03186e-22	BRSK1	4.62238e-25	Other Gene FDR<0.05
1.46256e-26	-0.0922229	0.149	0.223	3.15547e-22	PBLD	4.80216e-25	Other Gene FDR<0.05
1.59153e-26	0.034931	0.073	0.031	3.43373e-22	BTC	5.21621e-25	Other Gene FDR<0.05
1.82334e-26	0.0144418	0.546	0.62	3.93386e-22	RTN3	5.96521e-25	Other Gene FDR<0.05
1.8356e-26	0.125575	0.685	0.713	3.96032e-22	TNFRSF12A	5.99455e-25	Other Gene FDR<0.05
1.98226e-26	-0.0322224	0.608	0.693	4.27673e-22	SPCS1	6.46189e-25	Other Gene FDR<0.05
1.99671e-26	0.188738	0.564	0.56	4.30789e-22	PET100	6.49733e-25	Other Gene FDR<0.05
2.18989e-26	-0.221914	0.531	0.618	4.72469e-22	CBR1	7.11324e-25	Other Gene FDR<0.05
2.55408e-26	-0.203546	0.366	0.439	5.51043e-22	MAOA	8.28141e-25	Other Gene FDR<0.05
2.78719e-26	-0.0439498	0.877	0.933	6.01337e-22	H3F3A	9.02118e-25	Other Gene FDR<0.05
2.79541e-26	0.0381604	0.743	0.81	6.03109e-22	PTTG1IP	9.0317e-25	Other Gene FDR<0.05
3.01614e-26	0.0120568	0.231	0.295	6.50732e-22	C11orf86	9.72759e-25	Other Gene FDR<0.05
3.05549e-26	-0.0203666	0.805	0.874	6.59222e-22	CTSD	9.83705e-25	Other Gene FDR<0.05
3.07395e-26	0.0468873	0.044	0.013	6.63205e-22	THEMIS2	9.86321e-25	Other Gene FDR<0.05
3.07446e-26	0.0598561	0.607	0.672	6.63314e-22	WDR83OS	9.86321e-25	Other Gene FDR<0.05
3.29815e-26	0.143162	0.223	0.164	7.11576e-22	MYD88	1.05622e-24	ISG FDR < 0.05
3.49716e-26	0.0421725	0.729	0.795	7.54512e-22	CHMP2A	1.11798e-24	Other Gene FDR<0.05
3.6215e-26	0.0137682	0.641	0.717	7.81339e-22	CNIH4	1.1557e-24	Other Gene FDR<0.05
3.63183e-26	-0.127306	0.336	0.421	7.83567e-22	KCTD9	1.15697e-24	Other Gene FDR<0.05
3.6741e-26	-0.0981908	0.716	0.797	7.92687e-22	RNF186	1.16839e-24	Other Gene FDR<0.05
3.83892e-26	-0.054274	0.506	0.601	8.28248e-22	TMEM167A	1.21867e-24	Other Gene FDR<0.05
3.94369e-26	-0.0526475	0.716	0.795	8.50851e-22	CLTB	1.24975e-24	Other Gene FDR<0.05
4.10192e-26	0.02589	0.743	0.807	8.8499e-22	TSPO	1.29763e-24	Other Gene FDR<0.05
4.24639e-26	-0.0894234	0.357	0.451	9.16158e-22	PRR15	1.341e-24	Other Gene FDR<0.05
4.25564e-26	0.0220203	0.797	0.857	9.18154e-22	PRDX5	1.3416e-24	Other Gene FDR<0.05
4.60537e-26	-0.012265	0.605	0.686	9.93609e-22	CAPZB	1.44934e-24	Other Gene FDR<0.05
4.64422e-26	-0.105384	0.498	0.589	1.00199e-21	ALKBH7	1.45904e-24	Other Gene FDR<0.05
5.03237e-26	0.0353911	0.597	0.658	1.08573e-21	NDUFC2	1.57825e-24	Other Gene FDR<0.05
5.06347e-26	0.104156	0.593	0.625	1.09244e-21	SEPT7	1.58527e-24	Other Gene FDR<0.05
5.14615e-26	0.097309	0.323	0.38	1.11028e-21	ZG16	1.60839e-24	Other Gene FDR<0.05
5.38204e-26	-0.111674	0.54	0.634	1.16117e-21	EBP	1.67923e-24	Other Gene FDR<0.05
5.44984e-26	0.0930784	0.405	0.454	1.1758e-21	NCL	1.69748e-24	Other Gene FDR<0.05
5.92099e-26	-0.0842143	0.163	0.237	1.27745e-21	ACE	1.84107e-24	Other Gene FDR<0.05
5.96261e-26	0.00579737	0.597	0.677	1.28643e-21	TOR1AIP2	1.85085e-24	Other Gene FDR<0.05
6.05352e-26	-0.0919323	0.272	0.359	1.30605e-21	GLTP	1.87587e-24	Other Gene FDR<0.05
6.31141e-26	-0.0139923	0.861	0.919	1.36169e-21	CHCHD2	1.95246e-24	Other Gene FDR<0.05
6.56944e-26	0.151178	0.152	0.099	1.41736e-21	SLX1A	2.02883e-24	Other Gene FDR<0.05
6.60478e-26	-0.051553	0.526	0.619	1.42498e-21	CTSA	2.03629e-24	Other Gene FDR<0.05
6.86907e-26	0.0306789	0.629	0.694	1.482e-21	HNRNPA1	2.11419e-24	Other Gene FDR<0.05
7.29729e-26	-0.0941341	0.457	0.552	1.57439e-21	MYH9	2.24219e-24	Other Gene FDR<0.05
7.45683e-26	0.0204301	0.745	0.8	1.60881e-21	PLAC8	2.28735e-24	Other Gene FDR<0.05
7.67556e-26	-0.000750219	0.683	0.748	1.656e-21	ATP5B	2.35048e-24	Other Gene FDR<0.05
8.88532e-26	-0.101249	0.247	0.33	1.91701e-21	A1CF	2.71637e-24	Other Gene FDR<0.05
9.16584e-26	0.154315	0.418	0.417	1.97753e-21	SRSF7	2.79743e-24	Other Gene FDR<0.05
9.22454e-26	0.133027	0.519	0.526	1.99019e-21	CXCL16	2.81063e-24	Other Gene FDR<0.05
9.33891e-26	0.0691896	0.407	0.457	2.01487e-21	SRSF2	2.84072e-24	Other Gene FDR<0.05
1.01217e-25	0.0499991	0.829	0.876	2.18376e-21	YWHAZ	3.07369e-24	Other Gene FDR<0.05
1.24042e-25	-0.0413869	0.065	0.116	2.6762e-21	OXT	3.76053e-24	Other Gene FDR<0.05
1.27189e-25	-0.062206	0.527	0.618	2.74411e-21	H2AFY	3.84954e-24	Other Gene FDR<0.05
1.28183e-25	0.0295928	0.606	0.67	2.76554e-21	TBCA	3.87316e-24	Other Gene FDR<0.05
1.31185e-25	0.0432646	0.493	0.566	2.83031e-21	CDHR2	3.9573e-24	Other Gene FDR<0.05
1.3708e-25	-0.0114508	0.59	0.671	2.95751e-21	NDUFS5	4.1283e-24	Other Gene FDR<0.05
1.45223e-25	-0.0528188	0.127	0.193	3.13319e-21	ABCG1	4.3663e-24	Other Gene FDR<0.05
1.47708e-25	-0.0619535	0.316	0.404	3.1868e-21	HNF4G	4.43368e-24	Other Gene FDR<0.05
1.50346e-25	-0.0866199	0.431	0.526	3.24372e-21	NET1	4.50543e-24	Other Gene FDR<0.05
1.64239e-25	0.0790116	0.013	0	3.54345e-21	IFNB1	4.91366e-24	ISG FDR < 0.05
1.66722e-25	0.185817	0.525	0.519	3.59703e-21	CHURC1	4.97977e-24	Other Gene FDR<0.05
2.02897e-25	-0.0179409	0.543	0.627	4.37749e-21	GNB2	6.05031e-24	Other Gene FDR<0.05
2.26274e-25	0.107242	0.58	0.617	4.88187e-21	GCNT3	6.73638e-24	Other Gene FDR<0.05
2.2993e-25	0.165222	0.689	0.722	4.96074e-21	SEC62	6.83403e-24	Other Gene FDR<0.05
2.36591e-25	0.0313522	0.51	0.575	5.10446e-21	UBE2D2	7.02055e-24	Other Gene FDR<0.05
2.57717e-25	0.160328	0.493	0.49	5.56024e-21	RNF114	7.62371e-24	Other Gene FDR<0.05
2.57756e-25	-0.0104209	0.522	0.606	5.56108e-21	STX7	7.62371e-24	Other Gene FDR<0.05
2.91405e-25	0.0840917	0.169	0.104	6.28705e-21	TRIM69	8.60495e-24	Other Gene FDR<0.05
3.02545e-25	-0.0326033	0.691	0.772	6.52741e-21	FAM3B	8.91944e-24	Other Gene FDR<0.05
3.29935e-25	0.0538181	0.561	0.624	7.11836e-21	HNRNPDL	9.71121e-24	Other Gene FDR<0.05
3.32639e-25	-0.0664867	0.14	0.211	7.17668e-21	TSKU	9.77496e-24	Other Gene FDR<0.05
3.40559e-25	0.0679238	0.367	0.426	7.34755e-21	NUCKS1	9.99155e-24	Other Gene FDR<0.05
3.46619e-25	-0.0839238	0.692	0.775	7.47831e-21	HN1	1.0153e-23	Other Gene FDR<0.05
3.65739e-25	0.0488393	0.499	0.562	7.89081e-21	KLF3	1.06958e-23	Other Gene FDR<0.05
4.26453e-25	-0.0819959	0.604	0.693	9.20073e-21	PPP1R16A	1.24513e-23	Other Gene FDR<0.05
4.40883e-25	0.0312977	0.647	0.71	9.51205e-21	MORF4L2	1.2852e-23	Other Gene FDR<0.05
4.49122e-25	-0.0360005	0.584	0.673	9.68981e-21	TMED4	1.30712e-23	Other Gene FDR<0.05
4.7867e-25	-0.124419	0.463	0.551	1.03273e-20	HEBP1	1.3909e-23	Other Gene FDR<0.05
5.00363e-25	-0.0824748	0.189	0.263	1.07953e-20	PMP22	1.45161e-23	Other Gene FDR<0.05
5.69839e-25	-0.0483117	0.572	0.659	1.22943e-20	TAGLN2	1.65054e-23	Other Gene FDR<0.05
5.98019e-25	0.0701203	0.486	0.549	1.29023e-20	SPAG9	1.72941e-23	Other Gene FDR<0.05
6.38213e-25	-0.0295153	0.602	0.68	1.37694e-20	ATP5C1	1.84271e-23	Other Gene FDR<0.05
6.44096e-25	0.101191	0.261	0.293	1.38964e-20	SNRPF	1.85675e-23	Other Gene FDR<0.05
7.1641e-25	-0.0594301	0.543	0.635	1.54565e-20	SARAF	2.06195e-23	Other Gene FDR<0.05
7.38775e-25	-0.141204	0.314	0.375	1.59391e-20	HMGCR	2.12296e-23	Other Gene FDR<0.05
8.05818e-25	0.0500533	0.588	0.644	1.73855e-20	ST13	2.31196e-23	Other Gene FDR<0.05
8.43407e-25	0.130272	0.904	0.929	1.81965e-20	MIF	2.416e-23	Other Gene FDR<0.05
8.65552e-25	-0.0124642	0.235	0.313	1.86743e-20	RAB17	2.47431e-23	Other Gene FDR<0.05
8.66483e-25	0.149216	0.76	0.799	1.86944e-20	SLC39A4	2.47431e-23	Other Gene FDR<0.05
9.13253e-25	0.0895088	0.568	0.616	1.97034e-20	GRN	2.60377e-23	Other Gene FDR<0.05
9.30158e-25	-0.100742	0.796	0.861	2.00682e-20	CES2	2.64782e-23	Other Gene FDR<0.05
9.62882e-25	-0.089073	0.596	0.685	2.07742e-20	BRI3	2.73669e-23	Other Gene FDR<0.05
1.00003e-24	-0.0496305	0.562	0.648	2.15757e-20	PTP4A1	2.83785e-23	Other Gene FDR<0.05
1.06361e-24	0.0404367	0.715	0.778	2.29474e-20	ARL6IP1	3.01357e-23	Other Gene FDR<0.05
1.11206e-24	-0.0211419	0.583	0.668	2.39926e-20	DSC2	3.14592e-23	Other Gene FDR<0.05
1.12925e-24	-0.0926788	0.547	0.639	2.43635e-20	VEGFA	3.1896e-23	ISG FDR < 0.05
1.17715e-24	0.13104	0.765	0.785	2.53971e-20	SPCS2	3.31975e-23	Other Gene FDR<0.05
1.33751e-24	0.236178	0.262	0.205	2.88569e-20	APOL2	3.76616e-23	Other Gene FDR<0.05
1.35247e-24	-0.0278317	0.735	0.804	2.91794e-20	SERPINB1	3.80237e-23	Other Gene FDR<0.05
1.38053e-24	-0.0232084	0.14	0.205	2.97849e-20	RBBP8NL	3.87527e-23	Other Gene FDR<0.05
1.38269e-24	-0.0375142	0.774	0.845	2.98315e-20	PRSS3	3.87536e-23	Other Gene FDR<0.05
1.53346e-24	0.0847949	0.519	0.556	3.30844e-20	CFLAR	4.29132e-23	Other Gene FDR<0.05
1.60885e-24	-0.340224	0.422	0.501	3.4711e-20	GSTA1	4.4954e-23	Other Gene FDR<0.05
1.64377e-24	0.0123283	0.708	0.767	3.54643e-20	SERPINB6	4.58591e-23	Other Gene FDR<0.05
1.69597e-24	0.0911381	0.84	0.88	3.65906e-20	NDUFA1	4.7243e-23	Other Gene FDR<0.05
1.72717e-24	0.1001	0.863	0.899	3.72636e-20	PPDPF	4.80385e-23	Other Gene FDR<0.05
1.90382e-24	-0.032391	0.484	0.571	4.10748e-20	PKN2	5.28708e-23	Other Gene FDR<0.05
1.96756e-24	0.0157396	0.553	0.629	4.24501e-20	NBL1	5.45577e-23	Other Gene FDR<0.05
2.02691e-24	-0.101846	0.679	0.759	4.37305e-20	SOD1	5.61179e-23	Other Gene FDR<0.05
2.14755e-24	0.0726432	0.623	0.677	4.63334e-20	NDUFC1	5.93677e-23	Other Gene FDR<0.05
2.23551e-24	0.00653244	0.525	0.608	4.82311e-20	ZFAND6	6.17055e-23	Other Gene FDR<0.05
2.25502e-24	0.101166	0.651	0.7	4.8652e-20	SYF2	6.21497e-23	Other Gene FDR<0.05
2.28104e-24	-0.0578476	0.39	0.481	4.92135e-20	MARVELD3	6.27718e-23	Other Gene FDR<0.05
2.59509e-24	0.000252209	0.557	0.635	5.5989e-20	RAB7A	7.13061e-23	Other Gene FDR<0.05
2.6362e-24	-0.0932842	0.268	0.352	5.6876e-20	CLRN3	7.23265e-23	Other Gene FDR<0.05
2.7688e-24	-0.0924528	0.638	0.724	5.97368e-20	IFNGR2	7.58501e-23	ISG FDR < 0.05
2.78368e-24	0.159683	0.308	0.265	6.00578e-20	SHISA5	7.61429e-23	Other Gene FDR<0.05
2.85304e-24	-0.0702086	0.582	0.67	6.15543e-20	PNRC1	7.79231e-23	Other Gene FDR<0.05
2.93736e-24	0.03787	0.671	0.74	6.33736e-20	LMAN2	8.01059e-23	Other Gene FDR<0.05
3.58577e-24	-0.113776	0.824	0.882	7.7363e-20	AGPAT2	9.76425e-23	Other Gene FDR<0.05
3.5996e-24	-0.0125029	0.118	0.173	7.76615e-20	DBP	9.78727e-23	Other Gene FDR<0.05
3.83437e-24	0.0879316	0.829	0.865	8.27265e-20	ATPIF1	1.041e-22	Other Gene FDR<0.05
3.86828e-24	0.0176541	0.603	0.674	8.34582e-20	RAB11FIP1	1.04865e-22	Other Gene FDR<0.05
3.88656e-24	0.057547	0.839	0.886	8.38525e-20	UBL5	1.05203e-22	Other Gene FDR<0.05
3.95467e-24	0.131674	0.502	0.533	8.53219e-20	RASSF7	1.06888e-22	Other Gene FDR<0.05
4.20996e-24	-0.00224396	0.603	0.681	9.08298e-20	TOMM7	1.13619e-22	Other Gene FDR<0.05
4.47079e-24	0.107327	0.553	0.578	9.64574e-20	JUND	1.2048e-22	Other Gene FDR<0.05
4.47929e-24	-0.0994683	0.408	0.497	9.66407e-20	ZNF292	1.2053e-22	Other Gene FDR<0.05
4.53526e-24	-0.0251777	0.487	0.563	9.78482e-20	RSL24D1	1.21856e-22	Other Gene FDR<0.05
4.55943e-24	-0.0366417	0.754	0.824	9.83697e-20	S100A16	1.22325e-22	Other Gene FDR<0.05
4.67937e-24	0.0443312	0.584	0.642	1.00957e-19	LRP10	1.25357e-22	Other Gene FDR<0.05
4.76551e-24	0.0533654	0.598	0.655	1.02816e-19	FLNB	1.27477e-22	Other Gene FDR<0.05
5.08658e-24	-0.00323372	0.514	0.586	1.09743e-19	IFNGR1	1.3582e-22	ISG FDR < 0.05
5.09232e-24	-0.0842461	0.958	0.985	1.09867e-19	EEF1A1	1.3582e-22	Other Gene FDR<0.05
5.12711e-24	0.0292747	0.698	0.763	1.10617e-19	SHFM1	1.36548e-22	Other Gene FDR<0.05
5.37267e-24	-0.104022	0.461	0.549	1.15915e-19	FAM213A	1.42878e-22	Other Gene FDR<0.05
5.55121e-24	0.152487	0.262	0.287	1.19767e-19	MIR194-2HG	1.47411e-22	Other Gene FDR<0.05
5.71355e-24	0.0993212	0.649	0.695	1.2327e-19	ANGPTL4	1.51501e-22	Other Gene FDR<0.05
5.79582e-24	-0.0440041	0.588	0.675	1.25045e-19	TM4SF5	1.53459e-22	Other Gene FDR<0.05
6.02791e-24	-0.0742012	0.269	0.353	1.30052e-19	IPMK	1.59372e-22	Other Gene FDR<0.05
6.05949e-24	0.0314046	0.571	0.633	1.30733e-19	ETHE1	1.59974e-22	Other Gene FDR<0.05
7.39059e-24	-0.0248231	0.64	0.719	1.59452e-19	RIOK3	1.94833e-22	Other Gene FDR<0.05
7.49536e-24	-0.0937408	0.463	0.553	1.61712e-19	LASP1	1.97309e-22	Other Gene FDR<0.05
9.00906e-24	0.0388029	0.685	0.75	1.9437e-19	VPS28	2.36813e-22	Other Gene FDR<0.05
9.61271e-24	-0.0720864	0.55	0.639	2.07394e-19	TNFRSF1A	2.52316e-22	Other Gene FDR<0.05
9.67094e-24	-0.0872831	0.42	0.511	2.0865e-19	C1orf115	2.53479e-22	Other Gene FDR<0.05
9.91743e-24	-0.207541	0.305	0.392	2.13969e-19	HILPDA	2.59566e-22	Other Gene FDR<0.05
9.93256e-24	0.143552	0.744	0.776	2.14295e-19	NDUFA13	2.59588e-22	Other Gene FDR<0.05
1.05674e-23	0.117755	0.202	0.181	2.27992e-19	TRIM44	2.75784e-22	Other Gene FDR<0.05
1.11956e-23	-0.0744073	0.112	0.175	2.41545e-19	HLA-DQB1	2.91759e-22	Other Gene FDR<0.05
1.12966e-23	0.00889212	0.319	0.394	2.43724e-19	MOGAT3	2.9397e-22	Other Gene FDR<0.05
1.13984e-23	0.0771795	0.61	0.664	2.45921e-19	CHP1	2.96196e-22	Other Gene FDR<0.05
1.19151e-23	0.0010037	0.401	0.477	2.57068e-19	VNN1	3.0918e-22	Other Gene FDR<0.05
1.22597e-23	-0.085377	0.334	0.423	2.64504e-19	CLCN3	3.17671e-22	Other Gene FDR<0.05
1.25682e-23	0.0976108	0.027	0.006	2.71159e-19	C2CD4A	3.252e-22	Other Gene FDR<0.05
1.28488e-23	0.0537231	0.541	0.587	2.77212e-19	GPBP1	3.31987e-22	Other Gene FDR<0.05
1.36515e-23	0.0961502	0.799	0.837	2.94532e-19	TMEM258	3.52229e-22	Other Gene FDR<0.05
1.59853e-23	-0.00607065	0.552	0.632	3.44882e-19	VMP1	4.11859e-22	Other Gene FDR<0.05
1.60185e-23	0.0461015	0.595	0.658	3.45599e-19	ZNHIT1	4.12131e-22	Other Gene FDR<0.05
1.63344e-23	-0.159049	0.968	0.982	3.52414e-19	LGALS4	4.19665e-22	Other Gene FDR<0.05
1.67041e-23	-0.0331888	0.628	0.712	3.6039e-19	PLOD2	4.28557e-22	Other Gene FDR<0.05
1.70601e-23	-0.00734939	0.174	0.236	3.68071e-19	FAM132A	4.37074e-22	Other Gene FDR<0.05
1.71886e-23	-0.060576	0.455	0.546	3.70844e-19	MCUR1	4.39748e-22	Other Gene FDR<0.05
1.80812e-23	0.0894968	0.287	0.343	3.90103e-19	GOLIM4	4.61874e-22	Other Gene FDR<0.05
1.81042e-23	0.0150209	0.573	0.648	3.90599e-19	SLC16A3	4.61874e-22	Other Gene FDR<0.05
2.06841e-23	-0.0767171	0.141	0.209	4.46259e-19	SLC6A19	5.26951e-22	Other Gene FDR<0.05
2.13831e-23	-0.105259	0.331	0.414	4.6134e-19	RB1CC1	5.43997e-22	Other Gene FDR<0.05
2.18145e-23	0.0150009	0.645	0.719	4.70649e-19	SCAND1	5.54199e-22	Other Gene FDR<0.05
2.40221e-23	0.117268	0.427	0.452	5.18277e-19	MIER1	6.09431e-22	Other Gene FDR<0.05
2.49451e-23	0.081685	0.735	0.778	5.38189e-19	KTN1	6.31964e-22	Other Gene FDR<0.05
2.72288e-23	-0.118072	0.222	0.293	5.87462e-19	RHOBTB3	6.88862e-22	Other Gene FDR<0.05
2.73779e-23	0.0378266	0.09	0.044	5.90679e-19	MASTL	6.91673e-22	Other Gene FDR<0.05
2.74261e-23	0.129501	0.46	0.467	5.91718e-19	FAM46A	6.91929e-22	Other Gene FDR<0.05
3.29754e-23	0.0171657	0.49	0.55	7.11444e-19	GSKIP	8.30779e-22	Other Gene FDR<0.05
3.40194e-23	-0.0577924	0.715	0.791	7.33968e-19	PPIB	8.55896e-22	Other Gene FDR<0.05
3.60047e-23	-0.0574098	0.164	0.235	7.76801e-19	METTL7B	9.04593e-22	Other Gene FDR<0.05
3.67801e-23	-0.000627464	0.446	0.522	7.9353e-19	PIM1	9.228e-22	Other Gene FDR<0.05
3.76039e-23	-0.00733066	0.721	0.778	8.11305e-19	LYZ	9.4217e-22	Other Gene FDR<0.05
3.78631e-23	-0.0684379	0.332	0.419	8.16897e-19	ESRRA	9.47359e-22	Other Gene FDR<0.05
3.86648e-23	-0.0641285	0.387	0.477	8.34194e-19	COX14	9.65312e-22	Other Gene FDR<0.05
3.86868e-23	0.113336	0.605	0.636	8.34667e-19	CTTN	9.65312e-22	Other Gene FDR<0.05
3.93976e-23	-0.0498305	0.629	0.713	8.50003e-19	CLTA	9.81701e-22	Other Gene FDR<0.05
3.9907e-23	-0.0775866	0.461	0.551	8.60994e-19	TWF1	9.93036e-22	Other Gene FDR<0.05
4.20357e-23	0.0593891	0.678	0.734	9.0692e-19	SSR2	1.04458e-21	Other Gene FDR<0.05
4.35549e-23	-0.0707885	0.831	0.893	9.39697e-19	ENO1	1.08085e-21	Other Gene FDR<0.05
4.7227e-23	0.0748711	0.571	0.619	1.01892e-18	RBM8A	1.17038e-21	Other Gene FDR<0.05
4.85264e-23	-0.0710929	0.03	0.068	1.04696e-18	NTS	1.20095e-21	Other Gene FDR<0.05
5.04556e-23	0.0200381	0.424	0.495	1.08858e-18	TUBA1C	1.24699e-21	Other Gene FDR<0.05
5.12462e-23	-0.00973417	0.559	0.643	1.10564e-18	ATOX1	1.26482e-21	Other Gene FDR<0.05
5.87075e-23	-0.0951555	0.212	0.285	1.26661e-18	SLC35G1	1.447e-21	Other Gene FDR<0.05
6.47027e-23	0.0514346	0.068	0.029	1.39596e-18	BRCA2	1.5915e-21	Other Gene FDR<0.05
6.4745e-23	-0.0473129	0.483	0.571	1.39687e-18	PAK2	1.5915e-21	Other Gene FDR<0.05
6.82742e-23	-0.0894878	0.735	0.809	1.47302e-18	NDUFA4	1.67599e-21	Other Gene FDR<0.05
7.1484e-23	-0.0440105	0.514	0.597	1.54227e-18	ARL4A	1.75242e-21	Other Gene FDR<0.05
7.20241e-23	0.0787501	0.123	0.071	1.55392e-18	JAK2	1.76328e-21	ISG FDR < 0.05
7.24813e-23	-0.00734942	0.606	0.679	1.56378e-18	TFG	1.77209e-21	Other Gene FDR<0.05
7.27637e-23	0.073002	0.401	0.446	1.56988e-18	ANG	1.77661e-21	Other Gene FDR<0.05
7.30072e-23	0.102073	0.641	0.682	1.57513e-18	TINAGL1	1.78016e-21	Other Gene FDR<0.05
7.71578e-23	0.138989	0.463	0.489	1.66468e-18	EIF5B	1.87885e-21	Other Gene FDR<0.05
7.95798e-23	-0.0247228	0.621	0.701	1.71693e-18	LMAN1	1.93524e-21	Other Gene FDR<0.05
8.86666e-23	-0.0843256	0.174	0.246	1.91298e-18	SLC46A3	2.15333e-21	Other Gene FDR<0.05
9.30996e-23	-0.117612	0.552	0.637	2.00862e-18	PTGR1	2.25798e-21	Other Gene FDR<0.05
9.56185e-23	-0.119657	0.49	0.578	2.06297e-18	IDI1	2.31598e-21	Other Gene FDR<0.05
9.60454e-23	0.0355776	0.063	0.026	2.07218e-18	AKAP7	2.32323e-21	Other Gene FDR<0.05
1.05343e-22	-0.0657035	0.075	0.129	2.27279e-18	MAOB	2.54475e-21	Other Gene FDR<0.05
1.10291e-22	-0.17393	0.142	0.209	2.37953e-18	GSTA2	2.66074e-21	Other Gene FDR<0.05
1.18678e-22	0.238682	0.448	0.416	2.56049e-18	TRA2A	2.85929e-21	Other Gene FDR<0.05
1.28206e-22	0.0539565	0.05	0.019	2.76605e-18	HGH1	3.08475e-21	Other Gene FDR<0.05
1.30111e-22	-0.0823937	0.516	0.605	2.80715e-18	NDFIP1	3.12646e-21	Other Gene FDR<0.05
1.33615e-22	-0.0214291	0.527	0.612	2.88275e-18	VKORC1	3.20641e-21	Other Gene FDR<0.05
1.37995e-22	-0.0378779	0.536	0.622	2.97725e-18	PKIB	3.30716e-21	Other Gene FDR<0.05
1.42531e-22	0.0852602	0.549	0.587	3.0751e-18	SRSF5	3.41136e-21	Other Gene FDR<0.05
1.43154e-22	0.156289	0.531	0.532	3.08856e-18	CD55	3.42179e-21	Other Gene FDR<0.05
1.44657e-22	0.0329218	0.535	0.597	3.12097e-18	BCAP31	3.45316e-21	Other Gene FDR<0.05
1.4525e-22	0.197158	0.522	0.508	3.13377e-18	SAR1A	3.46277e-21	Other Gene FDR<0.05
1.97977e-22	0.0943799	0.446	0.474	4.27135e-18	PSMA5	4.71361e-21	Other Gene FDR<0.05
2.14184e-22	-0.0277388	0.604	0.688	4.62102e-18	SAT2	5.09282e-21	Other Gene FDR<0.05
2.19677e-22	-0.097883	0.368	0.455	4.73953e-18	GK	5.21661e-21	Other Gene FDR<0.05
2.25554e-22	0.0469283	0.46	0.519	4.86632e-18	SERBP1	5.34918e-21	Other Gene FDR<0.05
2.31396e-22	0.0692138	0.516	0.561	4.99236e-18	EIF5	5.48058e-21	Other Gene FDR<0.05
2.37108e-22	-0.148886	0.836	0.889	5.1156e-18	MGST3	5.60857e-21	Other Gene FDR<0.05
2.40957e-22	-0.0447873	0.293	0.373	5.19866e-18	CIDEB	5.69223e-21	Other Gene FDR<0.05
2.4575e-22	0.0538524	0.606	0.673	5.30207e-18	NDUFA11	5.79793e-21	Other Gene FDR<0.05
2.49876e-22	0.0924106	0.543	0.588	5.39107e-18	HSPA8	5.88761e-21	Other Gene FDR<0.05
2.50277e-22	-0.0288916	0.096	0.151	5.39974e-18	EFNA4	5.88945e-21	Other Gene FDR<0.05
2.59127e-22	-0.0921467	0.207	0.281	5.59066e-18	DDC	6.08981e-21	Other Gene FDR<0.05
2.64084e-22	-0.0100726	0.638	0.714	5.69762e-18	DEK	6.19831e-21	Other Gene FDR<0.05
2.71337e-22	-0.049547	0.052	0.098	5.8541e-18	PANK1	6.36034e-21	Other Gene FDR<0.05
2.85264e-22	-0.0394308	0.491	0.579	6.15457e-18	ATP6V1F	6.67819e-21	Other Gene FDR<0.05
2.94977e-22	0.156739	0.414	0.42	6.36413e-18	NSRP1	6.8967e-21	Other Gene FDR<0.05
3.04384e-22	-0.0563828	0.079	0.131	6.56709e-18	MPP1	7.10751e-21	Other Gene FDR<0.05
3.06128e-22	-0.0099632	0.529	0.602	6.60472e-18	EIF3H	7.13493e-21	Other Gene FDR<0.05
3.06343e-22	-0.118185	0.367	0.444	6.60935e-18	MTCH2	7.13493e-21	Other Gene FDR<0.05
3.14041e-22	0.0269726	0.498	0.58	6.77543e-18	HOOK2	7.30486e-21	Other Gene FDR<0.05
3.16473e-22	-0.0303617	0.542	0.626	6.82791e-18	TMEM106C	7.35204e-21	Other Gene FDR<0.05
3.16884e-22	-0.0172975	0.507	0.586	6.83677e-18	SRP9	7.35219e-21	Other Gene FDR<0.05
3.45147e-22	-0.0346903	0.541	0.623	7.44654e-18	ABRACL	7.99773e-21	Other Gene FDR<0.05
4.09273e-22	0.032126	0.127	0.167	8.83007e-18	CMB9-22P13.1	9.4716e-21	Other Gene FDR<0.05
4.56933e-22	0.0779284	0.596	0.649	9.85834e-18	NEDD8	1.05611e-20	Other Gene FDR<0.05
4.72769e-22	-0.123984	0.205	0.278	1.02e-17	FBP1	1.09133e-20	Other Gene FDR<0.05
5.55887e-22	-0.000876901	0.627	0.699	1.19933e-17	ATF4	1.28157e-20	Other Gene FDR<0.05
5.66254e-22	0.0857879	0.471	0.507	1.22169e-17	SNRPB	1.30382e-20	Other Gene FDR<0.05
5.77275e-22	0.0449529	0.09	0.046	1.24547e-17	HIRA	1.32751e-20	Other Gene FDR<0.05
6.04803e-22	-0.0888376	0.118	0.18	1.30486e-17	ENPEP	1.38906e-20	Other Gene FDR<0.05
6.15221e-22	-0.0405039	0.665	0.744	1.32734e-17	CYP3A5	1.41121e-20	Other Gene FDR<0.05
6.27401e-22	-0.00663407	0.015	0.038	1.35362e-17	RNF152	1.43733e-20	Other Gene FDR<0.05
6.37837e-22	0.0157598	0.547	0.615	1.37613e-17	MAPK3	1.4594e-20	Other Gene FDR<0.05
6.43599e-22	-0.0578581	0.241	0.319	1.38856e-17	STK17B	1.47074e-20	Other Gene FDR<0.05
6.48578e-22	0.00580249	0.59	0.656	1.39931e-17	HMGA1	1.48026e-20	Other Gene FDR<0.05
6.49762e-22	0.112786	0.386	0.44	1.40186e-17	LGALS2	1.4811e-20	Other Gene FDR<0.05
7.04673e-22	-0.0615633	0.893	0.936	1.52033e-17	COX5B	1.60426e-20	Other Gene FDR<0.05
7.55182e-22	0.0439018	0.69	0.753	1.6293e-17	NDUFA6	1.71709e-20	Other Gene FDR<0.05
7.91274e-22	0.211731	0.347	0.329	1.70717e-17	H1FX	1.79691e-20	Other Gene FDR<0.05
8.27824e-22	-0.048528	0.57	0.655	1.78603e-17	FKBP1A	1.87757e-20	Other Gene FDR<0.05
8.41321e-22	-0.0318864	0.498	0.585	1.81515e-17	MPST	1.90581e-20	Other Gene FDR<0.05
9.18667e-22	-0.0790171	0.416	0.502	1.98202e-17	ARG2	2.07843e-20	Other Gene FDR<0.05
9.24782e-22	-0.13135	0.728	0.791	1.99522e-17	DBI	2.08966e-20	Other Gene FDR<0.05
9.45875e-22	0.143455	0.385	0.423	2.04073e-17	SNHG8	2.13467e-20	Other Gene FDR<0.05
9.55961e-22	0.0715339	0.503	0.544	2.06249e-17	LSM4	2.15476e-20	Other Gene FDR<0.05
9.70057e-22	-0.042765	0.253	0.332	2.0929e-17	NUDT14	2.18383e-20	Other Gene FDR<0.05
9.72443e-22	-0.0306958	0.607	0.691	2.09805e-17	COMMD6	2.18649e-20	Other Gene FDR<0.05
1.02835e-21	0.00237262	0.482	0.559	2.21867e-17	C19orf43	2.30935e-20	Other Gene FDR<0.05
1.06232e-21	0.123543	0.713	0.755	2.29195e-17	COX17	2.38268e-20	Other Gene FDR<0.05
1.09957e-21	-0.0262007	0.55	0.628	2.37232e-17	UQCRFS1	2.46319e-20	Other Gene FDR<0.05
1.14689e-21	-0.0877493	0.448	0.536	2.4744e-17	DHRS11	2.56603e-20	Other Gene FDR<0.05
1.18234e-21	-0.0268487	0.619	0.696	2.55089e-17	RAB2A	2.6421e-20	Other Gene FDR<0.05
1.19452e-21	-0.0140227	0.571	0.649	2.57718e-17	CYP2S1	2.66606e-20	Other Gene FDR<0.05
1.21489e-21	-0.0425592	0.513	0.598	2.62112e-17	SEC11A	2.70819e-20	Other Gene FDR<0.05
1.23566e-21	-0.0742787	0.381	0.467	2.66593e-17	SPTSSA	2.75111e-20	Other Gene FDR<0.05
1.25285e-21	0.028439	0.823	0.875	2.70303e-17	VAMP8	2.78599e-20	Other Gene FDR<0.05
1.31989e-21	0.0207993	0.038	0.011	2.84766e-17	ZNF107	2.93148e-20	Other Gene FDR<0.05
1.43668e-21	0.0526215	0.283	0.318	3.09963e-17	ROCK2	3.18697e-20	Other Gene FDR<0.05
1.46879e-21	0.0371436	0.563	0.627	3.16892e-17	MRPL52	3.25117e-20	Other Gene FDR<0.05
1.46919e-21	-0.112651	0.559	0.644	3.16979e-17	LPGAT1	3.25117e-20	Other Gene FDR<0.05
1.47564e-21	-0.0756311	0.453	0.54	3.18369e-17	AK3	3.26147e-20	Other Gene FDR<0.05
1.494e-21	-0.0898076	0.203	0.277	3.22331e-17	SLC3A1	3.29804e-20	Other Gene FDR<0.05
1.80965e-21	0.0314714	0.632	0.696	3.90433e-17	TMCO1	3.99001e-20	Other Gene FDR<0.05
1.86217e-21	-0.0759937	0.1	0.158	4.01763e-17	MEP1B	4.10083e-20	Other Gene FDR<0.05
1.97361e-21	0.150743	0.21	0.166	4.25805e-17	PSAT1	4.34098e-20	Other Gene FDR<0.05
2.01809e-21	0.0883841	0.464	0.51	4.35403e-17	HMGN2	4.43346e-20	Other Gene FDR<0.05
2.03366e-21	0.0976108	0.268	0.291	4.38762e-17	C1orf116	4.46228e-20	Other Gene FDR<0.05
2.03751e-21	-0.0169631	0.168	0.23	4.39594e-17	CYP27A1	4.46535e-20	Other Gene FDR<0.05
2.06361e-21	-0.018298	0.879	0.928	4.45224e-17	CSTB	4.51709e-20	Other Gene FDR<0.05
2.13042e-21	0.0745044	0.324	0.361	4.59637e-17	HNRNPD	4.65773e-20	Other Gene FDR<0.05
2.16997e-21	0.0187963	0.603	0.674	4.68171e-17	AP2S1	4.7385e-20	Other Gene FDR<0.05
2.35374e-21	0.00969797	0.541	0.618	5.0782e-17	NDUFS4	5.13364e-20	Other Gene FDR<0.05
2.51907e-21	-0.0998514	0.376	0.459	5.4349e-17	SSFA2	5.48765e-20	Other Gene FDR<0.05
2.53425e-21	0.0375645	0.47	0.528	5.46764e-17	HKDC1	5.51412e-20	Other Gene FDR<0.05
2.56386e-21	0.0234093	0.533	0.596	5.53152e-17	SNX9	5.57187e-20	Other Gene FDR<0.05
2.60499e-21	0.00224455	0.402	0.475	5.62026e-17	PDCD6	5.6545e-20	Other Gene FDR<0.05
2.69956e-21	-0.0425438	0.121	0.183	5.82431e-17	FOXN3	5.85281e-20	Other Gene FDR<0.05
2.79592e-21	-0.0388097	0.552	0.631	6.0322e-17	PDCD10	6.0545e-20	Other Gene FDR<0.05
2.80192e-21	-0.0140114	0.551	0.63	6.04514e-17	CLDN15	6.06027e-20	Other Gene FDR<0.05
2.81858e-21	-0.0973566	0.869	0.915	6.08109e-17	COX6C	6.08907e-20	Other Gene FDR<0.05
2.89737e-21	0.00207115	0.641	0.715	6.25108e-17	RHOF	6.25186e-20	Other Gene FDR<0.05
2.92182e-21	0.0177456	0.511	0.581	6.30382e-17	GSN	6.29714e-20	Other Gene FDR<0.05
3.40131e-21	-0.0167834	0.585	0.665	7.33833e-17	BLOC1S1	7.32188e-20	Other Gene FDR<0.05
3.41136e-21	-0.0339571	0.5	0.581	7.36002e-17	SEP15	7.33484e-20	Other Gene FDR<0.05
3.95759e-21	0.041981	0.394	0.447	8.53851e-17	ANKRD11	8.49925e-20	Other Gene FDR<0.05
4.07243e-21	0.0394829	0.529	0.588	8.78627e-17	CSNK2B	8.73555e-20	Other Gene FDR<0.05
4.07961e-21	-0.0459537	0.562	0.638	8.80177e-17	FOS	8.74066e-20	Other Gene FDR<0.05
4.09155e-21	-0.0454785	0.304	0.381	8.82752e-17	CDKN2B	8.75591e-20	Other Gene FDR<0.05
4.21665e-21	-0.0631528	0.377	0.462	9.09741e-17	WASL	9.01302e-20	Other Gene FDR<0.05
4.32803e-21	0.0538479	0.355	0.411	9.33772e-17	YTHDC1	9.23882e-20	Other Gene FDR<0.05
4.33244e-21	0.0728137	0.297	0.356	9.34724e-17	TNRC6B	9.23882e-20	Other Gene FDR<0.05
4.36263e-21	0.137948	0.426	0.411	9.41236e-17	XRN1	9.29229e-20	Other Gene FDR<0.05
4.6314e-21	-0.0176006	0.651	0.723	9.99225e-17	CD151	9.85324e-20	Other Gene FDR<0.05
4.78193e-21	-0.0655513	0.125	0.187	1.0317e-16	SULT1B1	1.01616e-19	Other Gene FDR<0.05
5.04874e-21	-0.011297	0.453	0.533	1.08927e-16	PRR15L	1.0716e-19	Other Gene FDR<0.05
5.11565e-21	0.0239461	0.681	0.74	1.1037e-16	CANX	1.08454e-19	Other Gene FDR<0.05
5.36077e-21	-0.0745284	0.365	0.449	1.15659e-16	PTPRR	1.13519e-19	Other Gene FDR<0.05
5.46036e-21	-0.00635632	0.527	0.604	1.17807e-16	AP2M1	1.15493e-19	Other Gene FDR<0.05
5.56008e-21	0.0184438	0.574	0.641	1.19959e-16	UBXN4	1.17466e-19	Other Gene FDR<0.05
6.44892e-21	-0.0021706	0.522	0.591	1.39135e-16	SH3YL1	1.36086e-19	Other Gene FDR<0.05
7.03024e-21	-0.0122208	0.861	0.913	1.51677e-16	RHOC	1.48181e-19	Other Gene FDR<0.05
7.45243e-21	0.0947108	0.095	0.055	1.60786e-16	SNHG15	1.56898e-19	Other Gene FDR<0.05
8.33528e-21	-0.0167013	0.188	0.24	1.79834e-16	ALPI	1.75282e-19	Other Gene FDR<0.05
8.68096e-21	0.0466127	0.568	0.631	1.87292e-16	LINC00493	1.8234e-19	Other Gene FDR<0.05
8.93742e-21	-0.0835211	0.322	0.404	1.92825e-16	GDA	1.87511e-19	Other Gene FDR<0.05
9.57954e-21	-0.0824788	0.301	0.38	2.06679e-16	SLC35F5	2.00751e-19	Other Gene FDR<0.05
1.05932e-20	0.0844424	0.674	0.726	2.28548e-16	PHPT1	2.21715e-19	Other Gene FDR<0.05
1.06043e-20	0.0647643	0.509	0.561	2.28787e-16	SLC50A1	2.21715e-19	Other Gene FDR<0.05
1.0923e-20	-0.0547071	0.462	0.546	2.35664e-16	ALDOC	2.28117e-19	Other Gene FDR<0.05
1.09566e-20	0.0419224	0.53	0.599	2.3639e-16	DHRS3	2.28557e-19	Other Gene FDR<0.05
1.16353e-20	-0.0187055	0.069	0.113	2.51033e-16	RASA4	2.42436e-19	Other Gene FDR<0.05
1.17965e-20	-0.0938713	0.329	0.407	2.5451e-16	CDS1	2.45513e-19	Other Gene FDR<0.05
1.22908e-20	-0.064504	0.444	0.529	2.65173e-16	PPP2CB	2.55507e-19	Other Gene FDR<0.05
1.29237e-20	0.0314293	0.682	0.742	2.78829e-16	PDIA6	2.68358e-19	Other Gene FDR<0.05
1.30881e-20	0.125087	0.682	0.701	2.82375e-16	DDIT4	2.71462e-19	Other Gene FDR<0.05
1.31087e-20	-0.0506523	0.218	0.291	2.8282e-16	XPNPEP2	2.7158e-19	Other Gene FDR<0.05
1.35257e-20	-0.0692879	0.134	0.194	2.91816e-16	PSD3	2.799e-19	Other Gene FDR<0.05
1.50051e-20	-0.0135034	0.493	0.565	3.23736e-16	HNRNPF	3.10163e-19	Other Gene FDR<0.05
1.5039e-20	0.0209209	0.902	0.946	3.24466e-16	SPINT2	3.1051e-19	Other Gene FDR<0.05
1.51552e-20	-0.00747592	0.263	0.331	3.26974e-16	ESPN	3.12555e-19	Other Gene FDR<0.05
1.64891e-20	0.0416478	0.516	0.573	3.55753e-16	SRSF11	3.3968e-19	Other Gene FDR<0.05
1.80985e-20	-0.0304607	0.468	0.549	3.90476e-16	POLR1D	3.72412e-19	Other Gene FDR<0.05
1.81577e-20	0.0225352	0.882	0.923	3.91752e-16	ANXA2	3.73207e-19	Other Gene FDR<0.05
1.87025e-20	0.173688	0.316	0.262	4.03506e-16	EPS8L1	3.83971e-19	Other Gene FDR<0.05
1.94965e-20	-0.0839929	0.427	0.511	4.20638e-16	DUSP1	3.99822e-19	Other Gene FDR<0.05
2.01022e-20	-0.0934411	0.428	0.51	4.33706e-16	EGLN1	4.11779e-19	Other Gene FDR<0.05
2.04635e-20	-0.00594224	0.415	0.489	4.41499e-16	ZFP36L1	4.18707e-19	Other Gene FDR<0.05
2.28372e-20	-0.0349125	0.449	0.528	4.92713e-16	PRDX3	4.66751e-19	Other Gene FDR<0.05
2.32367e-20	-0.0263275	0.529	0.607	5.01333e-16	CYBA	4.74384e-19	Other Gene FDR<0.05
2.38509e-20	0.0925983	0.301	0.322	5.14582e-16	LMO4	4.86376e-19	Other Gene FDR<0.05
2.40582e-20	0.155454	0.241	0.185	5.19056e-16	ID3	4.90055e-19	Other Gene FDR<0.05
2.48462e-20	0.0499757	0.528	0.59	5.36057e-16	OS9	5.0554e-19	Other Gene FDR<0.05
2.55118e-20	0.0426717	0.657	0.701	5.50417e-16	CD9	5.18502e-19	Other Gene FDR<0.05
2.56796e-20	-0.0201445	0.35	0.428	5.54038e-16	NEDD9	5.21331e-19	Other Gene FDR<0.05
2.68315e-20	-0.182804	0.968	0.979	5.7889e-16	PHGR1	5.44108e-19	Other Gene FDR<0.05
2.91456e-20	-0.0742872	0.25	0.326	6.28816e-16	HIST1H2BD	5.90377e-19	Other Gene FDR<0.05
3.03557e-20	-0.0598499	0.454	0.538	6.54924e-16	GNB1	6.14204e-19	Other Gene FDR<0.05
3.24605e-20	-0.0197866	0.549	0.626	7.00336e-16	BRK1	6.56063e-19	Other Gene FDR<0.05
3.3228e-20	-0.0570553	0.627	0.706	7.16895e-16	TRAM1	6.70643e-19	Other Gene FDR<0.05
3.32556e-20	-0.0661166	0.445	0.529	7.1749e-16	SELT	6.70643e-19	Other Gene FDR<0.05
3.57586e-20	0.0234942	0.59	0.654	7.71493e-16	ARL6IP4	7.20321e-19	Other Gene FDR<0.05
3.6807e-20	-0.01326	0.476	0.56	7.94112e-16	GIPC2	7.40619e-19	Other Gene FDR<0.05
3.69124e-20	0.0193433	0.537	0.601	7.96385e-16	GPA33	7.41919e-19	Other Gene FDR<0.05
3.74317e-20	-0.0937049	0.242	0.301	8.07588e-16	BRI3BP	7.51525e-19	Other Gene FDR<0.05
3.78643e-20	-0.0217142	0.561	0.636	8.16923e-16	UBE2L3	7.59374e-19	Other Gene FDR<0.05
3.90065e-20	0.101996	0.671	0.713	8.41566e-16	SYAP1	7.81095e-19	Other Gene FDR<0.05
3.90333e-20	0.0241135	0.515	0.577	8.42143e-16	ZC3H15	7.81095e-19	Other Gene FDR<0.05
3.9587e-20	0.00763393	0.619	0.687	8.5409e-16	EEF1D	7.91305e-19	Other Gene FDR<0.05
4.13046e-20	0.0117131	0.514	0.58	8.91146e-16	PRELID3B	8.24731e-19	Other Gene FDR<0.05
4.37848e-20	0.0690913	0.457	0.49	9.44657e-16	HNRNPU	8.73295e-19	Other Gene FDR<0.05
4.39095e-20	0.0117138	0.493	0.552	9.47347e-16	PSMA1	8.74823e-19	Other Gene FDR<0.05
4.52626e-20	0.0555595	0.343	0.391	9.76541e-16	SLTM	9.00796e-19	Other Gene FDR<0.05
4.80429e-20	0.0577483	0.784	0.84	1.03652e-15	SMIM22	9.55082e-19	Other Gene FDR<0.05
4.92924e-20	-0.0830869	0.327	0.407	1.06348e-15	LMBRD1	9.78853e-19	Other Gene FDR<0.05
4.96643e-20	0.0326238	0.363	0.417	1.07151e-15	FAM84A	9.85163e-19	Other Gene FDR<0.05
5.08687e-20	-0.0169395	0.53	0.602	1.09749e-15	RHEB	1.00795e-18	Other Gene FDR<0.05
5.21313e-20	0.0682088	0.88	0.917	1.12473e-15	CLDN3	1.03185e-18	Other Gene FDR<0.05
5.24885e-20	0.0332682	0.502	0.563	1.13244e-15	SF3B2	1.03779e-18	Other Gene FDR<0.05
5.26988e-20	-0.000844816	0.705	0.764	1.13698e-15	PSMA7	1.04082e-18	Other Gene FDR<0.05
5.31593e-20	0.119952	0.578	0.581	1.14691e-15	PVRL2	1.04877e-18	Other Gene FDR<0.05
5.64039e-20	-0.0361442	0.563	0.644	1.21691e-15	AK1	1.11158e-18	Other Gene FDR<0.05
5.674e-20	-0.0225428	0.508	0.589	1.22417e-15	IGBP1	1.11699e-18	Other Gene FDR<0.05
5.75179e-20	-0.0681196	0.478	0.559	1.24095e-15	ITGA6	1.13108e-18	Other Gene FDR<0.05
5.86315e-20	-0.0315654	0.602	0.679	1.26497e-15	SUMO1	1.15173e-18	Other Gene FDR<0.05
6.02859e-20	0.0725613	0.407	0.447	1.30067e-15	SSBP1	1.18296e-18	Other Gene FDR<0.05
6.14417e-20	-0.0298703	0.403	0.484	1.3256e-15	TMEM41B	1.20434e-18	Other Gene FDR<0.05
6.45321e-20	-0.0390225	0.198	0.265	1.39228e-15	HMOX1	1.26355e-18	Other Gene FDR<0.05
6.88552e-20	0.163148	0.757	0.773	1.48555e-15	PSME2	1.34675e-18	ISG FDR < 0.05
7.34516e-20	-0.0931051	0.384	0.466	1.58472e-15	GSTM4	1.43511e-18	Other Gene FDR<0.05
7.75059e-20	0.0549686	0.586	0.633	1.67219e-15	NPM1	1.5127e-18	Other Gene FDR<0.05
7.96593e-20	0.0745143	0.507	0.556	1.71865e-15	C11orf58	1.55149e-18	Other Gene FDR<0.05
7.96641e-20	-0.0459794	0.373	0.456	1.71875e-15	ING2	1.55149e-18	Other Gene FDR<0.05
8.17718e-20	-0.0176805	0.486	0.559	1.76423e-15	STARD4	1.59083e-18	Other Gene FDR<0.05
8.26395e-20	0.0474944	0.585	0.639	1.78295e-15	MMP24-AS1	1.606e-18	Other Gene FDR<0.05
8.2868e-20	-0.0331697	0.465	0.546	1.78788e-15	ARFGAP3	1.60872e-18	Other Gene FDR<0.05
8.38534e-20	0.100392	0.531	0.556	1.80914e-15	TAPBP	1.62611e-18	Other Gene FDR<0.05
8.73532e-20	-0.0658111	0.738	0.808	1.88465e-15	ADIRF	1.69218e-18	Other Gene FDR<0.05
8.85657e-20	-0.0666772	0.742	0.812	1.91081e-15	UQCRH	1.71372e-18	Other Gene FDR<0.05
8.86538e-20	-0.00839555	0.502	0.575	1.91271e-15	PPP1R2	1.71372e-18	Other Gene FDR<0.05
9.06467e-20	0.101631	0.379	0.405	1.9557e-15	SRSF10	1.75039e-18	Other Gene FDR<0.05
9.14943e-20	0.0860779	0.548	0.575	1.97399e-15	ST14	1.76484e-18	Other Gene FDR<0.05
9.15894e-20	-0.086868	0.633	0.711	1.97604e-15	SLC5A1	1.76484e-18	Other Gene FDR<0.05
9.38215e-20	-0.125651	0.758	0.821	2.0242e-15	SLC25A5	1.80594e-18	Other Gene FDR<0.05
9.57574e-20	0.00769016	0.347	0.413	2.06597e-15	GNA11	1.84126e-18	Other Gene FDR<0.05
1.05498e-19	0.0386229	0.113	0.066	2.27611e-15	SCLT1	2.0264e-18	Other Gene FDR<0.05
1.08126e-19	0.0208774	0.454	0.511	2.33283e-15	RAB25	2.0747e-18	Other Gene FDR<0.05
1.088e-19	0.0519406	0.507	0.562	2.34735e-15	BIRC3	2.08542e-18	Other Gene FDR<0.05
1.19841e-19	-0.0599645	0.316	0.396	2.58557e-15	ACOX1	2.29464e-18	Other Gene FDR<0.05
1.20729e-19	0.086222	0.763	0.812	2.60473e-15	RNF181	2.30921e-18	Other Gene FDR<0.05
1.26554e-19	-0.0241766	0.348	0.425	2.73041e-15	SMCO4	2.41809e-18	Other Gene FDR<0.05
1.27889e-19	0.0903472	0.967	0.972	2.75921e-15	EIF1	2.44104e-18	Other Gene FDR<0.05
1.30869e-19	0.123256	0.535	0.554	2.8235e-15	DYNC1I2	2.49529e-18	Other Gene FDR<0.05
1.34589e-19	-0.0631765	0.451	0.534	2.90376e-15	GCHFR	2.5615e-18	Other Gene FDR<0.05
1.34623e-19	-0.0633377	0.687	0.761	2.90449e-15	DDT	2.5615e-18	Other Gene FDR<0.05
1.3586e-19	-0.056856	0.104	0.159	2.93118e-15	ABCC2	2.58234e-18	Other Gene FDR<0.05
1.36353e-19	-0.0111958	0.535	0.614	2.94181e-15	MRPS36	2.58899e-18	Other Gene FDR<0.05
1.41869e-19	-0.0338929	0.483	0.562	3.06083e-15	LAD1	2.69093e-18	Other Gene FDR<0.05
1.5319e-19	0.0256427	0.678	0.735	3.30508e-15	ZNF706	2.90264e-18	Other Gene FDR<0.05
1.63241e-19	-0.0471621	0.449	0.528	3.52193e-15	OCIAD1	3.08986e-18	Other Gene FDR<0.05
1.64397e-19	0.00408818	0.341	0.406	3.54686e-15	LUC7L3	3.1085e-18	Other Gene FDR<0.05
1.68381e-19	-0.0552076	0.283	0.36	3.63281e-15	PLA2G12B	3.18052e-18	Other Gene FDR<0.05
1.71322e-19	0.242425	0.143	0.108	3.69627e-15	NEURL3	3.23273e-18	Other Gene FDR<0.05
1.77907e-19	-0.032404	0.879	0.927	3.83834e-15	RAC1	3.3535e-18	Other Gene FDR<0.05
1.80312e-19	-0.127089	0.999	0.991	3.89024e-15	MALAT1	3.39532e-18	Other Gene FDR<0.05
1.87648e-19	-0.0427374	0.444	0.526	4.0485e-15	CCDC107	3.5298e-18	Other Gene FDR<0.05
2.0035e-19	0.0297954	0.53	0.594	4.32256e-15	JAK1	3.76485e-18	ISG FDR < 0.05
2.09926e-19	-0.0478032	0.244	0.318	4.52916e-15	TMEM14A	3.94072e-18	Other Gene FDR<0.05
2.1425e-19	0.104678	0.189	0.137	4.62243e-15	TRIM26	4.01773e-18	Other Gene FDR<0.05
2.3359e-19	0.0826944	0.549	0.58	5.0397e-15	TMEM54	4.3759e-18	Other Gene FDR<0.05
2.39269e-19	-0.00309482	0.456	0.525	5.16223e-15	NCOR1	4.47768e-18	Other Gene FDR<0.05
2.39873e-19	-0.0961655	0.318	0.393	5.17525e-15	BCL2L15	4.48436e-18	Other Gene FDR<0.05
2.47271e-19	0.0232242	0.632	0.697	5.33487e-15	OSTC	4.61792e-18	Other Gene FDR<0.05
2.49531e-19	0.113562	0.212	0.186	5.38363e-15	GGT6	4.65535e-18	Other Gene FDR<0.05
2.51096e-19	-0.0457905	0.505	0.584	5.41739e-15	CHPT1	4.67974e-18	Other Gene FDR<0.05
2.51521e-19	-0.108217	0.241	0.273	5.42657e-15	PAPSS2	4.68288e-18	Other Gene FDR<0.05
2.53743e-19	0.000369938	0.473	0.551	5.47451e-15	SMAP1	4.71942e-18	Other Gene FDR<0.05
2.56076e-19	-0.0735291	0.088	0.138	5.52483e-15	SLC26A2	4.75793e-18	Other Gene FDR<0.05
2.71797e-19	-0.120467	0.386	0.463	5.86401e-15	MVD	5.04488e-18	Other Gene FDR<0.05
2.83052e-19	-0.0397675	0.433	0.511	6.10684e-15	EIF1AX	5.24843e-18	Other Gene FDR<0.05
2.85838e-19	0.0372971	0.532	0.591	6.16696e-15	SNRPD2	5.29471e-18	Other Gene FDR<0.05
2.91684e-19	0.118398	0.284	0.266	6.29309e-15	RABGAP1L	5.3975e-18	Other Gene FDR<0.05
2.95834e-19	0.019914	0.551	0.613	6.38262e-15	EIF6	5.46872e-18	Other Gene FDR<0.05
2.97142e-19	0.0825736	0.694	0.741	6.41083e-15	CALM3	5.48732e-18	Other Gene FDR<0.05
3.02793e-19	0.0069032	0.481	0.54	6.53276e-15	COPB1	5.58601e-18	Other Gene FDR<0.05
3.12863e-19	0.119187	0.231	0.182	6.75001e-15	MRPL17	5.76593e-18	Other Gene FDR<0.05
3.28962e-19	0.122665	0.197	0.178	7.09735e-15	CASP1	6.05649e-18	ISG FDR < 0.05
3.31987e-19	0.0602206	0.646	0.698	7.16262e-15	NDUFB1	6.10601e-18	Other Gene FDR<0.05
3.60512e-19	0.0703346	0.932	0.917	7.77805e-15	AGR2	6.62396e-18	Other Gene FDR<0.05
3.63217e-19	-0.113618	0.533	0.613	7.8364e-15	GOLGA4	6.66691e-18	Other Gene FDR<0.05
3.75912e-19	0.0183501	0.544	0.609	8.11031e-15	ECHS1	6.89299e-18	Other Gene FDR<0.05
3.83328e-19	-0.00403049	0.529	0.605	8.27031e-15	SURF4	7.0219e-18	Other Gene FDR<0.05
3.99082e-19	0.117187	0.565	0.6	8.61019e-15	KRTCAP2	7.30312e-18	Other Gene FDR<0.05
4.09367e-19	0.0985933	0.762	0.809	8.83209e-15	VIMP	7.48381e-18	Other Gene FDR<0.05
4.15763e-19	0.0302964	0.508	0.568	8.97009e-15	EIF1B	7.5931e-18	Other Gene FDR<0.05
4.19056e-19	0.0318207	0.066	0.031	9.04114e-15	MID1	7.64557e-18	Other Gene FDR<0.05
4.2211e-19	0.0436967	0.401	0.461	9.10703e-15	TM6SF2	7.69358e-18	Other Gene FDR<0.05
4.2632e-19	-0.0592557	0.258	0.332	9.19786e-15	OGDH	7.76253e-18	Other Gene FDR<0.05
4.38355e-19	-0.066652	0.285	0.361	9.45751e-15	TMEM98	7.97368e-18	Other Gene FDR<0.05
4.3892e-19	0.162624	0.689	0.718	9.46969e-15	PDIA4	7.97597e-18	Other Gene FDR<0.05
4.40556e-19	0.119649	0.235	0.17	9.505e-15	TRAFD1	7.99772e-18	Other Gene FDR<0.05
4.67652e-19	-0.0470677	0.471	0.55	1.00896e-14	SYPL1	8.48115e-18	Other Gene FDR<0.05
4.9856e-19	-0.0778974	0.181	0.24	1.07564e-14	FAHD1	9.03268e-18	Other Gene FDR<0.05
5.15722e-19	-0.0843987	0.315	0.388	1.11267e-14	MRPL34	9.33431e-18	Other Gene FDR<0.05
5.22317e-19	-0.0306131	0.876	0.923	1.1269e-14	CST3	9.44428e-18	Other Gene FDR<0.05
5.83691e-19	0.0961521	0.292	0.315	1.25931e-14	PRPF38B	1.05435e-17	Other Gene FDR<0.05
6.38264e-19	0.0816688	0.786	0.827	1.37705e-14	MUC13	1.15179e-17	Other Gene FDR<0.05
6.48962e-19	0.108634	0.414	0.444	1.40014e-14	PNCK	1.16993e-17	Other Gene FDR<0.05
6.58952e-19	-0.101915	0.435	0.514	1.42169e-14	ACO2	1.18677e-17	Other Gene FDR<0.05
6.79315e-19	0.0398665	0.47	0.524	1.46562e-14	CDV3	1.22223e-17	Other Gene FDR<0.05
6.92716e-19	0.151051	0.131	0.083	1.49454e-14	PRSS1	1.24511e-17	Other Gene FDR<0.05
6.94633e-19	-0.0357768	0.071	0.118	1.49867e-14	TMEM25	1.24621e-17	Other Gene FDR<0.05
6.94696e-19	-0.000210399	0.506	0.576	1.49881e-14	TALDO1	1.24621e-17	Other Gene FDR<0.05
7.212e-19	0.00972964	0.01	0	1.55599e-14	SLC1A3	1.29247e-17	Other Gene FDR<0.05
7.30443e-19	0.0379375	0.608	0.662	1.57593e-14	GFPT1	1.30775e-17	Other Gene FDR<0.05
7.61329e-19	0.0225094	0.042	0.015	1.64257e-14	ZNF620	1.36171e-17	Other Gene FDR<0.05
7.90378e-19	-0.0563277	0.432	0.513	1.70524e-14	PTPRF	1.41228e-17	Other Gene FDR<0.05
8.16944e-19	-0.0529808	0.479	0.559	1.76256e-14	CCDC186	1.45831e-17	Other Gene FDR<0.05
8.62421e-19	-0.0734657	0.444	0.525	1.86067e-14	ARHGAP18	1.53798e-17	Other Gene FDR<0.05
8.74711e-19	0.10263	0.392	0.417	1.88719e-14	FAM133B	1.55837e-17	Other Gene FDR<0.05
8.82101e-19	0.132892	0.278	0.212	1.90313e-14	OGFR	1.57e-17	Other Gene FDR<0.05
8.88482e-19	0.0879714	0.542	0.577	1.9169e-14	SLC3A2	1.57981e-17	Other Gene FDR<0.05
9.20398e-19	-0.0775689	0.429	0.509	1.98576e-14	CAMK2D	1.63496e-17	Other Gene FDR<0.05
9.24493e-19	0.0538587	0.068	0.033	1.99459e-14	MOB3C	1.64064e-17	Other Gene FDR<0.05
9.37851e-19	-0.0786999	0.361	0.44	2.02341e-14	REEP6	1.66272e-17	Other Gene FDR<0.05
9.82181e-19	0.0566791	0.852	0.889	2.11906e-14	SH3BGRL3	1.73962e-17	Other Gene FDR<0.05
9.939e-19	-0.0167954	0.427	0.501	2.14434e-14	UXT	1.75866e-17	Other Gene FDR<0.05
1.06766e-18	0.0480398	0.015	0.002	2.30348e-14	SNPH	1.88734e-17	Other Gene FDR<0.05
1.12035e-18	-0.129046	0.455	0.534	2.41715e-14	AKR1B10	1.97855e-17	Other Gene FDR<0.05
1.14226e-18	0.0830472	0.126	0.081	2.46443e-14	IRF8	2.0153e-17	Other Gene FDR<0.05
1.1562e-18	-0.0275635	0.034	0.069	2.4945e-14	GATM-AS1	2.03792e-17	Other Gene FDR<0.05
1.18056e-18	0.000319541	0.719	0.783	2.54707e-14	NDUFB4	2.07885e-17	Other Gene FDR<0.05
1.30335e-18	0.0450852	0.383	0.442	2.81198e-14	TMEM120B	2.29284e-17	Other Gene FDR<0.05
1.34715e-18	0.129918	0.765	0.782	2.90648e-14	MXD1	2.3676e-17	Other Gene FDR<0.05
1.3921e-18	-0.0694326	0.094	0.145	3.00346e-14	PDZK1	2.44424e-17	Other Gene FDR<0.05
1.45958e-18	-0.0611408	0.52	0.6	3.14905e-14	MGAT4A	2.56026e-17	Other Gene FDR<0.05
1.49905e-18	0.050218	0.393	0.442	3.23421e-14	RBM25	2.62696e-17	Other Gene FDR<0.05
1.51186e-18	0.00126777	0.48	0.55	3.26183e-14	NEU1	2.64684e-17	Other Gene FDR<0.05
1.53392e-18	0.0306554	0.058	0.027	3.30943e-14	USP30-AS1	2.68288e-17	Other Gene FDR<0.05
1.53713e-18	0.0139152	0.695	0.758	3.31637e-14	CDHR5	2.68593e-17	Other Gene FDR<0.05
1.56846e-18	-0.130636	0.473	0.553	3.38396e-14	CCL25	2.73804e-17	Other Gene FDR<0.05
1.5762e-18	-0.0702461	0.463	0.543	3.40066e-14	NDUFB5	2.74891e-17	Other Gene FDR<0.05
1.60602e-18	-0.0781087	0.459	0.539	3.46498e-14	CRYL1	2.79822e-17	Other Gene FDR<0.05
1.69035e-18	0.193973	0.485	0.515	3.64693e-14	IGFBP3	2.94234e-17	Other Gene FDR<0.05
1.69924e-18	0.0865783	0.398	0.426	3.66612e-14	HSPA9	2.95499e-17	Other Gene FDR<0.05
1.72053e-18	0.0665113	0.78	0.816	3.71204e-14	SEC61B	2.98915e-17	Other Gene FDR<0.05
1.81036e-18	-0.0829374	0.76	0.826	3.90586e-14	ATP5G3	3.14222e-17	Other Gene FDR<0.05
1.91397e-18	-0.0651277	0.715	0.784	4.12938e-14	SLC6A8	3.31888e-17	Other Gene FDR<0.05
1.92188e-18	0.0691615	0.574	0.621	4.14645e-14	UFM1	3.32943e-17	Other Gene FDR<0.05
1.99349e-18	0.008296	0.354	0.42	4.30095e-14	RSF1	3.4502e-17	Other Gene FDR<0.05
2.04297e-18	-0.0300002	0.449	0.528	4.4077e-14	DNPH1	3.53247e-17	Other Gene FDR<0.05
2.12041e-18	0.0639182	0.821	0.847	4.57478e-14	COX7B	3.66289e-17	Other Gene FDR<0.05
2.13223e-18	-0.00055771	0.535	0.606	4.60028e-14	TMEM219	3.67981e-17	Other Gene FDR<0.05
2.14002e-18	0.089831	0.539	0.575	4.6171e-14	RBX1	3.68976e-17	Other Gene FDR<0.05
2.18183e-18	-0.0345827	0.819	0.877	4.7073e-14	PRELID1	3.75828e-17	Other Gene FDR<0.05
2.261e-18	0.0665673	0.147	0.096	4.87812e-14	ANKFY1	3.89098e-17	Other Gene FDR<0.05
2.28443e-18	-0.057331	0.278	0.352	4.92865e-14	FAM195A	3.92757e-17	Other Gene FDR<0.05
2.43231e-18	-0.0576989	0.477	0.557	5.24772e-14	ADIPOR2	4.17788e-17	Other Gene FDR<0.05
2.46778e-18	0.0422354	0.439	0.497	5.32424e-14	MRPS21	4.23481e-17	Other Gene FDR<0.05
2.48892e-18	-0.126835	0.454	0.53	5.36985e-14	HMGCS1	4.26706e-17	Other Gene FDR<0.05
2.4923e-18	-0.0239492	0.658	0.727	5.37713e-14	ATP5G2	4.26882e-17	Other Gene FDR<0.05
2.58926e-18	0.126131	0.42	0.457	5.58632e-14	LRRC16A	4.43072e-17	Other Gene FDR<0.05
2.66202e-18	0.0012397	0.703	0.761	5.74332e-14	C14orf2	4.55096e-17	Other Gene FDR<0.05
2.70905e-18	0.119084	0.489	0.512	5.84478e-14	ASS1	4.62701e-17	Other Gene FDR<0.05
2.72055e-18	0.0220378	0.522	0.584	5.86959e-14	PSMB3	4.64229e-17	Other Gene FDR<0.05
2.86005e-18	0.0715596	0.355	0.382	6.17055e-14	DNAJC7	4.87575e-17	Other Gene FDR<0.05
3.06054e-18	0.0386507	0.639	0.694	6.60311e-14	ETFB	5.21266e-17	Other Gene FDR<0.05
3.15808e-18	-0.0689362	0.265	0.336	6.81356e-14	NR0B2	5.37376e-17	Other Gene FDR<0.05
3.21218e-18	-0.0231478	0.641	0.713	6.93029e-14	ATP5H	5.46071e-17	Other Gene FDR<0.05
3.22093e-18	0.103754	0.415	0.437	6.94916e-14	NT5C	5.47047e-17	Other Gene FDR<0.05
3.23682e-18	0.0637966	0.463	0.495	6.98344e-14	MLF2	5.49233e-17	Other Gene FDR<0.05
3.34429e-18	-0.100033	0.35	0.426	7.2153e-14	LPIN2	5.66939e-17	Other Gene FDR<0.05
3.46317e-18	0.0236715	0.729	0.77	7.47178e-14	YBX1	5.86545e-17	Other Gene FDR<0.05
3.55122e-18	-0.0400687	0.494	0.571	7.66176e-14	AKR1C3	6.00899e-17	Other Gene FDR<0.05
3.65096e-18	-0.0388518	0.358	0.436	7.87694e-14	NDUFA8	6.17202e-17	Other Gene FDR<0.05
3.6979e-18	0.0542152	0.604	0.653	7.97821e-14	NDUFB9	6.24557e-17	Other Gene FDR<0.05
3.77843e-18	-0.0416969	0.485	0.561	8.15197e-14	SF3B1	6.37567e-17	Other Gene FDR<0.05
3.84621e-18	-0.0480504	0.442	0.519	8.29821e-14	TPMT	6.48402e-17	Other Gene FDR<0.05
3.98272e-18	0.0223174	0.559	0.619	8.59273e-14	ERP44	6.70552e-17	Other Gene FDR<0.05
3.98497e-18	-0.0965621	0.401	0.478	8.59758e-14	B3GNT5	6.70552e-17	Other Gene FDR<0.05
4.0237e-18	0.0153229	0.538	0.605	8.68114e-14	PPP1CA	6.76443e-17	Other Gene FDR<0.05
4.16591e-18	0.0557405	0.484	0.527	8.98794e-14	ARHGDIA	6.99703e-17	Other Gene FDR<0.05
4.60506e-18	0.0257142	0.385	0.44	9.93541e-14	GBP3	7.72749e-17	Other Gene FDR<0.05
4.69762e-18	0.048959	0.517	0.579	1.01351e-13	LAMTOR4	7.87555e-17	Other Gene FDR<0.05
4.87882e-18	-0.0363786	0.456	0.532	1.05261e-13	SDHD	8.1718e-17	Other Gene FDR<0.05
4.90651e-18	0.0120307	0.334	0.395	1.05858e-13	ABHD11-AS1	8.21062e-17	Other Gene FDR<0.05
5.05692e-18	-0.0277796	0.353	0.428	1.09103e-13	IL10RB	8.45453e-17	Other Gene FDR<0.05
5.08263e-18	0.0429233	0.484	0.54	1.09658e-13	CEBPG	8.48972e-17	Other Gene FDR<0.05
5.18276e-18	-0.0014702	0.621	0.693	1.11818e-13	CFDP1	8.64903e-17	Other Gene FDR<0.05
5.28038e-18	-0.000307409	0.429	0.5	1.13924e-13	MYEOV2	8.80239e-17	Other Gene FDR<0.05
5.28434e-18	-0.058337	0.295	0.369	1.1401e-13	SULT1A1	8.80239e-17	Other Gene FDR<0.05
5.29037e-18	0.0395806	0.112	0.146	1.1414e-13	MS4A10	8.80438e-17	Other Gene FDR<0.05
5.67154e-18	-0.0978995	0.302	0.365	1.22363e-13	ARL5A	9.4301e-17	Other Gene FDR<0.05
5.75879e-18	-0.0585405	0.709	0.778	1.24246e-13	HSD17B2	9.56644e-17	Other Gene FDR<0.05
6.07583e-18	-0.101293	0.243	0.311	1.31086e-13	KCNQ1OT1	1.00839e-16	Other Gene FDR<0.05
6.11364e-18	0.0741464	0.763	0.818	1.31902e-13	FKBP2	1.01374e-16	Other Gene FDR<0.05
6.18994e-18	-0.00551488	0.535	0.605	1.33548e-13	TMEM30A	1.02546e-16	Other Gene FDR<0.05
6.2923e-18	0.0269569	0.534	0.601	1.35756e-13	C4orf48	1.04146e-16	Other Gene FDR<0.05
6.44311e-18	0.000925745	0.259	0.319	1.3901e-13	MIR210HG	1.06453e-16	Other Gene FDR<0.05
6.44334e-18	-0.0715957	0.471	0.549	1.39015e-13	SLC25A1	1.06453e-16	Other Gene FDR<0.05
6.47837e-18	0.0205469	0.513	0.576	1.39771e-13	ERP29	1.06934e-16	Other Gene FDR<0.05
6.56931e-18	-0.00714074	0.772	0.829	1.41733e-13	SERP1	1.08337e-16	Other Gene FDR<0.05
6.63566e-18	0.0883031	0.465	0.488	1.43164e-13	NARS	1.09332e-16	Other Gene FDR<0.05
6.6726e-18	0.0527236	0.602	0.653	1.43961e-13	BCL10	1.09841e-16	Other Gene FDR<0.05
7.23636e-18	0.127575	0.245	0.202	1.56124e-13	ADPRHL2	1.19014e-16	Other Gene FDR<0.05
7.7704e-18	0.0230934	0.92	0.957	1.67646e-13	GPX4	1.27682e-16	Other Gene FDR<0.05
7.8315e-18	0.0390487	0.396	0.449	1.68965e-13	PNN	1.28569e-16	Other Gene FDR<0.05
7.94002e-18	0.0267716	0.53	0.588	1.71306e-13	MVP	1.30234e-16	Other Gene FDR<0.05
8.23655e-18	0.0656899	0.506	0.549	1.77704e-13	CALCOCO2	1.34976e-16	Other Gene FDR<0.05
8.49667e-18	-0.0548653	0.881	0.922	1.83316e-13	HINT1	1.39113e-16	Other Gene FDR<0.05
8.59475e-18	0.0102874	0.733	0.79	1.85432e-13	LIMA1	1.40592e-16	Other Gene FDR<0.05
8.6944e-18	-0.0394954	0.538	0.615	1.87582e-13	NDUFB7	1.42095e-16	Other Gene FDR<0.05
8.71834e-18	-0.0672157	0.179	0.243	1.88098e-13	EMB	1.42358e-16	Other Gene FDR<0.05
9.59414e-18	-0.0313866	0.045	0.083	2.06994e-13	ACMSD	1.56518e-16	Other Gene FDR<0.05
9.84135e-18	0.0879409	0.211	0.151	2.12327e-13	DAPP1	1.60407e-16	Other Gene FDR<0.05
1.02518e-17	-0.132889	0.624	0.697	2.21183e-13	PRDX1	1.66948e-16	Other Gene FDR<0.05
1.04795e-17	-0.0255721	0.105	0.154	2.26096e-13	B3GAT2	1.70503e-16	Other Gene FDR<0.05
1.05775e-17	0.0705156	0.579	0.625	2.28209e-13	HEBP2	1.71943e-16	Other Gene FDR<0.05
1.0871e-17	-0.0395469	0.326	0.401	2.34541e-13	ZDHHC12	1.76556e-16	Other Gene FDR<0.05
1.13779e-17	0.0115647	0.353	0.419	2.45478e-13	SLC39A5	1.84624e-16	Other Gene FDR<0.05
1.15532e-17	-0.0178423	0.659	0.728	2.49261e-13	BLVRB	1.87302e-16	Other Gene FDR<0.05
1.21362e-17	0.0739329	0.456	0.501	2.61838e-13	RAN	1.96578e-16	Other Gene FDR<0.05
1.21873e-17	-0.00628392	0.489	0.557	2.62941e-13	CTSZ	1.9723e-16	Other Gene FDR<0.05
1.23028e-17	-0.036958	0.198	0.264	2.65434e-13	TMEM181	1.98923e-16	Other Gene FDR<0.05
1.29631e-17	0.0496948	0.545	0.604	2.79679e-13	LAMTOR2	2.09413e-16	Other Gene FDR<0.05
1.31695e-17	0.0931408	0.494	0.521	2.84131e-13	LSM3	2.12558e-16	Other Gene FDR<0.05
1.38175e-17	0.117368	0.518	0.548	2.98113e-13	TUBA1B	2.22819e-16	Other Gene FDR<0.05
1.41227e-17	0.0513771	0.433	0.496	3.04697e-13	HNF4A	2.27539e-16	Other Gene FDR<0.05
1.4444e-17	-0.020877	0.429	0.501	3.11629e-13	TOB1	2.3251e-16	Other Gene FDR<0.05
1.45026e-17	-0.017838	0.462	0.537	3.12893e-13	SEC23A	2.33247e-16	Other Gene FDR<0.05
1.49177e-17	-0.00844628	0.564	0.631	3.21849e-13	CYC1	2.39711e-16	Other Gene FDR<0.05
1.50753e-17	0.000455064	0.575	0.642	3.2525e-13	ANAPC11	2.4203e-16	Other Gene FDR<0.05
1.51405e-17	0.00747833	0.818	0.865	3.26657e-13	NACA	2.42863e-16	Other Gene FDR<0.05
1.53959e-17	-0.0302127	0.396	0.472	3.32167e-13	CCDC25	2.46741e-16	Other Gene FDR<0.05
1.57732e-17	-0.0205279	0.512	0.585	3.40307e-13	SNHG7	2.52566e-16	Other Gene FDR<0.05
1.69463e-17	0.019852	0.289	0.348	3.65617e-13	BLNK	2.71111e-16	Other Gene FDR<0.05
1.72564e-17	-0.0652002	0.44	0.518	3.72306e-13	NCOA4	2.75829e-16	Other Gene FDR<0.05
1.76992e-17	-0.0315826	0.418	0.491	3.81861e-13	POF1B	2.82659e-16	Other Gene FDR<0.05
1.83504e-17	0.0441152	0.753	0.799	3.95909e-13	SSR4	2.92801e-16	Other Gene FDR<0.05
1.85724e-17	0.0737604	0.521	0.559	4.007e-13	PKP3	2.96085e-16	Other Gene FDR<0.05
1.86034e-17	-0.132944	0.503	0.58	4.01368e-13	ALDH1A1	2.96318e-16	Other Gene FDR<0.05
1.8763e-17	0.0760674	0.547	0.595	4.04811e-13	TNIP1	2.98599e-16	Other Gene FDR<0.05
1.90699e-17	0.110805	0.25	0.19	4.11433e-13	NT5C2	3.03218e-16	Other Gene FDR<0.05
2.03358e-17	0.0835978	0.338	0.37	4.38744e-13	PRPF4B	3.23063e-16	Other Gene FDR<0.05
2.14164e-17	-0.0425462	0.086	0.134	4.62059e-13	CNTNAP2	3.39934e-16	Other Gene FDR<0.05
2.1478e-17	-0.0470993	0.399	0.475	4.63388e-13	RAB8A	3.40614e-16	Other Gene FDR<0.05
2.20531e-17	-0.00969071	0.506	0.578	4.75796e-13	CORO1B	3.49431e-16	Other Gene FDR<0.05
2.28636e-17	0.168788	0.461	0.444	4.93282e-13	ABHD11	3.61957e-16	Other Gene FDR<0.05
2.33199e-17	-0.0426571	0.449	0.525	5.03127e-13	MMADHC	3.6886e-16	Other Gene FDR<0.05
2.51215e-17	0.0837827	0.104	0.062	5.41996e-13	APOL1	3.97011e-16	Other Gene FDR<0.05
2.53633e-17	-0.0292271	0.348	0.422	5.47212e-13	CHCHD1	4.00422e-16	Other Gene FDR<0.05
2.53814e-17	-0.069926	0.349	0.425	5.47603e-13	HHLA2	4.00422e-16	Other Gene FDR<0.05
2.56325e-17	0.0257496	0.493	0.557	5.53022e-13	CAMTA1	4.04034e-16	Other Gene FDR<0.05
2.57685e-17	-0.0522759	0.606	0.68	5.55956e-13	GSTO1	4.05826e-16	Other Gene FDR<0.05
2.61383e-17	-0.0496354	0.388	0.465	5.63933e-13	RHOG	4.11293e-16	Other Gene FDR<0.05
2.68437e-17	-0.000586033	0.422	0.488	5.79154e-13	SLC51A	4.22029e-16	Other Gene FDR<0.05
2.69152e-17	0.0437503	0.53	0.575	5.80696e-13	JTB	4.22788e-16	Other Gene FDR<0.05
2.7018e-17	0.130891	0.226	0.209	5.82914e-13	ACOT7	4.24036e-16	Other Gene FDR<0.05
2.71662e-17	-0.0151532	0.549	0.616	5.86111e-13	WASF2	4.25994e-16	Other Gene FDR<0.05
2.87127e-17	0.0753997	0.445	0.482	6.19476e-13	EPB41L2	4.49857e-16	Other Gene FDR<0.05
2.89307e-17	-0.0334292	0.501	0.578	6.24179e-13	NDUFA12	4.52882e-16	Other Gene FDR<0.05
2.96343e-17	0.10268	0.193	0.157	6.3936e-13	EHF	4.63497e-16	Other Gene FDR<0.05
3.15788e-17	0.074652	0.523	0.56	6.81312e-13	VPS29	4.93486e-16	Other Gene FDR<0.05
3.21672e-17	-0.0618504	0.472	0.549	6.94007e-13	PLEKHB2	5.0225e-16	Other Gene FDR<0.05
3.2672e-17	0.0267847	0.517	0.576	7.04899e-13	PFKL	5.09695e-16	Other Gene FDR<0.05
3.35301e-17	-0.0575156	0.6	0.675	7.23413e-13	EEF1B2	5.22633e-16	Other Gene FDR<0.05
3.35863e-17	-0.0213301	0.09	0.137	7.24625e-13	NAGS	5.23061e-16	Other Gene FDR<0.05
3.54019e-17	-0.0160451	0.108	0.156	7.63795e-13	SSUH2	5.50864e-16	Other Gene FDR<0.05
3.54876e-17	-0.0538299	0.1	0.151	7.65646e-13	CAV2	5.51726e-16	Other Gene FDR<0.05
3.62584e-17	0.0501289	0.463	0.511	7.82275e-13	SRRM2	5.63228e-16	Other Gene FDR<0.05
3.665e-17	-0.0189756	0.547	0.621	7.90724e-13	PLIN3	5.68825e-16	Other Gene FDR<0.05
3.75167e-17	-0.0595823	0.572	0.648	8.09423e-13	SLC9A3R1	5.81781e-16	Other Gene FDR<0.05
3.79367e-17	0.0669324	0.562	0.602	8.18485e-13	CDC42EP5	5.87793e-16	Other Gene FDR<0.05
3.82429e-17	0.0269178	0.566	0.634	8.2509e-13	SMDT1	5.92032e-16	Other Gene FDR<0.05
3.82793e-17	0.0582617	0.519	0.558	8.25877e-13	SNRPG	5.92093e-16	Other Gene FDR<0.05
3.8667e-17	-0.0125986	0.349	0.418	8.3424e-13	BTNL3	5.9758e-16	Other Gene FDR<0.05
4.10324e-17	-0.0315656	0.186	0.247	8.85275e-13	TMEM253	6.33599e-16	Other Gene FDR<0.05
4.11149e-17	-0.0464907	0.163	0.223	8.87053e-13	SCARB1	6.34334e-16	Other Gene FDR<0.05
4.16705e-17	0.0351705	0.645	0.701	8.99041e-13	ABCB1	6.42361e-16	Other Gene FDR<0.05
4.20718e-17	-0.0476168	0.505	0.58	9.07698e-13	CHMP1B	6.47998e-16	Other Gene FDR<0.05
4.47431e-17	-0.0111489	0.468	0.538	9.65333e-13	CDX1	6.88559e-16	Other Gene FDR<0.05
4.4842e-17	0.0553574	0.446	0.486	9.67467e-13	PSMD7	6.89498e-16	Other Gene FDR<0.05
4.59384e-17	-0.0580667	0.37	0.445	9.9112e-13	SLC44A1	7.05759e-16	Other Gene FDR<0.05
4.78065e-17	0.198734	0.814	0.839	1.03143e-12	HSPA5	7.33797e-16	Other Gene FDR<0.05
4.7844e-17	-0.105095	0.543	0.62	1.03224e-12	CTSE	7.33797e-16	Other Gene FDR<0.05
4.81994e-17	-0.063076	0.574	0.648	1.0399e-12	SMIM24	7.38625e-16	Other Gene FDR<0.05
4.83475e-17	-0.00154829	0.334	0.395	1.0431e-12	MIDN	7.40271e-16	Other Gene FDR<0.05
4.85622e-17	0.0135212	0.481	0.546	1.04773e-12	RER1	7.42933e-16	Other Gene FDR<0.05
4.91069e-17	-0.0679714	0.448	0.525	1.05948e-12	PNISR	7.50635e-16	Other Gene FDR<0.05
5.0804e-17	0.0273856	0.078	0.042	1.0961e-12	NRP1	7.75924e-16	Other Gene FDR<0.05
5.14679e-17	-0.0308925	0.122	0.176	1.11042e-12	SLC22A18AS	7.85404e-16	Other Gene FDR<0.05
5.2854e-17	-0.0600774	0.257	0.326	1.14032e-12	IMP3	8.05879e-16	Other Gene FDR<0.05
5.33557e-17	0.0255837	0.049	0.021	1.15115e-12	RP11-326I11.3	8.12848e-16	Other Gene FDR<0.05
5.36874e-17	-0.085993	0.025	0.046	1.15831e-12	CEACAM7	8.17217e-16	Other Gene FDR<0.05
5.37783e-17	-0.0270134	0.265	0.332	1.16027e-12	NPC1L1	8.17915e-16	Other Gene FDR<0.05
5.53485e-17	-0.00671309	0.095	0.135	1.19414e-12	AQP7	8.41094e-16	Other Gene FDR<0.05
5.54131e-17	-0.0647334	0.295	0.361	1.19554e-12	GUCA2A	8.41373e-16	Other Gene FDR<0.05
5.58652e-17	0.0477176	0.882	0.92	1.20529e-12	PRR13	8.47529e-16	Other Gene FDR<0.05
5.94202e-17	-0.066426	0.379	0.455	1.28199e-12	JMJD1C	9.00711e-16	Other Gene FDR<0.05
6.08054e-17	-0.0234406	0.574	0.64	1.31188e-12	GNAS	9.20941e-16	Other Gene FDR<0.05
6.14297e-17	0.281079	0.471	0.464	1.32535e-12	SPINK1	9.29623e-16	Other Gene FDR<0.05
6.41315e-17	-0.104718	0.496	0.572	1.38364e-12	DNAJB9	9.69703e-16	Other Gene FDR<0.05
6.47837e-17	-0.0476526	0.209	0.274	1.39771e-12	MAN1A1	9.7875e-16	Other Gene FDR<0.05
6.6483e-17	-0.0153011	0.48	0.554	1.43437e-12	EPN1	1.00359e-15	Other Gene FDR<0.05
6.71117e-17	-0.0120895	0.54	0.608	1.44794e-12	RAB5C	1.01224e-15	Other Gene FDR<0.05
6.76104e-17	-0.0287082	0.089	0.136	1.45869e-12	RIMKLA	1.01892e-15	Other Gene FDR<0.05
6.87273e-17	0.11124	0.315	0.298	1.48279e-12	USP15	1.03489e-15	Other Gene FDR<0.05
7.01338e-17	0.00973959	0.826	0.873	1.51314e-12	TSPAN1	1.0552e-15	Other Gene FDR<0.05
7.47691e-17	0.208417	0.367	0.337	1.61314e-12	SRSF6	1.12401e-15	Other Gene FDR<0.05
7.74244e-17	-0.0863603	0.388	0.461	1.67043e-12	FOXO3	1.16296e-15	Other Gene FDR<0.05
8.08038e-17	0.0260186	0.573	0.634	1.74334e-12	NDUFB11	1.21272e-15	Other Gene FDR<0.05
8.42231e-17	-0.0144254	0.531	0.604	1.81711e-12	USH1C	1.263e-15	Other Gene FDR<0.05
8.4883e-17	-0.0392196	0.394	0.468	1.83135e-12	PPARG	1.27185e-15	Other Gene FDR<0.05
8.57986e-17	0.00805825	0.324	0.39	1.85111e-12	TMEM125	1.28451e-15	Other Gene FDR<0.05
8.58917e-17	0.0399972	0.409	0.46	1.85311e-12	MAP3K13	1.28484e-15	Other Gene FDR<0.05
8.84591e-17	-0.0633355	0.274	0.345	1.9085e-12	DUSP6	1.32216e-15	Other Gene FDR<0.05
1.01782e-16	-0.0612266	0.41	0.486	2.19594e-12	RAP1A	1.52004e-15	Other Gene FDR<0.05
1.04461e-16	0.072712	0.571	0.614	2.25374e-12	ANAPC16	1.55877e-15	Other Gene FDR<0.05
1.1194e-16	-0.0480546	0.179	0.241	2.4151e-12	LHFPL2	1.669e-15	Other Gene FDR<0.05
1.13475e-16	0.0318895	0.518	0.576	2.44823e-12	REEP5	1.69051e-15	Other Gene FDR<0.05
1.14707e-16	-0.0270674	0.486	0.561	2.47481e-12	PGRMC2	1.70708e-15	Other Gene FDR<0.05
1.14775e-16	-0.011976	0.481	0.55	2.47628e-12	SUCLG2	1.70708e-15	Other Gene FDR<0.05
1.17873e-16	0.134818	0.057	0.03	2.5431e-12	APOBEC3A	1.75172e-15	Other Gene FDR<0.05
1.21236e-16	-0.039517	0.466	0.539	2.61567e-12	PDCD6IP	1.80023e-15	Other Gene FDR<0.05
1.22016e-16	0.0288908	0.23	0.272	2.63249e-12	BPTF	1.81033e-15	Other Gene FDR<0.05
1.26869e-16	0.0125063	0.493	0.545	2.7372e-12	HSD17B12	1.88081e-15	Other Gene FDR<0.05
1.3057e-16	-0.0334143	0.182	0.244	2.81705e-12	SOX6	1.9341e-15	Other Gene FDR<0.05
1.3141e-16	0.0419093	0.107	0.065	2.83516e-12	KIAA0226L	1.94495e-15	Other Gene FDR<0.05
1.37784e-16	0.0979166	0.507	0.525	2.97269e-12	DNM2	2.03764e-15	Other Gene FDR<0.05
1.41849e-16	0.0426463	0.489	0.539	3.06039e-12	UBE2I	2.09605e-15	Other Gene FDR<0.05
1.43821e-16	0.096715	0.284	0.309	3.10295e-12	SNRPD1	2.12347e-15	Other Gene FDR<0.05
1.44837e-16	-0.0440303	0.485	0.559	3.12485e-12	SDHB	2.13672e-15	Other Gene FDR<0.05
1.51407e-16	0.0170979	0.562	0.63	3.2666e-12	CISD2	2.23184e-15	Other Gene FDR<0.05
1.5307e-16	0.0768389	0.456	0.498	3.3025e-12	ENY2	2.25454e-15	Other Gene FDR<0.05
1.60129e-16	-0.0421735	0.067	0.108	3.45478e-12	SLC17A4	2.35659e-15	Other Gene FDR<0.05
1.72556e-16	0.120467	0.445	0.452	3.72289e-12	FUT2	2.53742e-15	Other Gene FDR<0.05
1.76361e-16	-0.00396483	0.174	0.228	3.805e-12	KLC4	2.59129e-15	Other Gene FDR<0.05
1.77966e-16	-0.0144729	0.33	0.401	3.83961e-12	ECI2	2.61275e-15	Other Gene FDR<0.05
1.82549e-16	-0.0907866	0.405	0.478	3.93849e-12	EIF4B	2.67788e-15	Other Gene FDR<0.05
1.85267e-16	0.00369021	0.158	0.207	3.99714e-12	ACY3	2.71556e-15	Other Gene FDR<0.05
1.86626e-16	-0.00929197	0.504	0.572	4.02645e-12	RALA	2.73327e-15	Other Gene FDR<0.05
1.86983e-16	-0.01533	0.715	0.777	4.03416e-12	COX5A	2.7363e-15	Other Gene FDR<0.05
1.88313e-16	0.0464126	0.453	0.483	4.06286e-12	PPP2R2A	2.75355e-15	Other Gene FDR<0.05
1.88839e-16	0.0591549	0.465	0.514	4.0742e-12	ARGLU1	2.75902e-15	Other Gene FDR<0.05
1.96604e-16	-0.0504485	0.42	0.496	4.24173e-12	MCFD2	2.87016e-15	Other Gene FDR<0.05
1.99326e-16	0.0599772	0.348	0.387	4.30045e-12	CDX2	2.90757e-15	Other Gene FDR<0.05
2.05967e-16	0.0469381	0.529	0.582	4.44374e-12	IER3IP1	3.00203e-15	Other Gene FDR<0.05
2.1294e-16	0.00908916	0.573	0.638	4.59419e-12	NDUFA3	3.10119e-15	Other Gene FDR<0.05
2.13119e-16	-0.0318731	0.441	0.515	4.59804e-12	RAB6A	3.10131e-15	Other Gene FDR<0.05
2.18193e-16	-0.0451757	0.36	0.434	4.70751e-12	MRPS6	3.1726e-15	Other Gene FDR<0.05
2.22305e-16	0.016244	0.417	0.48	4.79623e-12	RWDD1	3.22982e-15	Other Gene FDR<0.05
2.27105e-16	-0.0570663	0.266	0.335	4.8998e-12	VPS13A	3.29692e-15	Other Gene FDR<0.05
2.352e-16	-0.0473785	0.23	0.296	5.07445e-12	TMEM41A	3.41172e-15	Other Gene FDR<0.05
2.3606e-16	-0.00827053	0.599	0.658	5.09299e-12	HADHA	3.42146e-15	Other Gene FDR<0.05
2.36308e-16	-0.0540012	0.124	0.178	5.09836e-12	SLC9A2	3.42233e-15	Other Gene FDR<0.05
2.43884e-16	-0.0608719	0.187	0.249	5.2618e-12	ABCA5	3.52924e-15	Other Gene FDR<0.05
2.50996e-16	0.0955309	0.471	0.499	5.41523e-12	PFDN1	3.62926e-15	Other Gene FDR<0.05
2.52676e-16	0.218352	0.59	0.58	5.45148e-12	GDF15	3.65065e-15	Other Gene FDR<0.05
2.60135e-16	-0.0650133	0.371	0.444	5.61241e-12	TMEM230	3.75544e-15	Other Gene FDR<0.05
2.71809e-16	0.228811	0.367	0.312	5.86429e-12	BBC3	3.92087e-15	Other Gene FDR<0.05
2.73327e-16	-0.0409208	0.379	0.452	5.89702e-12	MTPN	3.93963e-15	Other Gene FDR<0.05
2.78372e-16	-0.0228669	0.555	0.628	6.00587e-12	NDUFS7	4.00917e-15	Other Gene FDR<0.05
2.79568e-16	0.00948038	0.508	0.564	6.03167e-12	DSP	4.02321e-15	Other Gene FDR<0.05
2.87355e-16	0.0514892	0.453	0.492	6.19969e-12	NFE2L2	4.13201e-15	Other Gene FDR<0.05
2.9036e-16	-0.0249446	0.514	0.582	6.26452e-12	WDR1	4.17192e-15	Other Gene FDR<0.05
2.92287e-16	-0.0210216	0.358	0.429	6.3061e-12	PDCD4	4.19629e-15	Other Gene FDR<0.05
3.1055e-16	-0.0817527	0.265	0.33	6.70011e-12	CNKSR3	4.45497e-15	Other Gene FDR<0.05
3.12664e-16	0.0931274	0.215	0.178	6.74573e-12	TLK2	4.48176e-15	Other Gene FDR<0.05
3.14664e-16	-0.00740076	0.532	0.602	6.78888e-12	ETNK1	4.50688e-15	Other Gene FDR<0.05
3.24037e-16	-0.0195201	0.414	0.486	6.9911e-12	BTNL8	4.63748e-15	Other Gene FDR<0.05
3.25119e-16	0.0107589	0.468	0.528	7.01445e-12	GNAI3	4.64598e-15	Other Gene FDR<0.05
3.25142e-16	0.00880121	0.328	0.388	7.01495e-12	NSA2	4.64598e-15	Other Gene FDR<0.05
3.51228e-16	0.115882	0.17	0.147	7.57774e-12	NOP58	5.01478e-15	Other Gene FDR<0.05
3.5321e-16	-0.0641096	0.444	0.518	7.62051e-12	XIST	5.03914e-15	Other Gene FDR<0.05
3.63636e-16	-0.0460862	0.106	0.156	7.84544e-12	ORAI3	5.18381e-15	Other Gene FDR<0.05
3.6892e-16	-0.075574	0.202	0.264	7.95945e-12	OTC	5.25502e-15	Other Gene FDR<0.05
3.88817e-16	-0.0336765	0.31	0.379	8.38873e-12	MBNL1	5.53411e-15	Other Gene FDR<0.05
3.91146e-16	0.0053143	0.433	0.499	8.43898e-12	NDUFS6	5.5629e-15	Other Gene FDR<0.05
3.91762e-16	0.00748036	0.497	0.563	8.45226e-12	TAOK3	5.5673e-15	Other Gene FDR<0.05
3.98627e-16	-0.0328524	0.043	0.078	8.60038e-12	PPP1R3G	5.66044e-15	Other Gene FDR<0.05
4.01616e-16	-0.0451879	0.043	0.076	8.66487e-12	SLC16A10	5.69844e-15	Other Gene FDR<0.05
4.06459e-16	-0.00153004	0.446	0.504	8.76936e-12	PSMC6	5.76266e-15	Other Gene FDR<0.05
4.20987e-16	0.0307916	0.552	0.605	9.08279e-12	BUD31	5.96398e-15	Other Gene FDR<0.05
4.56057e-16	0.0168011	0.342	0.394	9.83944e-12	MRPS10	6.45578e-15	Other Gene FDR<0.05
4.61561e-16	0.0625943	0.228	0.258	9.95818e-12	DDX21	6.52861e-15	Other Gene FDR<0.05
4.67547e-16	0.182036	0.635	0.644	1.00873e-11	ATF3	6.60815e-15	Other Gene FDR<0.05
4.81165e-16	-0.0372904	0.409	0.481	1.03811e-11	NDUFA5	6.79533e-15	Other Gene FDR<0.05
4.82615e-16	-0.0340733	0.447	0.521	1.04124e-11	CISD3	6.81053e-15	Other Gene FDR<0.05
5.29733e-16	-0.0839861	0.996	0.997	1.1429e-11	FTH1	7.46964e-15	Other Gene FDR<0.05
5.59649e-16	-0.0356281	0.664	0.731	1.20744e-11	FCGRT	7.88537e-15	Other Gene FDR<0.05
5.79278e-16	0.00376862	0.543	0.611	1.24979e-11	NDUFB3	8.15563e-15	Other Gene FDR<0.05
5.81692e-16	-0.0457944	0.266	0.335	1.255e-11	OAF	8.18327e-15	Other Gene FDR<0.05
5.94782e-16	-0.0670258	0.342	0.414	1.28324e-11	SLC25A36	8.36096e-15	Other Gene FDR<0.05
6.04648e-16	-0.0950566	0.536	0.606	1.30453e-11	SUCLG1	8.49309e-15	Other Gene FDR<0.05
6.23088e-16	-0.014979	0.453	0.521	1.34431e-11	WSB2	8.74535e-15	Other Gene FDR<0.05
6.5654e-16	0.0698504	0.491	0.526	1.41649e-11	MTCH1	9.20776e-15	Other Gene FDR<0.05
6.68595e-16	0.0615835	0.476	0.504	1.44249e-11	PSMB2	9.3696e-15	Other Gene FDR<0.05
6.75108e-16	0.0294751	0.047	0.021	1.45655e-11	RP3-508I15.21	9.45359e-15	Other Gene FDR<0.05
6.91234e-16	-0.0228783	0.157	0.21	1.49134e-11	SULT1A2	9.67196e-15	Other Gene FDR<0.05
7.06785e-16	-0.0795044	0.229	0.29	1.52489e-11	PANK3	9.88195e-15	Other Gene FDR<0.05
7.08494e-16	0.111119	0.221	0.172	1.52858e-11	UNC93B1	9.89824e-15	Other Gene FDR<0.05
7.17877e-16	-0.049469	0.197	0.259	1.54882e-11	GLCE	1.00216e-14	Other Gene FDR<0.05
7.19859e-16	-0.0359679	0.169	0.227	1.5531e-11	GATM	1.00416e-14	Other Gene FDR<0.05
7.25073e-16	0.0758813	0.296	0.317	1.56434e-11	U2SURP	1.01066e-14	Other Gene FDR<0.05
7.42965e-16	-0.0394171	0.274	0.342	1.60295e-11	FNIP1	1.0348e-14	Other Gene FDR<0.05
7.52303e-16	-0.0203804	0.194	0.254	1.62309e-11	TMEM82	1.04701e-14	Other Gene FDR<0.05
7.66215e-16	-0.0717223	0.097	0.136	1.65311e-11	FADS1	1.06555e-14	Other Gene FDR<0.05
7.76605e-16	0.0592238	0.436	0.48	1.67553e-11	FBXO2	1.07918e-14	Other Gene FDR<0.05
7.88099e-16	-0.00931481	0.448	0.518	1.70032e-11	CDC42SE2	1.09431e-14	Other Gene FDR<0.05
7.99007e-16	0.0279862	0.034	0.012	1.72386e-11	CD274	1.10861e-14	Other Gene FDR<0.05
8.26544e-16	0.028617	0.51	0.566	1.78327e-11	TMOD3	1.14595e-14	Other Gene FDR<0.05
8.83969e-16	-0.0826611	0.209	0.271	1.90716e-11	RNF103	1.22463e-14	Other Gene FDR<0.05
8.97185e-16	-0.0207883	0.356	0.423	1.93568e-11	PAM	1.24199e-14	Other Gene FDR<0.05
9.14653e-16	0.0941229	0.387	0.405	1.97336e-11	GARS	1.26521e-14	Other Gene FDR<0.05
9.27525e-16	-0.0542365	0.323	0.394	2.00114e-11	UBE2R2	1.28204e-14	Other Gene FDR<0.05
9.54741e-16	0.0102652	0.444	0.495	2.05985e-11	FUS	1.31866e-14	Other Gene FDR<0.05
9.92935e-16	0.0928915	0.327	0.345	2.14226e-11	METAP2	1.37037e-14	Other Gene FDR<0.05
1.00529e-15	-0.0890864	0.302	0.366	2.16891e-11	ESD	1.38637e-14	Other Gene FDR<0.05
1.01142e-15	0.0298328	0.304	0.355	2.18213e-11	UGT1A1	1.39376e-14	Other Gene FDR<0.05
1.06539e-15	0.0211313	0.25	0.298	2.29857e-11	SLC28A1	1.46702e-14	Other Gene FDR<0.05
1.10068e-15	-0.0236201	0.269	0.335	2.37473e-11	LRRC19	1.51448e-14	Other Gene FDR<0.05
1.1765e-15	0.0871003	0.934	0.949	2.53831e-11	KRT18	1.61758e-14	Other Gene FDR<0.05
1.18631e-15	0.059042	0.094	0.056	2.55946e-11	SF3A2	1.62983e-14	Other Gene FDR<0.05
1.22994e-15	0.10493	0.441	0.454	2.65359e-11	ECH1	1.6885e-14	Other Gene FDR<0.05
1.34408e-15	0.137304	0.55	0.547	2.89985e-11	DUSP5	1.8438e-14	Other Gene FDR<0.05
1.37836e-15	0.0169306	0.419	0.479	2.97382e-11	ANP32B	1.8894e-14	Other Gene FDR<0.05
1.61935e-15	0.0266347	0.835	0.879	3.49375e-11	UQCR10	2.21807e-14	Other Gene FDR<0.05
1.67905e-15	-0.0406518	0.117	0.168	3.62254e-11	MALRD1	2.29811e-14	Other Gene FDR<0.05
1.69563e-15	-0.0221351	0.532	0.6	3.65832e-11	MANF	2.31906e-14	Other Gene FDR<0.05
1.74025e-15	0.07916	0.472	0.519	3.75459e-11	COX20	2.3783e-14	Other Gene FDR<0.05
1.86194e-15	-0.0372362	0.931	0.963	4.01713e-11	CYSTM1	2.54269e-14	Other Gene FDR<0.05
1.8814e-15	-0.179703	0.1	0.147	4.05912e-11	EDN2	2.56734e-14	Other Gene FDR<0.05
1.89398e-15	-0.0127506	0.563	0.632	4.08627e-11	NDUFB2	2.57995e-14	Other Gene FDR<0.05
1.89455e-15	0.0545775	0.453	0.506	4.08749e-11	TRAPPC1	2.57995e-14	Other Gene FDR<0.05
1.8949e-15	-0.067006	0.385	0.458	4.08824e-11	SEC24D	2.57995e-14	Other Gene FDR<0.05
1.92222e-15	-0.0712701	0.436	0.508	4.14719e-11	NDUFS3	2.6152e-14	Other Gene FDR<0.05
1.95498e-15	-0.0469766	0.825	0.877	4.21786e-11	C4orf3	2.65777e-14	Other Gene FDR<0.05
2.0147e-15	0.00970183	0.391	0.454	4.34672e-11	LINC01133	2.73693e-14	Other Gene FDR<0.05
2.03203e-15	0.0169838	0.541	0.599	4.3841e-11	PPP4C	2.7584e-14	Other Gene FDR<0.05
2.03664e-15	0.00223433	0.16	0.208	4.39406e-11	NAALADL1	2.76261e-14	Other Gene FDR<0.05
2.05926e-15	0.0927828	0.332	0.346	4.44286e-11	SSB	2.78922e-14	Other Gene FDR<0.05
2.05933e-15	0.102517	0.11	0.078	4.443e-11	HIST1H1E	2.78922e-14	Other Gene FDR<0.05
2.06234e-15	0.0785978	0.429	0.456	4.44951e-11	DDX3X	2.79122e-14	Other Gene FDR<0.05
2.07091e-15	-0.0609881	0.718	0.781	4.46798e-11	ATP5D	2.80073e-14	Other Gene FDR<0.05
2.08346e-15	-0.0660694	0.322	0.392	4.49507e-11	SERPINE2	2.81562e-14	Other Gene FDR<0.05
2.13519e-15	0.347161	0.371	0.337	4.60668e-11	PMAIP1	2.88338e-14	Other Gene FDR<0.05
2.14717e-15	-0.0239317	0.128	0.177	4.63251e-11	TP53INP2	2.8974e-14	Other Gene FDR<0.05
2.18566e-15	-0.0453395	0.502	0.574	4.71556e-11	MRPL41	2.94716e-14	Other Gene FDR<0.05
2.20964e-15	-0.0193501	0.462	0.533	4.7673e-11	GFER	2.97729e-14	Other Gene FDR<0.05
2.25916e-15	0.112826	0.547	0.574	4.87414e-11	DDIT3	3.04176e-14	Other Gene FDR<0.05
2.28034e-15	-0.0259815	0.249	0.312	4.91983e-11	SCIN	3.068e-14	Other Gene FDR<0.05
2.31043e-15	0.0700102	0.443	0.476	4.98475e-11	CASP4	3.10619e-14	Other Gene FDR<0.05
2.32179e-15	0.0268069	0.505	0.556	5.00926e-11	LLGL2	3.11915e-14	Other Gene FDR<0.05
2.35114e-15	-0.0745131	0.253	0.315	5.07258e-11	HOOK1	3.15625e-14	Other Gene FDR<0.05
2.36018e-15	-0.0553489	0.262	0.328	5.09208e-11	TMEM144	3.16605e-14	Other Gene FDR<0.05
2.37152e-15	0.0596448	0.487	0.523	5.11655e-11	MKRN1	3.17892e-14	Other Gene FDR<0.05
2.38757e-15	0.127645	0.337	0.349	5.15118e-11	SEMA3B	3.19752e-14	Other Gene FDR<0.05
2.38891e-15	-0.046878	0.114	0.163	5.15407e-11	PRADC1	3.19752e-14	Other Gene FDR<0.05
2.45063e-15	0.0456799	0.515	0.566	5.28724e-11	UBXN1	3.27772e-14	Other Gene FDR<0.05
2.46129e-15	0.250428	0.417	0.433	5.31023e-11	SDC4	3.28956e-14	Other Gene FDR<0.05
2.47005e-15	0.028262	0.514	0.571	5.32912e-11	MIEN1	3.29884e-14	Other Gene FDR<0.05
2.47844e-15	-0.0534485	0.319	0.388	5.34724e-11	ZCRB1	3.30762e-14	Other Gene FDR<0.05
2.52844e-15	-0.0320821	0.236	0.299	5.4551e-11	BDH2	3.37187e-14	Other Gene FDR<0.05
2.58096e-15	0.0752566	0.459	0.49	5.56841e-11	SDHA	3.43938e-14	Other Gene FDR<0.05
2.63825e-15	-0.0184329	0.88	0.923	5.69203e-11	COX6B1	3.51316e-14	Other Gene FDR<0.05
2.73867e-15	-0.0543068	0.51	0.582	5.90867e-11	UGCG	3.64421e-14	Other Gene FDR<0.05
2.75962e-15	0.0851741	0.332	0.345	5.95388e-11	ARID4B	3.66941e-14	Other Gene FDR<0.05
2.81132e-15	0.0257715	0.01	0.001	6.06543e-11	CXCL9	3.73542e-14	Other Gene FDR<0.05
2.82264e-15	0.0216349	0.47	0.521	6.08985e-11	RAD23B	3.74773e-14	Other Gene FDR<0.05
2.86522e-15	0.0400181	0.427	0.458	6.18172e-11	KHDRBS1	3.80149e-14	Other Gene FDR<0.05
2.90236e-15	0.00505255	0.53	0.593	6.26184e-11	SDF4	3.84795e-14	Other Gene FDR<0.05
3.09249e-15	-0.0249063	0.455	0.525	6.67204e-11	P4HA2	4.09704e-14	Other Gene FDR<0.05
3.1278e-15	0.0185549	0.323	0.381	6.74824e-11	FOXP1	4.14081e-14	Other Gene FDR<0.05
3.23879e-15	0.0879149	0.428	0.452	6.98768e-11	ARPC5L	4.28462e-14	Other Gene FDR<0.05
3.24847e-15	0.0124681	0.489	0.547	7.00856e-11	PDLIM5	4.2943e-14	Other Gene FDR<0.05
3.31948e-15	0.194708	0.228	0.182	7.16177e-11	PHLDA1	4.38499e-14	Other Gene FDR<0.05
3.32566e-15	0.106889	0.244	0.192	7.1751e-11	GPT2	4.38996e-14	Other Gene FDR<0.05
3.38819e-15	0.054652	0.379	0.416	7.31002e-11	THRAP3	4.46927e-14	Other Gene FDR<0.05
3.44755e-15	-0.135359	1	1	7.4381e-11	S100A6	4.54428e-14	Other Gene FDR<0.05
3.4799e-15	0.0281297	0.044	0.019	7.50789e-11	CTD-2095E4.5	4.58114e-14	Other Gene FDR<0.05
3.48056e-15	-0.0603738	0.4	0.472	7.5093e-11	TOMM20	4.58114e-14	Other Gene FDR<0.05
3.50376e-15	0.134997	0.418	0.39	7.55937e-11	MUC3A	4.60835e-14	Other Gene FDR<0.05
3.57608e-15	-0.0240827	0.442	0.504	7.71539e-11	ANXA10	4.70006e-14	Other Gene FDR<0.05
3.6632e-15	-0.0570094	0.48	0.552	7.90335e-11	NQO1	4.81109e-14	Other Gene FDR<0.05
3.67141e-15	0.0907793	0.156	0.107	7.92107e-11	TMEM140	4.81839e-14	Other Gene FDR<0.05
3.72209e-15	-0.0203451	0.467	0.536	8.0304e-11	ATP6V1D	4.88138e-14	Other Gene FDR<0.05
3.91186e-15	-0.00122616	0.339	0.397	8.43983e-11	NAP1L1	5.12656e-14	Other Gene FDR<0.05
4.39941e-15	-0.0499722	0.326	0.395	9.49174e-11	LINC00657	5.76136e-14	Other Gene FDR<0.05
4.46293e-15	-0.0683612	0.143	0.193	9.62877e-11	CRYZ	5.84034e-14	Other Gene FDR<0.05
4.54409e-15	-0.0332749	0.24	0.304	9.80388e-11	FAM102A	5.94227e-14	Other Gene FDR<0.05
4.54815e-15	0.0942993	0.467	0.484	9.81263e-11	WDR45B	5.94331e-14	Other Gene FDR<0.05
4.58527e-15	-0.161299	0.252	0.317	9.89271e-11	CD74	5.98751e-14	Other Gene FDR<0.05
4.59564e-15	0.081625	0.414	0.454	9.9151e-11	RTF1	5.99675e-14	Other Gene FDR<0.05
4.60507e-15	-0.0705319	0.049	0.084	9.93544e-11	SLC5A12	6.00475e-14	Other Gene FDR<0.05
4.63385e-15	0.0718849	0.514	0.551	9.99753e-11	RALY	6.03795e-14	Other Gene FDR<0.05
4.69218e-15	-0.0411673	0.802	0.855	1.01234e-10	TXNDC17	6.10957e-14	Other Gene FDR<0.05
4.71228e-15	-0.0399307	0.523	0.592	1.01667e-10	MUC17	6.13135e-14	Other Gene FDR<0.05
4.77011e-15	-0.0729365	0.248	0.309	1.02915e-10	ACLY	6.20217e-14	Other Gene FDR<0.05
4.78632e-15	-0.00946081	0.474	0.542	1.03265e-10	MAPK6	6.2188e-14	Other Gene FDR<0.05
4.84101e-15	0.0603587	0.329	0.385	1.04445e-10	ZFP36L2	6.28536e-14	Other Gene FDR<0.05
4.89732e-15	-0.00439923	0.272	0.334	1.0566e-10	EIF4EBP2	6.35394e-14	Other Gene FDR<0.05
4.90369e-15	-0.000278221	0.399	0.459	1.05797e-10	FAM3D	6.35767e-14	Other Gene FDR<0.05
5.03329e-15	-0.00762585	0.544	0.611	1.08593e-10	AKR1A1	6.52105e-14	Other Gene FDR<0.05
5.33873e-15	-0.0501458	0.329	0.397	1.15183e-10	APRT	6.91185e-14	Other Gene FDR<0.05
5.4409e-15	-0.0714978	0.362	0.432	1.17387e-10	MRPL42	7.03912e-14	Other Gene FDR<0.05
5.50934e-15	0.11038	0.454	0.473	1.18864e-10	TRIM31	7.1226e-14	Other Gene FDR<0.05
5.57702e-15	-0.0246732	0.602	0.67	1.20324e-10	AURKAIP1	7.20498e-14	Other Gene FDR<0.05
5.89434e-15	-0.0603315	0.36	0.43	1.2717e-10	CAMLG	7.60951e-14	Other Gene FDR<0.05
5.96186e-15	0.122475	0.134	0.121	1.28627e-10	RP11-166O4.6	7.69122e-14	Other Gene FDR<0.05
6.09917e-15	0.0428583	0.579	0.629	1.3159e-10	NDUFB8	7.86278e-14	Other Gene FDR<0.05
6.29954e-15	0.00261094	0.533	0.598	1.35913e-10	LRRFIP1	8.11534e-14	Other Gene FDR<0.05
6.5193e-15	0.0841726	0.346	0.38	1.40654e-10	GSDMD	8.38701e-14	Other Gene FDR<0.05
6.51965e-15	0.0170698	0.235	0.286	1.40661e-10	XDH	8.38701e-14	Other Gene FDR<0.05
6.52577e-15	0.0272086	0.465	0.513	1.40793e-10	ZNF207	8.38895e-14	Other Gene FDR<0.05
6.68448e-15	0.0167598	0.479	0.529	1.44218e-10	CAPN2	8.58691e-14	Other Gene FDR<0.05
6.86285e-15	-0.0408667	0.457	0.528	1.48066e-10	VASP	8.80983e-14	Other Gene FDR<0.05
6.95535e-15	0.0428155	0.064	0.034	1.50062e-10	CD44	8.92227e-14	Other Gene FDR<0.05
7.13883e-15	0.102071	0.257	0.292	1.5402e-10	ARRDC3	9.15118e-14	Other Gene FDR<0.05
7.21414e-15	0.0564543	0.328	0.363	1.55645e-10	MRPL20	9.24121e-14	Other Gene FDR<0.05
7.3451e-15	-0.041901	0.473	0.544	1.58471e-10	SPPL2A	9.40235e-14	Other Gene FDR<0.05
7.75397e-15	-0.0466688	0.116	0.163	1.67292e-10	MS4A8	9.91876e-14	Other Gene FDR<0.05
8.18324e-15	0.00479366	0.368	0.431	1.76553e-10	TIMM13	1.04605e-13	Other Gene FDR<0.05
8.23591e-15	-0.0684905	0.228	0.289	1.7769e-10	SERTAD2	1.05205e-13	Other Gene FDR<0.05
8.45762e-15	-0.0994209	0.391	0.457	1.82473e-10	AKR7A3	1.07961e-13	Other Gene FDR<0.05
8.76623e-15	0.0303267	0.065	0.034	1.89131e-10	PIK3AP1	1.11822e-13	Other Gene FDR<0.05
8.86521e-15	-0.0963675	0.29	0.343	1.91267e-10	GLUD1	1.13005e-13	Other Gene FDR<0.05
8.89265e-15	0.0448264	0.421	0.467	1.91859e-10	DGUOK	1.13275e-13	Other Gene FDR<0.05
9.02248e-15	0.0572725	0.483	0.518	1.9466e-10	FLOT1	1.14849e-13	Other Gene FDR<0.05
9.1817e-15	0.0171003	0.272	0.321	1.98095e-10	IWS1	1.16794e-13	Other Gene FDR<0.05
9.34187e-15	0.0550325	0.45	0.487	2.01551e-10	TM9SF2	1.18748e-13	Other Gene FDR<0.05
1.02035e-14	0.131375	0.241	0.201	2.2014e-10	ASNS	1.2961e-13	Other Gene FDR<0.05
1.02987e-14	0.0102736	0.398	0.457	2.22194e-10	EMC6	1.30728e-13	Other Gene FDR<0.05
1.03915e-14	-0.0340568	0.507	0.576	2.24197e-10	SSR1	1.31814e-13	Other Gene FDR<0.05
1.05067e-14	0.147012	0.441	0.452	2.26683e-10	CALML4	1.33183e-13	Other Gene FDR<0.05
1.06779e-14	-0.0862857	0.356	0.426	2.30376e-10	MGST1	1.35258e-13	Other Gene FDR<0.05
1.07179e-14	0.016281	0.499	0.557	2.31239e-10	COL17A1	1.35671e-13	Other Gene FDR<0.05
1.09066e-14	0.00749255	0.309	0.367	2.3531e-10	TIMM8B	1.37963e-13	Other Gene FDR<0.05
1.10132e-14	0.132667	0.163	0.133	2.37609e-10	CARD16	1.39214e-13	Other Gene FDR<0.05
1.11565e-14	0.057508	0.177	0.129	2.40702e-10	IRF9	1.40929e-13	ISG FDR < 0.05
1.11807e-14	0.0318833	0.458	0.499	2.41223e-10	C1orf43	1.41136e-13	Other Gene FDR<0.05
1.18278e-14	-0.0203494	0.204	0.262	2.55185e-10	TLE3	1.49201e-13	Other Gene FDR<0.05
1.18415e-14	0.0044412	0.423	0.48	2.55481e-10	ACAA1	1.49271e-13	Other Gene FDR<0.05
1.19202e-14	-0.0415121	0.315	0.382	2.57179e-10	YIPF5	1.50159e-13	Other Gene FDR<0.05
1.2138e-14	-0.00139697	0.785	0.812	2.61878e-10	ZFAS1	1.52796e-13	Other Gene FDR<0.05
1.22537e-14	-0.0355835	0.443	0.514	2.64375e-10	ADI1	1.54146e-13	Other Gene FDR<0.05
1.25839e-14	0.0778126	0.168	0.187	2.71497e-10	FILIP1L	1.5819e-13	Other Gene FDR<0.05
1.30136e-14	-0.0233896	0.331	0.396	2.80769e-10	CORO2A	1.63479e-13	Other Gene FDR<0.05
1.3692e-14	-0.0788269	0.441	0.512	2.95406e-10	TXNRD1	1.71883e-13	Other Gene FDR<0.05
1.39938e-14	-0.0280282	0.354	0.42	3.01916e-10	PDLIM2	1.7555e-13	Other Gene FDR<0.05
1.40343e-14	0.0488044	0.477	0.525	3.02789e-10	ACP1	1.75936e-13	Other Gene FDR<0.05
1.49433e-14	0.00887849	0.887	0.927	3.22402e-10	P4HB	1.87203e-13	Other Gene FDR<0.05
1.49872e-14	-0.0351903	0.045	0.078	3.23348e-10	TSHZ1	1.87623e-13	Other Gene FDR<0.05
1.53948e-14	0.127361	0.497	0.52	3.32144e-10	TIMP1	1.92594e-13	ISG FDR < 0.05
1.55831e-14	0.0147964	0.301	0.358	3.36205e-10	UBXN6	1.94815e-13	Other Gene FDR<0.05
1.58928e-14	-0.0372897	0.377	0.446	3.42887e-10	SEC24A	1.98551e-13	Other Gene FDR<0.05
1.6013e-14	-0.0330028	0.288	0.354	3.4548e-10	B3GALT5	1.99915e-13	Other Gene FDR<0.05
1.64305e-14	-0.049183	0.007	0.022	3.54488e-10	GAST	2.04987e-13	Other Gene FDR<0.05
1.66788e-14	-0.0787859	0.199	0.258	3.59846e-10	SLC30A10	2.07942e-13	Other Gene FDR<0.05
1.7136e-14	0.126569	0.494	0.479	3.6971e-10	CEACAM1	2.13496e-13	Other Gene FDR<0.05
1.73295e-14	-0.00696916	0.163	0.213	3.73883e-10	DQX1	2.15758e-13	Other Gene FDR<0.05
1.75162e-14	-0.00891125	0.389	0.455	3.77913e-10	HIST1H2AC	2.17935e-13	Other Gene FDR<0.05
1.84361e-14	-0.0576321	0.44	0.511	3.97758e-10	MDH1	2.29222e-13	Other Gene FDR<0.05
1.86064e-14	-0.0658255	0.495	0.566	4.01434e-10	DHRS7	2.31182e-13	Other Gene FDR<0.05
1.94818e-14	0.0118016	0.021	0.006	4.20319e-10	RASGRP3	2.41893e-13	Other Gene FDR<0.05
1.96849e-14	-0.0260347	0.469	0.536	4.24701e-10	CYB5R3	2.44248e-13	Other Gene FDR<0.05
2.00442e-14	0.1233	0.408	0.414	4.32454e-10	C6orf62	2.48537e-13	Other Gene FDR<0.05
2.04368e-14	-0.0398542	0.091	0.136	4.40924e-10	ABAT	2.53232e-13	Other Gene FDR<0.05
2.07512e-14	-0.0437766	0.183	0.24	4.47706e-10	CXXC5	2.56953e-13	Other Gene FDR<0.05
2.07862e-14	-0.0662175	0.303	0.367	4.48463e-10	ADD3	2.57212e-13	Other Gene FDR<0.05
2.12578e-14	-0.0156225	0.526	0.594	4.58636e-10	AMN	2.62868e-13	Other Gene FDR<0.05
2.13763e-14	-0.0558687	0.522	0.591	4.61195e-10	ATP5F1	2.64155e-13	Other Gene FDR<0.05
2.19335e-14	-0.0472491	0.352	0.42	4.73216e-10	RBPJ	2.70856e-13	Other Gene FDR<0.05
2.21136e-14	-0.0361318	0.054	0.09	4.77101e-10	EEF2K	2.72894e-13	Other Gene FDR<0.05
2.2312e-14	0.111343	0.36	0.36	4.81382e-10	DDX24	2.75157e-13	Other Gene FDR<0.05
2.29654e-14	-0.0401491	0.316	0.382	4.95478e-10	FAM114A1	2.83022e-13	Other Gene FDR<0.05
2.41477e-14	-0.0415566	0.428	0.498	5.20988e-10	GDE1	2.97392e-13	Other Gene FDR<0.05
2.4272e-14	0.0215212	0.53	0.58	5.23668e-10	GALNT3	2.98719e-13	Other Gene FDR<0.05
2.43983e-14	0.0688532	0.415	0.448	5.26393e-10	SUGT1	3.00071e-13	Other Gene FDR<0.05
2.4498e-14	0.0453142	0.493	0.536	5.28545e-10	PSMB6	3.01094e-13	Other Gene FDR<0.05
2.45649e-14	-0.035892	0.389	0.458	5.29988e-10	TMBIM4	3.01712e-13	Other Gene FDR<0.05
2.46054e-14	-0.074271	0.13	0.172	5.30861e-10	SLC4A7	3.02005e-13	Other Gene FDR<0.05
2.4927e-14	-0.0565164	0.406	0.476	5.37801e-10	SKAP2	3.05747e-13	Other Gene FDR<0.05
2.51531e-14	0.189366	0.385	0.391	5.42678e-10	AMFR	3.08312e-13	Other Gene FDR<0.05
2.56584e-14	0.0089945	0.433	0.494	5.5358e-10	BROX	3.14294e-13	Other Gene FDR<0.05
2.63932e-14	-0.0306496	0.171	0.226	5.69432e-10	FMO5	3.23076e-13	Other Gene FDR<0.05
2.73315e-14	-0.0121941	0.342	0.409	5.89676e-10	NBEAL1	3.34337e-13	Other Gene FDR<0.05
2.73873e-14	0.0310436	0.555	0.606	5.90881e-10	FBXW5	3.34795e-13	Other Gene FDR<0.05
2.75177e-14	-0.0404498	0.206	0.264	5.93695e-10	MYO1A	3.36163e-13	Other Gene FDR<0.05
2.84345e-14	0.222848	0.437	0.387	6.13473e-10	PLAUR	3.47129e-13	Other Gene FDR<0.05
3.00094e-14	0.0188194	0.457	0.512	6.47452e-10	RP11-841O20.2	3.6611e-13	Other Gene FDR<0.05
3.02255e-14	-0.0129562	0.902	0.932	6.52115e-10	S100A11	3.685e-13	Other Gene FDR<0.05
3.05102e-14	0.0594829	0.466	0.509	6.58258e-10	MRPS18C	3.71722e-13	Other Gene FDR<0.05
3.06359e-14	-0.0121228	0.444	0.507	6.6097e-10	PTBP3	3.73003e-13	Other Gene FDR<0.05
3.31059e-14	-0.0594619	0.202	0.259	7.14259e-10	ENTPD5	4.02806e-13	Other Gene FDR<0.05
3.37889e-14	-0.0784485	0.362	0.424	7.28995e-10	IBTK	4.10842e-13	Other Gene FDR<0.05
3.40125e-14	-0.0285077	0.434	0.501	7.33821e-10	PPIG	4.13285e-13	Other Gene FDR<0.05
3.50298e-14	-0.00818716	0.622	0.685	7.55768e-10	TMEM141	4.2516e-13	Other Gene FDR<0.05
3.50366e-14	-0.0862787	0.237	0.296	7.55914e-10	ITGA2	4.2516e-13	Other Gene FDR<0.05
3.53989e-14	-0.0301902	0.461	0.528	7.63731e-10	ARHGAP5	4.2927e-13	Other Gene FDR<0.05
3.59129e-14	-0.00271678	0.347	0.41	7.74821e-10	LUZP1	4.35214e-13	Other Gene FDR<0.05
3.59472e-14	-0.0627573	0.189	0.246	7.7556e-10	SCPEP1	4.35339e-13	Other Gene FDR<0.05
3.76846e-14	-0.065034	0.143	0.188	8.13046e-10	LSS	4.56077e-13	Other Gene FDR<0.05
3.78833e-14	-0.0386247	0.378	0.447	8.17333e-10	TMEM106B	4.58177e-13	Other Gene FDR<0.05
3.81448e-14	0.00491571	0.51	0.571	8.22975e-10	COPZ1	4.61033e-13	Other Gene FDR<0.05
3.81881e-14	-0.0482957	0.268	0.331	8.23909e-10	POLE4	4.6125e-13	Other Gene FDR<0.05
3.84224e-14	-0.0203041	0.391	0.455	8.28962e-10	DDX17	4.63771e-13	Other Gene FDR<0.05
3.9162e-14	0.0450467	0.098	0.062	8.4492e-10	IL15RA	4.72385e-13	Other Gene FDR<0.05
3.92445e-14	0.0318241	0.518	0.577	8.46699e-10	POLR2J	4.73066e-13	Other Gene FDR<0.05
3.99362e-14	0.0616613	0.457	0.494	8.61625e-10	ADAM9	4.81086e-13	Other Gene FDR<0.05
4.01165e-14	0.097019	0.34	0.378	8.65514e-10	INSR	4.82938e-13	Other Gene FDR<0.05
4.02498e-14	0.00892607	0.473	0.535	8.6839e-10	HTATIP2	4.84222e-13	Other Gene FDR<0.05
4.0446e-14	0.0557624	0.477	0.513	8.72622e-10	LRRC1	4.86261e-13	Other Gene FDR<0.05
4.08417e-14	0.0621195	0.455	0.494	8.8116e-10	NOL7	4.90694e-13	Other Gene FDR<0.05
4.19074e-14	0.138814	0.264	0.212	9.04152e-10	ACHE	5.03166e-13	Other Gene FDR<0.05
4.20539e-14	0.105324	0.281	0.301	9.07312e-10	CCDC174	5.04591e-13	Other Gene FDR<0.05
4.30301e-14	-0.0644844	0.255	0.317	9.28374e-10	RSBN1	5.15964e-13	Other Gene FDR<0.05
4.41175e-14	-0.0114025	0.44	0.502	9.51835e-10	SLC15A1	5.28655e-13	Other Gene FDR<0.05
4.48464e-14	0.0625477	0.282	0.303	9.67562e-10	DHX36	5.37035e-13	Other Gene FDR<0.05
4.56007e-14	-0.0148734	0.499	0.566	9.83836e-10	SF3B5	5.45709e-13	Other Gene FDR<0.05
4.64891e-14	0.0405498	0.051	0.025	1.003e-09	BUB1	5.55974e-13	Other Gene FDR<0.05
4.67329e-14	0.0977732	0.489	0.515	1.00826e-09	TRMT112	5.58523e-13	Other Gene FDR<0.05
4.7522e-14	-0.0559223	0.314	0.38	1.02529e-09	CHP2	5.67581e-13	Other Gene FDR<0.05
4.75869e-14	0.0398402	0.03	0.011	1.02669e-09	HIST1H3B	5.67982e-13	Other Gene FDR<0.05
4.79508e-14	-0.0661442	0.246	0.304	1.03454e-09	KRCC1	5.71951e-13	Other Gene FDR<0.05
4.90216e-14	0.109593	0.956	0.969	1.05764e-09	IL32	5.8434e-13	Other Gene FDR<0.05
4.92351e-14	0.0559147	0.613	0.659	1.06225e-09	DNAJC3	5.86501e-13	Other Gene FDR<0.05
4.94061e-14	0.0330106	0.356	0.408	1.06594e-09	BET1	5.88002e-13	Other Gene FDR<0.05
4.94258e-14	0.128749	0.336	0.285	1.06636e-09	NAPA	5.88002e-13	Other Gene FDR<0.05
5.0375e-14	0.0330566	0.441	0.495	1.08684e-09	RSRP1	5.98903e-13	Other Gene FDR<0.05
5.15369e-14	0.0172534	0.488	0.548	1.11191e-09	MTIF3	6.12316e-13	Other Gene FDR<0.05
5.15853e-14	-0.0424239	0.551	0.618	1.11295e-09	BNIP3	6.12491e-13	Other Gene FDR<0.05
5.34913e-14	-0.00532565	0.502	0.566	1.15407e-09	CRB3	6.34707e-13	Other Gene FDR<0.05
5.35812e-14	-0.0303096	0.544	0.612	1.15601e-09	NDUFA2	6.3536e-13	Other Gene FDR<0.05
5.55314e-14	-0.0205353	0.459	0.522	1.19809e-09	RAB14	6.58057e-13	Other Gene FDR<0.05
5.68415e-14	0.0670443	0.392	0.439	1.22636e-09	TAF1D	6.73143e-13	Other Gene FDR<0.05
5.70612e-14	0.0106993	0.018	0.004	1.23109e-09	CTD-2047H16.4	6.75304e-13	Other Gene FDR<0.05
5.76153e-14	0.0295905	0.454	0.5	1.24305e-09	CDCP1	6.81418e-13	Other Gene FDR<0.05
5.76575e-14	-0.0315902	0.35	0.417	1.24396e-09	SLC35B1	6.81475e-13	Other Gene FDR<0.05
5.81202e-14	-0.00394657	0.035	0.058	1.25394e-09	CAV1	6.86497e-13	ISG FDR < 0.05
5.84449e-14	0.040361	0.491	0.54	1.26095e-09	WSB1	6.89449e-13	Other Gene FDR<0.05
5.84459e-14	0.0817236	0.114	0.128	1.26097e-09	SYNC	6.89449e-13	Other Gene FDR<0.05
5.86151e-14	-0.0679267	0.317	0.378	1.26462e-09	DESI2	6.90997e-13	Other Gene FDR<0.05
5.87739e-14	-0.0416331	0.529	0.598	1.26805e-09	MTDH	6.9242e-13	Other Gene FDR<0.05
5.96384e-14	-0.0393529	0.217	0.276	1.2867e-09	ARHGAP32	7.02151e-13	Other Gene FDR<0.05
6.01013e-14	0.0433036	0.356	0.395	1.29669e-09	XIAP	7.07143e-13	Other Gene FDR<0.05
6.15433e-14	-0.0500339	0.387	0.452	1.3278e-09	ADM	7.2364e-13	Other Gene FDR<0.05
6.19913e-14	0.159242	0.172	0.129	1.33746e-09	CFB	7.28437e-13	Other Gene FDR<0.05
6.29374e-14	-0.0178334	0.346	0.413	1.35787e-09	RNF5	7.39078e-13	Other Gene FDR<0.05
6.35169e-14	0.0944816	0.494	0.512	1.37038e-09	PNPLA2	7.45402e-13	Other Gene FDR<0.05
6.39316e-14	0.0318985	0.376	0.423	1.37932e-09	OSER1	7.49784e-13	Other Gene FDR<0.05
6.51854e-14	0.00647141	0.669	0.727	1.40638e-09	ATP5J2	7.63997e-13	Other Gene FDR<0.05
6.69515e-14	0.10588	0.423	0.436	1.44448e-09	PTEN	7.8419e-13	Other Gene FDR<0.05
6.99683e-14	-0.0475225	0.439	0.508	1.50957e-09	PFKP	8.18998e-13	Other Gene FDR<0.05
7.1222e-14	-0.0108998	0.038	0.066	1.53661e-09	AF001548.5	8.33137e-13	Other Gene FDR<0.05
7.22538e-14	-0.0134979	0.485	0.55	1.55888e-09	GLO1	8.44664e-13	Other Gene FDR<0.05
7.27923e-14	0.0187456	0.544	0.6	1.57049e-09	MINOS1	8.50412e-13	Other Gene FDR<0.05
7.38477e-14	-0.0580024	0.216	0.274	1.59326e-09	TM7SF2	8.62188e-13	Other Gene FDR<0.05
7.70499e-14	-0.0100562	0.341	0.406	1.66235e-09	C19orf70	8.98998e-13	Other Gene FDR<0.05
7.72891e-14	0.00503418	0.516	0.578	1.66751e-09	DGAT1	9.0121e-13	Other Gene FDR<0.05
7.89551e-14	-0.0548919	0.113	0.156	1.70346e-09	SULT2A1	9.20047e-13	Other Gene FDR<0.05
8.09307e-14	-0.0474503	0.172	0.227	1.74608e-09	AC005550.3	9.42464e-13	Other Gene FDR<0.05
8.79234e-14	-0.00868657	0.019	0.041	1.89695e-09	RP11-545E17.3	1.02324e-12	Other Gene FDR<0.05
8.8951e-14	-0.00877384	0.434	0.498	1.91912e-09	PGLS	1.03438e-12	Other Gene FDR<0.05
8.89944e-14	-0.00340619	0.53	0.59	1.92005e-09	DST	1.03438e-12	Other Gene FDR<0.05
8.94714e-14	0.034029	0.499	0.551	1.93035e-09	EPS8L3	1.03926e-12	Other Gene FDR<0.05
9.09614e-14	0.0507053	0.155	0.109	1.96249e-09	NBN	1.05589e-12	Other Gene FDR<0.05
9.26468e-14	0.08032	0.294	0.311	1.99886e-09	CEBPD	1.07477e-12	Other Gene FDR<0.05
9.40772e-14	0.135519	0.185	0.144	2.02972e-09	B3GNT7	1.09067e-12	Other Gene FDR<0.05
9.41695e-14	-0.00158922	0.467	0.528	2.03171e-09	UBE2J1	1.09105e-12	Other Gene FDR<0.05
9.5327e-14	0.0970869	0.267	0.219	2.05668e-09	BLZF1	1.10375e-12	Other Gene FDR<0.05
9.64568e-14	-0.011	0.361	0.425	2.08106e-09	GOLGA2	1.11613e-12	Other Gene FDR<0.05
1.00186e-13	-0.068807	0.142	0.179	2.16152e-09	FASN	1.15854e-12	Other Gene FDR<0.05
1.00395e-13	-0.00239902	0.518	0.582	2.16602e-09	FIS1	1.16022e-12	Other Gene FDR<0.05
1.02577e-13	-0.054177	0.125	0.174	2.21309e-09	AC021218.2	1.18468e-12	Other Gene FDR<0.05
1.04117e-13	-0.0703621	0.282	0.344	2.24633e-09	PLGRKT	1.20171e-12	Other Gene FDR<0.05
1.0531e-13	-0.0410678	0.392	0.458	2.27207e-09	AHCYL1	1.21471e-12	Other Gene FDR<0.05
1.06361e-13	-0.0060776	0.535	0.597	2.29474e-09	POLR2L	1.22605e-12	Other Gene FDR<0.05
1.12843e-13	0.0143127	0.012	0.001	2.43458e-09	RHEBL1	1.29994e-12	Other Gene FDR<0.05
1.14282e-13	-0.0611749	0.27	0.329	2.46564e-09	MAP3K2	1.31569e-12	Other Gene FDR<0.05
1.16911e-13	-0.0376932	0.929	0.958	2.52236e-09	PRAP1	1.34426e-12	Other Gene FDR<0.05
1.16911e-13	-0.0284003	0.55	0.617	2.52236e-09	GSTK1	1.34426e-12	Other Gene FDR<0.05
1.17509e-13	0.00536064	0.392	0.452	2.53526e-09	AOC1	1.35028e-12	Other Gene FDR<0.05
1.17744e-13	-0.0300592	0.238	0.295	2.54033e-09	DNASE1	1.35213e-12	Other Gene FDR<0.05
1.19686e-13	-0.0711567	0.212	0.265	2.58222e-09	LGR4	1.37356e-12	Other Gene FDR<0.05
1.22304e-13	0.0856986	0.203	0.196	2.6387e-09	EFNB2	1.40271e-12	Other Gene FDR<0.05
1.2281e-13	-0.0015627	0.291	0.351	2.64962e-09	HYI	1.40763e-12	Other Gene FDR<0.05
1.25847e-13	0.0410341	0.109	0.07	2.71514e-09	DCLRE1C	1.44153e-12	Other Gene FDR<0.05
1.30996e-13	0.152284	0.265	0.219	2.82623e-09	EREG	1.49957e-12	Other Gene FDR<0.05
1.37856e-13	-0.0487229	0.275	0.338	2.97425e-09	ADGRG6	1.57711e-12	Other Gene FDR<0.05
1.3815e-13	0.0110876	0.475	0.537	2.98059e-09	CDK2AP2	1.57948e-12	Other Gene FDR<0.05
1.39016e-13	0.00677496	0.271	0.315	2.99926e-09	TST	1.58838e-12	Other Gene FDR<0.05
1.3917e-13	-0.00489987	0.542	0.599	3.0026e-09	UQCRC2	1.58915e-12	Other Gene FDR<0.05
1.40843e-13	0.0141843	0.404	0.449	3.03869e-09	YME1L1	1.60724e-12	Other Gene FDR<0.05
1.48124e-13	-0.0309871	0.23	0.287	3.19578e-09	DPEP1	1.68926e-12	Other Gene FDR<0.05
1.54769e-13	0.0220701	0.314	0.366	3.33913e-09	DNPEP	1.76393e-12	Other Gene FDR<0.05
1.57902e-13	-0.00140223	0.168	0.218	3.40673e-09	TP53TG1	1.79852e-12	Other Gene FDR<0.05
1.62548e-13	-0.0345578	0.293	0.357	3.50697e-09	AAK1	1.85028e-12	Other Gene FDR<0.05
1.70957e-13	0.0368621	0.932	0.962	3.6884e-09	TPI1	1.94479e-12	Other Gene FDR<0.05
1.71746e-13	0.140332	0.106	0.071	3.70542e-09	CXCL1	1.95253e-12	Other Gene FDR<0.05
1.73398e-13	0.0208566	0.437	0.493	3.74106e-09	RRAS	1.97009e-12	Other Gene FDR<0.05
1.73656e-13	-0.058487	0.246	0.306	3.74663e-09	ANKS4B	1.97179e-12	Other Gene FDR<0.05
1.73954e-13	-0.0613251	0.213	0.271	3.75306e-09	GNPDA1	1.97394e-12	Other Gene FDR<0.05
1.74266e-13	0.0536919	0.367	0.404	3.75978e-09	TRA2B	1.97624e-12	Other Gene FDR<0.05
1.74487e-13	0.0497038	0.461	0.512	3.76456e-09	SREK1IP1	1.97752e-12	Other Gene FDR<0.05
1.7514e-13	-0.0126172	0.457	0.521	3.77865e-09	TCF25	1.98369e-12	Other Gene FDR<0.05
1.81504e-13	-0.0587833	0.402	0.47	3.91594e-09	LAMTOR3	2.05448e-12	Other Gene FDR<0.05
1.83399e-13	0.031532	0.101	0.065	3.95683e-09	FRMD3	2.07464e-12	Other Gene FDR<0.05
1.8723e-13	0.014652	0.375	0.427	4.03948e-09	LCOR	2.11666e-12	Other Gene FDR<0.05
1.88692e-13	0.134666	0.322	0.31	4.07102e-09	CCND2	2.13186e-12	Other Gene FDR<0.05
1.90086e-13	-0.0601038	0.386	0.453	4.1011e-09	CLTC	2.14628e-12	Other Gene FDR<0.05
1.921e-13	-0.0298918	0.478	0.543	4.14457e-09	RAP1B	2.16768e-12	Other Gene FDR<0.05
1.96487e-13	-0.0366531	0.062	0.099	4.2392e-09	HIF1A-AS2	2.21581e-12	Other Gene FDR<0.05
2.0308e-13	-0.00772779	0.41	0.472	4.38145e-09	PPIC	2.28874e-12	Other Gene FDR<0.05
2.03713e-13	0.013679	0.52	0.579	4.39511e-09	TCEA1	2.29446e-12	Other Gene FDR<0.05
2.14772e-13	0.0746171	0.332	0.354	4.6337e-09	HNRNPH3	2.41751e-12	Other Gene FDR<0.05
2.23899e-13	0.0551338	0.336	0.381	4.83062e-09	PDCD5	2.51869e-12	Other Gene FDR<0.05
2.25401e-13	-0.0122598	0.086	0.123	4.86303e-09	SMLR1	2.53402e-12	Other Gene FDR<0.05
2.26562e-13	-0.0155514	0.413	0.477	4.88808e-09	TMEM50B	2.5455e-12	Other Gene FDR<0.05
2.30018e-13	0.0788996	0.457	0.487	4.96264e-09	IK	2.58273e-12	Other Gene FDR<0.05
2.33418e-13	-0.00391056	0.791	0.84	5.03599e-09	ATP5L	2.61929e-12	Other Gene FDR<0.05
2.34188e-13	0.00699391	0.018	0.005	5.05261e-09	GNB4	2.62631e-12	Other Gene FDR<0.05
2.38266e-13	0.00740259	0.012	0.002	5.14059e-09	ZNF671	2.67034e-12	Other Gene FDR<0.05
2.38408e-13	0.15729	0.331	0.332	5.14364e-09	AP1G1	2.67034e-12	Other Gene FDR<0.05
2.38917e-13	0.0110216	0.05	0.075	5.15464e-09	TNNC2	2.6744e-12	Other Gene FDR<0.05
2.43576e-13	-0.154959	0.989	0.983	5.25515e-09	FABP1	2.72488e-12	Other Gene FDR<0.05
2.45969e-13	-0.0117159	0.229	0.285	5.30678e-09	OSGIN1	2.74996e-12	Other Gene FDR<0.05
2.48061e-13	0.00556954	0.608	0.662	5.35192e-09	HERPUD1	2.77164e-12	Other Gene FDR<0.05
2.53218e-13	0.191352	0.327	0.328	5.46318e-09	RIN2	2.82752e-12	Other Gene FDR<0.05
2.53423e-13	0.012603	0.4	0.46	5.46759e-09	SPAG7	2.82807e-12	Other Gene FDR<0.05
2.54145e-13	0.0426067	0.437	0.48	5.48319e-09	ALAS1	2.8344e-12	Other Gene FDR<0.05
2.61555e-13	0.108913	0.279	0.287	5.64304e-09	BAIAP2L2	2.91525e-12	Other Gene FDR<0.05
2.62697e-13	-0.0539202	0.054	0.087	5.6677e-09	SLC2A2	2.92619e-12	Other Gene FDR<0.05
2.71498e-13	0.0168005	0.289	0.339	5.85757e-09	PYCARD	3.02237e-12	Other Gene FDR<0.05
2.72294e-13	0.114491	0.316	0.342	5.87474e-09	CCDC167	3.02937e-12	Other Gene FDR<0.05
2.74661e-13	0.121569	0.289	0.252	5.92581e-09	EHD4	3.05232e-12	Other Gene FDR<0.05
2.74692e-13	0.0690993	0.383	0.425	5.92648e-09	NOSIP	3.05232e-12	Other Gene FDR<0.05
2.79158e-13	0.0916858	0.541	0.569	6.02284e-09	SPCS3	3.10005e-12	Other Gene FDR<0.05
2.86061e-13	-0.0134145	0.348	0.412	6.17177e-09	RP11-532F12.5	3.17477e-12	Other Gene FDR<0.05
2.89056e-13	0.0840661	0.4	0.423	6.23638e-09	BLCAP	3.20605e-12	Other Gene FDR<0.05
2.92574e-13	-0.00171507	0.414	0.474	6.31228e-09	ANKRD12	3.24309e-12	Other Gene FDR<0.05
2.94633e-13	-0.0482836	0.369	0.435	6.3567e-09	RNF19A	3.26393e-12	Other Gene FDR<0.05
2.99476e-13	0.0659408	0.408	0.443	6.4612e-09	TCN2	3.31557e-12	Other Gene FDR<0.05
3.09627e-13	0.0960907	0.5	0.519	6.68019e-09	SFN	3.42586e-12	Other Gene FDR<0.05
3.10971e-13	0.0643242	0.048	0.023	6.7092e-09	EXOC3L1	3.43864e-12	Other Gene FDR<0.05
3.12605e-13	-0.0612202	0.267	0.326	6.74445e-09	CAT	3.45461e-12	Other Gene FDR<0.05
3.27591e-13	0.00672355	0.489	0.549	7.06777e-09	QPRT	3.61802e-12	Other Gene FDR<0.05
3.62024e-13	-0.0720724	0.512	0.579	7.81066e-09	GPI	3.99588e-12	Other Gene FDR<0.05
3.64848e-13	-0.0204999	0.448	0.513	7.87159e-09	POLR2E	4.02461e-12	Other Gene FDR<0.05
3.71852e-13	-0.017428	0.242	0.299	8.02272e-09	PUM1	4.09939e-12	Other Gene FDR<0.05
3.83698e-13	0.129334	0.484	0.494	8.27828e-09	PSENEN	4.22654e-12	Other Gene FDR<0.05
3.83851e-13	-0.0503529	0.361	0.426	8.28158e-09	ATP2B1	4.22654e-12	Other Gene FDR<0.05
3.90036e-13	0.0521107	0.449	0.485	8.41502e-09	AIMP1	4.29204e-12	Other Gene FDR<0.05
4.18643e-13	-0.00755972	0.889	0.924	9.03222e-09	PFN1	4.60406e-12	Other Gene FDR<0.05
4.45549e-13	0.0141474	0.439	0.496	9.61273e-09	MRPL51	4.897e-12	Other Gene FDR<0.05
4.50989e-13	-0.0141476	0.059	0.094	9.7301e-09	NAT2	4.9538e-12	Other Gene FDR<0.05
4.67094e-13	0.0914355	0.248	0.231	1.00776e-08	N4BP1	5.1276e-12	Other Gene FDR<0.05
4.71318e-13	-0.0780098	0.079	0.119	1.01687e-08	C3	5.17085e-12	Other Gene FDR<0.05
4.76489e-13	-0.0434504	0.512	0.578	1.02802e-08	SMIM14	5.22443e-12	Other Gene FDR<0.05
4.94706e-13	-0.0322077	0.125	0.173	1.06733e-08	IGSF3	5.42091e-12	Other Gene FDR<0.05
5.03033e-13	0.144547	0.079	0.068	1.08529e-08	OTUD1	5.50883e-12	Other Gene FDR<0.05
5.11187e-13	0.0378622	0.437	0.481	1.10289e-08	CCNG1	5.59476e-12	Other Gene FDR<0.05
5.22198e-13	0.0481054	0.509	0.552	1.12664e-08	TMEM208	5.71184e-12	Other Gene FDR<0.05
5.27192e-13	0.0483437	0.431	0.461	1.13742e-08	SMS	5.76036e-12	Other Gene FDR<0.05
5.27267e-13	0.031338	0.312	0.357	1.13758e-08	EML4	5.76036e-12	Other Gene FDR<0.05
5.46659e-13	0.0178315	0.399	0.455	1.17942e-08	ARPC4	5.96863e-12	Other Gene FDR<0.05
5.54511e-13	0.0448592	0.442	0.487	1.19636e-08	GSTM3	6.05072e-12	Other Gene FDR<0.05
5.56472e-13	-0.0444974	0.325	0.389	1.20059e-08	FUCA1	6.06848e-12	Other Gene FDR<0.05
5.57064e-13	0.121954	0.754	0.764	1.20187e-08	SELK	6.0713e-12	Other Gene FDR<0.05
5.58751e-13	0.0357116	0.323	0.376	1.20551e-08	WDR60	6.08604e-12	Other Gene FDR<0.05
5.66832e-13	-0.0367906	0.354	0.419	1.22294e-08	FNBP1L	6.17036e-12	Other Gene FDR<0.05
5.78796e-13	-0.0392801	0.35	0.413	1.24875e-08	TBX3	6.29683e-12	Other Gene FDR<0.05
5.80197e-13	-0.0426488	0.488	0.554	1.25177e-08	IDH1	6.3083e-12	Other Gene FDR<0.05
5.92019e-13	-0.0446887	0.581	0.645	1.27728e-08	EIF3K	6.4324e-12	Other Gene FDR<0.05
5.92318e-13	0.0342133	0.441	0.492	1.27793e-08	YIPF3	6.4324e-12	Other Gene FDR<0.05
5.97031e-13	-0.00930303	0.342	0.404	1.28809e-08	HPS1	6.4797e-12	Other Gene FDR<0.05
6.00703e-13	0.00780294	0.303	0.36	1.29602e-08	POLR2F	6.51568e-12	Other Gene FDR<0.05
6.04779e-13	-0.0697041	0.292	0.354	1.30481e-08	SLC20A1	6.55598e-12	Other Gene FDR<0.05
6.08964e-13	-0.059405	0.365	0.43	1.31384e-08	KIAA1551	6.59741e-12	Other Gene FDR<0.05
6.14875e-13	0.0556409	0.397	0.431	1.32659e-08	BRD2	6.65749e-12	Other Gene FDR<0.05
6.15513e-13	-0.0179325	0.605	0.662	1.32797e-08	PFDN2	6.66043e-12	Other Gene FDR<0.05
6.39024e-13	0.0388646	0.537	0.575	1.37869e-08	ZFAND5	6.91073e-12	Other Gene FDR<0.05
6.41217e-13	-0.0209861	0.377	0.437	1.38343e-08	TRIB3	6.93033e-12	Other Gene FDR<0.05
6.50337e-13	0.015654	0.012	0.001	1.4031e-08	NUPR1	7.02472e-12	Other Gene FDR<0.05
6.85648e-13	0.114447	0.254	0.273	1.47929e-08	LPIN3	7.40174e-12	Other Gene FDR<0.05
6.87912e-13	-0.0199352	0.274	0.333	1.48417e-08	GTF2A2	7.42178e-12	Other Gene FDR<0.05
7.26973e-13	-0.0385209	0.903	0.934	1.56844e-08	ATP5E	7.83855e-12	Other Gene FDR<0.05
7.31745e-13	-0.0269625	0.226	0.283	1.57874e-08	C1orf210	7.88533e-12	Other Gene FDR<0.05
7.57255e-13	0.0503555	0.415	0.459	1.63378e-08	TUBB	8.1554e-12	Other Gene FDR<0.05
7.60757e-13	-0.0232892	0.235	0.292	1.64133e-08	OCEL1	8.18826e-12	Other Gene FDR<0.05
7.65187e-13	-0.00350877	0.394	0.453	1.65089e-08	PARD6B	8.22974e-12	Other Gene FDR<0.05
7.65515e-13	-0.0640728	0.225	0.28	1.6516e-08	PHYH	8.22974e-12	Other Gene FDR<0.05
7.7015e-13	0.0544796	0.535	0.577	1.6616e-08	H1F0	8.27467e-12	Other Gene FDR<0.05
7.74654e-13	-0.00536074	0.456	0.519	1.67132e-08	LAMTOR1	8.31816e-12	Other Gene FDR<0.05
7.76745e-13	0.139793	0.214	0.178	1.67583e-08	UBE2V1	8.33569e-12	Other Gene FDR<0.05
7.86351e-13	0.116807	0.277	0.284	1.69655e-08	WBP4	8.4338e-12	Other Gene FDR<0.05
8.03995e-13	-0.00462285	0.123	0.159	1.73462e-08	MGAM	8.61796e-12	Other Gene FDR<0.05
8.19631e-13	-0.0303899	0.092	0.131	1.76835e-08	HLA-DMA	8.78038e-12	Other Gene FDR<0.05
9.15645e-13	0.0255707	0.362	0.415	1.9755e-08	BAD	9.80317e-12	Other Gene FDR<0.05
9.16872e-13	-0.0581856	0.346	0.41	1.97815e-08	HBP1	9.81053e-12	Other Gene FDR<0.05
9.29941e-13	0.00670786	0.589	0.648	2.00635e-08	STAP2	9.94452e-12	Other Gene FDR<0.05
9.49511e-13	0.0686515	0.447	0.48	2.04857e-08	PSMD4	1.01478e-11	Other Gene FDR<0.05
9.73263e-13	-0.011124	0.518	0.582	2.09982e-08	UFC1	1.03931e-11	Other Gene FDR<0.05
9.73606e-13	0.102854	0.219	0.229	2.10055e-08	MST1	1.03931e-11	Other Gene FDR<0.05
9.80868e-13	4.92584e-05	0.417	0.478	2.11622e-08	POR	1.04645e-11	Other Gene FDR<0.05
9.84357e-13	0.0183741	0.042	0.02	2.12375e-08	C21orf91	1.04956e-11	Other Gene FDR<0.05
1.03227e-12	-0.0271151	0.263	0.322	2.22713e-08	PXMP2	1.1e-11	Other Gene FDR<0.05
1.03836e-12	-0.0629549	0.157	0.2	2.24026e-08	SLC25A37	1.10584e-11	Other Gene FDR<0.05
1.04547e-12	0.0281522	0.402	0.456	2.2556e-08	UGDH	1.11276e-11	Other Gene FDR<0.05
1.08091e-12	-0.069667	0.183	0.227	2.33207e-08	GPAT3	1.14981e-11	Other Gene FDR<0.05
1.08389e-12	0.109669	0.707	0.712	2.33849e-08	LAMB3	1.1523e-11	Other Gene FDR<0.05
1.11533e-12	-0.0262051	0.307	0.367	2.40632e-08	FEM1C	1.18504e-11	Other Gene FDR<0.05
1.11841e-12	-0.0192344	0.456	0.518	2.41298e-08	UBE2A	1.18762e-11	Other Gene FDR<0.05
1.1202e-12	0.0446656	0.051	0.026	2.41684e-08	C8orf4	1.18883e-11	Other Gene FDR<0.05
1.13154e-12	-0.0565674	0.232	0.288	2.4413e-08	DYRK2	1.20016e-11	Other Gene FDR<0.05
1.1818e-12	-0.0342825	0.079	0.116	2.54974e-08	ATRN	1.25274e-11	Other Gene FDR<0.05
1.18412e-12	0.0392977	0.099	0.126	2.55474e-08	GCNT4	1.25446e-11	Other Gene FDR<0.05
1.19562e-12	0.000792093	0.368	0.427	2.57954e-08	GPR160	1.2659e-11	Other Gene FDR<0.05
1.20171e-12	-0.0919286	0.367	0.416	2.59269e-08	TTC3	1.27162e-11	Other Gene FDR<0.05
1.2054e-12	0.0322193	0.392	0.435	2.60065e-08	THOC7	1.27478e-11	Other Gene FDR<0.05
1.21343e-12	0.0301312	0.309	0.362	2.61797e-08	PYM1	1.28252e-11	Other Gene FDR<0.05
1.24186e-12	-0.061207	0.373	0.437	2.67931e-08	PICALM	1.31181e-11	Other Gene FDR<0.05
1.25506e-12	-0.0297723	0.403	0.465	2.70779e-08	ELF1	1.32499e-11	Other Gene FDR<0.05
1.29934e-12	0.00132482	0.437	0.495	2.80332e-08	DPM3	1.37094e-11	Other Gene FDR<0.05
1.3132e-12	-0.0312237	0.681	0.74	2.83322e-08	SLC25A6	1.38475e-11	Other Gene FDR<0.05
1.36507e-12	-0.0127152	0.452	0.512	2.94515e-08	GOLGB1	1.43863e-11	Other Gene FDR<0.05
1.37146e-12	-0.0356475	0.119	0.164	2.95894e-08	DUSP23	1.44453e-11	Other Gene FDR<0.05
1.386e-12	-0.0859477	0.273	0.327	2.99029e-08	PCSK5	1.45899e-11	Other Gene FDR<0.05
1.407e-12	0.0100069	0.225	0.276	3.0356e-08	TMEM139	1.48024e-11	Other Gene FDR<0.05
1.40935e-12	0.0638291	0.411	0.442	3.04066e-08	TMC4	1.48185e-11	Other Gene FDR<0.05
1.41225e-12	-0.0503849	0.26	0.319	3.04692e-08	EID1	1.48404e-11	Other Gene FDR<0.05
1.43447e-12	-0.0501602	0.231	0.288	3.09486e-08	PRKAG2	1.50652e-11	Other Gene FDR<0.05
1.44128e-12	0.0507268	0.487	0.532	3.10956e-08	FAM32A	1.5128e-11	Other Gene FDR<0.05
1.52909e-12	0.102163	0.457	0.47	3.29902e-08	LIPH	1.60405e-11	Other Gene FDR<0.05
1.5534e-12	-0.0556463	0.336	0.398	3.35147e-08	FAM96A	1.62861e-11	Other Gene FDR<0.05
1.55675e-12	0.0127176	0.027	0.01	3.3587e-08	AC008079.10	1.63118e-11	Other Gene FDR<0.05
1.57112e-12	-0.0715464	0.508	0.573	3.38969e-08	FDFT1	1.64529e-11	Other Gene FDR<0.05
1.60956e-12	-0.0438881	0.296	0.357	3.47262e-08	ZKSCAN1	1.68457e-11	Other Gene FDR<0.05
1.61642e-12	-0.0655417	0.4	0.464	3.48743e-08	GALNT1	1.69078e-11	Other Gene FDR<0.05
1.62195e-12	0.0331908	0.433	0.479	3.49935e-08	PARK7	1.69559e-11	Other Gene FDR<0.05
1.64687e-12	0.00764817	0.545	0.598	3.55313e-08	UQCRC1	1.72066e-11	Other Gene FDR<0.05
1.6592e-12	-0.0327032	0.154	0.203	3.57973e-08	CTA-243E7.1	1.73254e-11	Other Gene FDR<0.05
1.6792e-12	0.20025	0.328	0.291	3.62288e-08	CDC42SE1	1.75242e-11	Other Gene FDR<0.05
1.72853e-12	0.0118063	0.331	0.383	3.7293e-08	USP16	1.80286e-11	Other Gene FDR<0.05
1.7359e-12	-0.0716258	0.305	0.356	3.7452e-08	SUCLA2	1.80951e-11	Other Gene FDR<0.05
1.79041e-12	-0.0520373	0.09	0.129	3.8628e-08	RAC2	1.86526e-11	Other Gene FDR<0.05
1.79313e-12	-0.00233924	0.274	0.33	3.86869e-08	CPEB4	1.86704e-11	Other Gene FDR<0.05
1.8536e-12	-0.0234359	0.402	0.464	3.99913e-08	SLC31A1	1.92889e-11	Other Gene FDR<0.05
1.86135e-12	-0.0417703	0.139	0.184	4.01585e-08	ENDOG	1.93584e-11	Other Gene FDR<0.05
1.87183e-12	-0.0105285	0.016	0.033	4.03848e-08	AVP	1.94564e-11	Other Gene FDR<0.05
1.91409e-12	0.0375145	0.321	0.366	4.12964e-08	HINT2	1.98842e-11	Other Gene FDR<0.05
1.932e-12	-0.0511215	0.21	0.265	4.16829e-08	APEX1	2.00589e-11	Other Gene FDR<0.05
1.95616e-12	-0.017529	0.049	0.08	4.22041e-08	DHDH	2.02981e-11	Other Gene FDR<0.05
1.98804e-12	-0.0363777	0.291	0.352	4.28921e-08	NUDT22	2.06172e-11	Other Gene FDR<0.05
1.99805e-12	-0.0232252	0.278	0.336	4.31078e-08	CNN2	2.07091e-11	Other Gene FDR<0.05
2.05058e-12	0.0766771	0.402	0.413	4.42413e-08	BAG1	2.12415e-11	Other Gene FDR<0.05
2.07524e-12	-0.0248168	0.457	0.518	4.47734e-08	LINC01207	2.14848e-11	Other Gene FDR<0.05
2.15301e-12	0.0795499	0.093	0.077	4.64513e-08	C19orf48	2.22772e-11	Other Gene FDR<0.05
2.20687e-12	0.0662623	0.091	0.059	4.76133e-08	DMKN	2.28215e-11	Other Gene FDR<0.05
2.2214e-12	0.0326559	0.482	0.528	4.79268e-08	MZT2A	2.29587e-11	Other Gene FDR<0.05
2.29028e-12	0.0306946	0.463	0.512	4.94127e-08	PLEK2	2.36571e-11	Other Gene FDR<0.05
2.32159e-12	0.00230645	0.464	0.524	5.00883e-08	SEL1L	2.39669e-11	Other Gene FDR<0.05
2.39715e-12	-0.0366797	0.197	0.251	5.17185e-08	TPP1	2.47329e-11	Other Gene FDR<0.05
2.41611e-12	-0.00322157	0.502	0.561	5.21275e-08	AKAP9	2.49144e-11	Other Gene FDR<0.05
2.44205e-12	0.11056	0.282	0.291	5.26873e-08	ARL14	2.51677e-11	Other Gene FDR<0.05
2.44953e-12	-0.0116739	0.077	0.112	5.28486e-08	ATP5EP2	2.52304e-11	Other Gene FDR<0.05
2.64451e-12	-0.0671745	0.226	0.283	5.70552e-08	DPP4	2.72233e-11	Other Gene FDR<0.05
2.74235e-12	-0.0235676	0.461	0.521	5.91663e-08	SNRPB2	2.82146e-11	Other Gene FDR<0.05
2.7625e-12	-0.00713016	0.232	0.286	5.9601e-08	FAM200B	2.84059e-11	Other Gene FDR<0.05
2.82859e-12	-0.0232219	0.443	0.507	6.10268e-08	COA3	2.90689e-11	Other Gene FDR<0.05
2.83522e-12	0.00154806	0.375	0.432	6.11699e-08	MLX	2.91206e-11	Other Gene FDR<0.05
2.86675e-12	0.00822248	0.416	0.473	6.18502e-08	ALDH18A1	2.94279e-11	Other Gene FDR<0.05
2.87635e-12	-0.0164306	0.466	0.526	6.20572e-08	LRRFIP2	2.95097e-11	Other Gene FDR<0.05
2.8966e-12	-0.00078976	0.022	0.04	6.24942e-08	AQP10	2.97008e-11	Other Gene FDR<0.05
2.96707e-12	0.0828273	0.103	0.067	6.40144e-08	KLF2	3.04062e-11	Other Gene FDR<0.05
3.05338e-12	0.01905	0.463	0.513	6.58767e-08	PAFAH1B1	3.12731e-11	Other Gene FDR<0.05
3.14813e-12	0.0221237	0.419	0.471	6.7921e-08	CUTA	3.22254e-11	Other Gene FDR<0.05
3.17182e-12	0.065772	0.518	0.554	6.8432e-08	MYO15B	3.24496e-11	Other Gene FDR<0.05
3.20461e-12	-0.0670993	0.225	0.276	6.91394e-08	ELOVL5	3.27666e-11	Other Gene FDR<0.05
3.24361e-12	-0.0199449	0.92	0.949	6.9981e-08	CALM2	3.31468e-11	Other Gene FDR<0.05
3.29462e-12	0.0256706	0.023	0.007	7.10815e-08	KLB	3.36492e-11	Other Gene FDR<0.05
3.32386e-12	0.0191155	0.257	0.304	7.17123e-08	PNP	3.39287e-11	Other Gene FDR<0.05
3.34984e-12	-0.018343	0.423	0.485	7.22727e-08	GLTSCR2	3.41747e-11	Other Gene FDR<0.05
3.3567e-12	0.0272723	0.501	0.548	7.24208e-08	SNRPD3	3.42255e-11	Other Gene FDR<0.05
3.41145e-12	0.00648143	0.34	0.397	7.3602e-08	C9orf16	3.47643e-11	Other Gene FDR<0.05
3.45143e-12	-0.00131199	0.788	0.83	7.44645e-08	SQSTM1	3.5152e-11	Other Gene FDR<0.05
3.45931e-12	-0.0243429	0.182	0.234	7.46346e-08	KIAA1671	3.52125e-11	Other Gene FDR<0.05
3.52642e-12	-0.0268122	0.395	0.456	7.60825e-08	IFRD1	3.58755e-11	Other Gene FDR<0.05
3.52838e-12	0.0561794	0.414	0.45	7.61248e-08	SNU13	3.58755e-11	Other Gene FDR<0.05
3.53631e-12	0.0686414	0.322	0.342	7.6296e-08	GSPT1	3.59361e-11	Other Gene FDR<0.05
3.69137e-12	-0.00586107	0.372	0.429	7.96413e-08	ACAA2	3.74908e-11	Other Gene FDR<0.05
3.73804e-12	-0.0788902	0.844	0.888	8.06482e-08	CALM1	3.79436e-11	Other Gene FDR<0.05
3.75027e-12	0.016591	0.466	0.519	8.0912e-08	H2AFV	3.80465e-11	Other Gene FDR<0.05
3.80686e-12	0.0173603	0.434	0.487	8.21329e-08	CBLC	3.85991e-11	Other Gene FDR<0.05
3.94457e-12	-0.00473547	0.101	0.139	8.5104e-08	NOL3	3.99731e-11	Other Gene FDR<0.05
3.96914e-12	0.038206	0.451	0.494	8.56343e-08	DPY30	4.01997e-11	Other Gene FDR<0.05
3.99704e-12	0.0615261	0.782	0.815	8.62361e-08	DYNLL1	4.04597e-11	Other Gene FDR<0.05
4.03905e-12	0.0607544	0.469	0.5	8.71425e-08	TCEB1	4.08623e-11	Other Gene FDR<0.05
4.0876e-12	0.055798	0.44	0.478	8.819e-08	CHPF	4.13304e-11	Other Gene FDR<0.05
4.14379e-12	-0.0632412	0.31	0.37	8.94023e-08	ABHD2	4.18753e-11	Other Gene FDR<0.05
4.17246e-12	0.0253713	0.041	0.02	9.00208e-08	CSF1	4.21416e-11	Other Gene FDR<0.05
4.21096e-12	-0.0229267	0.08	0.116	9.08514e-08	GDPD2	4.25068e-11	Other Gene FDR<0.05
4.32552e-12	0.0605736	0.257	0.287	9.33231e-08	C1QBP	4.36391e-11	Other Gene FDR<0.05
4.38578e-12	0.0216723	0.13	0.165	9.46232e-08	SFXN3	4.42225e-11	Other Gene FDR<0.05
4.64446e-12	-0.000489082	0.41	0.464	1.00204e-07	ITGB4	4.68048e-11	Other Gene FDR<0.05
4.76723e-12	-0.0459682	0.247	0.304	1.02853e-07	ZNF664	4.80155e-11	Other Gene FDR<0.05
4.82764e-12	0.0406054	0.094	0.06	1.04156e-07	RANGAP1	4.8597e-11	Other Gene FDR<0.05
5.02365e-12	-0.0155036	0.05	0.079	1.08385e-07	TRPV3	5.05421e-11	Other Gene FDR<0.05
5.04849e-12	-0.0327393	0.078	0.116	1.08921e-07	PTPRB	5.07639e-11	Other Gene FDR<0.05
5.0722e-12	0.00633196	0.828	0.872	1.09433e-07	UQCR11	5.09742e-11	Other Gene FDR<0.05
5.14114e-12	-0.00265843	0.915	0.947	1.1092e-07	OAZ1	5.16385e-11	Other Gene FDR<0.05
5.14543e-12	0.0794754	0.351	0.369	1.11013e-07	HNRNPM	5.16531e-11	Other Gene FDR<0.05
5.19394e-12	0.0340898	0.088	0.056	1.12059e-07	LINC00152	5.20883e-11	Other Gene FDR<0.05
5.19682e-12	0.027872	0.447	0.491	1.12121e-07	RBM3	5.20883e-11	Other Gene FDR<0.05
5.19737e-12	0.037428	0.607	0.658	1.12133e-07	SLIRP	5.20883e-11	Other Gene FDR<0.05
5.27718e-12	-0.0475032	0.16	0.207	1.13855e-07	NCOA1	5.2859e-11	Other Gene FDR<0.05
5.30348e-12	-0.0230286	0.067	0.101	1.14423e-07	RDH5	5.30932e-11	Other Gene FDR<0.05
5.37697e-12	0.00181029	0.363	0.419	1.16008e-07	UACA	5.37993e-11	Other Gene FDR<0.05
5.47333e-12	-0.0587324	0.375	0.438	1.18087e-07	MCTS1	5.47333e-11	Other Gene FDR<0.05
5.55654e-12	-0.00475292	0.064	0.096	1.19882e-07	MESP1	5.55349e-11	Other Gene FDR<0.05
5.57692e-12	-0.115198	0.122	0.161	1.20322e-07	KCNJ13	5.57079e-11	Other Gene FDR<0.05
5.62215e-12	-0.0223606	0.1	0.141	1.21298e-07	UNC93A	5.61289e-11	Other Gene FDR<0.05
5.69518e-12	0.105234	0.305	0.311	1.22874e-07	AP2B1	5.68269e-11	Other Gene FDR<0.05
5.80734e-12	-0.0337924	0.201	0.255	1.25293e-07	MGAT2	5.79142e-11	Other Gene FDR<0.05
6.00598e-12	-0.0733693	0.965	0.982	1.29579e-07	KRT8	5.98623e-11	Other Gene FDR<0.05
6.32269e-12	0.235492	0.821	0.834	1.36412e-07	CTNNB1	6.29845e-11	Other Gene FDR<0.05
6.48405e-12	0.0240216	0.034	0.015	1.39893e-07	RP11-800A18.4	6.45566e-11	Other Gene FDR<0.05
6.536e-12	0.0134872	0.236	0.287	1.41014e-07	NKAP	6.50382e-11	Other Gene FDR<0.05
6.67459e-12	-0.0202385	0.063	0.098	1.44004e-07	AUTS2	6.6381e-11	Other Gene FDR<0.05
6.73016e-12	-0.0268607	0.361	0.423	1.45203e-07	CPD	6.6897e-11	Other Gene FDR<0.05
6.83129e-12	-0.00827384	0.347	0.405	1.47385e-07	TPR	6.78652e-11	Other Gene FDR<0.05
6.8435e-12	-0.0497439	0.387	0.45	1.47648e-07	SDHC	6.79493e-11	Other Gene FDR<0.05
6.88753e-12	0.0918156	0.351	0.383	1.48599e-07	FOSL2	6.83493e-11	Other Gene FDR<0.05
6.94275e-12	0.0237017	0.336	0.383	1.4979e-07	ZBTB7A	6.88597e-11	Other Gene FDR<0.05
7.00336e-12	0.153751	0.572	0.578	1.51098e-07	NFKBIA	6.9423e-11	Other Gene FDR<0.05
7.04917e-12	-0.0319383	0.228	0.283	1.52086e-07	TMEM160	6.9839e-11	Other Gene FDR<0.05
7.16842e-12	0.0479316	0.432	0.466	1.54659e-07	PSMB5	7.09818e-11	Other Gene FDR<0.05
7.25198e-12	0.0437357	0.443	0.488	1.56462e-07	DERL2	7.17702e-11	Other Gene FDR<0.05
7.37404e-12	0.0618885	0.1	0.065	1.59095e-07	CDC25B	7.29384e-11	Other Gene FDR<0.05
7.77949e-12	-0.000716151	0.939	0.966	1.67842e-07	MYL12B	7.6907e-11	Other Gene FDR<0.05
8.0222e-12	-0.0261139	0.209	0.262	1.73079e-07	DEGS2	7.92633e-11	Other Gene FDR<0.05
8.14071e-12	0.0272445	0.063	0.035	1.75636e-07	MAML2	8.03906e-11	Other Gene FDR<0.05
8.21575e-12	0.0135256	0.385	0.44	1.77255e-07	IFT20	8.10876e-11	Other Gene FDR<0.05
8.32523e-12	0.00550053	0.429	0.485	1.79617e-07	NDUFB6	8.21236e-11	Other Gene FDR<0.05
8.32997e-12	0.0617862	0.429	0.46	1.79719e-07	TCF7L2	8.21258e-11	Other Gene FDR<0.05
8.3596e-12	0.0215382	0.47	0.523	1.80358e-07	NDUFV3	8.23733e-11	Other Gene FDR<0.05
8.45932e-12	0.0269368	0.049	0.026	1.8251e-07	RP11-160E2.6	8.33108e-11	Other Gene FDR<0.05
8.70553e-12	0.0393098	0.121	0.082	1.87822e-07	GPR180	8.56892e-11	Other Gene FDR<0.05
8.91239e-12	0.0212627	0.063	0.036	1.92285e-07	NUDCD1	8.76778e-11	Other Gene FDR<0.05
9.07071e-12	0.0102393	0.281	0.331	1.95701e-07	PRMT2	8.91872e-11	Other Gene FDR<0.05
9.35389e-12	-0.0778447	0.225	0.265	2.0181e-07	ERGIC2	9.19218e-11	Other Gene FDR<0.05
9.38262e-12	0.0704533	0.486	0.514	2.0243e-07	ERH	9.21543e-11	Other Gene FDR<0.05
9.40211e-12	-0.0658556	0.362	0.422	2.0285e-07	RNF11	9.22959e-11	Other Gene FDR<0.05
9.49371e-12	0.0175883	0.35	0.407	2.04827e-07	MPHOSPH8	9.31448e-11	Other Gene FDR<0.05
9.60478e-12	-0.0109399	0.193	0.242	2.07223e-07	GLMP	9.41838e-11	Other Gene FDR<0.05
9.61681e-12	-0.0401881	0.132	0.177	2.07483e-07	ADTRP	9.4251e-11	Other Gene FDR<0.05
9.628e-12	-0.0202946	0.066	0.101	2.07724e-07	TMEM19	9.43098e-11	Other Gene FDR<0.05
1.00743e-11	0.0274773	0.421	0.468	2.17353e-07	UBE2K	9.85799e-11	Other Gene FDR<0.05
1.00748e-11	0.0611073	0.131	0.092	2.17363e-07	SLC7A5	9.85799e-11	Other Gene FDR<0.05
1.02874e-11	-0.0205244	0.036	0.063	2.2195e-07	SLC22A4	1.00606e-10	Other Gene FDR<0.05
1.03573e-11	0.0136691	0.026	0.01	2.23459e-07	FRAT1	1.01236e-10	Other Gene FDR<0.05
1.03663e-11	-0.0222999	0.197	0.249	2.23654e-07	PMVK	1.01269e-10	Other Gene FDR<0.05
1.05871e-11	0.0789015	0.183	0.138	2.28416e-07	INTS12	1.0337e-10	Other Gene FDR<0.05
1.07092e-11	-0.00578527	0.527	0.58	2.3105e-07	MDH2	1.04506e-10	Other Gene FDR<0.05
1.07977e-11	0.157404	0.19	0.175	2.32961e-07	EPPK1	1.05314e-10	Other Gene FDR<0.05
1.09502e-11	0.116054	0.429	0.432	2.3625e-07	STXBP2	1.06744e-10	Other Gene FDR<0.05
1.10146e-11	-0.0499156	0.249	0.306	2.3764e-07	SEMA6A	1.07314e-10	Other Gene FDR<0.05
1.10964e-11	-0.0470858	0.344	0.405	2.39404e-07	UAP1	1.08053e-10	Other Gene FDR<0.05
1.12885e-11	0.0562242	0.292	0.331	2.43549e-07	LRRC75A	1.09865e-10	Other Gene FDR<0.05
1.18047e-11	0.0556264	0.43	0.466	2.54687e-07	EIF4EBP1	1.14828e-10	Other Gene FDR<0.05
1.18412e-11	0.0622931	0.025	0.01	2.55474e-07	C2CD4B	1.15121e-10	Other Gene FDR<0.05
1.19714e-11	0.0524896	0.411	0.448	2.58283e-07	PDE4C	1.16324e-10	Other Gene FDR<0.05
1.23374e-11	-0.00850371	0.473	0.53	2.6618e-07	ITM2C	1.19817e-10	Other Gene FDR<0.05
1.23562e-11	0.0697349	0.416	0.441	2.66585e-07	PAIP2	1.19936e-10	Other Gene FDR<0.05
1.2606e-11	0.0472659	0.37	0.408	2.71974e-07	CGN	1.22295e-10	Other Gene FDR<0.05
1.2656e-11	0.0212802	0.045	0.022	2.73052e-07	TGIF2	1.22638e-10	Other Gene FDR<0.05
1.26586e-11	-0.0207474	0.13	0.175	2.7311e-07	PAFAH2	1.22638e-10	Other Gene FDR<0.05
1.26616e-11	-0.0335188	0.19	0.241	2.73174e-07	SEC14L2	1.22638e-10	Other Gene FDR<0.05
1.27607e-11	0.0796142	0.383	0.409	2.75312e-07	DNAJC8	1.23532e-10	Other Gene FDR<0.05
1.28353e-11	-0.03728	0.099	0.139	2.76921e-07	LINC01559	1.24188e-10	Other Gene FDR<0.05
1.28639e-11	-0.0106549	0.008	0.023	2.77539e-07	CYP2U1	1.24399e-10	Other Gene FDR<0.05
1.31213e-11	0.0703151	0.302	0.313	2.83092e-07	ZNF106	1.26821e-10	Other Gene FDR<0.05
1.31757e-11	0.0974409	0.39	0.395	2.84265e-07	EIF4A1	1.27278e-10	Other Gene FDR<0.05
1.32125e-11	-0.0463036	0.222	0.275	2.85059e-07	CTAGE5	1.27566e-10	Other Gene FDR<0.05
1.33018e-11	-0.0591744	0.991	0.994	2.86987e-07	GAPDH	1.28361e-10	Other Gene FDR<0.05
1.33525e-11	-0.0225406	0.078	0.114	2.8808e-07	TMED6	1.28781e-10	Other Gene FDR<0.05
1.37313e-11	-0.0357089	0.263	0.319	2.96252e-07	GOLPH3L	1.32364e-10	Other Gene FDR<0.05
1.37443e-11	0.0611483	0.161	0.12	2.96533e-07	TDRD7	1.3242e-10	Other Gene FDR<0.05
1.3975e-11	0.00859975	0.411	0.462	3.0151e-07	DNAJA2	1.34571e-10	Other Gene FDR<0.05
1.40135e-11	0.102295	0.336	0.334	3.02341e-07	GTF2F1	1.3487e-10	Other Gene FDR<0.05
1.40236e-11	-0.0332937	0.051	0.082	3.02559e-07	ANKRD29	1.34895e-10	Other Gene FDR<0.05
1.40308e-11	0.018506	0.379	0.421	3.02715e-07	PRPF40A	1.34895e-10	Other Gene FDR<0.05
1.4085e-11	-0.0148284	0.398	0.457	3.03884e-07	CAPN1	1.35344e-10	Other Gene FDR<0.05
1.42889e-11	0.0947786	0.417	0.428	3.08282e-07	TJP1	1.3723e-10	Other Gene FDR<0.05
1.47492e-11	-0.00970451	0.117	0.156	3.18214e-07	FADS6	1.41577e-10	Other Gene FDR<0.05
1.49168e-11	0.0450858	0.266	0.295	3.2183e-07	ZNF326	1.4311e-10	Other Gene FDR<0.05
1.51272e-11	-0.0171462	0.02	0.041	3.2637e-07	FRY-AS1	1.45036e-10	Other Gene FDR<0.05
1.51335e-11	-0.0687237	0.263	0.318	3.26506e-07	KDM3A	1.45036e-10	Other Gene FDR<0.05
1.52274e-11	-0.0165984	0.825	0.87	3.2853e-07	ATP5J	1.45859e-10	Other Gene FDR<0.05
1.52818e-11	-0.0119859	0.209	0.258	3.29705e-07	PIGZ	1.46303e-10	Other Gene FDR<0.05
1.56138e-11	-0.0637955	0.19	0.239	3.36869e-07	EPB41L3	1.49403e-10	Other Gene FDR<0.05
1.56505e-11	-0.0435043	0.223	0.277	3.37659e-07	SH3BGRL	1.49675e-10	Other Gene FDR<0.05
1.58091e-11	0.0134138	0.375	0.429	3.41081e-07	SIVA1	1.51112e-10	Other Gene FDR<0.05
1.63372e-11	-0.0265896	0.303	0.359	3.52474e-07	MED13	1.56078e-10	Other Gene FDR<0.05
1.66207e-11	0.0936915	0.164	0.121	3.58593e-07	THBS1	1.58704e-10	Other Gene FDR<0.05
1.66593e-11	0.0300088	0.476	0.517	3.59424e-07	F11R	1.58945e-10	Other Gene FDR<0.05
1.66634e-11	0.0155924	0.033	0.015	3.59514e-07	STON2	1.58945e-10	Other Gene FDR<0.05
1.66914e-11	-0.0301931	0.139	0.185	3.60117e-07	NSDHL	1.59128e-10	Other Gene FDR<0.05
1.67926e-11	0.0164645	0.036	0.016	3.62301e-07	CCAT1	1.60009e-10	Other Gene FDR<0.05
1.68495e-11	-0.0119813	0.249	0.304	3.63527e-07	TEX264	1.60467e-10	Other Gene FDR<0.05
1.71724e-11	-0.0292567	0.692	0.748	3.70495e-07	ATP5O	1.63457e-10	Other Gene FDR<0.05
1.73611e-11	0.0259009	0.444	0.499	3.74566e-07	RALBP1	1.65167e-10	Other Gene FDR<0.05
1.73994e-11	0.0914866	0.414	0.42	3.75393e-07	ASL	1.65445e-10	Other Gene FDR<0.05
1.75292e-11	-0.0294832	0.365	0.424	3.78192e-07	YPEL5	1.66591e-10	Other Gene FDR<0.05
1.76959e-11	0.0568132	0.495	0.53	3.81789e-07	FKBP8	1.68088e-10	Other Gene FDR<0.05
1.79009e-11	0.083507	0.465	0.501	3.86211e-07	EIF4E	1.69946e-10	Other Gene FDR<0.05
1.79649e-11	-0.021219	0.05	0.081	3.87593e-07	PNPLA3	1.70465e-10	Other Gene FDR<0.05
1.87359e-11	0.128512	0.228	0.218	4.04227e-07	KCNK5	1.77688e-10	Other Gene FDR<0.05
1.96266e-11	-0.031848	0.079	0.114	4.23444e-07	CPO	1.86039e-10	Other Gene FDR<0.05
2.01867e-11	-0.0268716	0.366	0.427	4.35528e-07	ATP2A2	1.91248e-10	Other Gene FDR<0.05
2.0481e-11	-0.0320518	0.397	0.458	4.41877e-07	C14orf1	1.93935e-10	Other Gene FDR<0.05
2.0971e-11	0.0199437	0.404	0.448	4.52448e-07	FAM60A	1.98471e-10	Other Gene FDR<0.05
2.14688e-11	-0.0113957	0.244	0.29	4.6319e-07	NR1H4	2.03077e-10	Other Gene FDR<0.05
2.20623e-11	-0.0196906	0.36	0.415	4.75993e-07	TJP2	2.08582e-10	Other Gene FDR<0.05
2.31485e-11	-0.00364911	0.368	0.423	4.9943e-07	PPP4R2	2.18739e-10	Other Gene FDR<0.05
2.36691e-11	-0.0385398	0.331	0.39	5.10661e-07	NCKAP1	2.23541e-10	Other Gene FDR<0.05
2.37479e-11	-0.0326295	0.075	0.11	5.12361e-07	RP11-83A24.2	2.24169e-10	Other Gene FDR<0.05
2.39045e-11	0.0632072	0.48	0.511	5.1574e-07	EPS8L2	2.25531e-10	Other Gene FDR<0.05
2.40695e-11	0.0793995	0.296	0.323	5.19299e-07	RFC1	2.26969e-10	Other Gene FDR<0.05
2.45054e-11	0.0167307	0.363	0.416	5.28703e-07	TM2D1	2.3096e-10	Other Gene FDR<0.05
2.49027e-11	0.103076	0.408	0.425	5.37275e-07	MESDC2	2.34583e-10	Other Gene FDR<0.05
2.6563e-11	-0.0158637	0.289	0.344	5.73097e-07	C6orf132	2.50094e-10	Other Gene FDR<0.05
2.72428e-11	0.047347	0.378	0.425	5.87763e-07	DNAJC1	2.56361e-10	Other Gene FDR<0.05
2.74713e-11	0.0267138	0.469	0.514	5.92694e-07	RPN1	2.58378e-10	Other Gene FDR<0.05
2.80159e-11	0.0650071	0.391	0.411	6.04443e-07	EPRS	2.63364e-10	Other Gene FDR<0.05
2.8241e-11	0.121081	0.336	0.321	6.09299e-07	HMGB2	2.65343e-10	Other Gene FDR<0.05
2.85174e-11	0.0988611	0.299	0.294	6.15262e-07	EIF3J	2.67801e-10	Other Gene FDR<0.05
2.88984e-11	0.0166512	0.264	0.308	6.23484e-07	REL	2.7124e-10	Other Gene FDR<0.05
2.95269e-11	-0.0451183	0.183	0.234	6.37042e-07	PLLP	2.76995e-10	Other Gene FDR<0.05
2.96079e-11	0.0557162	0.384	0.418	6.38791e-07	CENPV	2.77612e-10	Other Gene FDR<0.05
3.00021e-11	-0.0258915	0.005	0.017	6.47295e-07	THBS2	2.81163e-10	Other Gene FDR<0.05
3.06713e-11	0.0119745	0.344	0.394	6.61732e-07	ENSA	2.87286e-10	Other Gene FDR<0.05
3.07019e-11	0.0659715	0.165	0.123	6.62394e-07	RDH13	2.87425e-10	Other Gene FDR<0.05
3.08589e-11	-0.0116397	0.449	0.505	6.6578e-07	C20orf24	2.88746e-10	Other Gene FDR<0.05
3.26614e-11	0.0419061	0.502	0.546	7.04669e-07	CARHSP1	3.05455e-10	Other Gene FDR<0.05
3.31042e-11	-0.0180055	0.069	0.102	7.14223e-07	ICAM3	3.09437e-10	Other Gene FDR<0.05
3.44592e-11	0.0269272	0.519	0.567	7.43457e-07	NDUFAB1	3.21938e-10	Other Gene FDR<0.05
3.53514e-11	-0.0374806	0.34	0.399	7.62707e-07	WHSC1L1	3.30104e-10	Other Gene FDR<0.05
3.55051e-11	0.0368975	0.032	0.014	7.66023e-07	ZBTB10	3.31369e-10	Other Gene FDR<0.05
3.60973e-11	0.0522098	0.449	0.483	7.78799e-07	TJP3	3.36723e-10	Other Gene FDR<0.05
3.66327e-11	0.0490756	0.448	0.481	7.9035e-07	ERBB3	3.41542e-10	Other Gene FDR<0.05
3.67415e-11	-0.0295341	0.368	0.428	7.92698e-07	USP8	3.42381e-10	Other Gene FDR<0.05
3.68869e-11	-0.0376519	0.517	0.579	7.95835e-07	SEC11C	3.4356e-10	Other Gene FDR<0.05
3.78301e-11	-0.081586	0.255	0.309	8.16185e-07	IQGAP2	3.52107e-10	Other Gene FDR<0.05
3.78432e-11	0.140443	0.317	0.289	8.16468e-07	AZGP1	3.52107e-10	Other Gene FDR<0.05
3.84047e-11	-0.0112356	0.227	0.279	8.28582e-07	C19orf24	3.57148e-10	Other Gene FDR<0.05
3.95329e-11	-0.0204115	0.445	0.501	8.52923e-07	PCGF5	3.67452e-10	Other Gene FDR<0.05
3.96115e-11	0.0504091	0.398	0.42	8.54619e-07	GGNBP2	3.67995e-10	Other Gene FDR<0.05
3.97568e-11	-0.0457132	0.281	0.338	8.57753e-07	LINC00116	3.69156e-10	Other Gene FDR<0.05
4.15258e-11	0.0713486	0.465	0.492	8.95918e-07	ANXA5	3.85384e-10	Other Gene FDR<0.05
4.25797e-11	-0.0103419	0.308	0.361	9.18658e-07	CHD9	3.94965e-10	Other Gene FDR<0.05
4.30359e-11	-0.0489005	0.307	0.365	9.28499e-07	PDK1	3.98992e-10	Other Gene FDR<0.05
4.44001e-11	-0.0268783	0.058	0.09	9.57932e-07	KIAA1211	4.1143e-10	Other Gene FDR<0.05
4.45318e-11	0.0391384	0.307	0.339	9.60773e-07	PPP1R12A	4.1244e-10	Other Gene FDR<0.05
4.48884e-11	-0.00139124	0.083	0.114	9.68467e-07	TREH	4.15532e-10	Other Gene FDR<0.05
4.52165e-11	0.0251879	0.028	0.012	9.75546e-07	HIST1H3F	4.18356e-10	Other Gene FDR<0.05
4.5667e-11	-0.0584423	0.247	0.3	9.85266e-07	HECTD1	4.2231e-10	Other Gene FDR<0.05
4.5697e-11	0.0563718	0.29	0.318	9.85912e-07	ENTPD8	4.22372e-10	Other Gene FDR<0.05
4.57712e-11	-0.0386683	0.162	0.207	9.87514e-07	TMEM131	4.2264e-10	Other Gene FDR<0.05
4.57724e-11	-0.0143804	0.386	0.441	9.87539e-07	MRFAP1	4.2264e-10	Other Gene FDR<0.05
4.60185e-11	-0.0536789	0.383	0.443	9.92849e-07	UBE2N	4.24696e-10	Other Gene FDR<0.05
4.71333e-11	0.0361139	0.343	0.389	1.0169e-06	ABCF1	4.34764e-10	Other Gene FDR<0.05
4.72954e-11	0.0418226	0.36	0.401	1.0204e-06	TOX4	4.36038e-10	Other Gene FDR<0.05
4.75424e-11	0.0161512	0.357	0.4	1.02573e-06	GOLM1	4.38093e-10	Other Gene FDR<0.05
4.85381e-11	0.0484072	0.341	0.378	1.04721e-06	FKBP3	4.47042e-10	Other Gene FDR<0.05
4.86855e-11	-0.0113452	0.023	0.044	1.05039e-06	ESRRG	4.48173e-10	Other Gene FDR<0.05
4.91483e-11	0.0523659	0.478	0.515	1.06038e-06	LSM7	4.52205e-10	Other Gene FDR<0.05
5.14312e-11	-0.00978273	0.341	0.397	1.10963e-06	NEDD4L	4.72969e-10	Other Gene FDR<0.05
5.24947e-11	0.0204124	0.148	0.183	1.13257e-06	PP7080	4.82506e-10	Other Gene FDR<0.05
5.33848e-11	0.0614719	0.347	0.375	1.15178e-06	CHMP4A	4.90439e-10	Other Gene FDR<0.05
5.4029e-11	-0.0142696	0.052	0.08	1.16568e-06	IL6R	4.96107e-10	Other Gene FDR<0.05
5.71192e-11	-0.0662446	0.321	0.376	1.23235e-06	RRAS2	5.24217e-10	Other Gene FDR<0.05
5.86992e-11	0.0541101	0.206	0.227	1.26643e-06	EPC1	5.38446e-10	Other Gene FDR<0.05
5.89032e-11	-0.0381347	0.211	0.263	1.27084e-06	MPLKIP	5.40045e-10	Other Gene FDR<0.05
5.94502e-11	0.0866421	0.268	0.257	1.28264e-06	RBBP6	5.44785e-10	Other Gene FDR<0.05
6.02738e-11	-0.0295082	0.368	0.428	1.30041e-06	TXN2	5.52055e-10	Other Gene FDR<0.05
6.03655e-11	-0.0194929	0.088	0.126	1.30239e-06	PRLR	5.52616e-10	Other Gene FDR<0.05
6.08357e-11	-0.050064	0.254	0.307	1.31253e-06	PCYT1A	5.56433e-10	Other Gene FDR<0.05
6.08436e-11	-0.0395469	0.083	0.118	1.3127e-06	RITA1	5.56433e-10	Other Gene FDR<0.05
6.11045e-11	-0.0402121	0.453	0.514	1.31833e-06	AKR7A2	5.58538e-10	Other Gene FDR<0.05
6.16261e-11	0.00324466	0.321	0.372	1.32958e-06	PITPNA	5.63023e-10	Other Gene FDR<0.05
6.19727e-11	-0.026805	0.152	0.198	1.33706e-06	MSRB1	5.65905e-10	Other Gene FDR<0.05
6.21296e-11	0.0700925	0.492	0.516	1.34045e-06	HNRNPA3	5.67054e-10	Other Gene FDR<0.05
6.39452e-11	0.0924317	0.259	0.243	1.37962e-06	EXOSC8	5.83332e-10	Other Gene FDR<0.05
6.45342e-11	-0.0141529	0.277	0.333	1.39232e-06	TOB2	5.88409e-10	Other Gene FDR<0.05
6.4737e-11	-0.0374529	0.446	0.507	1.3967e-06	TMED7	5.89963e-10	Other Gene FDR<0.05
6.48572e-11	0.0867624	0.305	0.324	1.39929e-06	TBL1XR1	5.90763e-10	Other Gene FDR<0.05
6.48981e-11	0.00958642	0.011	0.002	1.40018e-06	RNU11	5.90839e-10	Other Gene FDR<0.05
6.58506e-11	-0.0350054	0.18	0.229	1.42073e-06	DENND1B	5.99211e-10	Other Gene FDR<0.05
[truncated: 16,191 more rows]

## Sheet: Enterocytes Mock Vs 4h
p_val	avg_logFC	pct.1	pct.2	p_val_adj	gene	BH	Significance
2.44805e-229	0.320574	0.997	0.985	5.28167e-225	EEF1A1	4.48826e-225	Other Gene FDR<0.05
8.51004e-220	0.330186	0.995	0.963	1.83604e-215	TPT1	7.80115e-216	Other Gene FDR<0.05
1.61255e-209	-0.585807	0.746	0.822	3.47908e-205	NDRG1	9.85485e-206	Other Gene FDR<0.05
4.13647e-199	-0.6181	0.645	0.797	8.92443e-195	RNF186	1.89595e-195	Other Gene FDR<0.05
1.92712e-190	-0.482392	0.995	0.998	4.15775e-186	B2M	7.06635e-187	ISG FDR < 0.05
4.37392e-181	0.428955	0.903	0.723	9.43672e-177	PPIA	1.33652e-177	Other Gene FDR<0.05
1.36298e-180	-0.598663	0.554	0.782	2.94064e-176	MXD1	3.56985e-177	Other Gene FDR<0.05
4.29032e-178	-0.635024	0.663	0.801	9.25636e-174	PPP1CB	9.83234e-175	Other Gene FDR<0.05
5.33918e-175	-0.627772	0.434	0.694	1.15193e-170	EFNA1	1.08765e-171	Other Gene FDR<0.05
1.10556e-174	-0.727732	0.463	0.701	2.38525e-170	DDIT4	2.02693e-171	Other Gene FDR<0.05
4.71498e-172	0.348662	0.924	0.779	1.01726e-167	SLC25A3	7.85858e-169	Other Gene FDR<0.05
3.29883e-170	0.465657	0.807	0.588	7.11722e-166	HSPA8	5.04006e-167	Other Gene FDR<0.05
9.67858e-161	-0.590265	0.883	0.92	2.08815e-156	ATP1B1	1.36498e-157	Other Gene FDR<0.05
1.36234e-159	0.48266	0.873	0.675	2.93925e-155	EEF1B2	1.78408e-156	Other Gene FDR<0.05
1.88367e-157	0.463037	0.524	0.315	4.06402e-153	TST	2.30235e-154	Other Gene FDR<0.05
8.70845e-154	-0.464475	0.54	0.725	1.87885e-149	EGLN3	9.9788e-151	Other Gene FDR<0.05
3.97013e-153	0.39915	0.94	0.854	8.56556e-149	GNB2L1	4.28167e-150	Other Gene FDR<0.05
7.76809e-153	-0.974776	0.164	0.399	1.67596e-148	IFI6	7.91223e-150	ISG FDR < 0.05
7.74866e-143	-0.387324	0.876	0.924	1.67177e-138	SEC61G	7.47705e-140	Other Gene FDR<0.05
7.32906e-141	0.326847	0.93	0.785	1.58125e-136	HSP90AA1	6.71855e-138	Other Gene FDR<0.05
4.20895e-136	-0.380989	0.906	0.929	9.08082e-132	MIF	3.67462e-133	Other Gene FDR<0.05
7.1105e-136	0.387036	0.875	0.73	1.53409e-131	HSP90AB1	5.92563e-133	Other Gene FDR<0.05
4.68287e-133	-0.652127	0.362	0.574	1.01033e-128	DDIT3	3.73286e-130	Other Gene FDR<0.05
1.39481e-132	-0.559892	0.346	0.572	3.00929e-128	DNAJB9	1.06551e-129	Other Gene FDR<0.05
4.41344e-130	0.73555	0.451	0.227	9.52199e-126	MT2A	3.23664e-127	Other Gene FDR<0.05
9.18493e-130	-0.460667	0.995	0.991	1.98165e-125	MALAT1	6.47679e-127	Other Gene FDR<0.05
1.29074e-127	0.385419	0.562	0.361	2.78477e-123	SFPQ	8.76459e-125	Other Gene FDR<0.05
1.28334e-126	0.35479	0.722	0.5	2.7688e-122	AHNAK	8.40311e-124	Other Gene FDR<0.05
7.68234e-125	-0.612761	0.101	0.269	1.65747e-120	BRSK1	4.85683e-122	Other Gene FDR<0.05
7.41193e-124	-0.653148	0.739	0.834	1.59912e-119	CTNNB1	4.52968e-121	Other Gene FDR<0.05
1.28299e-123	0.31154	0.994	0.982	2.76805e-119	LGALS4	7.58785e-121	Other Gene FDR<0.05
2.65135e-123	0.378434	0.659	0.44	5.72029e-119	EIF3A	1.51906e-120	Other Gene FDR<0.05
2.69983e-122	0.268725	0.993	0.982	5.82489e-118	KRT8	1.49996e-119	Other Gene FDR<0.05
3.62766e-122	0.389082	0.701	0.495	7.82667e-118	TUBA1C	1.95616e-119	Other Gene FDR<0.05
6.0251e-122	-0.364936	0.937	0.955	1.29992e-117	SAT1	3.15612e-119	Other Gene FDR<0.05
2.93148e-121	0.577621	0.677	0.469	6.32466e-117	REG4	1.49294e-118	Other Gene FDR<0.05
1.70967e-120	-0.290839	0.778	0.889	3.6886e-116	ERO1A	8.47163e-118	Other Gene FDR<0.05
2.1267e-119	-0.518245	0.481	0.594	4.58835e-115	PSMB9	1.02608e-116	Other Gene FDR<0.05
1.44623e-118	-0.350563	0.682	0.735	3.12024e-114	FAM13A	6.79876e-116	Other Gene FDR<0.05
4.7308e-118	-0.415622	0.734	0.812	1.02067e-113	RNF181	2.16836e-115	Other Gene FDR<0.05
3.24391e-116	-0.340245	0.768	0.781	6.99874e-112	GLRX	1.45058e-113	Other Gene FDR<0.05
9.95614e-114	-0.777022	0.541	0.674	2.14804e-109	ISG15	4.34609e-111	ISG FDR < 0.05
1.11419e-112	0.532769	0.482	0.277	2.40388e-108	DMBT1	4.75062e-110	Other Gene FDR<0.05
4.11013e-111	-0.8647	0.338	0.516	8.86761e-107	IFI27	1.71262e-108	ISG FDR < 0.05
6.45161e-110	0.447881	0.735	0.548	1.39194e-105	TUBA1B	2.62853e-107	Other Gene FDR<0.05
1.07034e-109	-0.515867	0.325	0.512	2.30925e-105	RP11-841O20.2	4.26599e-107	Other Gene FDR<0.05
1.22121e-109	-0.55445	0.432	0.598	2.63476e-105	SLC2A1	4.76376e-107	Other Gene FDR<0.05
8.81062e-109	-0.475974	0.733	0.829	1.90089e-104	TMED2	3.36529e-106	Other Gene FDR<0.05
9.14042e-109	0.516406	0.309	0.13	1.97205e-104	MT1E	3.42001e-106	Other Gene FDR<0.05
2.14983e-108	-0.332228	0.329	0.557	4.63826e-104	ANKRD37	7.88299e-106	Other Gene FDR<0.05
5.54518e-106	-0.404925	0.693	0.792	1.19637e-101	CAPZA2	1.99344e-103	Other Gene FDR<0.05
1.20346e-103	0.304891	0.385	0.199	2.59646e-99	TMEM238	4.24312e-101	Other Gene FDR<0.05
4.69039e-103	0.295444	0.826	0.655	1.01195e-98	DDX5	1.62252e-100	Other Gene FDR<0.05
2.10879e-102	0.247741	0.867	0.697	4.54971e-98	PRDX1	7.15973e-100	Other Gene FDR<0.05
4.50126e-102	-0.421004	0.615	0.636	9.71148e-98	PLIN2	1.50048e-99	Other Gene FDR<0.05
1.54986e-100	-0.419485	0.376	0.549	3.34382e-96	INSIG2	5.07412e-98	Other Gene FDR<0.05
6.16419e-100	-0.41134	0.503	0.695	1.32992e-95	ANGPTL4	1.98271e-97	Other Gene FDR<0.05
2.61667e-99	0.370918	0.683	0.501	5.64546e-95	RAN	8.27138e-97	Other Gene FDR<0.05
3.39865e-99	0.342281	0.977	0.949	7.33258e-95	KRT18	1.05611e-96	Other Gene FDR<0.05
2.47018e-98	-0.394528	0.524	0.639	5.32941e-94	VEGFA	7.54805e-96	ISG FDR < 0.05
3.86639e-98	0.303202	0.934	0.865	8.34175e-94	NACA	1.16207e-95	Other Gene FDR<0.05
6.9687e-98	0.278705	0.62	0.403	1.5035e-93	MGAT4B	2.06071e-95	Other Gene FDR<0.05
8.86297e-98	0.413556	0.841	0.694	1.91219e-93	SCD	2.57927e-95	Other Gene FDR<0.05
1.83221e-97	-0.48836	0.304	0.484	3.953e-93	HK2	5.24872e-95	Other Gene FDR<0.05
2.02131e-97	-0.538113	0.112	0.275	4.36097e-93	CTC-425F1.4	5.70133e-95	Other Gene FDR<0.05
1.14608e-96	-0.27301	0.915	0.92	2.47268e-92	PRR13	3.18368e-94	Other Gene FDR<0.05
5.8953e-96	-0.334209	0.688	0.722	1.27191e-91	SEC62	1.6132e-93	Other Gene FDR<0.05
1.60276e-95	-0.368363	0.607	0.687	3.45796e-91	TMEM92	4.32134e-93	Other Gene FDR<0.05
1.03448e-94	0.369093	0.793	0.642	2.2319e-90	TUBB4B	2.74872e-92	Other Gene FDR<0.05
1.26369e-94	-0.36296	0.393	0.515	2.72641e-90	MXI1	3.30979e-92	Other Gene FDR<0.05
1.30762e-94	0.303585	0.605	0.417	2.82119e-90	SRSF7	3.3766e-92	Other Gene FDR<0.05
1.54496e-94	0.59302	0.527	0.331	3.33326e-90	SPINK4	3.93408e-92	Other Gene FDR<0.05
9.2653e-94	0.298666	0.44	0.242	1.99899e-89	ITGB8	2.32699e-91	Other Gene FDR<0.05
4.56979e-93	0.329657	0.694	0.518	9.85932e-89	TKT	1.1322e-90	Other Gene FDR<0.05
7.12923e-93	0.361901	0.69	0.519	1.53813e-88	SERBP1	1.74276e-90	Other Gene FDR<0.05
2.1747e-92	-0.245615	0.957	0.96	4.69191e-88	COX6A1	5.24617e-90	Other Gene FDR<0.05
4.47542e-92	0.443689	0.698	0.553	9.65571e-88	CCL25	1.06561e-89	Other Gene FDR<0.05
3.50708e-91	-0.35429	0.803	0.87	7.56652e-87	C19orf33	8.24343e-89	Other Gene FDR<0.05
1.2254e-90	0.274605	0.491	0.297	2.6438e-86	CCT6A	2.84386e-88	Other Gene FDR<0.05
2.78941e-90	0.34853	0.283	0.134	6.01816e-86	SLC12A2	6.39264e-88	Other Gene FDR<0.05
1.08212e-89	-0.315817	0.801	0.809	2.33467e-85	VIMP	2.44933e-87	Other Gene FDR<0.05
3.88124e-89	0.232533	0.288	0.127	8.37378e-85	EMP2	8.67789e-87	Other Gene FDR<0.05
1.13351e-88	-0.390375	0.294	0.447	2.44556e-84	GAL3ST1	2.50384e-86	Other Gene FDR<0.05
1.26048e-88	-0.24287	0.954	0.963	2.7195e-84	CYSTM1	2.75116e-86	Other Gene FDR<0.05
2.72671e-88	-0.364237	0.621	0.712	5.88287e-84	PLOD2	5.88135e-86	Other Gene FDR<0.05
6.39274e-88	-0.50887	0.632	0.718	1.37923e-83	PDIA4	1.36284e-85	Other Gene FDR<0.05
7.06102e-88	-0.383324	0.495	0.599	1.52342e-83	DHRS3	1.48801e-85	Other Gene FDR<0.05
1.7308e-87	0.273719	0.622	0.425	3.7342e-83	MACC1	3.60597e-85	Other Gene FDR<0.05
4.70926e-86	0.334094	0.45	0.295	1.01602e-81	PA2G4	9.70107e-84	Other Gene FDR<0.05
1.70185e-85	0.329169	0.617	0.43	3.67174e-81	CD24	3.46686e-83	Other Gene FDR<0.05
1.06709e-84	0.268188	0.513	0.322	2.30225e-80	PSMD1	2.14989e-82	Other Gene FDR<0.05
2.77181e-84	0.229075	0.348	0.179	5.98018e-80	FASN	5.52373e-82	Other Gene FDR<0.05
9.02604e-84	0.245183	0.515	0.327	1.94737e-79	SPTAN1	1.77557e-81	Other Gene FDR<0.05
9.17483e-84	-0.334872	0.741	0.808	1.97947e-79	HLA-DRB1	1.77557e-81	Other Gene FDR<0.05
9.20034e-84	-0.337934	0.999	0.997	1.98497e-79	FTH1	1.77557e-81	Other Gene FDR<0.05
1.13361e-83	-0.367827	0.878	0.882	2.44575e-79	AGPAT2	2.16495e-81	Other Gene FDR<0.05
1.34805e-83	-0.517839	0.508	0.649	2.90841e-79	JUNB	2.54795e-81	Other Gene FDR<0.05
2.37866e-83	-0.568245	0.477	0.639	5.13196e-79	CCL20	4.45004e-81	Other Gene FDR<0.05
4.23321e-83	0.356519	0.789	0.633	9.13316e-79	NPM1	7.83957e-81	Other Gene FDR<0.05
5.69023e-83	-0.426624	0.409	0.524	1.22767e-78	SEL1L	1.04325e-80	Other Gene FDR<0.05
8.33301e-83	-0.420106	0.662	0.764	1.79785e-78	SELK	1.51265e-80	Other Gene FDR<0.05
1.06517e-82	-0.32436	0.835	0.856	2.2981e-78	SRI	1.91459e-80	Other Gene FDR<0.05
3.31627e-82	0.215295	0.239	0.098	7.15485e-78	GALNT5	5.90296e-80	Other Gene FDR<0.05
6.32622e-82	0.205698	0.957	0.88	1.36488e-77	UBA52	1.11524e-79	Other Gene FDR<0.05
8.76194e-82	0.257823	0.585	0.393	1.89039e-77	CAPNS1	1.52992e-79	Other Gene FDR<0.05
1.3098e-81	0.26217	0.63	0.437	2.8259e-77	HDGF	2.26546e-79	Other Gene FDR<0.05
2.19203e-81	0.304305	0.486	0.322	4.7293e-77	LMO4	3.75595e-79	Other Gene FDR<0.05
5.13129e-81	-0.247011	0.842	0.906	1.10708e-76	TMEM59	8.71084e-79	Other Gene FDR<0.05
1.00371e-80	-0.312181	0.615	0.674	2.1655e-76	TDP2	1.68825e-78	Other Gene FDR<0.05
2.24811e-80	0.217722	0.318	0.173	4.85029e-76	MAT2A	3.74698e-78	Other Gene FDR<0.05
4.24881e-80	0.320222	0.475	0.31	9.1668e-76	CCND2	7.0178e-78	Other Gene FDR<0.05
6.689e-80	0.290808	0.669	0.49	1.44315e-75	HNRNPU	1.09496e-77	Other Gene FDR<0.05
1.15605e-79	0.48603	0.67	0.522	2.49418e-75	OLFM4	1.87566e-77	Other Gene FDR<0.05
1.28485e-79	-0.259249	0.976	0.983	2.77206e-75	HLA-A	2.06635e-77	ISG FDR < 0.05
1.39251e-79	0.352151	0.676	0.494	3.00433e-75	HSPD1	2.22002e-77	Other Gene FDR<0.05
1.46775e-79	-0.368056	0.947	0.969	3.16667e-75	IL32	2.3198e-77	Other Gene FDR<0.05
1.53548e-79	-0.277006	0.862	0.877	3.31279e-75	C4orf3	2.40611e-77	Other Gene FDR<0.05
2.2807e-78	0.245294	0.444	0.272	4.92061e-74	CHD4	3.54359e-76	Other Gene FDR<0.05
4.43599e-78	0.267478	0.849	0.707	9.57065e-74	FDPS	6.83441e-76	Other Gene FDR<0.05
3.60604e-77	0.196558	0.497	0.308	7.78002e-73	ACAT2	5.50942e-75	Other Gene FDR<0.05
4.21624e-77	0.387444	0.464	0.31	9.09653e-73	GPX2	6.38847e-75	Other Gene FDR<0.05
6.5619e-77	-0.284947	0.925	0.951	1.41573e-72	FXYD3	9.86113e-75	Other Gene FDR<0.05
8.41084e-77	0.238432	0.325	0.189	1.81464e-72	CD81	1.25369e-74	Other Gene FDR<0.05
1.32759e-76	-0.349267	0.692	0.745	2.86427e-72	CAPZA1	1.9629e-74	Other Gene FDR<0.05
1.79207e-76	0.259172	0.596	0.421	3.8664e-72	EIF3L	2.62847e-74	Other Gene FDR<0.05
1.94304e-76	-0.419339	0.689	0.782	4.19211e-72	ISG20	2.82728e-74	ISG FDR < 0.05
2.52779e-76	-0.501386	0.403	0.574	5.45371e-72	BHLHE40	3.64918e-74	Other Gene FDR<0.05
3.01019e-76	-0.313139	0.864	0.895	6.49449e-72	CD164	4.31163e-74	Other Gene FDR<0.05
1.32499e-75	0.291777	0.58	0.409	2.85866e-71	HNRNPAB	1.88313e-73	Other Gene FDR<0.05
1.46204e-75	-0.310517	0.6	0.618	3.15436e-71	BNIP3	2.06193e-73	Other Gene FDR<0.05
3.14937e-75	0.260568	0.36	0.211	6.79476e-71	CCT2	4.40767e-73	Other Gene FDR<0.05
5.5337e-75	0.344526	0.391	0.222	1.1939e-70	EDN1	7.68598e-73	Other Gene FDR<0.05
1.14144e-74	0.207812	0.66	0.472	2.46266e-70	VCP	1.57347e-72	Other Gene FDR<0.05
1.37625e-74	-0.309216	0.669	0.72	2.96927e-70	CHMP4B	1.883e-72	Other Gene FDR<0.05
2.72406e-74	-0.360578	0.159	0.28	5.87715e-70	FLCN	3.69947e-72	Other Gene FDR<0.05
2.80472e-74	-0.354672	0.747	0.773	6.05119e-70	PSME2	3.78101e-72	ISG FDR < 0.05
1.41244e-73	-0.287674	0.953	0.964	3.04733e-69	HLA-C	1.89019e-71	Other Gene FDR<0.05
1.49172e-73	-0.341148	0.656	0.701	3.21838e-69	ARF6	1.98182e-71	Other Gene FDR<0.05
1.67378e-73	0.259532	0.719	0.549	3.61119e-69	SLC25A1	2.20771e-71	Other Gene FDR<0.05
3.08461e-73	0.25448	0.818	0.681	6.65504e-69	PABPC1	4.03951e-71	Other Gene FDR<0.05
3.58488e-73	0.254258	0.462	0.297	7.73438e-69	CCT5	4.66136e-71	Other Gene FDR<0.05
5.00051e-73	0.252431	0.692	0.519	1.07886e-68	SFN	6.45629e-71	Other Gene FDR<0.05
5.61504e-73	-0.228029	0.824	0.818	1.21144e-68	FKBP2	7.19903e-71	Other Gene FDR<0.05
6.4835e-73	0.343267	0.397	0.249	1.39882e-68	LDHB	8.25476e-71	Other Gene FDR<0.05
2.21461e-72	0.268944	0.314	0.172	4.77803e-68	CLDN2	2.80019e-70	Other Gene FDR<0.05
3.50242e-72	-0.249414	0.913	0.934	7.55647e-68	ITM2B	4.39817e-70	Other Gene FDR<0.05
3.6525e-72	-0.563222	0.354	0.464	7.88026e-68	SPINK1	4.55543e-70	Other Gene FDR<0.05
4.03968e-72	-0.569639	0.808	0.878	8.7156e-68	PIGR	5.00428e-70	Other Gene FDR<0.05
5.05226e-72	0.322654	0.666	0.505	1.09002e-67	MLEC	6.21665e-70	Other Gene FDR<0.05
1.46391e-71	-0.378427	0.874	0.902	3.15838e-67	HLA-B	1.78928e-69	ISG FDR < 0.05
2.66944e-71	-0.463788	0.303	0.452	5.75932e-67	ADM	3.24116e-69	Other Gene FDR<0.05
8.06088e-71	-0.236959	0.842	0.899	1.73913e-66	PPDPF	9.72291e-69	Other Gene FDR<0.05
2.26075e-70	-0.234062	0.799	0.801	4.87757e-66	TAX1BP1	2.70906e-68	Other Gene FDR<0.05
2.44811e-70	0.0495861	0.647	0.491	5.28179e-66	SQLE	2.91452e-68	Other Gene FDR<0.05
3.11373e-70	0.256398	0.464	0.31	6.71787e-66	VCL	3.68304e-68	Other Gene FDR<0.05
1.25139e-69	-0.352417	0.739	0.785	2.69988e-65	SPCS2	1.47071e-67	Other Gene FDR<0.05
1.282e-69	-0.350307	0.981	0.979	2.76592e-65	PHGR1	1.49709e-67	Other Gene FDR<0.05
2.10261e-69	0.266429	0.615	0.457	4.53638e-65	SRSF2	2.43983e-67	Other Gene FDR<0.05
5.67905e-69	-0.355939	0.308	0.431	1.22526e-64	CEBPB	6.54841e-67	Other Gene FDR<0.05
5.82735e-69	0.317729	0.66	0.501	1.25725e-64	HSPE1	6.64771e-67	Other Gene FDR<0.05
5.83768e-69	0.246157	0.482	0.322	1.25948e-64	PPM1G	6.64771e-67	Other Gene FDR<0.05
7.49617e-69	-0.365712	0.2	0.328	1.6173e-64	RIN2	8.48363e-67	Other Gene FDR<0.05
9.38642e-69	-0.264832	0.68	0.693	2.02512e-64	PPP1R16A	1.05577e-66	Other Gene FDR<0.05
2.64617e-68	0.232568	0.385	0.219	5.70911e-64	EREG	2.95822e-66	Other Gene FDR<0.05
8.23016e-68	0.148346	0.189	0.075	1.77566e-63	GPATCH4	9.14495e-66	Other Gene FDR<0.05
1.30987e-67	-0.259184	0.606	0.612	2.82605e-63	C17orf78	1.4467e-65	Other Gene FDR<0.05
1.33192e-67	0.224811	0.453	0.294	2.87361e-63	EIF3J	1.46224e-65	Other Gene FDR<0.05
5.28415e-67	-0.369837	0.395	0.492	1.14005e-62	SEC22B	5.76664e-65	Other Gene FDR<0.05
1.06611e-66	0.275272	0.406	0.246	2.30013e-62	TMCC3	1.15657e-64	Other Gene FDR<0.05
1.99175e-66	-0.424956	0.757	0.808	4.2972e-62	ADIRF	2.14804e-64	Other Gene FDR<0.05
2.11177e-66	-0.392705	0.345	0.449	4.55615e-62	LEAP2	2.26417e-64	Other Gene FDR<0.05
2.24381e-66	-0.3146	0.884	0.903	4.84101e-62	CDC42	2.39174e-64	Other Gene FDR<0.05
2.44505e-66	0.257841	0.493	0.329	5.27519e-62	CCT3	2.59119e-64	Other Gene FDR<0.05
3.17329e-66	-0.276628	0.702	0.706	6.84638e-62	TRAM1	3.34363e-64	Other Gene FDR<0.05
4.21191e-66	0.269537	0.811	0.674	9.0872e-62	RAB11FIP1	4.41264e-64	Other Gene FDR<0.05
4.3737e-66	0.287154	0.423	0.293	9.43625e-62	SNRPF	4.5561e-64	Other Gene FDR<0.05
5.99578e-66	-0.256985	0.511	0.561	1.29359e-61	PGRMC2	6.21054e-64	Other Gene FDR<0.05
1.04934e-65	0.225578	0.494	0.332	2.26395e-61	KPNB1	1.08082e-63	Other Gene FDR<0.05
1.33474e-65	-0.39115	0.483	0.577	2.8797e-61	H1F0	1.3671e-63	Other Gene FDR<0.05
1.56901e-65	0.257114	0.741	0.618	3.38515e-61	SRSF3	1.59813e-63	Other Gene FDR<0.05
2.51762e-65	-0.51239	0.256	0.392	5.43176e-61	HILPDA	2.55017e-63	Other Gene FDR<0.05
8.90825e-65	0.266547	0.511	0.363	1.92196e-60	MRPL20	8.97384e-63	Other Gene FDR<0.05
1.11637e-64	0.181572	0.741	0.573	2.40856e-60	FDFT1	1.11844e-62	Other Gene FDR<0.05
1.30404e-64	0.198695	0.506	0.333	2.81346e-60	DYNC1H1	1.29936e-62	Other Gene FDR<0.05
1.87526e-64	0.226998	0.538	0.369	4.04588e-60	FAT1	1.85843e-62	Other Gene FDR<0.05
3.62896e-64	-0.259523	0.72	0.69	7.82947e-60	CYB5A	3.57706e-62	Other Gene FDR<0.05
4.55644e-64	0.220974	0.934	0.889	9.83051e-60	EZR	4.46726e-62	Other Gene FDR<0.05
9.90827e-64	0.187059	0.617	0.442	2.13771e-59	TGOLN2	9.66267e-62	Other Gene FDR<0.05
1.19076e-63	0.155257	0.18	0.072	2.56907e-59	NT5DC2	1.1551e-61	Other Gene FDR<0.05
2.74724e-63	-0.21017	0.963	0.966	5.92718e-59	EDF1	2.65095e-61	Other Gene FDR<0.05
2.77456e-63	-0.369137	0.712	0.828	5.98611e-59	TFF1	2.66329e-61	Other Gene FDR<0.05
3.90421e-63	0.175267	0.286	0.157	8.42333e-59	GTPBP4	3.72811e-61	Other Gene FDR<0.05
1.15983e-62	-0.411033	0.403	0.531	2.50233e-58	ZFP36	1.10178e-60	Other Gene FDR<0.05
1.65057e-62	0.212479	0.709	0.542	3.56111e-58	ATP5A1	1.55987e-60	Other Gene FDR<0.05
1.87199e-62	0.204745	0.254	0.132	4.03881e-58	NOP56	1.76005e-60	Other Gene FDR<0.05
2.20411e-62	-0.33843	0.443	0.499	4.75537e-58	IRF1	2.06174e-60	ISG FDR < 0.05
2.38346e-62	-0.304162	0.709	0.778	5.14232e-58	ARL6IP1	2.21819e-60	Other Gene FDR<0.05
2.53464e-62	0.102586	0.112	0.029	5.46849e-58	RRS1	2.34698e-60	Other Gene FDR<0.05
3.79162e-62	0.309434	0.421	0.287	8.18042e-58	C1QBP	3.49325e-60	Other Gene FDR<0.05
6.50647e-62	0.2531	0.538	0.381	1.40377e-57	STARD10	5.96448e-60	Other Gene FDR<0.05
9.16311e-62	-0.304001	0.636	0.679	1.97694e-57	RSRC2	8.35803e-60	Other Gene FDR<0.05
1.06368e-61	0.225892	0.433	0.272	2.29488e-57	TMEM97	9.65418e-60	Other Gene FDR<0.05
1.11231e-61	0.153453	0.263	0.142	2.3998e-57	RRP36	1.00458e-59	Other Gene FDR<0.05
2.02358e-61	-0.265557	0.724	0.744	4.36587e-57	FAM162A	1.81864e-59	Other Gene FDR<0.05
2.30992e-61	0.230378	0.796	0.66	4.98366e-57	YWHAB	2.06586e-59	Other Gene FDR<0.05
2.40913e-61	-0.263179	0.687	0.717	5.19769e-57	CNIH4	2.14412e-59	Other Gene FDR<0.05
3.26018e-61	0.138912	0.198	0.083	7.03384e-57	NOLC1	2.88754e-59	Other Gene FDR<0.05
3.30578e-61	-0.744182	0.179	0.237	7.13222e-57	G0S2	2.91385e-59	Other Gene FDR<0.05
3.34697e-61	-0.296247	0.64	0.659	7.2211e-57	DNAJC3	2.93605e-59	Other Gene FDR<0.05
3.87911e-61	-0.385226	0.573	0.662	8.36919e-57	HERPUD1	3.38665e-59	Other Gene FDR<0.05
4.0123e-61	-0.584118	0.251	0.388	8.65653e-57	DUOXA2	3.48633e-59	Other Gene FDR<0.05
4.22481e-61	-0.316367	0.996	0.994	9.11502e-57	ACTB	3.65366e-59	Other Gene FDR<0.05
6.1125e-61	-0.247185	0.757	0.805	1.31877e-56	AP3S1	5.26134e-59	Other Gene FDR<0.05
6.53525e-61	0.210542	0.593	0.426	1.40998e-56	ATP2B1	5.59894e-59	Other Gene FDR<0.05
6.68065e-61	0.163094	0.163	0.065	1.44135e-56	SRM	5.69688e-59	Other Gene FDR<0.05
7.43162e-61	0.206625	0.79	0.64	1.60337e-56	GNAS	6.30794e-59	Other Gene FDR<0.05
9.50817e-61	0.240682	0.375	0.238	2.05139e-56	MRPL12	8.03331e-59	Other Gene FDR<0.05
1.24711e-60	0.279614	0.646	0.499	2.69064e-56	NDUFS6	1.04883e-58	Other Gene FDR<0.05
2.52783e-60	0.241044	0.442	0.282	5.45379e-56	NABP1	2.11622e-58	Other Gene FDR<0.05
2.90011e-60	-0.398314	0.167	0.268	6.25699e-56	C1orf56	2.41685e-58	Other Gene FDR<0.05
3.13114e-60	0.20801	0.584	0.421	6.75543e-56	PRPF40A	2.59757e-58	Other Gene FDR<0.05
3.16727e-60	-0.486915	0.058	0.147	6.83338e-56	EDN2	2.61571e-58	Other Gene FDR<0.05
6.06155e-60	-0.150772	0.826	0.894	1.30778e-55	EIF4A2	4.98352e-58	Other Gene FDR<0.05
6.6487e-60	0.241943	0.724	0.565	1.43446e-55	MAP2K2	5.44184e-58	Other Gene FDR<0.05
9.68511e-60	0.195117	0.783	0.634	2.08956e-55	EBP	7.89185e-58	Other Gene FDR<0.05
1.49483e-59	-0.293955	0.932	0.958	3.2251e-55	PRAP1	1.21267e-57	Other Gene FDR<0.05
1.50583e-59	0.322811	0.238	0.115	3.24883e-55	PRSS2	1.21621e-57	Other Gene FDR<0.05
1.96272e-59	0.213416	0.575	0.411	4.23457e-55	EPRS	1.57827e-57	Other Gene FDR<0.05
2.28137e-59	0.212124	0.424	0.272	4.92206e-55	CCND1	1.82649e-57	Other Gene FDR<0.05
2.95212e-59	0.250453	0.442	0.309	6.36921e-55	SNRPD1	2.35323e-57	Other Gene FDR<0.05
3.5732e-59	0.157024	0.96	0.933	7.70918e-55	H3F3A	2.83598e-57	Other Gene FDR<0.05
3.69579e-59	-0.258432	0.722	0.734	7.97368e-55	OCIAD2	2.92063e-57	Other Gene FDR<0.05
4.14293e-59	0.232096	0.95	0.917	8.93838e-55	CLDN3	3.25994e-57	Other Gene FDR<0.05
5.79249e-59	0.156276	0.737	0.578	1.24973e-54	IDI1	4.53844e-57	Other Gene FDR<0.05
5.93505e-59	0.225478	0.304	0.183	1.28049e-54	FBL	4.63035e-57	Other Gene FDR<0.05
6.23797e-59	-0.249778	0.745	0.741	1.34584e-54	CALM3	4.84606e-57	Other Gene FDR<0.05
6.96663e-59	0.283307	0.662	0.507	1.50305e-54	IGFBP2	5.38929e-57	Other Gene FDR<0.05
7.78326e-59	0.154207	0.723	0.561	1.67924e-54	EIF5	5.99572e-57	Other Gene FDR<0.05
8.37931e-59	-0.41596	0.412	0.479	1.80784e-54	PIM3	6.42788e-57	Other Gene FDR<0.05
1.11694e-58	0.130891	0.192	0.089	2.40979e-54	KLHL23	8.53246e-57	Other Gene FDR<0.05
1.22959e-58	0.165097	0.747	0.588	2.65285e-54	ANXA13	9.3541e-57	Other Gene FDR<0.05
1.86341e-58	0.142796	0.569	0.4	4.02031e-54	MARCKSL1	1.41173e-56	Other Gene FDR<0.05
1.90803e-58	0.152709	0.528	0.361	4.11658e-54	ARRDC4	1.43958e-56	Other Gene FDR<0.05
3.44894e-58	-0.237754	0.131	0.257	7.44108e-54	EGFR-AS1	2.59151e-56	Other Gene FDR<0.05
4.25437e-58	0.134911	0.171	0.072	9.17881e-54	ENC1	3.18366e-56	Other Gene FDR<0.05
6.81973e-58	0.209094	0.616	0.455	1.47136e-53	DDX17	5.08264e-56	Other Gene FDR<0.05
6.92661e-58	0.249924	0.629	0.479	1.49442e-53	PARK7	5.14139e-56	Other Gene FDR<0.05
7.22613e-58	-0.204059	0.817	0.83	1.55904e-53	VAPA	5.34209e-56	Other Gene FDR<0.05
9.95719e-58	0.0487993	0.751	0.613	2.14826e-53	GOLGA4	7.33153e-56	Other Gene FDR<0.05
1.3526e-57	-0.320844	0.691	0.774	2.91824e-53	LAPTM4A	9.91943e-56	Other Gene FDR<0.05
1.95484e-57	0.273503	0.239	0.132	4.21756e-53	FABP5	1.42789e-55	Other Gene FDR<0.05
2.51543e-57	0.21321	0.631	0.472	5.42705e-53	TOMM20	1.83008e-55	Other Gene FDR<0.05
2.81979e-57	0.214881	0.802	0.671	6.0837e-53	NDUFS5	2.0434e-55	Other Gene FDR<0.05
4.44736e-57	0.164354	0.759	0.604	9.59517e-53	KIF5B	3.21015e-55	Other Gene FDR<0.05
4.6788e-57	-0.263667	0.112	0.186	1.00945e-52	UBE2L6	3.36396e-55	Other Gene FDR<0.05
4.97883e-57	0.160906	0.253	0.133	1.07418e-52	NIFK	3.5657e-55	Other Gene FDR<0.05
5.58119e-57	-0.329742	0.577	0.653	1.20414e-52	BCL10	3.98154e-55	Other Gene FDR<0.05
5.87401e-57	0.200592	0.739	0.594	1.26732e-52	TXNIP	4.17419e-55	Other Gene FDR<0.05
6.09424e-57	0.236909	0.534	0.387	1.31483e-52	PHB2	4.30018e-55	Other Gene FDR<0.05
6.09822e-57	-0.224775	0.725	0.74	1.31569e-52	LMAN2	4.30018e-55	Other Gene FDR<0.05
6.78934e-57	0.19283	0.319	0.188	1.4648e-52	MRPS26	4.76919e-55	Other Gene FDR<0.05
7.35172e-57	0.228922	0.663	0.511	1.58613e-52	SRRM2	5.14452e-55	Other Gene FDR<0.05
1.11024e-56	0.146603	0.878	0.751	2.39535e-52	UQCRB	7.73963e-55	Other Gene FDR<0.05
1.72106e-56	-0.299405	0.554	0.63	3.7132e-52	CISD2	1.19523e-54	Other Gene FDR<0.05
1.79019e-56	0.139885	0.263	0.136	3.86234e-52	ADGRE5	1.23854e-54	Other Gene FDR<0.05
3.12796e-56	0.208923	0.472	0.318	6.74857e-52	ROCK2	2.15594e-54	Other Gene FDR<0.05
3.25105e-56	0.1872	0.384	0.245	7.01414e-52	ARHGAP21	2.23239e-54	Other Gene FDR<0.05
3.76806e-56	-0.388153	0.541	0.653	8.12958e-52	SEPP1	2.57774e-54	Other Gene FDR<0.05
7.52614e-56	0.428362	0.221	0.107	1.62377e-51	FCGBP	5.12953e-54	Other Gene FDR<0.05
7.96697e-56	-0.274351	0.885	0.886	1.71887e-51	CALR	5.40987e-54	Other Gene FDR<0.05
8.41702e-56	-0.318207	0.528	0.602	1.81597e-51	ETNK1	5.69438e-54	Other Gene FDR<0.05
9.2608e-56	0.189157	0.547	0.387	1.99802e-51	HNRNPR	6.24219e-54	Other Gene FDR<0.05
9.76947e-56	0.376407	0.586	0.454	2.10776e-51	NCL	6.56093e-54	Other Gene FDR<0.05
1.1207e-55	0.45646	0.372	0.226	2.41791e-51	MT1G	7.49886e-54	Other Gene FDR<0.05
2.04281e-55	0.206783	0.719	0.564	4.40736e-51	DSP	1.36192e-53	Other Gene FDR<0.05
2.77131e-55	0.215541	0.617	0.458	5.9791e-51	TUFM	1.84091e-53	Other Gene FDR<0.05
2.8233e-55	0.254268	0.725	0.575	6.09127e-51	PEBP1	1.86868e-53	Other Gene FDR<0.05
3.86615e-55	0.240772	0.373	0.247	8.34122e-51	PRMT1	2.54971e-53	Other Gene FDR<0.05
3.92142e-55	0.264538	0.5	0.361	8.46046e-51	HNRNPD	2.57689e-53	Other Gene FDR<0.05
5.41909e-55	0.18332	0.473	0.322	1.16917e-50	DIAPH1	3.54834e-53	Other Gene FDR<0.05
5.6366e-55	0.191477	0.577	0.416	1.2161e-50	TTC3	3.67763e-53	Other Gene FDR<0.05
5.81962e-55	-0.236083	0.806	0.839	1.25558e-50	HSPA5	3.78358e-53	Other Gene FDR<0.05
5.96517e-55	0.184666	0.397	0.26	1.28699e-50	PRKAR2A	3.8645e-53	Other Gene FDR<0.05
9.24058e-55	0.123042	0.204	0.101	1.99366e-50	PPARGC1B	5.96538e-53	Other Gene FDR<0.05
1.2095e-54	-0.126714	0.674	0.638	2.6095e-50	CMAS	7.7807e-53	Other Gene FDR<0.05
1.24406e-54	0.17957	0.481	0.326	2.68406e-50	SEPT11	7.97504e-53	Other Gene FDR<0.05
1.76882e-54	-0.166274	0.77	0.744	3.81623e-50	BTG1	1.12995e-52	Other Gene FDR<0.05
1.94326e-54	0.171677	0.463	0.307	4.19259e-50	ZYX	1.23708e-52	Other Gene FDR<0.05
1.96438e-54	-0.312897	0.564	0.612	4.23815e-50	VKORC1	1.24619e-52	Other Gene FDR<0.05
2.06576e-54	-0.279721	0.776	0.804	4.45688e-50	MYDGF	1.30599e-52	Other Gene FDR<0.05
2.52914e-54	0.179195	0.317	0.19	5.45661e-50	EIF3B	1.59344e-52	Other Gene FDR<0.05
2.768e-54	-0.21742	0.915	0.915	5.97197e-50	C15orf48	1.73796e-52	Other Gene FDR<0.05
3.65771e-54	0.188563	0.546	0.387	7.8915e-50	PLP2	2.28875e-52	Other Gene FDR<0.05
4.62031e-54	0.211279	0.412	0.282	9.96832e-50	NAA10	2.88125e-52	Other Gene FDR<0.05
4.6844e-54	-0.203065	0.821	0.811	1.01066e-49	PSME1	2.91132e-52	Other Gene FDR<0.05
5.95811e-54	0.182279	0.744	0.594	1.28546e-49	MYO6	3.6904e-52	Other Gene FDR<0.05
6.96265e-54	-0.28702	0.514	0.6	1.50219e-49	KRTCAP2	4.29809e-52	Other Gene FDR<0.05
7.06703e-54	0.195992	0.289	0.171	1.52471e-49	PPP1R1B	4.34788e-52	Other Gene FDR<0.05
7.31716e-54	-0.422685	0.445	0.513	1.57868e-49	NUCB2	4.48672e-52	Other Gene FDR<0.05
7.41049e-54	-0.287203	0.33	0.485	1.59881e-49	SMPDL3A	4.5288e-52	Other Gene FDR<0.05
8.44343e-54	-0.322219	0.551	0.6	1.82167e-49	MANF	5.14292e-52	Other Gene FDR<0.05
9.5659e-54	0.157831	0.224	0.119	2.06384e-49	WDR43	5.80732e-52	Other Gene FDR<0.05
1.00596e-53	0.16258	0.866	0.74	2.17035e-49	SLC25A6	6.08686e-52	Other Gene FDR<0.05
1.21586e-53	-0.285667	0.553	0.648	2.62321e-49	SLC16A3	7.33274e-52	Other Gene FDR<0.05
1.50653e-53	-0.141478	0.83	0.795	3.25034e-49	SPATS2L	9.05599e-52	Other Gene FDR<0.05
1.84893e-53	-0.59207	0.509	0.578	3.98907e-49	NFKBIA	1.10779e-51	Other Gene FDR<0.05
1.88184e-53	0.168021	0.387	0.245	4.06007e-49	USP14	1.12383e-51	Other Gene FDR<0.05
2.82689e-53	0.229304	0.528	0.388	6.09902e-49	NSA2	1.68273e-51	Other Gene FDR<0.05
3.41422e-53	-0.263249	0.572	0.597	7.36618e-49	ARL4A	2.02577e-51	Other Gene FDR<0.05
7.20733e-53	0.151013	0.279	0.154	1.55498e-48	UBTF	4.26256e-51	Other Gene FDR<0.05
7.72792e-53	0.190266	0.644	0.486	1.6673e-48	TM4SF1	4.55575e-51	Other Gene FDR<0.05
1.39008e-52	-0.244345	0.777	0.797	2.99909e-48	HSD17B11	8.16847e-51	Other Gene FDR<0.05
1.42457e-52	-0.289583	0.421	0.474	3.07351e-48	SLC51B	8.34443e-51	Other Gene FDR<0.05
1.65593e-52	-0.223056	0.588	0.618	3.57267e-48	NDUFS4	9.66873e-51	Other Gene FDR<0.05
2.74899e-52	-0.293519	0.612	0.67	5.93095e-48	PNRC1	1.6e-50	Other Gene FDR<0.05
3.75312e-52	-0.233389	0.541	0.56	8.09737e-48	GIPC2	2.17752e-50	Other Gene FDR<0.05
6.10002e-52	0.17173	0.567	0.412	1.31608e-47	GTF2I	3.52801e-50	Other Gene FDR<0.05
7.0328e-52	-0.200468	0.732	0.728	1.51733e-47	FAM177A1	4.0547e-50	Other Gene FDR<0.05
9.60524e-52	-0.185917	0.883	0.855	2.07233e-47	TXNDC17	5.52045e-50	Other Gene FDR<0.05
1.06596e-51	-0.136789	0.807	0.783	2.29981e-47	NDUFB4	6.1073e-50	Other Gene FDR<0.05
1.16249e-51	-0.145304	0.922	0.946	2.50807e-47	SPINT2	6.6396e-50	Other Gene FDR<0.05
1.1662e-51	0.209305	0.722	0.576	2.51609e-47	MYH14	6.64012e-50	Other Gene FDR<0.05
1.22695e-51	0.209177	0.391	0.258	2.64715e-47	DDX21	6.96438e-50	Other Gene FDR<0.05
1.50157e-51	0.282766	0.71	0.578	3.23963e-47	DGAT1	8.49684e-50	Other Gene FDR<0.05
1.85497e-51	0.364727	0.517	0.381	4.0021e-47	HIST1H4C	1.04643e-49	Other Gene FDR<0.05
1.92137e-51	0.18517	0.761	0.618	4.14536e-47	EFHD2	1.08056e-49	Other Gene FDR<0.05
2.77325e-51	0.18824	0.593	0.441	5.98328e-47	PCBD1	1.55488e-49	Other Gene FDR<0.05
3.05935e-51	-0.282633	0.138	0.236	6.60055e-47	PDLIM4	1.71007e-49	Other Gene FDR<0.05
3.68711e-51	0.149542	0.684	0.53	7.95493e-47	HMGCS1	2.05469e-49	Other Gene FDR<0.05
4.50817e-51	0.148979	0.251	0.137	9.72639e-47	FUT4	2.50463e-49	Other Gene FDR<0.05
4.70486e-51	0.185919	0.113	0.038	1.01507e-46	FGFBP1	2.60601e-49	Other Gene FDR<0.05
4.89035e-51	-0.253379	0.385	0.472	1.05509e-46	GABRA2	2.70059e-49	Other Gene FDR<0.05
5.26911e-51	0.175979	0.881	0.775	1.13681e-46	HN1	2.90102e-49	Other Gene FDR<0.05
6.10631e-51	-0.264595	0.796	0.837	1.31744e-46	TMEM258	3.35189e-49	Other Gene FDR<0.05
9.92791e-51	-0.188269	0.796	0.81	2.14195e-46	PTTG1IP	5.43338e-49	Other Gene FDR<0.05
1.40106e-50	-0.24363	0.56	0.579	3.02279e-46	SEC11C	7.64497e-49	Other Gene FDR<0.05
1.59414e-50	-0.166094	0.87	0.868	3.43936e-46	OST4	8.6727e-49	Other Gene FDR<0.05
1.72183e-50	0.198434	0.372	0.239	3.71485e-46	TFRC	9.33965e-49	Other Gene FDR<0.05
1.87814e-50	0.191535	0.744	0.598	4.0521e-46	AREG	1.01575e-48	Other Gene FDR<0.05
1.9113e-50	0.198775	0.686	0.534	4.12363e-46	AKR1B10	1.03064e-48	Other Gene FDR<0.05
2.26314e-50	-0.312715	0.431	0.498	4.88273e-46	IL2RG	1.21679e-48	Other Gene FDR<0.05
3.00466e-50	0.194147	0.424	0.29	6.48255e-46	SYNCRIP	1.61074e-48	Other Gene FDR<0.05
5.60473e-50	0.192674	0.728	0.58	1.20922e-45	ALDH1A1	2.99583e-48	Other Gene FDR<0.05
6.60117e-50	0.212951	0.736	0.59	1.4242e-45	DST	3.51819e-48	Other Gene FDR<0.05
7.97509e-50	-0.18523	0.574	0.584	1.72063e-45	CHPT1	4.23813e-48	Other Gene FDR<0.05
1.03589e-49	0.177004	0.56	0.408	2.23493e-45	TCP1	5.48901e-48	Other Gene FDR<0.05
1.49739e-49	-0.104207	0.706	0.641	3.23063e-45	UBXN4	7.91159e-48	Other Gene FDR<0.05
1.65842e-49	0.141431	0.796	0.658	3.57804e-45	HADHA	8.73676e-48	Other Gene FDR<0.05
1.6631e-49	-0.325435	0.615	0.662	3.58814e-45	PFDN2	8.73676e-48	Other Gene FDR<0.05
1.77739e-49	0.187636	0.845	0.731	3.83472e-45	FCGRT	9.31048e-48	Other Gene FDR<0.05
1.96559e-49	0.163699	0.607	0.453	4.24075e-45	CLTC	1.0267e-47	Other Gene FDR<0.05
3.06991e-49	0.201949	0.241	0.138	6.62333e-45	NME1	1.59897e-47	Other Gene FDR<0.05
3.39769e-49	0.191851	0.642	0.491	7.33052e-45	RBM3	1.76468e-47	Other Gene FDR<0.05
4.03783e-49	0.192117	0.413	0.285	8.71161e-45	RSL1D1	2.09123e-47	Other Gene FDR<0.05
4.42794e-49	-0.315889	0.384	0.502	9.55328e-45	ARG2	2.28681e-47	Other Gene FDR<0.05
4.50111e-49	0.143568	0.301	0.191	9.71115e-45	DNTTIP2	2.31807e-47	Other Gene FDR<0.05
5.78242e-49	-0.238795	0.762	0.785	1.24756e-44	RBCK1	2.9696e-47	Other Gene FDR<0.05
6.10015e-49	0.0965562	0.109	0.034	1.31611e-44	CD44	3.12403e-47	Other Gene FDR<0.05
9.05955e-49	0.176748	0.57	0.418	1.9546e-44	CCT8	4.62668e-47	Other Gene FDR<0.05
9.57756e-49	0.141	0.179	0.087	2.06636e-44	DKC1	4.87764e-47	Other Gene FDR<0.05
9.79102e-49	0.120917	0.136	0.051	2.11241e-44	MCM3	4.97253e-47	Other Gene FDR<0.05
1.28792e-48	0.137187	0.197	0.098	2.77869e-44	KCNE3	6.52286e-47	Other Gene FDR<0.05
1.34132e-48	0.161755	0.631	0.478	2.89389e-44	EIF4B	6.77458e-47	Other Gene FDR<0.05
1.99924e-48	0.18201	0.33	0.207	4.31336e-44	IMPDH2	1.00698e-46	Other Gene FDR<0.05
2.26603e-48	0.179953	0.736	0.597	4.88896e-44	POLR2L	1.13823e-46	Other Gene FDR<0.05
2.74877e-48	-0.293446	0.388	0.486	5.93047e-44	CCNG2	1.37694e-46	Other Gene FDR<0.05
2.96875e-48	0.177891	0.48	0.337	6.40508e-44	EIF4G1	1.48308e-46	Other Gene FDR<0.05
3.44758e-48	0.170987	0.609	0.459	7.43816e-44	XRCC6	1.71761e-46	Other Gene FDR<0.05
3.5262e-48	0.197522	0.527	0.383	7.60777e-44	ZBTB7A	1.75201e-46	Other Gene FDR<0.05
3.94703e-48	-0.266379	0.755	0.778	8.51572e-44	HSD17B2	1.95581e-46	Other Gene FDR<0.05
5.29829e-48	0.216202	0.41	0.272	1.14311e-43	TKFC	2.6183e-46	Other Gene FDR<0.05
7.09444e-48	0.185108	0.723	0.58	1.53063e-43	MDH2	3.49649e-46	Other Gene FDR<0.05
7.2835e-48	0.15845	0.395	0.256	1.57141e-43	DHCR24	3.58004e-46	Other Gene FDR<0.05
8.65935e-48	-0.149216	0.949	0.936	1.86826e-43	COX5B	4.24493e-46	Other Gene FDR<0.05
1.02933e-47	0.150097	0.448	0.304	2.22078e-43	GIPC1	5.03246e-46	Other Gene FDR<0.05
1.15375e-47	0.119849	0.58	0.428	2.48922e-43	TJP1	5.62576e-46	Other Gene FDR<0.05
1.16639e-47	0.181364	0.629	0.483	2.51649e-43	EIF3F	5.67231e-46	Other Gene FDR<0.05
1.35294e-47	0.205273	0.751	0.621	2.91898e-43	SPTBN1	6.56214e-46	Other Gene FDR<0.05
1.47895e-47	0.148783	0.609	0.458	3.19083e-43	AHCYL1	7.15436e-46	Other Gene FDR<0.05
1.56314e-47	-0.282682	0.507	0.578	3.37248e-43	SMIM14	7.54176e-46	Other Gene FDR<0.05
2.67431e-47	-0.112418	0.812	0.764	5.76982e-43	SCP2	1.2869e-45	Other Gene FDR<0.05
2.79721e-47	0.185085	0.659	0.52	6.03498e-43	C19orf53	1.34251e-45	Other Gene FDR<0.05
3.08736e-47	-0.232512	0.485	0.533	6.66098e-43	PRR15L	1.4779e-45	Other Gene FDR<0.05
3.18177e-47	0.142361	0.311	0.187	6.86468e-43	IARS2	1.51913e-45	Other Gene FDR<0.05
4.69417e-47	0.0804281	0.401	0.273	1.01277e-42	PAPSS2	2.2354e-45	Other Gene FDR<0.05
4.83114e-47	0.169926	0.66	0.513	1.04232e-42	PTPRF	2.29466e-45	Other Gene FDR<0.05
5.62407e-47	-0.271242	0.119	0.221	1.21339e-42	NR1D1	2.66439e-45	Other Gene FDR<0.05
5.90766e-47	0.19023	0.78	0.645	1.27458e-42	EIF3K	2.79152e-45	Other Gene FDR<0.05
6.45563e-47	0.18584	0.557	0.412	1.3928e-42	FBLIM1	3.04261e-45	Other Gene FDR<0.05
8.02936e-47	-0.283796	0.498	0.533	1.73233e-42	TNFSF10	3.77462e-45	ISG FDR < 0.05
9.97187e-47	0.133278	0.183	0.092	2.15143e-42	MRTO4	4.67581e-45	Other Gene FDR<0.05
1.00757e-46	0.17339	0.538	0.395	2.17383e-42	EIF3D	4.71243e-45	Other Gene FDR<0.05
1.29525e-46	-0.208571	0.539	0.58	2.7945e-42	HOOK2	6.04251e-45	Other Gene FDR<0.05
1.49069e-46	0.152031	0.576	0.426	3.21616e-42	NDUFA10	6.93661e-45	Other Gene FDR<0.05
1.49499e-46	-0.201363	0.983	0.987	3.22544e-42	TMSB4X	6.93903e-45	Other Gene FDR<0.05
1.56264e-46	0.136805	0.237	0.128	3.37141e-42	IFRD2	7.23473e-45	Other Gene FDR<0.05
1.58204e-46	0.189304	0.885	0.791	3.41325e-42	DBI	7.30607e-45	Other Gene FDR<0.05
1.66865e-46	0.210669	0.791	0.663	3.60011e-42	HNRNPA2B1	7.68668e-45	Other Gene FDR<0.05
1.76584e-46	-0.170798	0.735	0.719	3.80979e-42	RIOK3	8.11399e-45	Other Gene FDR<0.05
2.26144e-46	-0.32368	0.409	0.462	4.87906e-42	OAS1	1.03653e-44	ISG FDR < 0.05
2.27384e-46	0.119369	0.484	0.338	4.90582e-42	RDH11	1.03962e-44	Other Gene FDR<0.05
2.36006e-46	0.143405	0.302	0.183	5.09183e-42	PMM2	1.07635e-44	Other Gene FDR<0.05
2.83195e-46	0.16368	0.624	0.476	6.10993e-42	XRCC5	1.28836e-44	Other Gene FDR<0.05
2.93042e-46	0.187865	0.494	0.351	6.32239e-42	NR2F6	1.32986e-44	Other Gene FDR<0.05
3.84124e-46	-0.254166	0.83	0.829	8.28747e-42	SERP1	1.73889e-44	Other Gene FDR<0.05
4.51955e-46	-0.197572	0.834	0.816	9.75093e-42	SEC61B	2.04092e-44	Other Gene FDR<0.05
4.80026e-46	-0.231881	0.646	0.679	1.03566e-41	SUMO1	2.16236e-44	Other Gene FDR<0.05
5.60855e-46	0.165702	0.528	0.383	1.21004e-41	ABCC3	2.52027e-44	Other Gene FDR<0.05
7.37057e-46	-0.232937	0.564	0.585	1.5902e-41	SNHG7	3.30396e-44	Other Gene FDR<0.05
7.85086e-46	0.150579	0.264	0.152	1.69382e-41	GALNT6	3.51067e-44	Other Gene FDR<0.05
8.18555e-46	0.137223	0.737	0.597	1.76603e-41	ACTR2	3.65143e-44	Other Gene FDR<0.05
1.03967e-45	0.211071	0.263	0.154	2.24308e-41	UBE2S	4.62651e-44	Other Gene FDR<0.05
1.04349e-45	0.164054	0.266	0.164	2.25133e-41	AHCY	4.63228e-44	Other Gene FDR<0.05
1.1989e-45	0.129672	0.21	0.108	2.58662e-41	SLC27A4	5.30931e-44	Other Gene FDR<0.05
1.23755e-45	-0.286903	0.331	0.387	2.67001e-41	HYOU1	5.46728e-44	Other Gene FDR<0.05
1.24256e-45	-0.321256	0.5	0.55	2.68083e-41	B4GALT1	5.47623e-44	Other Gene FDR<0.05
1.33624e-45	0.0868638	0.141	0.055	2.88293e-41	SNHG15	5.87496e-44	Other Gene FDR<0.05
1.38159e-45	-0.134689	0.85	0.809	2.98078e-41	NDUFA4	6.05982e-44	Other Gene FDR<0.05
2.14534e-45	0.170882	0.643	0.498	4.62857e-41	PGLS	9.38726e-44	Other Gene FDR<0.05
2.41213e-45	-0.227377	0.732	0.755	5.20418e-41	COX17	1.05295e-43	Other Gene FDR<0.05
2.41885e-45	0.167493	0.556	0.413	5.21867e-41	BAG1	1.05338e-43	Other Gene FDR<0.05
4.40205e-45	0.15908	0.328	0.209	9.49742e-41	PGD	1.91249e-43	Other Gene FDR<0.05
5.24007e-45	-0.155524	0.957	0.948	1.13055e-40	COX7A2	2.27119e-43	Other Gene FDR<0.05
5.29616e-45	0.285792	0.769	0.687	1.14265e-40	H2AFZ	2.29009e-43	Other Gene FDR<0.05
5.42696e-45	0.172385	0.602	0.46	1.17087e-40	MRPS34	2.34113e-43	Other Gene FDR<0.05
6.12076e-45	-0.232193	0.677	0.7	1.32055e-40	SYF2	2.63422e-43	Other Gene FDR<0.05
6.87744e-45	-0.228615	0.709	0.774	1.48381e-40	CHMP5	2.95295e-43	Other Gene FDR<0.05
7.98072e-45	0.181899	0.329	0.201	1.72184e-40	SSX2IP	3.41866e-43	Other Gene FDR<0.05
8.29463e-45	-0.277815	0.334	0.392	1.78957e-40	SERPINE2	3.54484e-43	Other Gene FDR<0.05
8.55556e-45	-0.244633	0.321	0.449	1.84586e-40	PTPRR	3.64785e-43	Other Gene FDR<0.05
8.9606e-45	-0.121038	0.607	0.561	1.93325e-40	AKAP9	3.81168e-43	Other Gene FDR<0.05
1.06942e-44	0.190695	0.382	0.263	2.30728e-40	MRPS12	4.53861e-43	Other Gene FDR<0.05
1.18216e-44	-0.275953	0.436	0.477	2.55051e-40	WTAP	5.00547e-43	Other Gene FDR<0.05
1.23605e-44	0.174366	0.413	0.286	2.66678e-40	SRPK1	5.2216e-43	Other Gene FDR<0.05
1.62829e-44	-0.233299	0.158	0.244	3.51303e-40	XKR9	6.86275e-43	Other Gene FDR<0.05
1.96525e-44	0.0993724	0.676	0.538	4.24002e-40	GNB1	8.26396e-43	Other Gene FDR<0.05
2.449e-44	0.138049	0.255	0.155	5.28372e-40	NSD1	1.02746e-42	Other Gene FDR<0.05
2.49773e-44	0.131323	0.233	0.13	5.38885e-40	BZW2	1.04551e-42	Other Gene FDR<0.05
2.70564e-44	0.166325	0.61	0.464	5.83741e-40	GALNT1	1.12996e-42	Other Gene FDR<0.05
2.7676e-44	0.128167	0.698	0.556	5.97109e-40	LLGL2	1.15321e-42	Other Gene FDR<0.05
2.79805e-44	-0.244956	0.744	0.776	6.03679e-40	NDUFA13	1.16325e-42	Other Gene FDR<0.05
2.9574e-44	-0.244699	0.612	0.624	6.38058e-40	GADD45A	1.2246e-42	Other Gene FDR<0.05
2.95897e-44	0.112398	0.192	0.102	6.38398e-40	UTP3	1.2246e-42	Other Gene FDR<0.05
3.22039e-44	0.181601	0.418	0.29	6.94798e-40	CCT7	1.32895e-42	Other Gene FDR<0.05
3.22561e-44	0.174214	0.581	0.44	6.95926e-40	EIF3I	1.32895e-42	Other Gene FDR<0.05
3.91847e-44	0.187187	0.816	0.694	8.45411e-40	HNRNPA1	1.61079e-42	Other Gene FDR<0.05
4.24418e-44	0.144039	0.423	0.288	9.15681e-40	ETF1	1.74078e-42	Other Gene FDR<0.05
4.87836e-44	0.135234	0.278	0.166	1.05251e-39	TRMT10C	1.99642e-42	Other Gene FDR<0.05
4.90782e-44	0.163112	0.459	0.321	1.05886e-39	PGP	2.00401e-42	Other Gene FDR<0.05
5.49708e-44	-0.226941	0.565	0.579	1.186e-39	TCEA1	2.23963e-42	Other Gene FDR<0.05
6.02836e-44	0.186839	0.649	0.508	1.30062e-39	IDH2	2.45064e-42	Other Gene FDR<0.05
7.20872e-44	0.183319	0.617	0.479	1.55528e-39	ANP32B	2.924e-42	Other Gene FDR<0.05
7.33994e-44	0.182533	0.883	0.781	1.58359e-39	ATP5D	2.97065e-42	Other Gene FDR<0.05
8.2338e-44	-0.0325985	0.692	0.6	1.77644e-39	MGAT4A	3.32508e-42	Other Gene FDR<0.05
9.60161e-44	-0.243889	0.443	0.508	2.07155e-39	ANKRD9	3.86892e-42	Other Gene FDR<0.05
9.7588e-44	0.158401	0.606	0.466	2.10546e-39	PSMB5	3.92364e-42	Other Gene FDR<0.05
1.11138e-43	0.0967034	0.151	0.063	2.39781e-39	TACC1	4.45866e-42	Other Gene FDR<0.05
1.21422e-43	-0.302882	0.629	0.658	2.61969e-39	MDK	4.86061e-42	Other Gene FDR<0.05
1.2219e-43	0.147364	0.327	0.21	2.63624e-39	COBL	4.88066e-42	Other Gene FDR<0.05
1.39962e-43	0.174135	0.652	0.511	3.01969e-39	EIF1AX	5.57841e-42	Other Gene FDR<0.05
1.6914e-43	0.203397	0.798	0.692	3.64919e-39	LMNA	6.7267e-42	Other Gene FDR<0.05
2.05291e-43	-0.271428	0.207	0.292	4.42915e-39	ARRDC3	8.14676e-42	Other Gene FDR<0.05
2.12954e-43	0.147634	0.767	0.635	4.59449e-39	ATP1A1	8.43262e-42	Other Gene FDR<0.05
2.43305e-43	-0.28193	0.587	0.62	5.24931e-39	CTSE	9.6137e-42	Other Gene FDR<0.05
2.5579e-43	0.145151	0.638	0.495	5.51868e-39	FUS	1.00853e-41	Other Gene FDR<0.05
3.30869e-43	0.163514	0.271	0.164	7.13849e-39	SYTL2	1.30175e-41	Other Gene FDR<0.05
3.72471e-43	0.160521	0.927	0.872	8.03607e-39	EEF2	1.46229e-41	Other Gene FDR<0.05
4.64302e-43	0.153782	0.531	0.389	1.00173e-38	HDAC1	1.81891e-41	Other Gene FDR<0.05
4.81887e-43	0.124636	0.903	0.801	1.03967e-38	VIL1	1.88378e-41	Other Gene FDR<0.05
5.06284e-43	0.109917	0.155	0.074	1.09231e-38	TRIP6	1.97494e-41	Other Gene FDR<0.05
5.15523e-43	-0.282549	0.417	0.522	1.11224e-38	PIM1	2.00671e-41	Other Gene FDR<0.05
5.18418e-43	0.1403	0.254	0.147	1.11849e-38	NOP58	2.0137e-41	Other Gene FDR<0.05
5.97876e-43	0.186786	0.935	0.893	1.28992e-38	KRT20	2.31743e-41	Other Gene FDR<0.05
7.38978e-43	0.06268	0.616	0.487	1.59434e-38	SEC31A	2.85832e-41	Other Gene FDR<0.05
7.63622e-43	0.140238	0.345	0.23	1.64751e-38	PDCD2	2.94742e-41	Other Gene FDR<0.05
7.6706e-43	0.118666	0.719	0.582	1.65493e-38	WDR1	2.95447e-41	Other Gene FDR<0.05
7.88739e-43	0.186022	0.239	0.148	1.70171e-38	PRKDC	3.0316e-41	Other Gene FDR<0.05
7.91314e-43	-0.23176	0.619	0.721	1.70726e-38	P4HA1	3.03514e-41	Other Gene FDR<0.05
8.61639e-43	-0.125174	0.797	0.771	1.85899e-38	PCBP1	3.29797e-41	Other Gene FDR<0.05
8.82407e-43	-0.119797	0.718	0.679	1.90379e-38	TFG	3.37043e-41	Other Gene FDR<0.05
9.26472e-43	0.128787	0.343	0.218	1.99886e-38	EIF2S1	3.53138e-41	Other Gene FDR<0.05
1.03303e-42	0.109684	0.163	0.087	2.22875e-38	NOP14	3.92301e-41	Other Gene FDR<0.05
1.0335e-42	-0.269872	0.762	0.786	2.22977e-38	GABARAPL2	3.92301e-41	Other Gene FDR<0.05
1.09247e-42	0.144998	0.651	0.511	2.35701e-38	RAB25	4.13831e-41	Other Gene FDR<0.05
1.47993e-42	-0.0155654	0.587	0.485	3.19296e-38	CTSS	5.59446e-41	Other Gene FDR<0.05
1.49661e-42	0.141053	0.506	0.364	3.22895e-38	PDGFA	5.64587e-41	Other Gene FDR<0.05
1.61208e-42	0.106878	0.588	0.444	3.47806e-38	ABHD11	6.06896e-41	Other Gene FDR<0.05
1.78118e-42	0.125355	0.228	0.134	3.8429e-38	GOT2	6.69184e-41	Other Gene FDR<0.05
1.90238e-42	0.171529	0.222	0.126	4.10437e-38	KPNA2	7.13255e-41	Other Gene FDR<0.05
2.00112e-42	-0.234276	0.628	0.649	4.31741e-38	CYP2S1	7.48745e-41	Other Gene FDR<0.05
2.35009e-42	-0.213863	0.788	0.833	5.07032e-38	PRSS8	8.77527e-41	Other Gene FDR<0.05
2.42683e-42	0.194668	0.382	0.257	5.23588e-38	ODC1	9.04339e-41	Other Gene FDR<0.05
2.45971e-42	-0.263178	0.437	0.488	5.30683e-38	ERLEC1	9.14733e-41	Other Gene FDR<0.05
2.53829e-42	0.129849	0.348	0.221	5.47637e-38	SLC52A2	9.42046e-41	Other Gene FDR<0.05
2.64231e-42	-0.247358	0.243	0.308	5.70078e-38	CEPT1	9.78669e-41	Other Gene FDR<0.05
2.71014e-42	0.144519	0.664	0.527	5.84712e-38	ARHGDIA	1.00177e-40	Other Gene FDR<0.05
3.7045e-42	-0.213194	0.787	0.815	7.99246e-38	MORF4L1	1.36657e-40	Other Gene FDR<0.05
3.86853e-42	0.148813	0.449	0.314	8.34635e-38	STRAP	1.42421e-40	Other Gene FDR<0.05
4.32187e-42	0.134778	0.627	0.485	9.32444e-38	YIF1A	1.58792e-40	Other Gene FDR<0.05
5.10941e-42	0.212244	0.495	0.369	1.10236e-37	HNRNPM	1.87352e-40	Other Gene FDR<0.05
5.34752e-42	0.146847	0.655	0.514	1.15373e-37	AKR7A2	1.95692e-40	Other Gene FDR<0.05
5.46374e-42	-0.0568829	0.784	0.713	1.1788e-37	ATP5H	1.99546e-40	Other Gene FDR<0.05
5.84033e-42	0.194832	0.49	0.362	1.26005e-37	GADD45GIP1	2.12876e-40	Other Gene FDR<0.05
8.35406e-42	-0.145605	0.709	0.693	1.80239e-37	CFDP1	3.03895e-40	Other Gene FDR<0.05
9.28184e-42	-0.26326	0.673	0.724	2.00256e-37	IFNGR2	3.36977e-40	ISG FDR < 0.05
9.94657e-42	0.137063	0.306	0.189	2.14597e-37	MICAL2	3.60396e-40	Other Gene FDR<0.05
1.0979e-41	0.10901	0.173	0.085	2.36872e-37	ABCE1	3.9702e-40	Other Gene FDR<0.05
1.23152e-41	0.150136	0.267	0.167	2.657e-37	HACD3	4.44461e-40	Other Gene FDR<0.05
1.32157e-41	0.0890808	0.705	0.569	2.85129e-37	JUP	4.76025e-40	Other Gene FDR<0.05
1.46763e-41	-0.142465	0.806	0.778	3.16641e-37	KTN1	5.27598e-40	Other Gene FDR<0.05
1.47547e-41	0.133075	0.6	0.459	3.18333e-37	FAM3D	5.2938e-40	Other Gene FDR<0.05
1.61427e-41	0.0593094	0.705	0.578	3.48279e-37	JUND	5.78048e-40	Other Gene FDR<0.05
1.90257e-41	0.288818	0.169	0.077	4.10479e-37	CHGA	6.79956e-40	Other Gene FDR<0.05
1.97181e-41	0.116962	0.21	0.112	4.25418e-37	CCDC137	7.03331e-40	Other Gene FDR<0.05
2.25174e-41	0.151422	0.339	0.225	4.85814e-37	LARP1	8.01621e-40	Other Gene FDR<0.05
2.33624e-41	-0.22609	0.465	0.509	5.04044e-37	SHOC2	8.3009e-40	Other Gene FDR<0.05
2.35382e-41	0.153252	0.28	0.184	5.07837e-37	ENDOG	8.34718e-40	Other Gene FDR<0.05
2.43961e-41	0.15689	0.557	0.419	5.26346e-37	IQGAP1	8.63471e-40	Other Gene FDR<0.05
2.76407e-41	0.133602	0.245	0.154	5.96347e-37	NME4	9.76424e-40	Other Gene FDR<0.05
2.85829e-41	0.109859	0.2	0.12	6.16677e-37	FERMT1	1.00777e-39	Other Gene FDR<0.05
3.24784e-41	0.070756	0.821	0.703	7.00722e-37	CYCS	1.14292e-39	Other Gene FDR<0.05
4.22294e-41	0.172601	0.494	0.363	9.11099e-37	AKAP13	1.48321e-39	Other Gene FDR<0.05
4.87536e-41	0.0943108	0.644	0.512	1.05186e-36	TXNRD1	1.70908e-39	Other Gene FDR<0.05
5.06245e-41	0.0469327	0.199	0.106	1.09222e-36	MYADM	1.77128e-39	Other Gene FDR<0.05
5.72882e-41	0.217348	0.483	0.355	1.23599e-36	PHB	2.00061e-39	Other Gene FDR<0.05
5.74914e-41	0.162245	0.243	0.15	1.24038e-36	TOMM40	2.00389e-39	Other Gene FDR<0.05
5.91073e-41	0.145736	0.419	0.291	1.27524e-36	VPS51	2.05631e-39	Other Gene FDR<0.05
6.18375e-41	-0.215784	0.401	0.456	1.33414e-36	ING2	2.14721e-39	Other Gene FDR<0.05
6.8497e-41	-0.394716	0.208	0.294	1.47782e-36	LGALS1	2.37396e-39	Other Gene FDR<0.05
7.97343e-41	0.143585	0.237	0.139	1.72027e-36	C17orf89	2.75821e-39	Other Gene FDR<0.05
8.03964e-41	0.113077	0.235	0.132	1.73455e-36	CIAPIN1	2.77587e-39	Other Gene FDR<0.05
9.18073e-41	0.119273	0.23	0.136	1.98074e-36	MIEF1	3.1639e-39	Other Gene FDR<0.05
1.05992e-40	0.123321	0.251	0.149	2.28679e-36	FAM83H	3.6459e-39	Other Gene FDR<0.05
1.16157e-40	-0.183692	0.846	0.858	2.50608e-36	PLS1	3.98805e-39	Other Gene FDR<0.05
1.22583e-40	0.0828483	0.575	0.44	2.64474e-36	ACSS2	4.20083e-39	Other Gene FDR<0.05
1.5322e-40	0.0873323	0.124	0.05	3.30572e-36	RRP15	5.24092e-39	Other Gene FDR<0.05
1.68151e-40	0.144908	0.309	0.195	3.62786e-36	TRIM28	5.74094e-39	Other Gene FDR<0.05
1.77313e-40	0.179703	0.442	0.32	3.82552e-36	TXNL4A	6.04248e-39	Other Gene FDR<0.05
1.79596e-40	0.0456185	0.7	0.579	3.87479e-36	GPI	6.10894e-39	Other Gene FDR<0.05
1.8479e-40	0.153613	0.483	0.346	3.98684e-36	DHCR7	6.27396e-39	Other Gene FDR<0.05
1.86963e-40	0.152496	0.418	0.287	4.03372e-36	HSPA4	6.336e-39	Other Gene FDR<0.05
2.24941e-40	0.140761	0.303	0.193	4.8531e-36	PCYOX1	7.60899e-39	Other Gene FDR<0.05
2.2569e-40	-0.3687	0.783	0.833	4.86925e-36	TM4SF20	7.62024e-39	Other Gene FDR<0.05
2.5384e-40	-0.398929	0.303	0.362	5.4766e-36	RP11-1143G9.4	8.55496e-39	Other Gene FDR<0.05
2.54843e-40	0.147602	0.494	0.36	5.49824e-36	DDX24	8.57302e-39	Other Gene FDR<0.05
2.82007e-40	0.145244	0.869	0.778	6.0843e-36	LYZ	9.46945e-39	Other Gene FDR<0.05
4.05023e-40	-0.246548	0.39	0.452	8.73837e-36	CALML4	1.35753e-38	Other Gene FDR<0.05
4.11028e-40	-0.0828551	0.627	0.554	8.86793e-36	IDH1	1.37514e-38	Other Gene FDR<0.05
4.39313e-40	0.134568	0.389	0.261	9.47819e-36	GPAA1	1.4671e-38	Other Gene FDR<0.05
4.50336e-40	0.187337	0.673	0.545	9.71601e-36	HSD17B12	1.50118e-38	Other Gene FDR<0.05
4.53623e-40	0.245244	0.603	0.478	9.78691e-36	ATP5G1	1.50939e-38	Other Gene FDR<0.05
5.18669e-40	-0.0259312	0.814	0.721	1.11903e-35	ANXA4	1.72269e-38	Other Gene FDR<0.05
5.84644e-40	0.124551	0.732	0.602	1.26137e-35	CDC42EP5	1.93831e-38	Other Gene FDR<0.05
5.91146e-40	0.141401	0.622	0.485	1.2754e-35	C14orf166	1.95633e-38	Other Gene FDR<0.05
6.59391e-40	0.157195	0.31	0.202	1.42264e-35	SUPT16H	2.17825e-38	Other Gene FDR<0.05
6.86329e-40	-0.132265	0.787	0.753	1.48075e-35	NDUFA6	2.26316e-38	Other Gene FDR<0.05
9.26637e-40	0.165762	0.398	0.274	1.99922e-35	TM7SF2	3.05008e-38	Other Gene FDR<0.05
9.76495e-40	-0.218142	0.809	0.821	2.10679e-35	TMEM256	3.20843e-38	Other Gene FDR<0.05
1.09311e-39	0.174511	0.295	0.197	2.35838e-35	NHP2	3.58515e-38	Other Gene FDR<0.05
1.11218e-39	-0.256156	0.466	0.501	2.39953e-35	TOB1	3.64119e-38	Other Gene FDR<0.05
1.12334e-39	0.24317	0.574	0.459	2.4236e-35	TUBB	3.67117e-38	Other Gene FDR<0.05
1.26418e-39	0.226346	0.518	0.397	2.72746e-35	APRT	4.1241e-38	Other Gene FDR<0.05
1.27126e-39	0.0973052	0.163	0.08	2.74273e-35	CLUH	4.13982e-38	Other Gene FDR<0.05
1.29396e-39	0.134216	0.284	0.181	2.79173e-35	TRIM44	4.2063e-38	Other Gene FDR<0.05
1.29743e-39	-0.176153	0.697	0.701	2.7992e-35	LMAN1	4.21009e-38	Other Gene FDR<0.05
1.31558e-39	0.146259	0.467	0.335	2.83836e-35	CCT4	4.26145e-38	Other Gene FDR<0.05
1.31897e-39	0.0811672	0.715	0.591	2.84569e-35	ATP5F1	4.26491e-38	Other Gene FDR<0.05
1.37355e-39	0.188179	0.215	0.116	2.96343e-35	STMN1	4.43357e-38	Other Gene FDR<0.05
1.71796e-39	0.150083	0.545	0.407	3.70649e-35	ECI1	5.5355e-38	Other Gene FDR<0.05
1.75741e-39	0.105625	0.755	0.628	3.7916e-35	UQCRFS1	5.65268e-38	Other Gene FDR<0.05
1.78084e-39	-0.160522	0.792	0.781	3.84217e-35	ROMO1	5.71803e-38	Other Gene FDR<0.05
1.81016e-39	0.13603	0.607	0.469	3.90541e-35	SHROOM3	5.802e-38	Other Gene FDR<0.05
2.01171e-39	-0.202067	0.711	0.701	4.34026e-35	ABCB1	6.43676e-38	Other Gene FDR<0.05
2.01726e-39	-0.17389	0.888	0.872	4.35224e-35	UQCR11	6.44328e-38	Other Gene FDR<0.05
2.10152e-39	0.105244	0.434	0.309	4.53403e-35	IQGAP2	6.70075e-38	Other Gene FDR<0.05
2.35945e-39	0.138929	0.264	0.165	5.09051e-35	DUS1L	7.5101e-38	Other Gene FDR<0.05
2.54152e-39	0.0893157	0.215	0.114	5.48333e-35	PAQR8	8.0756e-38	Other Gene FDR<0.05
2.57967e-39	0.263435	0.209	0.111	5.56565e-35	ITLN1	8.18265e-38	Other Gene FDR<0.05
2.8072e-39	-0.326888	0.356	0.442	6.05653e-35	TMEM120B	8.88898e-38	Other Gene FDR<0.05
2.85761e-39	0.122318	0.495	0.36	6.16529e-35	SYNGR2	9.033e-38	Other Gene FDR<0.05
3.05347e-39	0.131577	0.815	0.699	6.58787e-35	CAP1	9.63552e-38	Other Gene FDR<0.05
3.67755e-39	0.0602459	0.088	0.029	7.93431e-35	LRFN4	1.15849e-37	Other Gene FDR<0.05
3.78335e-39	0.102577	0.148	0.067	8.16259e-35	NOP16	1.18978e-37	Other Gene FDR<0.05
4.19945e-39	-0.17854	0.096	0.166	9.0603e-35	C5orf56	1.31837e-37	Other Gene FDR<0.05
4.20974e-39	-0.249002	0.238	0.325	9.08252e-35	IRF7	1.31934e-37	ISG FDR < 0.05
4.24476e-39	0.111925	0.552	0.415	9.15808e-35	TJP2	1.32805e-37	Other Gene FDR<0.05
4.72487e-39	0.143059	0.41	0.282	1.01939e-34	HMOX2	1.47574e-37	Other Gene FDR<0.05
4.91853e-39	0.148849	0.39	0.269	1.06117e-34	XRN2	1.53361e-37	Other Gene FDR<0.05
5.1045e-39	0.138332	0.533	0.398	1.1013e-34	MYO1C	1.5889e-37	Other Gene FDR<0.05
6.11391e-39	-0.15417	0.605	0.566	1.31908e-34	DHRS7	1.89987e-37	Other Gene FDR<0.05
6.19281e-39	0.204544	0.735	0.609	1.3361e-34	LCN2	1.92113e-37	Other Gene FDR<0.05
6.86887e-39	-0.22702	0.471	0.526	1.48196e-34	NET1	2.12726e-37	Other Gene FDR<0.05
6.99027e-39	0.147846	0.401	0.279	1.50815e-34	FAM136A	2.16121e-37	Other Gene FDR<0.05
7.4463e-39	-0.130129	0.75	0.726	1.60654e-34	CHMP2B	2.29832e-37	Other Gene FDR<0.05
8.35426e-39	-0.242752	0.436	0.507	1.80243e-34	TMED7	2.57423e-37	Other Gene FDR<0.05
8.6804e-39	0.123695	0.414	0.284	1.8728e-34	TRIM16	2.67024e-37	Other Gene FDR<0.05
1.09496e-38	0.14513	0.338	0.221	2.36238e-34	ZNF593	3.36265e-37	Other Gene FDR<0.05
1.10013e-38	-0.264046	0.546	0.543	2.37352e-34	SDF2L1	3.37286e-37	Other Gene FDR<0.05
1.34289e-38	0.151063	0.436	0.314	2.89729e-34	WAPL	4.11028e-37	Other Gene FDR<0.05
1.80074e-38	0.13607	0.299	0.192	3.8851e-34	DHX9	5.50246e-37	Other Gene FDR<0.05
1.86145e-38	0.105199	0.261	0.151	4.01608e-34	AC013461.1	5.67851e-37	Other Gene FDR<0.05
1.96163e-38	0.147375	0.43	0.309	4.23222e-34	SF1	5.97417e-37	Other Gene FDR<0.05
2.02883e-38	0.163069	0.4	0.285	4.3772e-34	RBMX	6.16859e-37	Other Gene FDR<0.05
2.04422e-38	0.140035	0.955	0.923	4.41041e-34	ANXA2	6.2051e-37	Other Gene FDR<0.05
2.28677e-38	0.133249	0.367	0.245	4.9337e-34	LBR	6.92985e-37	Other Gene FDR<0.05
2.31022e-38	0.116685	0.681	0.548	4.9843e-34	SNRPD3	6.98937e-37	Other Gene FDR<0.05
2.55099e-38	0.0737024	0.096	0.036	5.50375e-34	TRIM7	7.70507e-37	Other Gene FDR<0.05
2.62096e-38	-0.310689	0.281	0.336	5.65472e-34	NR0B2	7.9034e-37	Other Gene FDR<0.05
2.76269e-38	0.137056	0.441	0.314	5.9605e-34	DNAJC21	8.3171e-37	Other Gene FDR<0.05
2.84042e-38	0.0922302	0.147	0.076	6.12821e-34	WDR77	8.53709e-37	Other Gene FDR<0.05
3.1193e-38	0.126584	0.555	0.42	6.72989e-34	GGNBP2	9.35994e-37	Other Gene FDR<0.05
3.34096e-38	0.146902	0.378	0.258	7.20812e-34	SCO2	1.00087e-36	Other Gene FDR<0.05
3.63049e-38	-0.236638	0.416	0.45	7.83278e-34	TAP1	1.08583e-36	ISG FDR < 0.05
3.66213e-38	0.193721	0.58	0.455	7.90105e-34	PPP1R14B	1.09351e-36	Other Gene FDR<0.05
3.83435e-38	-0.224835	0.308	0.408	8.27261e-34	BET1	1.14307e-36	Other Gene FDR<0.05
3.91975e-38	0.146074	0.355	0.238	8.45687e-34	SVIL	1.16664e-36	Other Gene FDR<0.05
4.34361e-38	0.0151782	0.72	0.616	9.37134e-34	WASF2	1.29069e-36	Other Gene FDR<0.05
5.30553e-38	0.119979	0.71	0.58	1.14467e-33	TMEM54	1.57397e-36	Other Gene FDR<0.05
5.48332e-38	0.0977738	0.156	0.081	1.18303e-33	TSR1	1.62409e-36	Other Gene FDR<0.05
6.00153e-38	0.189945	0.577	0.449	1.29483e-33	PNN	1.77471e-36	Other Gene FDR<0.05
6.04643e-38	0.11433	0.865	0.759	1.30452e-33	SOD1	1.78511e-36	Other Gene FDR<0.05
6.23317e-38	0.0627323	0.138	0.062	1.34481e-33	TACSTD2	1.83728e-36	Other Gene FDR<0.05
6.52456e-38	0.185012	0.633	0.515	1.40767e-33	LSM7	1.92009e-36	Other Gene FDR<0.05
7.3549e-38	-0.127269	0.724	0.691	1.58682e-33	COMMD6	2.16097e-36	Other Gene FDR<0.05
7.65043e-38	-0.179061	0.66	0.689	1.65058e-33	BNIP3L	2.24421e-36	Other Gene FDR<0.05
8.06764e-38	0.0546467	0.706	0.585	1.74059e-33	HDLBP	2.36281e-36	Other Gene FDR<0.05
8.42364e-38	-0.176618	0.954	0.951	1.8174e-33	UBB	2.46314e-36	Other Gene FDR<0.05
9.43034e-38	0.13654	0.627	0.495	2.0346e-33	MLF2	2.75312e-36	Other Gene FDR<0.05
1.02007e-37	-0.221699	0.583	0.577	2.20081e-33	SLC3A2	2.9733e-36	Other Gene FDR<0.05
1.02932e-37	-0.35517	0.407	0.406	2.22076e-33	HES1	2.99549e-36	Other Gene FDR<0.05
1.03178e-37	0.0902372	0.66	0.529	2.22607e-33	CAPN2	2.99789e-36	Other Gene FDR<0.05
1.0634e-37	-0.151651	0.56	0.559	2.29428e-33	CCDC186	3.08487e-36	Other Gene FDR<0.05
1.09262e-37	0.141583	0.261	0.169	2.35732e-33	METRN	3.16462e-36	Other Gene FDR<0.05
1.15518e-37	0.168753	0.255	0.152	2.49229e-33	PHGDH	3.34053e-36	Other Gene FDR<0.05
1.34751e-37	-0.145266	0.722	0.696	2.90725e-33	TMCO1	3.89059e-36	Other Gene FDR<0.05
1.38495e-37	-0.219386	0.266	0.296	2.98803e-33	CKLF	3.9924e-36	Other Gene FDR<0.05
1.5549e-37	0.127938	0.69	0.559	3.3547e-33	ITGA6	4.47529e-36	Other Gene FDR<0.05
1.56364e-37	-0.2467	0.402	0.457	3.37355e-33	LRRC16A	4.49338e-36	Other Gene FDR<0.05
1.57176e-37	-0.12948	0.757	0.732	3.39107e-33	OPTN	4.50965e-36	Other Gene FDR<0.05
1.64171e-37	0.14039	0.713	0.587	3.54198e-33	SRSF5	4.70297e-36	Other Gene FDR<0.05
1.75277e-37	0.11065	0.636	0.503	3.7816e-33	PLEKHJ1	5.0133e-36	Other Gene FDR<0.05
2.05814e-37	-0.200683	0.574	0.601	4.44044e-33	GPA33	5.87756e-36	Other Gene FDR<0.05
2.16763e-37	0.0921833	0.13	0.056	4.67666e-33	LYAR	6.1806e-36	Other Gene FDR<0.05
2.34349e-37	-0.112447	0.751	0.713	5.05608e-33	SYAP1	6.67167e-36	Other Gene FDR<0.05
2.56422e-37	0.116061	0.22	0.121	5.5323e-33	THBS1	7.28875e-36	Other Gene FDR<0.05
2.60406e-37	0.159045	0.458	0.337	5.61825e-33	TAF10	7.39052e-36	Other Gene FDR<0.05
2.67955e-37	0.166734	0.435	0.311	5.78113e-33	PTMS	7.59302e-36	Other Gene FDR<0.05
2.80455e-37	0.0963693	0.182	0.102	6.05081e-33	XPO6	7.93496e-36	Other Gene FDR<0.05
2.93784e-37	0.062088	0.102	0.037	6.3384e-33	PDCD11	8.29929e-36	Other Gene FDR<0.05
3.14864e-37	0.108413	0.453	0.327	6.79318e-33	PCSK5	8.88109e-36	Other Gene FDR<0.05
3.37473e-37	-0.145473	0.626	0.615	7.28098e-33	SRSF9	9.5042e-36	Other Gene FDR<0.05
3.71837e-37	0.138259	0.59	0.458	8.02239e-33	KHDRBS1	1.04559e-35	Other Gene FDR<0.05
4.15927e-37	-0.346553	0.423	0.455	8.97363e-33	PCK1	1.16778e-35	Other Gene FDR<0.05
4.17395e-37	0.0839842	0.795	0.68	9.00529e-33	ATP5C1	1.17011e-35	Other Gene FDR<0.05
4.80524e-37	0.121528	0.843	0.735	1.03673e-32	EIF4G2	1.34503e-35	Other Gene FDR<0.05
5.20845e-37	0.132772	0.336	0.228	1.12372e-32	TOX3	1.45567e-35	Other Gene FDR<0.05
5.5047e-37	0.155724	0.402	0.285	1.18764e-32	MACF1	1.53612e-35	Other Gene FDR<0.05
5.75218e-37	-0.286665	0.333	0.391	1.24103e-32	AMFR	1.60274e-35	Other Gene FDR<0.05
5.77008e-37	0.0679185	0.116	0.047	1.24489e-32	TRMT6	1.60529e-35	Other Gene FDR<0.05
6.04712e-37	-0.0620158	0.768	0.687	1.30467e-32	PTP4A2	1.67982e-35	Other Gene FDR<0.05
6.0935e-37	-0.0694398	0.034	0.099	1.31467e-32	HIF1A-AS2	1.69014e-35	Other Gene FDR<0.05
6.10446e-37	0.101375	0.855	0.748	1.31704e-32	ATP5B	1.69062e-35	Other Gene FDR<0.05
6.65202e-37	0.174119	0.537	0.408	1.43517e-32	CGN	1.83949e-35	Other Gene FDR<0.05
6.9637e-37	-0.310233	0.24	0.303	1.50242e-32	AADAC	1.92278e-35	Other Gene FDR<0.05
8.29167e-37	-0.189533	0.656	0.68	1.78893e-32	FAM3C	2.28601e-35	Other Gene FDR<0.05
8.79622e-37	0.138166	0.346	0.236	1.89778e-32	MBD2	2.42147e-35	Other Gene FDR<0.05
9.39726e-37	0.139561	0.252	0.162	2.02746e-32	PALLD	2.58305e-35	Other Gene FDR<0.05
1.06291e-36	0.123421	0.716	0.589	2.29324e-32	ALKBH7	2.91728e-35	Other Gene FDR<0.05
1.12124e-36	0.199202	0.962	0.927	2.41909e-32	KRT19	3.07278e-35	Other Gene FDR<0.05
1.35762e-36	0.148514	0.354	0.244	2.92906e-32	PCSK7	3.71502e-35	Other Gene FDR<0.05
1.42176e-36	0.146449	0.517	0.385	3.06745e-32	ZFP36L2	3.88474e-35	Other Gene FDR<0.05
1.44936e-36	0.0938482	0.914	0.826	3.12699e-32	ATP5G3	3.95425e-35	Other Gene FDR<0.05
1.53057e-36	0.127589	0.586	0.454	3.30221e-32	HEPH	4.16962e-35	Other Gene FDR<0.05
1.54303e-36	0.143648	0.649	0.518	3.32909e-32	XIST	4.19733e-35	Other Gene FDR<0.05
1.58267e-36	0.126106	0.552	0.42	3.4146e-32	ASL	4.29875e-35	Other Gene FDR<0.05
1.62316e-36	-0.230946	0.782	0.787	3.50197e-32	EIF2S2	4.40223e-35	Other Gene FDR<0.05
1.69629e-36	0.168072	0.628	0.507	3.65975e-32	SNRPB	4.59377e-35	Other Gene FDR<0.05
1.86994e-36	0.19093	0.586	0.466	4.03439e-32	PLEC	5.05655e-35	Other Gene FDR<0.05
2.10321e-36	0.159323	0.46	0.342	4.53768e-32	GSPT1	5.67899e-35	Other Gene FDR<0.05
2.32801e-36	0.0213517	0.709	0.606	5.02267e-32	SUCLG1	6.27672e-35	Other Gene FDR<0.05
2.4837e-36	-0.15534	0.968	0.97	5.35859e-32	LDHA	6.68667e-35	Other Gene FDR<0.05
2.59233e-36	-0.0535983	0.595	0.525	5.59296e-32	ARHGAP18	6.96889e-35	Other Gene FDR<0.05
2.5997e-36	-0.282974	0.494	0.529	5.60885e-32	HNRNPH1	6.97846e-35	Other Gene FDR<0.05
2.75789e-36	-0.228127	0.588	0.593	5.95015e-32	ETS2	7.39227e-35	Other Gene FDR<0.05
2.77581e-36	0.0977415	0.162	0.087	5.98881e-32	RRP1B	7.42945e-35	Other Gene FDR<0.05
2.81403e-36	0.153677	0.836	0.74	6.07126e-32	TPM3	7.52075e-35	Other Gene FDR<0.05
2.85017e-36	0.104544	0.722	0.598	6.14924e-32	LRRFIP1	7.60626e-35	Other Gene FDR<0.05
3.01235e-36	-0.233002	0.193	0.28	6.49914e-32	RP11-798K3.2	8.02738e-35	Other Gene FDR<0.05
3.15925e-36	0.0585689	0.67	0.552	6.81608e-32	NQO1	8.40663e-35	Other Gene FDR<0.05
3.18092e-36	0.132262	0.145	0.069	6.86284e-32	TGFBI	8.45204e-35	Other Gene FDR<0.05
3.28613e-36	0.107644	0.198	0.107	7.08982e-32	KNOP1	8.71894e-35	Other Gene FDR<0.05
3.56236e-36	0.0917728	0.158	0.087	7.68579e-32	ITPRIPL2	9.43819e-35	Other Gene FDR<0.05
3.84238e-36	-0.265048	0.376	0.435	8.28993e-32	TYMP	1.01654e-34	Other Gene FDR<0.05
3.87715e-36	0.119747	0.205	0.131	8.36495e-32	CARS2	1.02426e-34	Other Gene FDR<0.05
3.92682e-36	-0.195374	0.429	0.468	8.47212e-32	PPARG	1.03589e-34	Other Gene FDR<0.05
4.23687e-36	0.185595	0.416	0.301	9.14105e-32	NCOA7	1.11607e-34	Other Gene FDR<0.05
4.30952e-36	0.160687	0.731	0.613	9.29778e-32	EIF6	1.13358e-34	Other Gene FDR<0.05
4.32316e-36	0.119856	0.197	0.106	9.32721e-32	HES6	1.13554e-34	Other Gene FDR<0.05
4.537e-36	-0.163046	0.928	0.927	9.78857e-32	P4HB	1.19e-34	Other Gene FDR<0.05
5.61962e-36	0.164834	0.793	0.686	1.21243e-31	ATP1B3	1.47186e-34	Other Gene FDR<0.05
6.10263e-36	0.135734	0.808	0.697	1.31664e-31	ANXA11	1.59609e-34	Other Gene FDR<0.05
6.60482e-36	0.185868	0.642	0.516	1.42499e-31	HNRNPA3	1.72497e-34	Other Gene FDR<0.05
6.6446e-36	0.144962	0.795	0.68	1.43357e-31	GSTO1	1.73289e-34	Other Gene FDR<0.05
6.70814e-36	0.112388	0.26	0.156	1.44728e-31	ELOVL6	1.74698e-34	Other Gene FDR<0.05
7.37026e-36	0.0856831	0.143	0.067	1.59013e-31	RRP1	1.91669e-34	Other Gene FDR<0.05
7.38235e-36	-0.161966	0.681	0.659	1.59274e-31	PSMA4	1.91711e-34	Other Gene FDR<0.05
7.88928e-36	0.123988	0.214	0.128	1.70211e-31	MRPS23	2.04586e-34	Other Gene FDR<0.05
8.00782e-36	0.146928	0.613	0.485	1.72769e-31	GLTSCR2	2.07366e-34	Other Gene FDR<0.05
8.11051e-36	-0.174354	0.665	0.669	1.74984e-31	SAR1B	2.09729e-34	Other Gene FDR<0.05
1.04144e-35	0.134902	0.702	0.576	2.2469e-31	TALDO1	2.68835e-34	Other Gene FDR<0.05
1.04255e-35	0.0887301	0.158	0.083	2.24931e-31	TMEM246	2.68835e-34	Other Gene FDR<0.05
1.23563e-35	0.117634	0.223	0.138	2.66587e-31	NUDT3	3.18175e-34	Other Gene FDR<0.05
1.30696e-35	0.149772	0.824	0.743	2.81977e-31	SEPW1	3.35913e-34	Other Gene FDR<0.05
1.30818e-35	0.103886	0.136	0.063	2.8224e-31	RUVBL1	3.35913e-34	Other Gene FDR<0.05
1.31394e-35	0.12951	0.404	0.284	2.83484e-31	SPTLC2	3.36921e-34	Other Gene FDR<0.05
1.32442e-35	-0.253172	0.747	0.799	2.85743e-31	SLC39A4	3.39132e-34	Other Gene FDR<0.05
1.40341e-35	0.138052	0.459	0.333	3.02786e-31	UBE2M	3.58858e-34	Other Gene FDR<0.05
1.49075e-35	0.115762	0.238	0.144	3.21629e-31	PDE12	3.80428e-34	Other Gene FDR<0.05
1.49191e-35	0.136293	0.761	0.642	3.21881e-31	CAMK2N1	3.80428e-34	Other Gene FDR<0.05
1.80466e-35	0.138442	0.316	0.214	3.89355e-31	USP7	4.59536e-34	Other Gene FDR<0.05
1.85857e-35	0.106103	0.285	0.175	4.00987e-31	ACTN1	4.72608e-34	Other Gene FDR<0.05
1.91135e-35	0.0749851	0.579	0.457	4.12373e-31	AKR7A3	4.85355e-34	Other Gene FDR<0.05
1.93948e-35	0.0851065	0.142	0.066	4.18442e-31	ASPHD1	4.91817e-34	Other Gene FDR<0.05
2.10157e-35	-0.109882	0.71	0.677	4.53415e-31	NDUFC1	5.32186e-34	Other Gene FDR<0.05
2.19934e-35	0.140452	0.299	0.196	4.74507e-31	EFNB2	5.56175e-34	Other Gene FDR<0.05
2.29177e-35	0.132881	0.34	0.231	4.9445e-31	RANBP2	5.78752e-34	Other Gene FDR<0.05
2.75291e-35	0.123635	0.496	0.369	5.93941e-31	YTHDF2	6.94249e-34	Other Gene FDR<0.05
3.19989e-35	0.139421	0.302	0.199	6.90376e-31	RBBP7	8.05862e-34	Other Gene FDR<0.05
3.48542e-35	-0.148944	0.607	0.609	7.51979e-31	PPP1CC	8.76566e-34	Other Gene FDR<0.05
3.72502e-35	0.125493	0.246	0.158	8.03674e-31	MECOM	9.35542e-34	Other Gene FDR<0.05
4.15671e-35	0.150139	0.367	0.255	8.9681e-31	MRPS7	1.04253e-33	Other Gene FDR<0.05
4.24278e-35	0.0997392	0.6	0.472	9.15379e-31	RTCB	1.06266e-33	Other Gene FDR<0.05
4.76869e-35	0.123385	0.296	0.188	1.02885e-30	FKBP4	1.19276e-33	Other Gene FDR<0.05
5.11583e-35	0.0467255	0.748	0.636	1.10374e-30	UBE2L3	1.27784e-33	Other Gene FDR<0.05
5.14579e-35	0.0913865	0.156	0.077	1.1102e-30	WDR46	1.28358e-33	Other Gene FDR<0.05
5.50853e-35	-0.148009	0.891	0.88	1.18847e-30	NDUFA1	1.37219e-33	Other Gene FDR<0.05
6.36726e-35	0.18581	0.284	0.2	1.37374e-30	NASP	1.58395e-33	Other Gene FDR<0.05
6.78051e-35	0.119371	0.374	0.254	1.46289e-30	FADS2	1.68447e-33	Other Gene FDR<0.05
7.19028e-35	-0.123999	0.859	0.838	1.5513e-30	GUK1	1.78385e-33	Other Gene FDR<0.05
7.78463e-35	-0.0526625	0.904	0.853	1.67953e-30	COX8A	1.92869e-33	Other Gene FDR<0.05
7.81709e-35	-0.171784	0.626	0.631	1.68654e-30	PDCD10	1.93412e-33	Other Gene FDR<0.05
8.79141e-35	0.110999	0.288	0.185	1.89675e-30	RBPMS	2.17226e-33	Other Gene FDR<0.05
1.04129e-34	-0.23941	0.292	0.384	2.24659e-30	TVP23B	2.56945e-33	Other Gene FDR<0.05
1.05174e-34	0.0699561	0.118	0.048	2.26913e-30	PGM2L1	2.59174e-33	Other Gene FDR<0.05
1.11058e-34	0.114646	0.255	0.158	2.39608e-30	IMP4	2.73307e-33	Other Gene FDR<0.05
1.17558e-34	0.166575	0.421	0.304	2.53632e-30	PNP	2.88916e-33	Other Gene FDR<0.05
1.23938e-34	0.118068	0.254	0.155	2.67396e-30	PARP1	3.04188e-33	Other Gene FDR<0.05
1.29809e-34	-0.243924	0.366	0.426	2.80063e-30	UBA6	3.18171e-33	Other Gene FDR<0.05
1.30529e-34	0.149145	0.705	0.582	2.81616e-30	PRRC2C	3.19509e-33	Other Gene FDR<0.05
1.32132e-34	0.0960624	0.786	0.671	2.85074e-30	CTNNA1	3.23e-33	Other Gene FDR<0.05
1.38071e-34	-0.218572	0.572	0.619	2.97888e-30	ERP44	3.3707e-33	Other Gene FDR<0.05
1.41044e-34	-0.127354	0.949	0.947	3.04303e-30	OAZ1	3.4387e-33	Other Gene FDR<0.05
1.43818e-34	0.0875202	0.591	0.464	3.10288e-30	ITGB4	3.50168e-33	Other Gene FDR<0.05
1.45509e-34	-0.0457648	0.001	0.029	3.13936e-30	IFI44	3.53815e-33	ISG FDR < 0.05
1.48322e-34	-0.220632	0.263	0.347	3.20004e-30	CHIC2	3.60176e-33	Other Gene FDR<0.05
1.97109e-34	0.107504	0.556	0.429	4.25263e-30	ACAA2	4.78015e-33	Other Gene FDR<0.05
2.05877e-34	-0.178944	0.641	0.644	4.44179e-30	AK1	4.98619e-33	Other Gene FDR<0.05
2.07717e-34	0.130244	0.773	0.658	4.4815e-30	NDUFC2	5.02412e-33	Other Gene FDR<0.05
2.08273e-34	-0.183113	0.33	0.425	4.49349e-30	PAG1	5.03093e-33	Other Gene FDR<0.05
2.12015e-34	0.15322	0.167	0.083	4.57422e-30	PRSS1	5.11458e-33	Other Gene FDR<0.05
2.29134e-34	0.150277	0.527	0.4	4.94357e-30	GOLM1	5.5203e-33	Other Gene FDR<0.05
2.34031e-34	-0.0301882	0.53	0.439	5.04922e-30	MAOA	5.63088e-33	Other Gene FDR<0.05
2.62908e-34	0.112065	0.187	0.112	5.67224e-30	ATIC	6.31737e-33	Other Gene FDR<0.05
2.69153e-34	0.133066	0.322	0.215	5.80699e-30	MRPL36	6.45898e-33	Other Gene FDR<0.05
2.76834e-34	-0.31091	0.686	0.712	5.97269e-30	LAMB3	6.6346e-33	Other Gene FDR<0.05
2.83659e-34	0.142487	0.29	0.196	6.11993e-30	BDP1	6.78929e-33	Other Gene FDR<0.05
2.9433e-34	0.0698084	0.118	0.051	6.35017e-30	TOE1	7.03553e-33	Other Gene FDR<0.05
3.1806e-34	-0.0757014	0.75	0.696	6.86215e-30	RAB2A	7.59286e-33	Other Gene FDR<0.05
3.33513e-34	-0.221725	0.701	0.715	7.19555e-30	RHOF	7.95141e-33	Other Gene FDR<0.05
3.35167e-34	0.0776602	0.122	0.057	7.23123e-30	NFIC	7.98045e-33	Other Gene FDR<0.05
3.35846e-34	0.089001	0.738	0.62	7.24587e-30	SBDS	7.98624e-33	Other Gene FDR<0.05
3.71077e-34	0.0944837	0.759	0.642	8.00598e-30	LRP10	8.81259e-33	Other Gene FDR<0.05
3.97774e-34	0.123216	0.738	0.618	8.58198e-30	EPS8	9.4344e-33	Other Gene FDR<0.05
4.2322e-34	0.155189	0.666	0.544	9.13098e-30	MLLT4	1.0025e-32	Other Gene FDR<0.05
4.50497e-34	-0.20759	0.326	0.428	9.71948e-30	NEDD9	1.06573e-32	Other Gene FDR<0.05
5.02172e-34	0.158258	0.763	0.656	1.08344e-29	HMGA1	1.18645e-32	Other Gene FDR<0.05
5.03769e-34	-0.068103	0.73	0.686	1.08688e-29	UGP2	1.18869e-32	Other Gene FDR<0.05
5.40265e-34	0.141124	0.423	0.301	1.16562e-29	BRI3BP	1.27316e-32	Other Gene FDR<0.05
5.57801e-34	-0.216603	0.625	0.638	1.20346e-29	FOS	1.3128e-32	Other Gene FDR<0.05
7.07958e-34	-0.209748	0.346	0.411	1.52742e-29	MKNK2	1.66406e-32	Other Gene FDR<0.05
7.37506e-34	0.154118	0.405	0.291	1.59117e-29	C1orf116	1.7313e-32	Other Gene FDR<0.05
7.71766e-34	-0.175332	0.779	0.782	1.66508e-29	LAMTOR5	1.80941e-32	Other Gene FDR<0.05
8.15181e-34	0.147811	0.383	0.273	1.75875e-29	RNPEPL1	1.90875e-32	Other Gene FDR<0.05
9.61888e-34	-0.204351	0.242	0.313	2.07527e-29	C5orf15	2.24939e-32	Other Gene FDR<0.05
1.02289e-33	0.117933	0.397	0.277	2.20688e-29	RHOD	2.389e-32	Other Gene FDR<0.05
1.04039e-33	-0.226628	0.381	0.458	2.24464e-29	SEC24D	2.42678e-32	Other Gene FDR<0.05
1.07698e-33	0.143838	0.37	0.263	2.32359e-29	COA4	2.50895e-32	Other Gene FDR<0.05
1.14184e-33	0.123575	0.194	0.113	2.46353e-29	TRAP1	2.65667e-32	Other Gene FDR<0.05
1.23486e-33	-0.0634788	0.809	0.748	2.66422e-29	ATP5O	2.86945e-32	Other Gene FDR<0.05
1.24511e-33	0.123065	0.233	0.142	2.68632e-29	LETM1	2.8896e-32	Other Gene FDR<0.05
1.33358e-33	0.0867785	0.717	0.598	2.8772e-29	UQCRC1	3.09101e-32	Other Gene FDR<0.05
1.64642e-33	-0.161809	0.595	0.586	3.55215e-29	IFNGR1	3.8113e-32	ISG FDR < 0.05
1.66008e-33	0.0661216	0.577	0.455	3.58162e-29	TUBB2A	3.83807e-32	Other Gene FDR<0.05
1.93731e-33	-0.254854	0.255	0.291	4.17975e-29	CDC42SE1	4.47338e-32	Other Gene FDR<0.05
1.95884e-33	0.0986328	0.285	0.18	4.22619e-29	SMAGP	4.5174e-32	Other Gene FDR<0.05
2.06976e-33	0.0982812	0.214	0.123	4.4655e-29	SURF6	4.7672e-32	Other Gene FDR<0.05
2.30546e-33	0.101618	0.189	0.111	4.97402e-29	PURB	5.30342e-32	Other Gene FDR<0.05
2.31227e-33	-0.126268	0.803	0.772	4.98872e-29	FAM3B	5.31165e-32	Other Gene FDR<0.05
2.31483e-33	0.122695	0.276	0.182	4.99425e-29	ITPA	5.31165e-32	Other Gene FDR<0.05
2.49746e-33	-0.00957889	0.727	0.641	5.38827e-29	GNG12	5.72355e-32	Other Gene FDR<0.05
2.60046e-33	0.136274	0.43	0.312	5.61049e-29	AMD1	5.95217e-32	Other Gene FDR<0.05
2.80924e-33	0.124242	0.261	0.165	6.06093e-29	PABPC4	6.42201e-32	Other Gene FDR<0.05
2.85587e-33	0.17819	0.508	0.393	6.16154e-29	SNRPE	6.52049e-32	Other Gene FDR<0.05
3.00956e-33	-0.198076	0.665	0.642	6.49312e-29	HLA-E	6.86284e-32	ISG FDR < 0.05
3.0184e-33	0.154677	0.539	0.413	6.5122e-29	GNA11	6.87445e-32	Other Gene FDR<0.05
3.44955e-33	-0.124293	0.035	0.094	7.4424e-29	CTA-384D8.35	7.84665e-32	Other Gene FDR<0.05
3.74934e-33	0.0964207	0.704	0.583	8.08919e-29	GDI2	8.51801e-32	Other Gene FDR<0.05
3.82106e-33	0.138817	0.479	0.356	8.24393e-29	FAM120A	8.6702e-32	Other Gene FDR<0.05
3.83267e-33	0.116678	0.793	0.682	8.26898e-29	PTGES3	8.68581e-32	Other Gene FDR<0.05
3.8561e-33	0.122417	0.567	0.441	8.31954e-29	MRFAP1	8.72812e-32	Other Gene FDR<0.05
3.87021e-33	0.0788343	0.424	0.307	8.34999e-29	HBEGF	8.74926e-32	Other Gene FDR<0.05
4.42684e-33	0.1321	0.495	0.37	9.5509e-29	BCLAF1	9.99528e-32	Other Gene FDR<0.05
4.71879e-33	0.144585	0.678	0.559	1.01808e-28	C19orf43	1.06414e-31	Other Gene FDR<0.05
4.79246e-33	-0.219081	0.342	0.433	1.03397e-28	SDC4	1.07942e-31	Other Gene FDR<0.05
4.9365e-33	0.0948482	0.208	0.12	1.06505e-28	NIP7	1.1105e-31	Other Gene FDR<0.05
6.1341e-33	0.0499282	0.62	0.512	1.32343e-28	GOLGB1	1.37822e-31	Other Gene FDR<0.05
6.19154e-33	0.126885	0.227	0.139	1.33583e-28	GNPNAT1	1.38942e-31	Other Gene FDR<0.05
6.40356e-33	0.105353	0.487	0.364	1.38157e-28	AFG3L2	1.43524e-31	Other Gene FDR<0.05
6.90899e-33	-0.140738	0.93	0.923	1.49061e-28	CST3	1.54664e-31	Other Gene FDR<0.05
7.01381e-33	-0.214424	0.937	0.949	1.51323e-28	CALM2	1.56819e-31	Other Gene FDR<0.05
7.14858e-33	-0.17932	0.894	0.909	1.54231e-28	ELF3	1.59637e-31	Other Gene FDR<0.05
7.51239e-33	0.0473293	0.869	0.777	1.6208e-28	COX5A	1.67529e-31	Other Gene FDR<0.05
7.52026e-33	0.116565	0.205	0.128	1.6225e-28	RIF1	1.67529e-31	Other Gene FDR<0.05
7.78183e-33	-0.0919322	0.913	0.87	1.67893e-28	ATP5J	1.73146e-31	Other Gene FDR<0.05
7.79357e-33	0.123567	0.163	0.09	1.68146e-28	CD320	1.73197e-31	Other Gene FDR<0.05
8.01984e-33	-0.173528	0.67	0.667	1.73028e-28	NT5C3A	1.78009e-31	Other Gene FDR<0.05
8.435e-33	0.127033	0.429	0.309	1.81985e-28	ACLY	1.86998e-31	Other Gene FDR<0.05
8.6924e-33	0.136195	0.636	0.512	1.87539e-28	ASS1	1.92472e-31	Other Gene FDR<0.05
8.72725e-33	0.107127	0.553	0.427	1.88291e-28	DYNC1LI2	1.9301e-31	Other Gene FDR<0.05
9.07285e-33	0.156841	0.477	0.363	1.95747e-28	NUDC	2.00412e-31	Other Gene FDR<0.05
9.13238e-33	-0.137243	0.024	0.068	1.97031e-28	RP5-1180E21.5	2.01312e-31	Other Gene FDR<0.05
9.13556e-33	-0.11015	0.663	0.634	1.971e-28	SMDT1	2.01312e-31	Other Gene FDR<0.05
9.29027e-33	-0.187398	0.824	0.844	2.00438e-28	ARF4	2.04475e-31	Other Gene FDR<0.05
1.0073e-32	0.130748	0.254	0.169	2.17325e-28	MRPL4	2.21437e-31	Other Gene FDR<0.05
1.0191e-32	0.0396628	0.051	0.011	2.19872e-28	HPDL	2.23763e-31	Other Gene FDR<0.05
1.27351e-32	0.0178941	0.201	0.127	2.74761e-28	KCNN4	2.7929e-31	Other Gene FDR<0.05
1.29476e-32	-0.187447	0.596	0.608	2.79345e-28	ZFAND6	2.8361e-31	Other Gene FDR<0.05
1.66461e-32	0.0912172	0.175	0.101	3.59141e-28	LSG1	3.64189e-31	Other Gene FDR<0.05
1.67571e-32	0.0516249	0.087	0.031	3.61534e-28	ZNF121	3.66179e-31	Other Gene FDR<0.05
1.70039e-32	0.127782	0.325	0.222	3.66859e-28	PPP1R10	3.7113e-31	Other Gene FDR<0.05
1.79906e-32	0.115182	0.276	0.177	3.88148e-28	PITPNB	3.922e-31	Other Gene FDR<0.05
1.81771e-32	-0.285923	0.305	0.238	3.92171e-28	MT1X	3.95795e-31	Other Gene FDR<0.05
1.84784e-32	0.101598	0.785	0.674	3.98671e-28	MTTP	4.01877e-31	Other Gene FDR<0.05
1.86333e-32	-0.174267	0.52	0.542	4.02013e-28	APOBEC1	4.04767e-31	Other Gene FDR<0.05
1.99698e-32	0.118234	0.389	0.276	4.30848e-28	CYFIP1	4.33285e-31	Other Gene FDR<0.05
2.02914e-32	0.130581	0.406	0.29	4.37786e-28	TSTA3	4.39742e-31	Other Gene FDR<0.05
2.0928e-32	0.106209	0.255	0.158	4.51521e-28	WWC1	4.53003e-31	Other Gene FDR<0.05
2.31207e-32	0.127896	0.645	0.524	4.98829e-28	CDV3	4.99876e-31	Other Gene FDR<0.05
2.42131e-32	-0.134711	0.615	0.614	5.22399e-28	MRPS36	5.22878e-31	Other Gene FDR<0.05
2.43157e-32	0.0809783	0.525	0.406	5.2461e-28	RHOB	5.24475e-31	Other Gene FDR<0.05
2.59518e-32	-0.177066	0.749	0.742	5.5991e-28	PDIA6	5.59107e-31	Other Gene FDR<0.05
2.63884e-32	-0.0784528	0.793	0.747	5.69329e-28	NDUFV2	5.67845e-31	Other Gene FDR<0.05
3.05755e-32	0.162103	0.494	0.372	6.59667e-28	AKR1C1	6.57177e-31	Other Gene FDR<0.05
3.48059e-32	0.142572	0.514	0.395	7.50938e-28	EIF4A1	7.47227e-31	Other Gene FDR<0.05
3.71501e-32	0.139849	0.795	0.687	8.01513e-28	EEF1D	7.96619e-31	Other Gene FDR<0.05
3.75542e-32	0.036289	0.659	0.553	8.10233e-28	LASP1	8.04345e-31	Other Gene FDR<0.05
3.81738e-32	0.155359	0.506	0.394	8.236e-28	EIF3G	8.16662e-31	Other Gene FDR<0.05
4.35888e-32	0.0702403	0.112	0.05	9.40428e-28	CLIC6	9.31419e-31	Other Gene FDR<0.05
4.47631e-32	0.132178	0.301	0.213	9.65764e-28	SMARCC1	9.55398e-31	Other Gene FDR<0.05
4.70486e-32	0.0953968	0.178	0.105	1.01507e-27	SRGAP1	1.00301e-30	Other Gene FDR<0.05
4.86918e-32	0.118392	0.283	0.193	1.05052e-27	WDR82	1.03683e-30	Other Gene FDR<0.05
5.09624e-32	0.0843908	0.143	0.075	1.09951e-27	RBM28	1.08393e-30	Other Gene FDR<0.05
5.30564e-32	0.0596945	0.11	0.045	1.14469e-27	NBEAL2	1.12716e-30	Other Gene FDR<0.05
5.4504e-32	0.103688	0.515	0.396	1.17592e-27	CORO2A	1.15657e-30	Other Gene FDR<0.05
5.69182e-32	0.180254	0.223	0.141	1.22801e-27	CYP2C18	1.2064e-30	Other Gene FDR<0.05
5.70742e-32	0.103772	0.255	0.159	1.23138e-27	MLXIP	1.20831e-30	Other Gene FDR<0.05
5.85161e-32	0.135472	0.571	0.447	1.26248e-27	ANKRD11	1.23741e-30	Other Gene FDR<0.05
5.86718e-32	0.0488753	0.225	0.137	1.26584e-27	ABCC5	1.23927e-30	Other Gene FDR<0.05
6.30021e-32	0.0876542	0.124	0.059	1.35927e-27	CDK4	1.32921e-30	Other Gene FDR<0.05
6.31028e-32	0.10468	0.293	0.188	1.36144e-27	LSS	1.3298e-30	Other Gene FDR<0.05
6.53701e-32	0.0920309	0.217	0.126	1.41036e-27	C8orf33	1.376e-30	Other Gene FDR<0.05
6.57653e-32	0.0978109	0.574	0.451	1.41889e-27	VPS35	1.38273e-30	Other Gene FDR<0.05
6.61933e-32	0.0875101	0.157	0.08	1.42812e-27	BRIX1	1.39014e-30	Other Gene FDR<0.05
8.20711e-32	-0.0607313	0.889	0.821	1.77068e-27	SLC25A5	1.72162e-30	Other Gene FDR<0.05
8.98367e-32	-0.107364	0.819	0.796	1.93823e-27	SAP18	1.88236e-30	Other Gene FDR<0.05
9.07826e-32	0.117322	0.443	0.325	1.95863e-27	YWHAG	1.90001e-30	Other Gene FDR<0.05
9.60489e-32	-0.149051	0.774	0.755	2.07225e-27	ACADVL	2.00794e-30	Other Gene FDR<0.05
9.89876e-32	0.127745	0.322	0.219	2.13566e-27	CCAR1	2.06701e-30	Other Gene FDR<0.05
9.93972e-32	0.118159	0.845	0.748	2.1445e-27	RHOA	2.07321e-30	Other Gene FDR<0.05
1.01789e-31	0.111453	0.278	0.183	2.19609e-27	APEH	2.12067e-30	Other Gene FDR<0.05
1.09543e-31	-0.110761	0.784	0.765	2.3634e-27	TMEM45B	2.27964e-30	Other Gene FDR<0.05
1.24494e-31	-0.0921972	0.894	0.87	2.68597e-27	ARPC3	2.58785e-30	Other Gene FDR<0.05
1.25863e-31	0.0822905	0.194	0.109	2.71549e-27	BRD9	2.61061e-30	Other Gene FDR<0.05
1.25874e-31	0.129716	0.268	0.175	2.71574e-27	IL18	2.61061e-30	Other Gene FDR<0.05
1.27606e-31	0.107265	0.604	0.482	2.7531e-27	EPB41L2	2.64353e-30	Other Gene FDR<0.05
1.36029e-31	-0.192591	0.434	0.461	2.93483e-27	TM6SF2	2.81486e-30	Other Gene FDR<0.05
1.41058e-31	0.124169	0.312	0.211	3.04332e-27	IMPA2	2.91562e-30	Other Gene FDR<0.05
1.50485e-31	0.108909	0.305	0.203	3.2467e-27	TBC1D1	3.10696e-30	Other Gene FDR<0.05
1.67418e-31	-0.114552	0.939	0.915	3.61205e-27	COX6C	3.4527e-30	Other Gene FDR<0.05
1.72884e-31	0.083583	0.71	0.597	3.72998e-27	TOP1	3.56142e-30	Other Gene FDR<0.05
1.94532e-31	-0.181808	0.683	0.697	4.19703e-27	OSTC	4.00286e-30	Other Gene FDR<0.05
2.01544e-31	0.140516	0.672	0.552	4.34831e-27	MYH9	4.1425e-30	Other Gene FDR<0.05
2.03786e-31	0.117658	0.252	0.166	4.39669e-27	TCERG1	4.1839e-30	Other Gene FDR<0.05
2.26616e-31	0.0777965	0.139	0.075	4.88925e-27	CTDSPL	4.64741e-30	Other Gene FDR<0.05
2.51411e-31	0.0605122	0.58	0.463	5.42419e-27	MVD	5.15013e-30	Other Gene FDR<0.05
2.62676e-31	0.120727	0.416	0.301	5.66724e-27	CAPRIN1	5.3749e-30	Other Gene FDR<0.05
2.82662e-31	0.103435	0.334	0.226	6.09843e-27	NIPA2	5.77739e-30	Other Gene FDR<0.05
3.1196e-31	0.116398	0.461	0.342	6.73054e-27	RALGPS2	6.36913e-30	Other Gene FDR<0.05
3.1451e-31	0.129807	0.439	0.322	6.78555e-27	ROCK1	6.41404e-30	Other Gene FDR<0.05
3.15751e-31	0.126937	0.635	0.515	6.81233e-27	TECR	6.4322e-30	Other Gene FDR<0.05
3.41592e-31	0.127672	0.905	0.848	7.36985e-27	BTF3	6.95089e-30	Other Gene FDR<0.05
3.42283e-31	-0.238584	0.024	0.075	7.38476e-27	UBD	6.95722e-30	Other Gene FDR<0.05
3.47767e-31	-0.19258	0.411	0.458	7.50308e-27	TMBIM4	7.06087e-30	Other Gene FDR<0.05
3.64127e-31	-0.137616	0.625	0.611	7.85603e-27	NDUFB3	7.38484e-30	Other Gene FDR<0.05
4.09069e-31	0.166684	0.891	0.831	8.82567e-27	TPM1	8.28716e-30	Other Gene FDR<0.05
4.14515e-31	0.11588	0.253	0.168	8.94316e-27	MAVS	8.38821e-30	Other Gene FDR<0.05
4.27054e-31	-0.173396	0.931	0.924	9.2137e-27	PFN1	8.63243e-30	Other Gene FDR<0.05
4.81836e-31	0.125865	0.266	0.175	1.03956e-26	SSRP1	9.72905e-30	Other Gene FDR<0.05
4.84265e-31	0.0931009	0.196	0.119	1.0448e-26	ATP11A	9.76735e-30	Other Gene FDR<0.05
5.00741e-31	0.13405	0.788	0.681	1.08035e-26	TOMM7	1.00885e-29	Other Gene FDR<0.05
5.37354e-31	0.114282	0.272	0.175	1.15934e-26	TMEM70	1.08143e-29	Other Gene FDR<0.05
5.64811e-31	0.156732	0.393	0.28	1.21858e-26	GCNT1	1.13544e-29	Other Gene FDR<0.05
5.87946e-31	0.118938	0.726	0.611	1.26849e-26	AKR1A1	1.18066e-29	Other Gene FDR<0.05
6.06284e-31	0.0897109	0.14	0.067	1.30806e-26	KLF2	1.21615e-29	Other Gene FDR<0.05
6.07336e-31	0.113776	0.431	0.314	1.31033e-26	MYO1D	1.21693e-29	Other Gene FDR<0.05
6.56885e-31	0.429459	0.862	0.791	1.41723e-26	ALDOB	1.31477e-29	Other Gene FDR<0.05
7.56653e-31	3.4095e-05	0.465	0.375	1.63248e-26	HMGCR	1.51281e-29	Other Gene FDR<0.05
7.5998e-31	0.0396463	0.064	0.018	1.63966e-26	CDCA7	1.51781e-29	Other Gene FDR<0.05
7.93387e-31	0.152353	0.337	0.243	1.71173e-26	MRPL11	1.5828e-29	Other Gene FDR<0.05
8.74033e-31	0.114359	0.348	0.242	1.88573e-26	PTPN11	1.7418e-29	Other Gene FDR<0.05
9.10744e-31	-0.223087	0.501	0.582	1.96493e-26	IER3IP1	1.81298e-29	Other Gene FDR<0.05
1.02829e-30	0.119844	0.384	0.274	2.21853e-26	DHX15	2.04254e-29	Other Gene FDR<0.05
1.02829e-30	-0.042982	0.792	0.733	2.21853e-26	ARF1	2.04254e-29	Other Gene FDR<0.05
1.03476e-30	0.0705367	0.118	0.053	2.23249e-26	GRWD1	2.05316e-29	Other Gene FDR<0.05
1.09337e-30	-0.0418409	0.406	0.317	2.35895e-26	HSPA1A	2.16712e-29	Other Gene FDR<0.05
1.18843e-30	0.0992858	0.35	0.24	2.56404e-26	PFKFB2	2.35299e-29	Other Gene FDR<0.05
1.21577e-30	0.108068	0.718	0.602	2.62301e-26	EIF3H	2.40451e-29	Other Gene FDR<0.05
1.22961e-30	0.120536	0.44	0.323	2.65289e-26	PSMD2	2.42854e-29	Other Gene FDR<0.05
1.23056e-30	0.124474	0.328	0.229	2.65494e-26	SPEN	2.42854e-29	Other Gene FDR<0.05
1.30599e-30	-0.175436	0.093	0.157	2.81767e-26	HLA-F	2.57462e-29	Other Gene FDR<0.05
1.32791e-30	-0.19373	0.986	0.986	2.86497e-26	TSPAN8	2.61503e-29	Other Gene FDR<0.05
1.42183e-30	-0.212322	0.41	0.477	3.06761e-26	TMEM50B	2.79699e-29	Other Gene FDR<0.05
1.55429e-30	-0.196545	0.567	0.59	3.35338e-26	OS9	3.05427e-29	Other Gene FDR<0.05
1.58358e-30	0.0628736	0.114	0.053	3.41658e-26	UTP14A	3.1085e-29	Other Gene FDR<0.05
1.65754e-30	0.0799957	0.557	0.44	3.57614e-26	GLS	3.25019e-29	Other Gene FDR<0.05
1.78255e-30	0.116599	0.17	0.091	3.84584e-26	MCM7	3.49158e-29	Other Gene FDR<0.05
1.93692e-30	0.121758	0.313	0.211	4.17891e-26	PAFAH1B3	3.78992e-29	Other Gene FDR<0.05
2.03139e-30	0.0984525	0.222	0.135	4.38273e-26	TEAD1	3.97053e-29	Other Gene FDR<0.05
2.04849e-30	-0.198277	0.469	0.518	4.41963e-26	CDC42SE2	3.99969e-29	Other Gene FDR<0.05
2.24385e-30	0.0935983	0.286	0.184	4.84111e-26	HSPH1	4.37646e-29	Other Gene FDR<0.05
2.34189e-30	0.0701119	0.111	0.049	5.05263e-26	PNO1	4.56283e-29	Other Gene FDR<0.05
2.39765e-30	-0.20199	0.284	0.322	5.17293e-26	TMEM159	4.66651e-29	Other Gene FDR<0.05
2.43321e-30	0.10447	0.401	0.287	5.24965e-26	PUF60	4.7307e-29	Other Gene FDR<0.05
2.46773e-30	0.107845	0.356	0.247	5.32413e-26	DDB1	4.79273e-29	Other Gene FDR<0.05
2.6009e-30	0.112617	0.284	0.195	5.61144e-26	DICER1	5.04602e-29	Other Gene FDR<0.05
2.64924e-30	0.120167	0.256	0.163	5.71573e-26	SHMT2	5.13437e-29	Other Gene FDR<0.05
2.71566e-30	0.114186	0.434	0.317	5.85904e-26	IMMT	5.25754e-29	Other Gene FDR<0.05
2.91414e-30	-0.0214454	0.758	0.683	6.28726e-26	MPC2	5.63585e-29	Other Gene FDR<0.05
2.93024e-30	0.16819	0.323	0.224	6.32198e-26	CPS1	5.66101e-29	Other Gene FDR<0.05
2.96983e-30	0.0735112	0.148	0.078	6.40741e-26	DGKH	5.73146e-29	Other Gene FDR<0.05
3.01454e-30	0.15999	0.158	0.083	6.50386e-26	PTTG1	5.81162e-29	Other Gene FDR<0.05
3.16682e-30	-0.215866	0.374	0.416	6.83242e-26	TRA2A	6.0988e-29	Other Gene FDR<0.05
3.18653e-30	0.116621	0.853	0.767	6.87494e-26	SERPINB6	6.13031e-29	Other Gene FDR<0.05
3.32136e-30	0.097805	0.698	0.582	7.16583e-26	FIS1	6.383e-29	Other Gene FDR<0.05
3.79085e-30	0.0655387	0.16	0.082	8.17876e-26	SAMD1	7.27764e-29	Other Gene FDR<0.05
4.07314e-30	0.0657883	0.112	0.048	8.78779e-26	ATAD3B	7.81139e-29	Other Gene FDR<0.05
4.21331e-30	-0.187762	0.513	0.519	9.09021e-26	COX20	8.06838e-29	Other Gene FDR<0.05
4.21594e-30	0.120157	0.645	0.526	9.09589e-26	CXCL16	8.06838e-29	Other Gene FDR<0.05
4.39909e-30	-0.142599	0.693	0.694	9.49104e-26	TPD52	8.41011e-29	Other Gene FDR<0.05
4.60495e-30	-0.111456	0.588	0.563	9.93518e-26	TAOK3	8.79449e-29	Other Gene FDR<0.05
4.69452e-30	0.0867301	0.23	0.139	1.01284e-25	CHD7	8.95623e-29	Other Gene FDR<0.05
4.82931e-30	-0.213547	0.491	0.508	1.04192e-25	SAR1A	9.2038e-29	Other Gene FDR<0.05
5.45065e-30	0.0919243	0.575	0.456	1.17598e-25	DDX3X	1.03772e-28	Other Gene FDR<0.05
5.53648e-30	-0.214954	0.312	0.354	1.1945e-25	IFI35	1.05297e-28	ISG FDR < 0.05
5.55695e-30	0.105243	0.765	0.656	1.19891e-25	KDELR1	1.05576e-28	Other Gene FDR<0.05
5.77727e-30	0.0360676	0.626	0.522	1.24645e-25	SNX6	1.09649e-28	Other Gene FDR<0.05
5.85555e-30	-0.182852	0.438	0.465	1.26334e-25	SP100	1.11019e-28	Other Gene FDR<0.05
6.05606e-30	0.065917	0.106	0.045	1.3066e-25	EPHB2	1.14702e-28	Other Gene FDR<0.05
6.11466e-30	-0.133292	0.802	0.788	1.31924e-25	COPE	1.15693e-28	Other Gene FDR<0.05
6.59859e-30	0.0342618	0.628	0.525	1.42365e-25	NCOR1	1.2472e-28	Other Gene FDR<0.05
6.7053e-30	0.113931	0.263	0.177	1.44667e-25	LRPPRC	1.26607e-28	Other Gene FDR<0.05
7.40807e-30	0.0785456	0.69	0.576	1.59829e-25	PFKL	1.39732e-28	Other Gene FDR<0.05
8.06567e-30	0.0675296	0.812	0.713	1.74017e-25	CLTA	1.51979e-28	Other Gene FDR<0.05
8.35576e-30	0.101564	0.571	0.452	1.80275e-25	ARPC5L	1.57284e-28	Other Gene FDR<0.05
9.61961e-30	0.0977865	0.576	0.457	2.07543e-25	CAPN1	1.80848e-28	Other Gene FDR<0.05
9.62736e-30	-0.252005	0.326	0.378	2.0771e-25	INSR	1.80848e-28	Other Gene FDR<0.05
9.81701e-30	-0.187957	0.346	0.422	2.11802e-25	CMC1	1.84222e-28	Other Gene FDR<0.05
1.01809e-29	0.0988133	0.155	0.093	2.19653e-25	IPO5	1.90856e-28	Other Gene FDR<0.05
1.12582e-29	-0.155795	0.808	0.811	2.42896e-25	DAD1	2.10836e-28	Other Gene FDR<0.05
1.17141e-29	-0.153878	0.768	0.766	2.52733e-25	DYNLRB1	2.1915e-28	Other Gene FDR<0.05
1.24985e-29	0.107102	0.31	0.209	2.69655e-25	MRPL3	2.33585e-28	Other Gene FDR<0.05
1.35259e-29	0.0810226	0.165	0.09	2.91821e-25	UTP18	2.52529e-28	Other Gene FDR<0.05
1.44577e-29	0.0944082	0.47	0.353	3.11924e-25	SMARCA5	2.69651e-28	Other Gene FDR<0.05
1.50156e-29	0.104297	0.336	0.23	3.23961e-25	MET	2.79772e-28	ISG FDR < 0.05
1.50316e-29	0.125161	0.34	0.237	3.24308e-25	BANF1	2.79787e-28	Other Gene FDR<0.05
1.56619e-29	0.0890214	0.175	0.101	3.37906e-25	KIF1BP	2.91222e-28	Other Gene FDR<0.05
1.56963e-29	0.114202	0.392	0.28	3.38648e-25	CSRP1	2.91567e-28	Other Gene FDR<0.05
1.5804e-29	-0.277632	0.084	0.143	3.40971e-25	RSAD2	2.9327e-28	Other Gene FDR<0.05
1.84449e-29	-0.2065	0.389	0.429	3.97948e-25	UPF2	3.41929e-28	Other Gene FDR<0.05
1.88255e-29	-0.188519	0.083	0.153	4.0616e-25	RASGEF1B	3.48633e-28	Other Gene FDR<0.05
2.02077e-29	0.135431	0.46	0.344	4.35982e-25	LAPTM4B	3.73853e-28	Other Gene FDR<0.05
2.30001e-29	0.10982	0.275	0.178	4.96228e-25	SLC9A2	4.25085e-28	Other Gene FDR<0.05
2.40849e-29	-0.148414	0.961	0.961	5.19631e-25	UBC	4.44685e-28	Other Gene FDR<0.05
2.46954e-29	0.109626	0.257	0.168	5.32803e-25	CDR2	4.55499e-28	Other Gene FDR<0.05
2.5076e-29	0.119972	0.46	0.344	5.41015e-25	C6orf132	4.62054e-28	Other Gene FDR<0.05
2.5135e-29	-0.130257	0.862	0.84	5.42287e-25	SMIM22	4.62675e-28	Other Gene FDR<0.05
2.51762e-29	0.0899005	0.17	0.097	5.43176e-25	MTAP	4.62969e-28	Other Gene FDR<0.05
2.55007e-29	0.143948	0.758	0.659	5.50177e-25	TAGLN2	4.68467e-28	Other Gene FDR<0.05
2.5641e-29	0.127651	0.823	0.724	5.53205e-25	FABP2	4.70573e-28	Other Gene FDR<0.05
2.66987e-29	0.094802	0.414	0.301	5.76024e-25	VAT1	4.89494e-28	Other Gene FDR<0.05
2.69057e-29	-0.00254193	0.765	0.682	5.80491e-25	CDH1	4.92797e-28	Other Gene FDR<0.05
2.71901e-29	0.102715	0.211	0.135	5.86626e-25	PTCD3	4.97508e-28	Other Gene FDR<0.05
2.73003e-29	0.111856	0.262	0.166	5.89004e-25	SLC12A7	4.99026e-28	Other Gene FDR<0.05
2.81322e-29	0.0731254	0.622	0.507	6.06952e-25	PTBP3	5.13721e-28	Other Gene FDR<0.05
2.85713e-29	0.122473	0.665	0.549	6.16426e-25	QPRT	5.2122e-28	Other Gene FDR<0.05
3.01452e-29	-0.0214541	0.629	0.551	6.50382e-25	HEBP1	5.49385e-28	Other Gene FDR<0.05
3.04538e-29	-0.0390476	0.595	0.522	6.5704e-25	CLINT1	5.54458e-28	Other Gene FDR<0.05
3.183e-29	0.0751231	0.145	0.08	6.86732e-25	GCN1	5.7894e-28	Other Gene FDR<0.05
3.47054e-29	0.0889874	0.126	0.066	7.48769e-25	C20orf27	6.30613e-28	Other Gene FDR<0.05
3.66143e-29	-0.210078	0.769	0.784	7.89954e-25	SLC6A8	6.64641e-28	Other Gene FDR<0.05
3.76398e-29	0.0810307	0.857	0.764	8.12079e-25	PSMA7	6.8258e-28	Other Gene FDR<0.05
3.8174e-29	0.0277238	0.78	0.688	8.23605e-25	ALDH2	6.91584e-28	Other Gene FDR<0.05
3.85355e-29	0.11496	0.321	0.221	8.31404e-25	ARHGAP26	6.97444e-28	Other Gene FDR<0.05
3.90407e-29	-0.141482	0.091	0.167	8.42302e-25	CMB9-22P13.1	7.05889e-28	Other Gene FDR<0.05
4.38427e-29	0.0696976	0.129	0.065	9.45906e-25	PAK1IP1	7.91933e-28	Other Gene FDR<0.05
4.5115e-29	0.0688081	0.705	0.599	9.73355e-25	UQCRC2	8.14112e-28	Other Gene FDR<0.05
4.78755e-29	0.0121499	0.616	0.501	1.03291e-24	GSTA1	8.63077e-28	Other Gene FDR<0.05
4.91892e-29	0.0675368	0.203	0.117	1.06126e-24	PUSL1	8.85889e-28	Other Gene FDR<0.05
5.10882e-29	0.0906827	0.36	0.252	1.10223e-24	EHD4	9.19186e-28	Other Gene FDR<0.05
5.22857e-29	-0.15123	0.675	0.664	1.12806e-24	CHP1	9.39809e-28	Other Gene FDR<0.05
5.29863e-29	0.116915	0.299	0.207	1.14318e-24	LYRM2	9.51471e-28	Other Gene FDR<0.05
5.31191e-29	0.0694819	0.61	0.495	1.14604e-24	SEC13	9.52921e-28	Other Gene FDR<0.05
6.16687e-29	0.121394	0.342	0.237	1.3305e-24	ECHDC1	1.10521e-27	Other Gene FDR<0.05
6.20195e-29	0.111372	0.664	0.549	1.33807e-24	FAM213A	1.11042e-27	Other Gene FDR<0.05
6.66467e-29	0.0901372	0.563	0.447	1.4379e-24	GTF3C6	1.1921e-27	Other Gene FDR<0.05
6.75983e-29	0.0847822	0.269	0.174	1.45843e-24	KPNA3	1.20794e-27	Other Gene FDR<0.05
6.94712e-29	0.121969	0.331	0.232	1.49884e-24	SESTD1	1.2402e-27	Other Gene FDR<0.05
7.1222e-29	0.0867835	0.174	0.102	1.53662e-24	UMPS	1.27022e-27	Other Gene FDR<0.05
7.2049e-29	-0.214079	0.315	0.348	1.55446e-24	ID1	1.28372e-27	Other Gene FDR<0.05
7.30338e-29	-0.175577	0.777	0.754	1.5757e-24	JUN	1.3e-27	Other Gene FDR<0.05
7.54016e-29	0.112895	0.305	0.21	1.62679e-24	HUWE1	1.34085e-27	Other Gene FDR<0.05
7.81669e-29	0.0905807	0.644	0.528	1.68645e-24	ARHGAP5	1.38736e-27	Other Gene FDR<0.05
7.81684e-29	0.129787	0.307	0.213	1.68648e-24	TAF15	1.38736e-27	Other Gene FDR<0.05
8.78655e-29	0.0674883	0.524	0.41	1.8957e-24	MGLL	1.55686e-27	Other Gene FDR<0.05
8.79064e-29	0.12326	0.356	0.253	1.89658e-24	B4GALT5	1.55686e-27	Other Gene FDR<0.05
8.79738e-29	-0.103574	0.766	0.726	1.89803e-24	PHPT1	1.55686e-27	Other Gene FDR<0.05
8.88406e-29	-0.0925514	0.465	0.435	1.91674e-24	RNF19A	1.57069e-27	Other Gene FDR<0.05
9.48295e-29	0.138726	0.272	0.187	2.04595e-24	DCTPP1	1.67496e-27	Other Gene FDR<0.05
9.58079e-29	0.0847489	0.181	0.106	2.06706e-24	UTP6	1.69061e-27	Other Gene FDR<0.05
9.66342e-29	-0.253365	0.163	0.193	2.08488e-24	LY6E	1.70355e-27	Other Gene FDR<0.05
9.72872e-29	-0.199984	0.241	0.301	2.09897e-24	STRN3	1.71341e-27	Other Gene FDR<0.05
9.97842e-29	-0.223866	0.51	0.566	2.15284e-24	CRB3	1.7557e-27	Other Gene FDR<0.05
1.02262e-28	0.0588319	0.571	0.457	2.2063e-24	RAB13	1.79757e-27	Other Gene FDR<0.05
1.04513e-28	-0.0657771	0.783	0.739	2.25487e-24	RNF7	1.83538e-27	Other Gene FDR<0.05
1.19086e-28	0.109997	0.336	0.231	2.56929e-24	GPCPD1	2.08931e-27	Other Gene FDR<0.05
1.19893e-28	-0.00154569	0.633	0.544	2.5867e-24	SPPL2A	2.10146e-27	Other Gene FDR<0.05
1.20096e-28	0.0924086	0.183	0.112	2.59107e-24	SF3A3	2.103e-27	Other Gene FDR<0.05
1.24223e-28	0.187356	0.287	0.19	2.68011e-24	PPIF	2.17319e-27	Other Gene FDR<0.05
1.27222e-28	-0.0880729	0.616	0.575	2.74482e-24	SLC25A24	2.22354e-27	Other Gene FDR<0.05
1.28797e-28	0.030037	0.609	0.508	2.7788e-24	PFKP	2.24892e-27	Other Gene FDR<0.05
1.32506e-28	-0.0516966	0.642	0.572	2.85882e-24	RALA	2.31149e-27	Other Gene FDR<0.05
1.33739e-28	0.0814726	0.125	0.059	2.88542e-24	DMKN	2.33077e-27	Other Gene FDR<0.05
1.55741e-28	-0.193847	0.493	0.559	3.36012e-24	STARD4	2.71165e-27	Other Gene FDR<0.05
1.60082e-28	0.114694	0.348	0.247	3.45377e-24	NAE1	2.78457e-27	Other Gene FDR<0.05
1.61824e-28	-0.19435	0.756	0.79	3.49134e-24	MAP1LC3B	2.8122e-27	Other Gene FDR<0.05
1.75708e-28	-0.0162958	0.631	0.549	3.7909e-24	PLEKHB2	3.0506e-27	Other Gene FDR<0.05
1.78518e-28	-0.158746	0.222	0.319	3.85152e-24	MIR210HG	3.09645e-27	Other Gene FDR<0.05
1.90451e-28	-0.163241	0.726	0.742	4.10899e-24	ATP6V1G1	3.30032e-27	Other Gene FDR<0.05
1.94927e-28	0.0441661	0.059	0.018	4.20556e-24	BYSL	3.37469e-27	Other Gene FDR<0.05
2.00443e-28	0.12021	0.423	0.316	4.32455e-24	CLPP	3.4669e-27	Other Gene FDR<0.05
2.00754e-28	0.0975938	0.554	0.437	4.33127e-24	NT5C	3.46901e-27	Other Gene FDR<0.05
2.06955e-28	0.112605	0.336	0.235	4.46505e-24	SMAD5	3.57279e-27	Other Gene FDR<0.05
2.08653e-28	-0.156961	0.946	0.957	4.50169e-24	GPX4	3.59872e-27	Other Gene FDR<0.05
2.25717e-28	0.0451954	0.077	0.027	4.86984e-24	EPHB4	3.88937e-27	Other Gene FDR<0.05
2.26675e-28	0.126575	0.285	0.198	4.89052e-24	PTGES2	3.90222e-27	Other Gene FDR<0.05
2.27078e-28	0.107234	0.352	0.249	4.8992e-24	TNPO1	3.90548e-27	Other Gene FDR<0.05
2.29095e-28	0.0584493	0.045	0.01	4.94272e-24	SST	3.93648e-27	Other Gene FDR<0.05
2.32371e-28	0.0875086	0.811	0.711	5.0134e-24	ARPC1B	3.98903e-27	Other Gene FDR<0.05
2.34294e-28	0.0856138	0.19	0.114	5.05489e-24	SDAD1	4.01829e-27	Other Gene FDR<0.05
2.34901e-28	0.142441	0.491	0.376	5.06798e-24	CMBL	4.02493e-27	Other Gene FDR<0.05
2.59881e-28	-0.14554	0.486	0.51	5.60693e-24	EGLN1	4.44879e-27	Other Gene FDR<0.05
2.75957e-28	0.0873867	0.597	0.481	5.95378e-24	ERBB3	4.71959e-27	Other Gene FDR<0.05
2.92001e-28	0.0896668	0.569	0.452	6.29992e-24	DCTN2	4.98933e-27	Other Gene FDR<0.05
3.05924e-28	-0.0748952	0.604	0.556	6.60032e-24	PLEKHA1	5.22236e-27	Other Gene FDR<0.05
3.15908e-28	0.108537	0.256	0.171	6.81571e-24	ACSL1	5.38777e-27	Other Gene FDR<0.05
3.1813e-28	-0.151151	0.193	0.288	6.86365e-24	TMCC1	5.42062e-27	Other Gene FDR<0.05
3.2816e-28	0.00340158	0.468	0.367	7.08006e-24	IER3	5.58634e-27	Other Gene FDR<0.05
3.31052e-28	0.117	0.178	0.106	7.14244e-24	DTYMK	5.63034e-27	Other Gene FDR<0.05
3.50409e-28	-0.177237	0.508	0.528	7.56007e-24	HKDC1	5.95402e-27	Other Gene FDR<0.05
3.56287e-28	-0.140902	0.1	0.161	7.68689e-24	MRPL53	6.0483e-27	Other Gene FDR<0.05
3.96234e-28	0.0894358	0.723	0.615	8.54874e-24	NDUFB7	6.72021e-27	Other Gene FDR<0.05
4.04393e-28	-0.15043	0.562	0.527	8.72477e-24	ORMDL2	6.85225e-27	Other Gene FDR<0.05
4.43942e-28	0.112452	0.844	0.753	9.57804e-24	ACTN4	7.51544e-27	Other Gene FDR<0.05
5.08188e-28	0.117052	0.305	0.212	1.09642e-23	AKAP1	8.59513e-27	Other Gene FDR<0.05
5.1095e-28	0.0683185	0.111	0.05	1.10238e-23	PRC1	8.63389e-27	Other Gene FDR<0.05
5.26398e-28	0.116214	0.279	0.186	1.1357e-23	GGT6	8.88673e-27	Other Gene FDR<0.05
5.43516e-28	0.210232	0.19	0.11	1.17264e-23	CLCA1	9.16727e-27	Other Gene FDR<0.05
5.6311e-28	0.0496606	0.081	0.031	1.21491e-23	UTP4	9.48903e-27	Other Gene FDR<0.05
5.68583e-28	0.112863	0.76	0.655	1.22672e-23	NDUFB10	9.57246e-27	Other Gene FDR<0.05
5.7112e-28	0.104715	0.278	0.192	1.23219e-23	ZNF800	9.60634e-27	Other Gene FDR<0.05
5.81842e-28	-0.161536	0.619	0.631	1.25532e-23	LINC00493	9.77772e-27	Other Gene FDR<0.05
5.97444e-28	0.0872891	0.207	0.13	1.28899e-23	UBE2G2	1.00307e-26	Other Gene FDR<0.05
6.14122e-28	-0.187052	0.545	0.55	1.32497e-23	GSKIP	1.03013e-26	Other Gene FDR<0.05
6.42355e-28	0.0976481	0.24	0.154	1.38588e-23	AGO2	1.0765e-26	Other Gene FDR<0.05
6.79144e-28	0.131498	0.451	0.345	1.46525e-23	METAP2	1.13712e-26	Other Gene FDR<0.05
6.91857e-28	0.0717423	0.618	0.505	1.49268e-23	C20orf24	1.15735e-26	Other Gene FDR<0.05
7.07363e-28	-0.177674	0.35	0.328	1.52614e-23	HSPA1B	1.18221e-26	Other Gene FDR<0.05
7.52323e-28	-0.387414	0.22	0.242	1.62314e-23	MMP1	1.2562e-26	Other Gene FDR<0.05
7.54025e-28	0.182788	0.692	0.594	1.62681e-23	SET	1.2579e-26	Other Gene FDR<0.05
8.84844e-28	0.0643766	0.096	0.041	1.90905e-23	UCP2	1.47479e-26	Other Gene FDR<0.05
8.86557e-28	-0.266933	0.136	0.199	1.91275e-23	RARRES3	1.47631e-26	Other Gene FDR<0.05
8.88992e-28	0.101476	0.43	0.32	1.918e-23	NIPBL	1.47809e-26	Other Gene FDR<0.05
8.8924e-28	-0.071693	0.581	0.535	1.91854e-23	HTATIP2	1.47809e-26	Other Gene FDR<0.05
9.31759e-28	-0.0215451	0.901	0.84	2.01027e-23	ATP5L	1.54736e-26	Other Gene FDR<0.05
9.70141e-28	0.159213	0.377	0.272	2.09308e-23	LAMA3	1.60964e-26	Other Gene FDR<0.05
1.02066e-27	0.0928681	0.685	0.574	2.20207e-23	MRPL41	1.69193e-26	Other Gene FDR<0.05
1.0434e-27	-0.237672	0.552	0.59	2.25115e-23	PPP1R15A	1.72807e-26	Other Gene FDR<0.05
1.06309e-27	0.110135	0.309	0.212	2.29361e-23	PIK3R1	1.75908e-26	Other Gene FDR<0.05
1.12792e-27	-0.102294	0.016	0.055	2.4335e-23	COCH	1.86469e-26	Other Gene FDR<0.05
1.13281e-27	-0.160551	0.205	0.269	2.44403e-23	SIAH1	1.87107e-26	Other Gene FDR<0.05
1.1902e-27	0.0707232	0.552	0.44	2.56786e-23	VDAC3	1.9641e-26	Other Gene FDR<0.05
1.21168e-27	0.0596366	0.098	0.045	2.61419e-23	DDX10	1.99774e-26	Other Gene FDR<0.05
1.25988e-27	0.119	0.369	0.266	2.7182e-23	CDC42BPB	2.07536e-26	Other Gene FDR<0.05
1.37904e-27	0.0538851	0.056	0.015	2.97528e-23	FAM111B	2.26867e-26	Other Gene FDR<0.05
1.38059e-27	0.0912377	0.205	0.126	2.97863e-23	RNASEH1	2.26867e-26	Other Gene FDR<0.05
1.38095e-27	0.118815	0.422	0.317	2.9794e-23	U2SURP	2.26867e-26	Other Gene FDR<0.05
1.41007e-27	-0.0543758	0.67	0.577	3.04222e-23	CD59	2.31443e-26	Other Gene FDR<0.05
1.4242e-27	0.170886	0.406	0.31	3.07272e-23	RANBP1	2.33554e-26	Other Gene FDR<0.05
1.48683e-27	0.122085	0.531	0.418	3.20783e-23	CENPV	2.43606e-26	Other Gene FDR<0.05
1.53822e-27	0.122886	0.704	0.594	3.31871e-23	AMN	2.51801e-26	Other Gene FDR<0.05
1.55311e-27	0.124021	0.342	0.243	3.35083e-23	SMC1A	2.54012e-26	Other Gene FDR<0.05
1.56235e-27	-0.225565	0.591	0.644	3.37077e-23	ATF3	2.55295e-26	Other Gene FDR<0.05
1.7303e-27	0.120808	0.753	0.648	3.73311e-23	SLC9A3R1	2.82487e-26	Other Gene FDR<0.05
1.77783e-27	0.107782	0.245	0.159	3.83567e-23	RCN1	2.89989e-26	Other Gene FDR<0.05
1.80717e-27	0.0848941	0.179	0.105	3.89897e-23	TGS1	2.94311e-26	Other Gene FDR<0.05
1.80754e-27	0.0944038	0.223	0.139	3.89976e-23	DCUN1D5	2.94311e-26	Other Gene FDR<0.05
1.83171e-27	0.0250333	0.486	0.393	3.95191e-23	BCL2L15	2.97982e-26	Other Gene FDR<0.05
1.86829e-27	0.0780296	0.534	0.423	4.03084e-23	CCDC47	3.03664e-26	Other Gene FDR<0.05
1.98546e-27	0.121142	0.37	0.265	4.28363e-23	ACO1	3.22422e-26	Other Gene FDR<0.05
2.07525e-27	0.115351	0.307	0.218	4.47735e-23	KLF13	3.36705e-26	Other Gene FDR<0.05
2.1204e-27	0.068331	0.695	0.588	4.57476e-23	MVP	3.43725e-26	Other Gene FDR<0.05
2.16532e-27	0.110936	0.319	0.225	4.67168e-23	BEND7	3.50698e-26	Other Gene FDR<0.05
2.18556e-27	0.106026	0.288	0.2	4.71534e-23	URI1	3.53663e-26	Other Gene FDR<0.05
2.22098e-27	-0.18108	0.337	0.352	4.79177e-23	RBM6	3.59079e-26	Other Gene FDR<0.05
2.46058e-27	0.0746728	0.724	0.618	5.3087e-23	H2AFY	3.97465e-26	Other Gene FDR<0.05
2.53497e-27	0.0808239	0.185	0.109	5.4692e-23	NAA15	4.09121e-26	Other Gene FDR<0.05
2.78644e-27	-0.0917007	0.648	0.614	6.01174e-23	ANAPC16	4.4931e-26	Other Gene FDR<0.05
2.84931e-27	0.0379826	0.645	0.549	6.14739e-23	SPAG9	4.59045e-26	Other Gene FDR<0.05
2.88761e-27	0.137093	0.372	0.272	6.23002e-23	BPTF	4.64807e-26	Other Gene FDR<0.05
3.04729e-27	0.066974	0.722	0.617	6.57453e-23	GCNT3	4.90079e-26	Other Gene FDR<0.05
3.2903e-27	0.0805573	0.346	0.242	7.09883e-23	DDX27	5.28698e-26	Other Gene FDR<0.05
3.54785e-27	0.101412	0.225	0.146	7.65448e-23	DFFA	5.69582e-26	Other Gene FDR<0.05
3.61531e-27	0.0958362	0.467	0.355	7.80003e-23	ANKLE2	5.79905e-26	Other Gene FDR<0.05
4.1575e-27	-0.00683839	0.808	0.727	8.96981e-23	ATP5J2	6.6629e-26	Other Gene FDR<0.05
4.51474e-27	-0.177437	0.701	0.71	9.74055e-23	MORF4L2	7.2291e-26	Other Gene FDR<0.05
4.53106e-27	-0.266725	0.418	0.475	9.77576e-23	DUOX2	7.2489e-26	Other Gene FDR<0.05
4.53726e-27	0.0968034	0.284	0.192	9.78913e-23	DCTN5	7.25249e-26	Other Gene FDR<0.05
4.63858e-27	0.125738	0.39	0.292	1.00077e-22	YBX3	7.40799e-26	Other Gene FDR<0.05
4.65461e-27	0.00751842	0.72	0.636	1.00423e-22	HIGD2A	7.42712e-26	Other Gene FDR<0.05
4.73167e-27	0.0742315	0.637	0.526	1.02086e-22	MTCH1	7.54352e-26	Other Gene FDR<0.05
4.81476e-27	0.0781987	0.165	0.091	1.03878e-22	SAC3D1	7.66931e-26	Other Gene FDR<0.05
5.15101e-27	0.0507022	0.674	0.571	1.11133e-22	PAK2	8.19779e-26	Other Gene FDR<0.05
5.34189e-27	0.0593034	0.086	0.04	1.15251e-22	POP1	8.49421e-26	Other Gene FDR<0.05
5.4142e-27	0.113579	0.505	0.392	1.16811e-22	COPA	8.60173e-26	Other Gene FDR<0.05
5.66311e-27	0.12215	0.291	0.201	1.22182e-22	MXD4	8.98938e-26	Other Gene FDR<0.05
5.75506e-27	0.0888737	0.429	0.319	1.24165e-22	CTNNAL1	9.12745e-26	Other Gene FDR<0.05
5.81823e-27	0.0938801	0.201	0.132	1.25528e-22	EXOC3	9.21966e-26	Other Gene FDR<0.05
6.1629e-27	0.104772	0.265	0.175	1.32964e-22	BRMS1	9.75739e-26	Other Gene FDR<0.05
6.42031e-27	0.111332	0.374	0.276	1.38518e-22	HNRNPUL1	1.01562e-25	Other Gene FDR<0.05
6.84442e-27	-0.17291	0.462	0.5	1.47668e-22	ATG12	1.08177e-25	Other Gene FDR<0.05
6.86745e-27	0.0923215	0.237	0.151	1.48165e-22	MRPS2	1.08448e-25	Other Gene FDR<0.05
6.87996e-27	0.11545	0.191	0.121	1.48435e-22	POLD2	1.08552e-25	Other Gene FDR<0.05
7.18428e-27	0.13197	0.343	0.246	1.55001e-22	KIF1C	1.13256e-25	Other Gene FDR<0.05
7.3629e-27	-0.16234	0.504	0.514	1.58855e-22	ABCG2	1.15972e-25	Other Gene FDR<0.05
7.37553e-27	-0.135558	0.717	0.714	1.59127e-22	TMED10	1.16071e-25	Other Gene FDR<0.05
7.49558e-27	0.106935	0.433	0.323	1.61717e-22	LITAF	1.17859e-25	Other Gene FDR<0.05
7.51305e-27	0.0986754	0.201	0.124	1.62094e-22	DDX56	1.18033e-25	Other Gene FDR<0.05
8.20715e-27	0.0361888	0.499	0.392	1.77069e-22	SOX4	1.28827e-25	Other Gene FDR<0.05
8.43673e-27	0.116671	0.412	0.308	1.82023e-22	EI24	1.32317e-25	Other Gene FDR<0.05
9.48639e-27	0.0963796	0.5	0.388	2.04669e-22	LRRC59	1.48653e-25	Other Gene FDR<0.05
9.97684e-27	0.0979824	0.112	0.052	2.1525e-22	BIRC5	1.56204e-25	Other Gene FDR<0.05
1.00845e-26	0.104121	0.233	0.15	2.17574e-22	SLC35C1	1.57756e-25	Other Gene FDR<0.05
1.02304e-26	0.11754	0.296	0.209	2.20722e-22	ANAPC5	1.59902e-25	Other Gene FDR<0.05
1.15582e-26	0.0149222	0.563	0.469	2.49369e-22	FDX1	1.80501e-25	Other Gene FDR<0.05
1.16252e-26	0.0436668	0.726	0.625	2.50814e-22	HEBP2	1.81393e-25	Other Gene FDR<0.05
1.27673e-26	0.0189155	0.535	0.441	2.75455e-22	ATP8B1	1.99045e-25	Other Gene FDR<0.05
1.28286e-26	0.104624	0.433	0.325	2.76778e-22	KPNA4	1.9983e-25	Other Gene FDR<0.05
1.37826e-26	0.0736812	0.127	0.07	2.97359e-22	ELAC2	2.14507e-25	Other Gene FDR<0.05
1.43086e-26	-0.12405	0.805	0.795	3.08707e-22	CHMP2A	2.22505e-25	Other Gene FDR<0.05
1.43743e-26	-0.167911	0.83	0.832	3.10125e-22	YWHAE	2.23337e-25	Other Gene FDR<0.05
1.47515e-26	0.0791655	0.466	0.356	3.18263e-22	NDUFS1	2.29004e-25	Other Gene FDR<0.05
1.5404e-26	0.0690487	0.474	0.365	3.32342e-22	ST6GALNAC1	2.38932e-25	Other Gene FDR<0.05
1.59349e-26	0.102738	0.415	0.307	3.43795e-22	PCYT1A	2.46957e-25	Other Gene FDR<0.05
1.66083e-26	0.102979	0.43	0.322	3.58323e-22	UBA1	2.57175e-25	Other Gene FDR<0.05
1.74149e-26	0.110134	0.342	0.244	3.75728e-22	PSMD6	2.69439e-25	Other Gene FDR<0.05
1.7501e-26	0.117268	0.919	0.876	3.77585e-22	YWHAZ	2.70543e-25	Other Gene FDR<0.05
1.79351e-26	-0.0639737	0.689	0.635	3.86949e-22	SARAF	2.77019e-25	Other Gene FDR<0.05
1.8203e-26	-0.194978	0.337	0.394	3.92729e-22	SEMA4B	2.8092e-25	Other Gene FDR<0.05
1.86319e-26	-0.205332	0.344	0.437	4.01984e-22	TRIB3	2.87298e-25	Other Gene FDR<0.05
1.88487e-26	0.140588	0.322	0.23	4.06662e-22	NUDT8	2.90397e-25	Other Gene FDR<0.05
1.94643e-26	-0.202301	0.176	0.258	4.19943e-22	SLC30A10	2.9963e-25	Other Gene FDR<0.05
2.03249e-26	0.0775582	0.123	0.06	4.3851e-22	RANGAP1	3.12615e-25	Other Gene FDR<0.05
2.05393e-26	0.0847928	0.77	0.67	4.43136e-22	AURKAIP1	3.15648e-25	Other Gene FDR<0.05
2.05679e-26	0.104257	0.582	0.469	4.43753e-22	SMC3	3.15823e-25	Other Gene FDR<0.05
2.09711e-26	0.1085	0.461	0.352	4.52451e-22	PSMD13	3.21671e-25	Other Gene FDR<0.05
2.09839e-26	0.14539	0.601	0.497	4.52727e-22	MRPS21	3.21671e-25	Other Gene FDR<0.05
2.12106e-26	-0.121754	0.942	0.916	4.57618e-22	UQCRQ	3.24874e-25	Other Gene FDR<0.05
2.18408e-26	0.108828	0.528	0.416	4.71215e-22	THRAP3	3.34248e-25	Other Gene FDR<0.05
2.19102e-26	-0.079731	0.71	0.644	4.72712e-22	LPGAT1	3.34991e-25	Other Gene FDR<0.05
2.19259e-26	-0.183717	0.953	0.953	4.73051e-22	CD63	3.34991e-25	Other Gene FDR<0.05
2.25631e-26	0.080587	0.757	0.655	4.86798e-22	FLNB	3.44439e-25	Other Gene FDR<0.05
2.56798e-26	0.163529	0.534	0.431	5.54042e-22	TIMM13	3.91692e-25	Other Gene FDR<0.05
2.57484e-26	0.0872513	0.286	0.192	5.55523e-22	SCO1	3.92412e-25	Other Gene FDR<0.05
2.58852e-26	0.0915284	0.198	0.126	5.58473e-22	MAZ	3.94169e-25	Other Gene FDR<0.05
2.73562e-26	0.102446	0.19	0.132	5.90211e-22	ACBD6	4.16223e-25	Other Gene FDR<0.05
2.76929e-26	0.112176	0.451	0.344	5.97475e-22	CTBP2	4.20997e-25	Other Gene FDR<0.05
2.79296e-26	-0.204829	0.459	0.496	6.02582e-22	HNF4A	4.24244e-25	Other Gene FDR<0.05
2.82363e-26	0.0947252	0.285	0.195	6.09199e-22	EVI5	4.28547e-25	Other Gene FDR<0.05
3.11421e-26	-0.161442	0.269	0.353	6.7189e-22	IPMK	4.72197e-25	Other Gene FDR<0.05
3.11639e-26	-0.180469	0.445	0.473	6.7236e-22	TRIM31	4.72197e-25	Other Gene FDR<0.05
3.16765e-26	0.0730365	0.643	0.536	6.83421e-22	PSMB6	4.79569e-25	Other Gene FDR<0.05
3.59277e-26	0.134098	0.119	0.059	7.7514e-22	CCNB1	5.4348e-25	Other Gene FDR<0.05
3.75117e-26	0.0686583	0.088	0.041	8.09315e-22	BOP1	5.66974e-25	Other Gene FDR<0.05
3.8909e-26	0.0846836	0.597	0.486	8.39462e-22	PSMD7	5.8761e-25	Other Gene FDR<0.05
3.9409e-26	0.102987	0.89	0.812	8.50249e-22	UQCRH	5.9467e-25	Other Gene FDR<0.05
4.0502e-26	0.0556688	0.115	0.057	8.73831e-22	FAM171A1	6.10661e-25	Other Gene FDR<0.05
4.32741e-26	-0.164584	0.229	0.319	9.33639e-22	STK17B	6.51921e-25	Other Gene FDR<0.05
4.36913e-26	-0.181491	0.016	0.054	9.42639e-22	BST2	6.57665e-25	ISG FDR < 0.05
4.56512e-26	0.122429	0.83	0.748	9.84925e-22	TPM4	6.86603e-25	Other Gene FDR<0.05
4.5809e-26	-0.0585416	0.737	0.683	9.8833e-22	CD2AP	6.88412e-25	Other Gene FDR<0.05
4.79772e-26	0.030515	0.657	0.556	1.03511e-21	TAPBP	7.20404e-25	Other Gene FDR<0.05
5.08648e-26	0.112581	0.422	0.32	1.09741e-21	RNPS1	7.63139e-25	Other Gene FDR<0.05
5.13711e-26	0.105615	0.504	0.393	1.10833e-21	STK39	7.70105e-25	Other Gene FDR<0.05
5.24517e-26	0.096741	0.455	0.346	1.13165e-21	TLN1	7.85661e-25	Other Gene FDR<0.05
5.27751e-26	-0.113996	0.684	0.636	1.13862e-21	SSR3	7.89859e-25	Other Gene FDR<0.05
5.47204e-26	0.0669058	0.673	0.565	1.18059e-21	HNRNPF	8.18306e-25	Other Gene FDR<0.05
5.60303e-26	0.0103417	0.827	0.744	1.20885e-21	PRDX2	8.37213e-25	Other Gene FDR<0.05
5.66221e-26	0.0520473	0.069	0.024	1.22162e-21	CMSS1	8.45366e-25	Other Gene FDR<0.05
5.73178e-26	0.0640102	0.116	0.056	1.23663e-21	LINC00152	8.55056e-25	Other Gene FDR<0.05
5.84246e-26	0.0957495	0.247	0.161	1.26051e-21	DCAF13	8.70858e-25	Other Gene FDR<0.05
5.88431e-26	0.0546583	0.679	0.575	1.26954e-21	ST14	8.76384e-25	Other Gene FDR<0.05
6.84448e-26	-0.0818418	0.659	0.617	1.4767e-21	GSTK1	1.01856e-24	Other Gene FDR<0.05
6.93792e-26	0.0832048	0.157	0.096	1.49686e-21	CENPB	1.03163e-24	Other Gene FDR<0.05
7.01683e-26	0.0515856	0.115	0.057	1.51388e-21	LTV1	1.04252e-24	Other Gene FDR<0.05
7.03151e-26	0.0793054	0.306	0.209	1.51705e-21	PHF5A	1.04385e-24	Other Gene FDR<0.05
7.68116e-26	-0.0298013	0.749	0.685	1.65721e-21	TMEM141	1.13937e-24	Other Gene FDR<0.05
7.68902e-26	0.125228	0.532	0.423	1.65891e-21	SNHG8	1.13962e-24	Other Gene FDR<0.05
8.01923e-26	-0.111432	0.044	0.097	1.73015e-21	AGMO	1.1876e-24	Other Gene FDR<0.05
8.09547e-26	-0.144189	0.52	0.512	1.7466e-21	CISD1	1.19705e-24	Other Gene FDR<0.05
8.09615e-26	-0.0101665	0.83	0.761	1.74674e-21	CHCHD10	1.19705e-24	Other Gene FDR<0.05
8.17128e-26	0.105416	0.452	0.344	1.76295e-21	PSMD12	1.20719e-24	Other Gene FDR<0.05
8.21595e-26	0.0653167	0.124	0.063	1.77259e-21	ZNHIT6	1.21281e-24	Other Gene FDR<0.05
8.28759e-26	0.0938616	0.404	0.298	1.78805e-21	NUFIP2	1.2224e-24	Other Gene FDR<0.05
8.78759e-26	-0.0177117	0.645	0.571	1.89592e-21	PKN2	1.29511e-24	Other Gene FDR<0.05
9.47854e-26	-0.0847444	0.76	0.731	2.045e-21	SNX3	1.39582e-24	Other Gene FDR<0.05
9.62125e-26	0.0895426	0.613	0.505	2.07578e-21	GMDS	1.4157e-24	Other Gene FDR<0.05
1.00258e-25	0.140807	0.51	0.406	2.16308e-21	C19orf70	1.47405e-24	Other Gene FDR<0.05
1.04844e-25	0.0302147	0.725	0.633	2.26201e-21	G3BP2	1.54023e-24	Other Gene FDR<0.05
1.08806e-25	-0.12793	0.745	0.728	2.34748e-21	LSR	1.59715e-24	Other Gene FDR<0.05
1.09287e-25	0.076481	0.159	0.092	2.35787e-21	EFTUD2	1.60294e-24	Other Gene FDR<0.05
1.09931e-25	0.0614382	0.112	0.057	2.37176e-21	FTSJ2	1.61109e-24	Other Gene FDR<0.05
1.10264e-25	0.123722	0.406	0.304	2.37895e-21	KIF13B	1.61468e-24	Other Gene FDR<0.05
1.14493e-25	0.11103	0.246	0.162	2.47018e-21	ENDOD1	1.67527e-24	Other Gene FDR<0.05
1.14839e-25	0.0888991	0.734	0.632	2.47765e-21	NDUFB2	1.67899e-24	Other Gene FDR<0.05
1.17383e-25	0.0752897	0.425	0.318	2.53253e-21	SLC17A5	1.71481e-24	Other Gene FDR<0.05
1.19892e-25	-0.0666136	0.71	0.655	2.58666e-21	FKBP1A	1.75007e-24	Other Gene FDR<0.05
1.22931e-25	0.0648391	0.349	0.248	2.65224e-21	DAAM1	1.79302e-24	Other Gene FDR<0.05
1.29716e-25	-0.0509174	0.756	0.699	2.79862e-21	ATF4	1.89047e-24	Other Gene FDR<0.05
1.31502e-25	0.136778	0.553	0.447	2.83715e-21	SSBP1	1.91497e-24	Other Gene FDR<0.05
1.324e-25	0.0483977	0.619	0.514	2.85653e-21	ARGLU1	1.92652e-24	Other Gene FDR<0.05
1.35666e-25	-0.17224	0.288	0.348	2.92699e-21	BLNK	1.97248e-24	Other Gene FDR<0.05
1.45566e-25	0.100108	0.284	0.196	3.14058e-21	CSNK1G2	2.11474e-24	Other Gene FDR<0.05
1.56563e-25	0.0869308	0.245	0.159	3.37784e-21	GMPS	2.2727e-24	Other Gene FDR<0.05
1.57421e-25	0.0906195	0.169	0.098	3.39635e-21	RPP25	2.28335e-24	Other Gene FDR<0.05
1.67842e-25	0.0955032	0.263	0.175	3.62118e-21	RRP7A	2.43258e-24	Other Gene FDR<0.05
1.67981e-25	0.0830664	0.583	0.474	3.62419e-21	ASPH	2.43267e-24	Other Gene FDR<0.05
1.70463e-25	0.0757953	0.197	0.121	3.67773e-21	NOC2L	2.46666e-24	Other Gene FDR<0.05
1.74459e-25	0.109499	0.324	0.227	3.76395e-21	GNL3	2.5225e-24	Other Gene FDR<0.05
1.85649e-25	-0.134088	0.663	0.638	4.00539e-21	NDUFA3	2.68219e-24	Other Gene FDR<0.05
1.89687e-25	0.0791044	0.364	0.262	4.09249e-21	CELF1	2.73836e-24	Other Gene FDR<0.05
1.94368e-25	-0.19321	0.383	0.446	4.19348e-21	SEC24A	2.80373e-24	Other Gene FDR<0.05
2.00159e-25	0.0909951	0.28	0.188	4.31842e-21	SLC25A13	2.88499e-24	Other Gene FDR<0.05
2.04351e-25	0.0888155	0.222	0.139	4.40887e-21	CKAP4	2.9431e-24	Other Gene FDR<0.05
2.04533e-25	0.0874697	0.184	0.112	4.41279e-21	ATP10B	2.94341e-24	Other Gene FDR<0.05
2.0545e-25	0.0536322	0.61	0.506	4.43258e-21	ERBB2IP	2.95429e-24	Other Gene FDR<0.05
2.07913e-25	0.159363	0.16	0.088	4.48573e-21	MT1H	2.98737e-24	Other Gene FDR<0.05
2.08788e-25	0.121969	0.336	0.239	4.50461e-21	TESC	2.99759e-24	Other Gene FDR<0.05
2.22825e-25	0.0939242	0.484	0.375	4.80745e-21	PRKCSH	3.19661e-24	Other Gene FDR<0.05
2.23569e-25	0.0481816	0.067	0.023	4.82351e-21	ALDH1A3	3.20479e-24	Other Gene FDR<0.05
2.26876e-25	0.105707	0.289	0.202	4.89485e-21	SFT2D2	3.24964e-24	Other Gene FDR<0.05
2.30362e-25	-0.0548774	0.628	0.566	4.97006e-21	TMOD3	3.297e-24	Other Gene FDR<0.05
2.31693e-25	0.113637	0.854	0.77	4.99878e-21	YBX1	3.31346e-24	Other Gene FDR<0.05
2.32007e-25	-0.191292	0.609	0.653	5.00555e-21	NDFIP2	3.31536e-24	Other Gene FDR<0.05
2.4299e-25	-0.190116	0.361	0.377	5.24251e-21	CRELD2	3.46961e-24	Other Gene FDR<0.05
2.4331e-25	-0.107777	0.572	0.546	5.24941e-21	DNAJC15	3.47147e-24	Other Gene FDR<0.05
2.48407e-25	0.125756	0.486	0.381	5.35938e-21	TMED3	3.54144e-24	Other Gene FDR<0.05
2.54475e-25	-0.168716	0.849	0.864	5.4903e-21	SDCBP2	3.62513e-24	Other Gene FDR<0.05
2.58307e-25	0.00170756	0.913	0.847	5.57297e-21	COX7B	3.67686e-24	Other Gene FDR<0.05
2.60749e-25	0.121296	0.437	0.332	5.62566e-21	OGDH	3.70875e-24	Other Gene FDR<0.05
2.65613e-25	0.109473	0.358	0.258	5.7306e-21	MMAB	3.775e-24	Other Gene FDR<0.05
2.68914e-25	0.109076	0.243	0.164	5.80181e-21	ENAH	3.81895e-24	Other Gene FDR<0.05
2.70167e-25	0.102775	0.411	0.306	5.82884e-21	MYO1E	3.83377e-24	Other Gene FDR<0.05
2.7237e-25	0.0754218	0.209	0.128	5.87638e-21	HN1L	3.86205e-24	Other Gene FDR<0.05
2.78094e-25	-0.0332889	0.748	0.686	5.99987e-21	CAPZB	3.94016e-24	Other Gene FDR<0.05
2.8372e-25	0.0975245	0.301	0.216	6.12126e-21	DDX42	4.01678e-24	Other Gene FDR<0.05
3.12408e-25	0.0156059	0.772	0.689	6.7402e-21	PSMD8	4.41951e-24	Other Gene FDR<0.05
3.23675e-25	-0.0521879	0.775	0.728	6.9833e-21	GHITM	4.57538e-24	Other Gene FDR<0.05
3.43513e-25	0.110308	0.378	0.28	7.4113e-21	USP9X	4.85206e-24	Other Gene FDR<0.05
3.48417e-25	0.0577809	0.159	0.088	7.51711e-21	TMA16	4.91754e-24	Other Gene FDR<0.05
3.61218e-25	-0.174473	0.532	0.557	7.79328e-21	CAMTA1	5.09429e-24	Other Gene FDR<0.05
3.69249e-25	0.0534326	0.149	0.084	7.96654e-21	GJB3	5.20354e-24	Other Gene FDR<0.05
3.73713e-25	-0.0961304	0.467	0.429	8.06285e-21	PDCD4	5.26206e-24	Other Gene FDR<0.05
3.73975e-25	-0.119127	0.766	0.759	8.06851e-21	CMPK1	5.26206e-24	Other Gene FDR<0.05
3.94057e-25	0.0609641	0.616	0.514	8.50179e-21	ADI1	5.54037e-24	Other Gene FDR<0.05
4.21842e-25	0.108932	0.364	0.266	9.10125e-21	TMEM8A	5.92648e-24	Other Gene FDR<0.05
4.2887e-25	0.0746072	0.144	0.082	9.25288e-21	TWISTNB	6.0206e-24	Other Gene FDR<0.05
4.3094e-25	-0.174894	0.959	0.96	9.29752e-21	S100A14	6.04503e-24	Other Gene FDR<0.05
4.34421e-25	0.134153	0.495	0.387	9.37264e-21	CDX2	6.0892e-24	Other Gene FDR<0.05
4.47825e-25	0.106992	0.404	0.303	9.66182e-21	UBR4	6.27229e-24	Other Gene FDR<0.05
4.53601e-25	0.0364274	0.639	0.54	9.78643e-21	COPB1	6.34833e-24	Other Gene FDR<0.05
4.93518e-25	0.18561	0.868	0.809	1.06477e-20	HMGB1	6.90172e-24	Other Gene FDR<0.05
4.98587e-25	0.108624	0.253	0.175	1.0757e-20	EMC8	6.9673e-24	Other Gene FDR<0.05
5.38401e-25	0.083847	0.203	0.124	1.1616e-20	RPF1	7.51794e-24	Other Gene FDR<0.05
5.67922e-25	0.0867673	0.186	0.116	1.22529e-20	TP53I11	7.92412e-24	Other Gene FDR<0.05
5.7287e-25	-0.175526	0.614	0.624	1.23597e-20	NUDT4	7.98708e-24	Other Gene FDR<0.05
5.8325e-25	-0.0101759	0.678	0.605	1.25836e-20	SURF4	8.11992e-24	Other Gene FDR<0.05
5.83284e-25	-0.24324	0.442	0.502	1.25844e-20	SLC15A1	8.11992e-24	Other Gene FDR<0.05
6.06456e-25	0.112481	0.382	0.281	1.30843e-20	RABL6	8.43609e-24	Other Gene FDR<0.05
6.48285e-25	0.10974	0.501	0.394	1.39867e-20	EIF3M	9.01111e-24	Other Gene FDR<0.05
6.82162e-25	0.0382661	0.811	0.727	1.47176e-20	ATP5G2	9.47482e-24	Other Gene FDR<0.05
6.94181e-25	0.0656882	0.138	0.078	1.4977e-20	FTSJ3	9.63446e-24	Other Gene FDR<0.05
7.09744e-25	-0.20994	0.304	0.343	1.53127e-20	GOLIM4	9.843e-24	Other Gene FDR<0.05
7.44921e-25	-0.11558	0.821	0.796	1.60717e-20	DYNLT1	1.0323e-23	Other Gene FDR<0.05
7.45858e-25	0.108754	0.317	0.228	1.60919e-20	BAZ1B	1.03282e-23	Other Gene FDR<0.05
7.48026e-25	-0.0363233	0.57	0.509	1.61387e-20	CAMK2D	1.03504e-23	Other Gene FDR<0.05
7.74425e-25	0.109011	0.325	0.233	1.67082e-20	DUSP3	1.07076e-23	Other Gene FDR<0.05
7.86451e-25	0.0706814	0.149	0.085	1.69677e-20	MFHAS1	1.08657e-23	Other Gene FDR<0.05
8.11504e-25	-0.216698	0.289	0.357	1.75082e-20	UGT2A3	1.12034e-23	Other Gene FDR<0.05
8.36687e-25	0.11324	0.352	0.255	1.80515e-20	METRNL	1.15424e-23	Other Gene FDR<0.05
8.78604e-25	-0.0148707	0.673	0.604	1.89559e-20	USH1C	1.21115e-23	Other Gene FDR<0.05
8.87811e-25	0.0929016	0.215	0.136	1.91545e-20	HMGB3	1.22203e-23	Other Gene FDR<0.05
8.87829e-25	0.043713	0.072	0.028	1.91549e-20	PUS1	1.22203e-23	Other Gene FDR<0.05
8.90422e-25	-0.108116	0.793	0.763	1.92109e-20	SHFM1	1.22468e-23	Other Gene FDR<0.05
8.9636e-25	0.0978623	0.41	0.307	1.9339e-20	APPL1	1.23192e-23	Other Gene FDR<0.05
9.40719e-25	0.0884774	0.259	0.171	2.0296e-20	TNFAIP1	1.29192e-23	Other Gene FDR<0.05
9.50085e-25	0.100724	0.304	0.216	2.04981e-20	IPO7	1.30381e-23	Other Gene FDR<0.05
9.639e-25	0.0527034	0.083	0.033	2.07962e-20	PBK	1.32178e-23	Other Gene FDR<0.05
9.67095e-25	-0.0613603	0.795	0.74	2.08651e-20	CANX	1.32517e-23	Other Gene FDR<0.05
9.92732e-25	0.0652473	0.198	0.12	2.14182e-20	PSME4	1.35928e-23	Other Gene FDR<0.05
1.07395e-24	0.0555522	0.104	0.05	2.31704e-20	COA7	1.46939e-23	Other Gene FDR<0.05
1.12794e-24	0.0968881	0.34	0.242	2.43352e-20	ADGRF1	1.5421e-23	Other Gene FDR<0.05
1.16676e-24	-0.192882	0.48	0.569	2.51728e-20	ABHD3	1.59399e-23	Other Gene FDR<0.05
1.17172e-24	0.0416217	0.114	0.056	2.52798e-20	ARID5B	1.59957e-23	Other Gene FDR<0.05
1.19429e-24	-0.0959945	0.555	0.525	2.57669e-20	DNM2	1.62918e-23	Other Gene FDR<0.05
1.23942e-24	0.111128	0.498	0.391	2.67404e-20	SLTM	1.68947e-23	Other Gene FDR<0.05
1.25919e-24	0.127949	0.863	0.794	2.71671e-20	RRBP1	1.71516e-23	Other Gene FDR<0.05
1.32573e-24	-0.206014	0.409	0.42	2.86025e-20	CD47	1.80444e-23	Other Gene FDR<0.05
1.3481e-24	0.103951	0.15	0.085	2.90853e-20	TYMS	1.83354e-23	Other Gene FDR<0.05
1.38096e-24	-0.116391	0.562	0.551	2.97941e-20	SMAP1	1.87683e-23	Other Gene FDR<0.05
1.42664e-24	0.0350038	0.068	0.025	3.07797e-20	ZMYND19	1.93748e-23	Other Gene FDR<0.05
1.44268e-24	0.123917	0.443	0.346	3.11259e-20	SSB	1.95782e-23	Other Gene FDR<0.05
1.48149e-24	-0.0997079	0.854	0.825	3.19632e-20	POMP	2.009e-23	Other Gene FDR<0.05
1.48649e-24	0.0798106	0.188	0.116	3.2071e-20	AKAP8	2.01429e-23	Other Gene FDR<0.05
1.5319e-24	0.0807371	0.218	0.136	3.30507e-20	FADS1	2.07428e-23	Other Gene FDR<0.05
1.58211e-24	-0.195501	0.234	0.294	3.4134e-20	MPZL3	2.14069e-23	Other Gene FDR<0.05
1.58401e-24	-0.0788322	0.633	0.58	3.4175e-20	MGST2	2.14168e-23	Other Gene FDR<0.05
1.61832e-24	-0.148692	0.833	0.795	3.49152e-20	CLTB	2.18646e-23	Other Gene FDR<0.05
1.65389e-24	-0.0526484	0.313	0.253	3.56826e-20	HES4	2.23287e-23	Other Gene FDR<0.05
1.66847e-24	0.0641662	0.081	0.033	3.59973e-20	MYBL2	2.2509e-23	Other Gene FDR<0.05
1.76664e-24	0.00437185	0.752	0.669	3.81153e-20	H2AFJ	2.38159e-23	Other Gene FDR<0.05
1.77176e-24	0.060932	0.559	0.455	3.82256e-20	ARPC4	2.38673e-23	Other Gene FDR<0.05
1.91996e-24	0.0759857	0.582	0.474	4.14232e-20	PLPP2	2.58448e-23	Other Gene FDR<0.05
1.96845e-24	-0.0266187	0.648	0.581	4.24693e-20	GCC2	2.6478e-23	Other Gene FDR<0.05
1.98989e-24	-0.15863	0.086	0.141	4.29319e-20	IFITM1	2.67468e-23	ISG FDR < 0.05
2.00243e-24	0.107131	0.418	0.315	4.32023e-20	PSMC5	2.68956e-23	Other Gene FDR<0.05
2.0167e-24	-0.0538035	0.706	0.653	4.35102e-20	NDUFB9	2.70674e-23	Other Gene FDR<0.05
2.07509e-24	0.0876179	0.338	0.241	4.47701e-20	LGALSL	2.78308e-23	Other Gene FDR<0.05
2.13471e-24	0.080834	0.446	0.341	4.60564e-20	STX3	2.86095e-23	Other Gene FDR<0.05
2.19686e-24	0.131593	0.136	0.071	4.73973e-20	MKI67	2.94209e-23	Other Gene FDR<0.05
2.21599e-24	0.127773	0.855	0.771	4.781e-20	TM4SF4	2.96513e-23	Other Gene FDR<0.05
2.2173e-24	-0.0143913	0.211	0.15	4.78382e-20	CBX6	2.96513e-23	Other Gene FDR<0.05
2.32268e-24	-0.0796349	0.739	0.695	5.01118e-20	CSNK1A1	3.10379e-23	Other Gene FDR<0.05
2.42976e-24	-0.0452835	0.811	0.755	5.24221e-20	SUB1	3.24452e-23	Other Gene FDR<0.05
2.47183e-24	0.0831736	0.179	0.114	5.33297e-20	PLAGL2	3.29591e-23	Other Gene FDR<0.05
2.47184e-24	-0.148696	0.522	0.512	5.333e-20	DNAJB11	3.29591e-23	Other Gene FDR<0.05
2.50858e-24	0.0944531	0.614	0.507	5.41226e-20	COA3	3.34246e-23	Other Gene FDR<0.05
2.62795e-24	0.141793	0.553	0.45	5.66981e-20	SNU13	3.49897e-23	Other Gene FDR<0.05
2.67014e-24	0.0869367	0.746	0.647	5.76083e-20	CSDE1	3.55257e-23	Other Gene FDR<0.05
2.69581e-24	0.0830562	0.199	0.127	5.8162e-20	MAP4K4	3.58411e-23	Other Gene FDR<0.05
2.69831e-24	-0.152002	0.717	0.713	5.82161e-20	UBE2B	3.58484e-23	Other Gene FDR<0.05
2.70817e-24	0.0101807	0.713	0.629	5.84289e-20	NDUFB8	3.59534e-23	Other Gene FDR<0.05
2.72967e-24	0.0285547	0.617	0.523	5.88926e-20	PDXK	3.62126e-23	Other Gene FDR<0.05
2.73772e-24	-0.205831	0.257	0.305	5.90664e-20	DOCK5	3.62931e-23	Other Gene FDR<0.05
2.74065e-24	0.0877413	0.694	0.591	5.91295e-20	SH3YL1	3.63057e-23	Other Gene FDR<0.05
2.76161e-24	-0.107342	0.55	0.526	5.95818e-20	LRRFIP2	3.6557e-23	Other Gene FDR<0.05
3.01337e-24	-0.246668	0.854	0.861	6.50134e-20	HSP90B1	3.98608e-23	Other Gene FDR<0.05
3.07581e-24	0.083368	0.152	0.086	6.63605e-20	SPNS2	4.06574e-23	Other Gene FDR<0.05
3.07845e-24	0.0781188	0.528	0.422	6.64175e-20	OLA1	4.0663e-23	Other Gene FDR<0.05
3.2727e-24	0.09029	0.463	0.357	7.06085e-20	TRIB1	4.31978e-23	Other Gene FDR<0.05
3.29544e-24	0.058427	0.131	0.069	7.1099e-20	C12orf45	4.34666e-23	Other Gene FDR<0.05
3.31449e-24	0.113889	0.42	0.32	7.15101e-20	RARS	4.36864e-23	Other Gene FDR<0.05
3.3173e-24	0.0814213	0.246	0.16	7.15707e-20	CAPN8	4.36921e-23	Other Gene FDR<0.05
3.42795e-24	-0.20137	0.54	0.605	7.39581e-20	TMEM30A	4.51171e-23	Other Gene FDR<0.05
3.43981e-24	0.0600959	0.097	0.044	7.42139e-20	CENPM	4.52407e-23	Other Gene FDR<0.05
3.46002e-24	0.0841226	0.267	0.181	7.46499e-20	CSNK2A2	4.54738e-23	Other Gene FDR<0.05
3.61168e-24	-0.123307	0.815	0.804	7.79219e-20	PDIA3	4.7433e-23	Other Gene FDR<0.05
3.66338e-24	-0.0897136	0.054	0.113	7.90375e-20	RASA4	4.80776e-23	Other Gene FDR<0.05
3.70318e-24	0.114306	0.259	0.185	7.9896e-20	NSDHL	4.85651e-23	Other Gene FDR<0.05
3.77385e-24	-0.182572	0.356	0.413	8.14208e-20	TBX3	4.94566e-23	Other Gene FDR<0.05
4.13549e-24	-0.107528	0.759	0.734	8.92231e-20	SSR2	5.41572e-23	Other Gene FDR<0.05
4.24045e-24	0.0648764	0.147	0.084	9.14878e-20	EP400	5.54921e-23	Other Gene FDR<0.05
4.27022e-24	-0.027268	0.616	0.548	9.213e-20	HADHB	5.58418e-23	Other Gene FDR<0.05
4.34487e-24	0.0776393	0.472	0.368	9.37406e-20	OSBPL1A	5.67775e-23	Other Gene FDR<0.05
4.35698e-24	-0.081732	0.66	0.626	9.40019e-20	TMEM106C	5.68953e-23	Other Gene FDR<0.05
4.39287e-24	0.052406	0.098	0.044	9.47762e-20	CDCA8	5.73231e-23	Other Gene FDR<0.05
4.45092e-24	-0.181172	0.496	0.542	9.60285e-20	MAPK6	5.80392e-23	Other Gene FDR<0.05
4.52339e-24	-0.107509	0.957	0.962	9.75922e-20	TPI1	5.89423e-23	Other Gene FDR<0.05
4.85579e-24	-0.0986374	0.818	0.795	1.04764e-19	UBE2D3	6.32288e-23	Other Gene FDR<0.05
4.90762e-24	0.0845142	0.216	0.143	1.05882e-19	MFSD6	6.38582e-23	Other Gene FDR<0.05
5.15462e-24	-0.106132	0.753	0.734	1.11211e-19	RAB1A	6.70247e-23	Other Gene FDR<0.05
5.20441e-24	0.135315	0.523	0.417	1.12285e-19	NDUFV1	6.76242e-23	Other Gene FDR<0.05
5.30915e-24	-0.0969345	0.722	0.698	1.14545e-19	SF3B6	6.89363e-23	Other Gene FDR<0.05
5.40812e-24	0.100722	0.532	0.426	1.1668e-19	PDAP1	7.01715e-23	Other Gene FDR<0.05
5.45827e-24	0.0754025	0.137	0.074	1.17762e-19	DNMT1	7.07722e-23	Other Gene FDR<0.05
5.75248e-24	0.143139	0.363	0.264	1.2411e-19	MYO1A	7.45343e-23	Other Gene FDR<0.05
6.04407e-24	0.0933257	0.268	0.184	1.30401e-19	HRAS	7.82035e-23	Other Gene FDR<0.05
6.0442e-24	0.0249874	0.611	0.519	1.30404e-19	LAMTOR1	7.82035e-23	Other Gene FDR<0.05
6.21612e-24	0.101974	0.392	0.292	1.34113e-19	ABCD3	8.03712e-23	Other Gene FDR<0.05
6.26393e-24	0.103576	0.345	0.252	1.35144e-19	G3BP1	8.09323e-23	Other Gene FDR<0.05
6.50736e-24	0.0315548	0.716	0.626	1.40396e-19	BRK1	8.40183e-23	Other Gene FDR<0.05
6.99892e-24	0.0847968	0.204	0.135	1.51002e-19	AACS	9.03013e-23	Other Gene FDR<0.05
7.13756e-24	0.00474791	0.562	0.48	1.53993e-19	TMF1	9.20254e-23	Other Gene FDR<0.05
7.39034e-24	-0.203133	0.474	0.512	1.59447e-19	SREK1IP1	9.52175e-23	Other Gene FDR<0.05
7.85049e-24	0.0924742	0.597	0.491	1.69374e-19	POF1B	1.01075e-22	Other Gene FDR<0.05
7.99171e-24	0.0581142	0.088	0.039	1.72421e-19	PPAN	1.02821e-22	Other Gene FDR<0.05
8.01417e-24	-0.180048	0.379	0.432	1.72906e-19	MRPL42	1.03038e-22	Other Gene FDR<0.05
8.19414e-24	0.039518	0.484	0.387	1.76789e-19	GALNT7	1.05278e-22	Other Gene FDR<0.05
8.22533e-24	-0.109708	0.697	0.677	1.77462e-19	TOR1AIP2	1.05604e-22	Other Gene FDR<0.05
9.55598e-24	-0.0929371	0.703	0.658	2.0617e-19	SLIRP	1.22603e-22	Other Gene FDR<0.05
9.90989e-24	-0.117509	0.574	0.559	2.13806e-19	SDHB	1.27054e-22	Other Gene FDR<0.05
1.0777e-23	-0.179444	0.286	0.362	2.32515e-19	CLK3	1.38076e-22	Other Gene FDR<0.05
1.10311e-23	0.0245527	0.476	0.385	2.37997e-19	TNFRSF21	1.41233e-22	Other Gene FDR<0.05
1.11389e-23	-0.189367	0.461	0.488	2.40322e-19	SLC51A	1.42513e-22	Other Gene FDR<0.05
1.11703e-23	0.0614103	0.126	0.065	2.40999e-19	ECT2	1.42814e-22	Other Gene FDR<0.05
1.14857e-23	-0.112619	0.508	0.496	2.47803e-19	MCFD2	1.46744e-22	Other Gene FDR<0.05
1.20483e-23	0.0991576	0.412	0.313	2.59943e-19	ZNF106	1.53826e-22	Other Gene FDR<0.05
1.2453e-23	0.0829381	0.199	0.125	2.68673e-19	PMPCA	1.58882e-22	Other Gene FDR<0.05
1.26467e-23	-0.0147972	0.778	0.713	2.72852e-19	ARPC1A	1.61241e-22	Other Gene FDR<0.05
1.26988e-23	0.0869515	0.595	0.489	2.73976e-19	EIF5B	1.61792e-22	Other Gene FDR<0.05
1.2973e-23	-0.166529	0.317	0.36	2.79892e-19	TLK1	1.65171e-22	Other Gene FDR<0.05
1.35824e-23	-0.153772	0.689	0.679	2.93041e-19	MARCKS	1.72811e-22	Other Gene FDR<0.05
1.41523e-23	0.0461652	0.454	0.357	3.05336e-19	FUCA2	1.79936e-22	Other Gene FDR<0.05
1.46181e-23	-0.197783	0.36	0.412	3.15385e-19	AQP11	1.8573e-22	Other Gene FDR<0.05
1.54639e-23	0.065693	0.419	0.318	3.33634e-19	KCNK6	1.9634e-22	Other Gene FDR<0.05
1.5952e-23	-0.0771219	0.906	0.886	3.44165e-19	UBL5	2.02398e-22	Other Gene FDR<0.05
1.6204e-23	0.03339	0.839	0.761	3.49601e-19	DDT	2.05452e-22	Other Gene FDR<0.05
1.65083e-23	0.038412	0.061	0.022	3.56168e-19	JPH1	2.09167e-22	Other Gene FDR<0.05
1.68418e-23	0.0557129	0.093	0.044	3.63362e-19	PRKX	2.13245e-22	Other Gene FDR<0.05
1.6886e-23	0.06747	0.21	0.131	3.64315e-19	RRM1	2.13656e-22	Other Gene FDR<0.05
1.73964e-23	0.0357641	0.039	0.009	3.75326e-19	BEX1	2.19962e-22	Other Gene FDR<0.05
1.77245e-23	0.0863819	0.661	0.558	3.82406e-19	SNRPG	2.23957e-22	Other Gene FDR<0.05
1.78973e-23	-0.158739	0.038	0.086	3.86135e-19	IFIT1	2.25985e-22	ISG FDR < 0.05
1.86922e-23	-0.0103512	0.843	0.781	4.03285e-19	PGAM1	2.35859e-22	Other Gene FDR<0.05
1.88698e-23	0.0632926	0.099	0.049	4.07116e-19	B4GALT2	2.37936e-22	Other Gene FDR<0.05
1.92219e-23	-0.111904	0.491	0.472	4.14712e-19	PPIC	2.42209e-22	Other Gene FDR<0.05
2.01464e-23	0.014668	0.604	0.518	4.34659e-19	NCOA4	2.53685e-22	Other Gene FDR<0.05
2.05797e-23	-0.0886911	0.67	0.639	4.44007e-19	MMP24-AS1	2.58963e-22	Other Gene FDR<0.05
2.07846e-23	-0.0917199	0.572	0.54	4.48427e-19	WSB1	2.61361e-22	Other Gene FDR<0.05
2.08518e-23	0.077132	0.372	0.274	4.49878e-19	SMIM12	2.62027e-22	Other Gene FDR<0.05
2.17954e-23	0.0899949	0.845	0.761	4.70235e-19	C14orf2	2.73696e-22	Other Gene FDR<0.05
2.19764e-23	0.0389599	0.071	0.027	4.74141e-19	PPRC1	2.75781e-22	Other Gene FDR<0.05
2.2324e-23	0.0605526	0.49	0.39	4.81641e-19	MUC3A	2.79951e-22	Other Gene FDR<0.05
2.25057e-23	0.0500226	0.612	0.511	4.8556e-19	ERGIC3	2.82037e-22	Other Gene FDR<0.05
2.25786e-23	0.102774	0.392	0.293	4.87132e-19	PDHA1	2.82756e-22	Other Gene FDR<0.05
2.28942e-23	0.0383	0.074	0.031	4.93942e-19	NOP2	2.86513e-22	Other Gene FDR<0.05
2.29202e-23	0.0510027	0.092	0.041	4.94504e-19	DBNDD1	2.86644e-22	Other Gene FDR<0.05
2.31935e-23	0.0797366	0.355	0.258	5.00399e-19	DDX52	2.89863e-22	Other Gene FDR<0.05
2.40872e-23	0.125062	0.53	0.426	5.19681e-19	MGST1	3.00827e-22	Other Gene FDR<0.05
2.4414e-23	0.0777483	0.284	0.195	5.26733e-19	STIP1	3.04702e-22	Other Gene FDR<0.05
2.64639e-23	0.101446	0.29	0.205	5.70959e-19	MRPL19	3.30061e-22	Other Gene FDR<0.05
2.67996e-23	0.0690278	0.705	0.605	5.782e-19	PPP1CA	3.3402e-22	Other Gene FDR<0.05
2.98101e-23	-0.146748	0.668	0.671	6.43152e-19	TSC22D1	3.71289e-22	Other Gene FDR<0.05
3.04328e-23	-0.0300797	0.752	0.693	6.56587e-19	SPCS1	3.78788e-22	Other Gene FDR<0.05
3.15936e-23	0.0934321	0.203	0.142	6.81631e-19	CHD8	3.92969e-22	Other Gene FDR<0.05
3.18433e-23	0.0805331	0.216	0.142	6.87019e-19	SRRT	3.95807e-22	Other Gene FDR<0.05
3.42603e-23	0.11342	0.41	0.31	7.39165e-19	PEX26	4.25561e-22	Other Gene FDR<0.05
3.53486e-23	0.0347882	0.673	0.577	7.62646e-19	ZC3H15	4.38782e-22	Other Gene FDR<0.05
3.75862e-23	0.0954648	0.547	0.442	8.10923e-19	RBM25	4.66242e-22	Other Gene FDR<0.05
4.02066e-23	-0.106585	0.704	0.673	8.67457e-19	REEP3	4.98409e-22	Other Gene FDR<0.05
4.05993e-23	0.0753284	0.196	0.125	8.7593e-19	UBE3C	5.02938e-22	Other Gene FDR<0.05
4.09093e-23	0.0675481	0.804	0.715	8.82617e-19	DSG2	5.06435e-22	Other Gene FDR<0.05
4.13397e-23	0.0513371	0.547	0.449	8.91905e-19	YME1L1	5.11419e-22	Other Gene FDR<0.05
4.21364e-23	0.0735519	0.456	0.353	9.09093e-19	MAPK1IP1L	5.20923e-22	Other Gene FDR<0.05
4.23642e-23	-0.15675	0.513	0.529	9.14008e-19	SELT	5.23387e-22	Other Gene FDR<0.05
4.2931e-23	-0.434129	0.163	0.201	9.26235e-19	LTB	5.30031e-22	Other Gene FDR<0.05
4.31699e-23	0.0352196	0.048	0.014	9.3139e-19	CD3EAP	5.32622e-22	Other Gene FDR<0.05
4.44348e-23	0.079155	0.144	0.092	9.5868e-19	PITRM1	5.4786e-22	Other Gene FDR<0.05
4.55437e-23	0.0927716	0.525	0.42	9.82606e-19	CDC37	5.61155e-22	Other Gene FDR<0.05
4.59667e-23	0.0853341	0.242	0.162	9.91732e-19	MAGED1	5.65987e-22	Other Gene FDR<0.05
4.62298e-23	0.0653611	0.138	0.08	9.97408e-19	EIF2AK4	5.68843e-22	Other Gene FDR<0.05
4.7048e-23	0.101831	0.514	0.41	1.01506e-18	KRTCAP3	5.78523e-22	Other Gene FDR<0.05
4.73505e-23	0.0746637	0.577	0.474	1.02159e-18	PSMA5	5.81852e-22	Other Gene FDR<0.05
4.79722e-23	-0.14278	0.054	0.097	1.035e-18	NOCT	5.89097e-22	Other Gene FDR<0.05
4.85295e-23	0.108024	0.318	0.228	1.04702e-18	TMPO	5.95542e-22	Other Gene FDR<0.05
4.89543e-23	0.0710931	0.372	0.274	1.05619e-18	ATP6V0A1	6.00353e-22	Other Gene FDR<0.05
4.91803e-23	0.0596033	0.663	0.562	1.06106e-18	LAD1	6.02721e-22	Other Gene FDR<0.05
5.05509e-23	0.021839	0.014	0	1.09064e-18	HAstVgp1	6.19106e-22	Other Gene FDR<0.05
5.19132e-23	0.0256297	0.59	0.493	1.12003e-18	KRAS	6.35365e-22	Other Gene FDR<0.05
5.51479e-23	0.0829092	0.401	0.301	1.18982e-18	FNBP4	6.74504e-22	Other Gene FDR<0.05
5.54921e-23	-0.208317	0.221	0.27	1.19724e-18	EPSTI1	6.78262e-22	Other Gene FDR<0.05
5.7594e-23	0.111599	0.301	0.218	1.24259e-18	SLC27A2	7.03483e-22	Other Gene FDR<0.05
6.0804e-23	-0.13899	0.59	0.576	1.31185e-18	SSR1	7.42197e-22	Other Gene FDR<0.05
6.09682e-23	0.0323977	0.538	0.45	1.31539e-18	SDHC	7.43706e-22	Other Gene FDR<0.05
6.51755e-23	0.0532912	0.34	0.255	1.40616e-18	CEACAM5	7.94499e-22	Other Gene FDR<0.05
6.76268e-23	0.0189114	0.534	0.444	1.45905e-18	NPEPPS	8.23834e-22	Other Gene FDR<0.05
6.83958e-23	0.0768838	0.239	0.157	1.47564e-18	NPLOC4	8.32648e-22	Other Gene FDR<0.05
6.84768e-23	0.0312786	0.594	0.497	1.47739e-18	OCLN	8.33081e-22	Other Gene FDR<0.05
7.58302e-23	0.0460362	0.077	0.035	1.63604e-18	MAK16	9.21931e-22	Other Gene FDR<0.05
7.81981e-23	-0.173709	0.302	0.344	1.68712e-18	SETD5	9.50088e-22	Other Gene FDR<0.05
8.04157e-23	-0.0702694	0.565	0.513	1.73497e-18	PAFAH1B1	9.76385e-22	Other Gene FDR<0.05
8.15866e-23	-0.0521714	0.664	0.608	1.76023e-18	YY1	9.89946e-22	Other Gene FDR<0.05
8.17977e-23	0.0647404	0.143	0.082	1.76479e-18	CSK	9.91851e-22	Other Gene FDR<0.05
8.18798e-23	0.0905886	0.261	0.179	1.76656e-18	PKP2	9.92191e-22	Other Gene FDR<0.05
8.3729e-23	-0.142306	0.415	0.421	1.80645e-18	KCTD9	1.01393e-21	Other Gene FDR<0.05
8.75107e-23	0.0586796	0.556	0.454	1.88804e-18	ADRM1	1.05902e-21	Other Gene FDR<0.05
8.8216e-23	0.0658171	0.124	0.069	1.90326e-18	CELF2	1.06685e-21	Other Gene FDR<0.05
9.25748e-23	0.0904334	0.248	0.172	1.9973e-18	ZNF644	1.11883e-21	Other Gene FDR<0.05
9.28634e-23	0.0789654	0.233	0.156	2.00353e-18	NIPAL1	1.12158e-21	Other Gene FDR<0.05
9.32245e-23	0.0954637	0.394	0.297	2.01132e-18	BRD7	1.1252e-21	Other Gene FDR<0.05
9.33608e-23	0.107755	0.452	0.352	2.01426e-18	SLK	1.1261e-21	Other Gene FDR<0.05
9.45788e-23	-0.135978	0.513	0.491	2.04054e-18	WBP5	1.14004e-21	Other Gene FDR<0.05
9.78462e-23	0.0703638	0.901	0.83	2.11103e-18	SQSTM1	1.17865e-21	Other Gene FDR<0.05
9.82281e-23	-0.12036	0.441	0.435	2.11927e-18	ARF5	1.18248e-21	Other Gene FDR<0.05
1.01006e-22	0.00946484	0.578	0.492	2.1792e-18	NFE2L2	1.21512e-21	Other Gene FDR<0.05
1.02396e-22	0.110953	0.261	0.187	2.20919e-18	BMP2K	1.23103e-21	Other Gene FDR<0.05
1.02878e-22	0.0982497	0.253	0.175	2.21959e-18	TFAM	1.23602e-21	Other Gene FDR<0.05
1.03809e-22	-0.179738	0.287	0.342	2.23969e-18	CCDC167	1.24639e-21	Other Gene FDR<0.05
1.04509e-22	0.0811121	0.245	0.165	2.25478e-18	BMS1	1.25397e-21	Other Gene FDR<0.05
1.08943e-22	0.0544064	0.661	0.567	2.35045e-18	NDUFAB1	1.30632e-21	Other Gene FDR<0.05
1.09397e-22	0.101682	0.296	0.214	2.36024e-18	GK5	1.31091e-21	Other Gene FDR<0.05
1.09602e-22	0.0464886	0.565	0.469	2.36467e-18	TMEM14C	1.31251e-21	Other Gene FDR<0.05
1.10544e-22	0.0945781	0.364	0.269	2.38498e-18	PLOD3	1.32292e-21	Other Gene FDR<0.05
1.10949e-22	-0.0861568	0.644	0.608	2.39372e-18	RAB5C	1.3269e-21	Other Gene FDR<0.05
1.1888e-22	0.0852426	0.105	0.05	2.56484e-18	CDC20	1.42083e-21	Other Gene FDR<0.05
1.31198e-22	0.108963	0.317	0.233	2.83061e-18	CASK	1.56703e-21	Other Gene FDR<0.05
1.33265e-22	-0.052967	0.535	0.487	2.87519e-18	C11orf31	1.59067e-21	Other Gene FDR<0.05
1.43958e-22	0.127976	0.507	0.404	3.10589e-18	GDA	1.71719e-21	Other Gene FDR<0.05
1.47985e-22	-0.200026	0.281	0.339	3.19278e-18	SERPINB9	1.76408e-21	Other Gene FDR<0.05
1.48243e-22	-0.189686	0.611	0.682	3.19835e-18	TINAGL1	1.76601e-21	Other Gene FDR<0.05
1.48704e-22	0.0944658	0.472	0.37	3.20829e-18	ABHD2	1.77035e-21	Other Gene FDR<0.05
1.49076e-22	0.0104985	0.699	0.616	3.21631e-18	PGRMC1	1.77362e-21	Other Gene FDR<0.05
1.51897e-22	0.113834	0.229	0.156	3.27718e-18	PAICS	1.80602e-21	Other Gene FDR<0.05
1.56386e-22	-0.146105	0.158	0.215	3.37404e-18	SERTAD3	1.85787e-21	Other Gene FDR<0.05
1.56461e-22	0.00319516	0.76	0.685	3.37565e-18	BRI3	1.85787e-21	Other Gene FDR<0.05
1.67821e-22	0.131577	0.476	0.38	3.62074e-18	STOML2	1.99148e-21	Other Gene FDR<0.05
1.68638e-22	0.0882134	0.394	0.296	3.63837e-18	ITGA2	1.99988e-21	Other Gene FDR<0.05
1.70965e-22	0.00390539	0.809	0.736	3.68856e-18	TM9SF3	2.02616e-21	Other Gene FDR<0.05
1.72261e-22	0.086081	0.28	0.193	3.71653e-18	CCNB1IP1	2.0402e-21	Other Gene FDR<0.05
1.73848e-22	-0.0289666	0.689	0.623	3.75077e-18	ABRACL	2.05767e-21	Other Gene FDR<0.05
1.75439e-22	0.112195	0.412	0.317	3.7851e-18	MRPS15	2.07516e-21	Other Gene FDR<0.05
1.83563e-22	0.084687	0.55	0.447	3.96037e-18	PSMB7	2.16986e-21	Other Gene FDR<0.05
1.85716e-22	0.0811486	0.497	0.395	4.00683e-18	C12orf57	2.19389e-21	Other Gene FDR<0.05
1.92315e-22	0.0847133	0.201	0.13	4.14919e-18	CDR2L	2.27038e-21	Other Gene FDR<0.05
1.93144e-22	-0.037021	0.606	0.546	4.16708e-18	MCUR1	2.2787e-21	Other Gene FDR<0.05
1.95736e-22	0.088572	0.236	0.157	4.22301e-18	EHF	2.3078e-21	Other Gene FDR<0.05
1.98411e-22	0.0703956	0.602	0.501	4.28072e-18	PPIG	2.33784e-21	Other Gene FDR<0.05
2.00849e-22	0.0997337	0.405	0.309	4.33331e-18	ZFR	2.36504e-21	Other Gene FDR<0.05
2.02684e-22	0.103151	0.994	0.987	4.37291e-18	ACTG1	2.38512e-21	Other Gene FDR<0.05
2.05937e-22	0.0980079	0.234	0.159	4.44309e-18	BIN1	2.42184e-21	Other Gene FDR<0.05
2.09508e-22	0.0755423	0.675	0.576	4.52013e-18	ERP29	2.46225e-21	Other Gene FDR<0.05
2.1047e-22	0.0616695	0.115	0.063	4.54089e-18	FBXO45	2.47198e-21	Other Gene FDR<0.05
2.21004e-22	0.0872519	0.491	0.389	4.76816e-18	ABCF1	2.59404e-21	Other Gene FDR<0.05
2.27618e-22	0.106033	0.416	0.321	4.91087e-18	IWS1	2.66997e-21	Other Gene FDR<0.05
2.29541e-22	0.0716532	0.82	0.736	4.95234e-18	LMO7	2.69079e-21	Other Gene FDR<0.05
2.34524e-22	0.0784993	0.577	0.474	5.05985e-18	EIF4E2	2.74745e-21	Other Gene FDR<0.05
2.36705e-22	0.0640421	0.163	0.1	5.10691e-18	CXCL5	2.77123e-21	Other Gene FDR<0.05
2.39221e-22	0.0420355	0.07	0.029	5.1612e-18	BOK	2.7989e-21	Other Gene FDR<0.05
2.43835e-22	0.092735	0.246	0.171	5.26075e-18	ESF1	2.85107e-21	Other Gene FDR<0.05
2.45531e-22	0.0849014	0.244	0.163	5.29734e-18	PSMG3	2.86907e-21	Other Gene FDR<0.05
2.55328e-22	0.0937415	0.359	0.267	5.5087e-18	CUL3	2.98164e-21	Other Gene FDR<0.05
2.5763e-22	0.0347899	0.061	0.021	5.55836e-18	BAG2	3.00661e-21	Other Gene FDR<0.05
2.58134e-22	0.0958315	0.29	0.204	5.56925e-18	SORD	3.00937e-21	Other Gene FDR<0.05
2.58214e-22	0.098457	0.24	0.162	5.57097e-18	ATP13A2	3.00937e-21	Other Gene FDR<0.05
2.58359e-22	0.116636	0.374	0.278	5.57409e-18	SLC6A20	3.00937e-21	Other Gene FDR<0.05
2.59764e-22	-0.0600125	0.512	0.463	5.60442e-18	PBDC1	3.02382e-21	Other Gene FDR<0.05
2.77237e-22	0.0630406	0.168	0.099	5.98139e-18	RBM12	3.22517e-21	Other Gene FDR<0.05
2.81938e-22	0.0868909	0.202	0.135	6.08282e-18	IGF2BP1	3.27778e-21	Other Gene FDR<0.05
2.82283e-22	0.013461	0.81	0.73	6.09026e-18	ARPC5	3.27971e-21	Other Gene FDR<0.05
2.85356e-22	-0.0980674	0.783	0.773	6.15656e-18	RAB11A	3.31331e-21	Other Gene FDR<0.05
2.89632e-22	0.0514243	0.095	0.05	6.24881e-18	MTCL1	3.36083e-21	Other Gene FDR<0.05
2.90575e-22	0.0719756	0.144	0.099	6.26917e-18	SMG6	3.36965e-21	Other Gene FDR<0.05
2.93663e-22	0.041816	0.057	0.02	6.33578e-18	GEMIN4	3.4033e-21	Other Gene FDR<0.05
2.99191e-22	0.0965708	0.198	0.123	6.45505e-18	CENPW	3.46517e-21	Other Gene FDR<0.05
3.01187e-22	0.0759779	0.179	0.109	6.49811e-18	RASEF	3.48609e-21	Other Gene FDR<0.05
3.04713e-22	0.0545295	0.072	0.03	6.57418e-18	ALDH1B1	3.52467e-21	Other Gene FDR<0.05
3.14147e-22	-0.029846	0.586	0.528	6.77773e-18	OCIAD1	3.63151e-21	Other Gene FDR<0.05
3.19754e-22	0.0748938	0.164	0.108	6.8987e-18	BTBD6	3.694e-21	Other Gene FDR<0.05
3.2434e-22	-0.0527336	0.923	0.93	6.99763e-18	MYL12A	3.74461e-21	Other Gene FDR<0.05
3.30239e-22	0.0620845	0.133	0.081	7.12492e-18	YLPM1	3.81033e-21	Other Gene FDR<0.05
3.32367e-22	0.0922568	0.243	0.166	7.17083e-18	TBRG4	3.83247e-21	Other Gene FDR<0.05
3.33717e-22	0.0820711	0.15	0.091	7.19994e-18	EBPL	3.84561e-21	Other Gene FDR<0.05
3.36315e-22	0.0852654	0.261	0.18	7.25601e-18	PITHD1	3.87312e-21	Other Gene FDR<0.05
3.38893e-22	0.080166	0.356	0.262	7.31161e-18	MARVELD2	3.90035e-21	Other Gene FDR<0.05
3.42619e-22	0.0731373	0.196	0.123	7.39201e-18	POLE3	3.94077e-21	Other Gene FDR<0.05
3.5818e-22	0.081449	0.178	0.109	7.72774e-18	PUM3	4.11717e-21	Other Gene FDR<0.05
3.58535e-22	-0.100982	0.749	0.734	7.73539e-18	MSMO1	4.11866e-21	Other Gene FDR<0.05
3.63289e-22	0.0956473	0.445	0.345	7.83797e-18	PSMD3	4.17066e-21	Other Gene FDR<0.05
3.74491e-22	-0.123806	0.541	0.537	8.07964e-18	SEC23A	4.29657e-21	Other Gene FDR<0.05
3.77006e-22	0.076777	0.674	0.575	8.1339e-18	JTB	4.32272e-21	Other Gene FDR<0.05
3.77384e-22	0.0231802	0.03	0.006	8.14206e-18	RP11-132A1.4	4.32435e-21	Other Gene FDR<0.05
3.78726e-22	0.103568	0.302	0.216	8.17101e-18	SYNE2	4.33701e-21	Other Gene FDR<0.05
3.80239e-22	0.079999	0.21	0.136	8.20365e-18	CARM1	4.35162e-21	Other Gene FDR<0.05
3.8076e-22	0.0578381	0.111	0.061	8.21489e-18	SRFBP1	4.35486e-21	Other Gene FDR<0.05
3.85118e-22	0.104121	0.378	0.283	8.30891e-18	SLC38A1	4.40196e-21	Other Gene FDR<0.05
3.86626e-22	0.0439315	0.697	0.609	8.34145e-18	ECHS1	4.41645e-21	Other Gene FDR<0.05
3.91101e-22	0.0728028	0.127	0.076	8.438e-18	NOL8	4.46478e-21	Other Gene FDR<0.05
4.29649e-22	0.0678954	0.371	0.275	9.26968e-18	LLPH	4.90179e-21	Other Gene FDR<0.05
4.38368e-22	0.0546223	0.096	0.051	9.45779e-18	EID2	4.99816e-21	Other Gene FDR<0.05
4.38853e-22	0.115729	0.42	0.324	9.46825e-18	KIAA2013	5.00058e-21	Other Gene FDR<0.05
4.76689e-22	0.077345	0.117	0.06	1.02846e-17	TPX2	5.42833e-21	Other Gene FDR<0.05
4.79441e-22	-0.076887	0.563	0.534	1.03439e-17	DECR1	5.45628e-21	Other Gene FDR<0.05
4.9491e-22	-0.156962	0.499	0.519	1.06777e-17	CHURC1	5.62883e-21	Other Gene FDR<0.05
5.24462e-22	0.00651412	0.75	0.674	1.13153e-17	AP2S1	5.96124e-21	Other Gene FDR<0.05
5.28586e-22	0.145318	0.123	0.064	1.14042e-17	CTGF	6.0044e-21	Other Gene FDR<0.05
5.45103e-22	0.0841144	0.293	0.207	1.17606e-17	TIMM10B	6.18818e-21	Other Gene FDR<0.05
5.4773e-22	-0.0155799	0.621	0.551	1.18173e-17	TWF1	6.21416e-21	Other Gene FDR<0.05
5.62726e-22	0.103545	0.263	0.186	1.21408e-17	CDK6	6.38034e-21	Other Gene FDR<0.05
5.71898e-22	0.0794578	0.197	0.123	1.23387e-17	C2orf82	6.48034e-21	Other Gene FDR<0.05
5.72429e-22	0.0615902	0.694	0.597	1.23502e-17	BCAP31	6.48235e-21	Other Gene FDR<0.05
5.87526e-22	0.00732667	0.505	0.426	1.26759e-17	LPIN2	6.6492e-21	Other Gene FDR<0.05
6.02483e-22	0.109006	0.356	0.269	1.29986e-17	TMEM147	6.81426e-21	Other Gene FDR<0.05
6.09272e-22	-0.0165194	0.56	0.497	1.3145e-17	ZNF292	6.8868e-21	Other Gene FDR<0.05
6.58941e-22	0.0876969	0.314	0.228	1.42166e-17	USP22	7.44364e-21	Other Gene FDR<0.05
6.66596e-22	-0.172836	0.74	0.762	1.43818e-17	SDCBP	7.52548e-21	Other Gene FDR<0.05
6.83453e-22	-0.136233	0.606	0.605	1.47455e-17	NDFIP1	7.71103e-21	Other Gene FDR<0.05
7.06608e-22	0.0662702	0.714	0.621	1.52451e-17	KLF5	7.96737e-21	Other Gene FDR<0.05
7.14575e-22	0.0794366	0.244	0.164	1.5417e-17	TRPM4	8.05225e-21	Other Gene FDR<0.05
7.175e-22	0.0242952	0.686	0.598	1.54801e-17	MTDH	8.08025e-21	Other Gene FDR<0.05
7.29291e-22	0.0726893	0.159	0.092	1.57344e-17	PYCR1	8.20799e-21	Other Gene FDR<0.05
7.90202e-22	0.0966343	0.349	0.257	1.70486e-17	ATRX	8.88807e-21	Other Gene FDR<0.05
7.9268e-22	0.101157	0.302	0.221	1.71021e-17	ARID1A	8.91048e-21	Other Gene FDR<0.05
8.32254e-22	-0.0192721	0.589	0.514	1.79559e-17	ACO2	9.34959e-21	Other Gene FDR<0.05
8.3581e-22	0.0473513	0.583	0.488	1.80326e-17	NARS	9.38379e-21	Other Gene FDR<0.05
8.59753e-22	0.0273212	0.634	0.546	1.85492e-17	RER1	9.6467e-21	Other Gene FDR<0.05
8.61566e-22	-0.127111	0.531	0.526	1.85883e-17	CCDC107	9.66113e-21	Other Gene FDR<0.05
8.85507e-22	0.118719	0.309	0.228	1.91048e-17	MRPS25	9.92353e-21	Other Gene FDR<0.05
9.14661e-22	-0.143692	0.227	0.211	1.97338e-17	KLF10	1.0244e-20	Other Gene FDR<0.05
9.57653e-22	0.0917727	0.188	0.125	2.06614e-17	RUVBL2	1.07189e-20	Other Gene FDR<0.05
9.74101e-22	0.0471522	0.778	0.691	2.10162e-17	ACTR3	1.08964e-20	Other Gene FDR<0.05
9.75519e-22	0.0411271	0.255	0.175	2.10468e-17	EPPK1	1.09056e-20	Other Gene FDR<0.05
9.87246e-22	0.110381	0.544	0.442	2.12998e-17	RND3	1.103e-20	Other Gene FDR<0.05
1.0468e-21	0.12585	0.684	0.591	2.25847e-17	SNRPD2	1.16882e-20	Other Gene FDR<0.05
1.05964e-21	0.0664304	0.181	0.11	2.28616e-17	TCEAL4	1.18243e-20	Other Gene FDR<0.05
1.15164e-21	0.0813184	0.503	0.402	2.48467e-17	BCL2L1	1.28432e-20	Other Gene FDR<0.05
1.15697e-21	0.0546497	0.417	0.323	2.49617e-17	EMP1	1.28948e-20	Other Gene FDR<0.05
1.19302e-21	0.0635353	0.134	0.075	2.57394e-17	POLR3K	1.32885e-20	Other Gene FDR<0.05
1.26267e-21	-0.135658	0.033	0.074	2.72422e-17	SNCG	1.40558e-20	Other Gene FDR<0.05
1.30023e-21	0.0564922	0.099	0.049	2.80524e-17	MCM4	1.4465e-20	Other Gene FDR<0.05
1.35392e-21	-0.0471459	0.77	0.719	2.92109e-17	SCAND1	1.50533e-20	Other Gene FDR<0.05
1.38069e-21	0.0700484	0.382	0.288	2.97884e-17	PLCD3	1.53416e-20	Other Gene FDR<0.05
1.3865e-21	0.0326683	0.791	0.71	2.99138e-17	PSMB1	1.53968e-20	Other Gene FDR<0.05
1.42344e-21	0.155768	0.629	0.532	3.07108e-17	CD55	1.57975e-20	Other Gene FDR<0.05
1.48724e-21	0.0907704	0.256	0.179	3.20871e-17	TUG1	1.64955e-20	Other Gene FDR<0.05
1.5362e-21	-0.129379	0.55	0.549	3.31436e-17	CALCOCO2	1.70283e-20	Other Gene FDR<0.05
1.54206e-21	0.0992454	0.597	0.496	3.32699e-17	MRPL51	1.70829e-20	Other Gene FDR<0.05
1.55157e-21	0.101062	0.304	0.222	3.34751e-17	MPRIP	1.71778e-20	Other Gene FDR<0.05
1.61806e-21	0.0659747	0.744	0.654	3.49097e-17	ARL6IP4	1.79032e-20	Other Gene FDR<0.05
1.63823e-21	-0.159881	0.146	0.124	3.53449e-17	CYP1A1	1.81154e-20	Other Gene FDR<0.05
1.66888e-21	-0.16473	0.29	0.345	3.6006e-17	DUSP6	1.84431e-20	Other Gene FDR<0.05
1.69526e-21	-0.0761224	0.905	0.874	3.65752e-17	GNG5	1.87234e-20	Other Gene FDR<0.05
1.76741e-21	0.0572231	0.094	0.046	3.8132e-17	NPM3	1.95086e-20	Other Gene FDR<0.05
1.77255e-21	0.0833864	0.163	0.1	3.82429e-17	FAM101A	1.95536e-20	Other Gene FDR<0.05
1.77398e-21	0.0248594	0.688	0.604	3.82736e-17	AP2M1	1.95575e-20	Other Gene FDR<0.05
1.79765e-21	0.0864619	0.313	0.228	3.87843e-17	SORT1	1.98065e-20	Other Gene FDR<0.05
1.86077e-21	-0.145758	0.619	0.608	4.01461e-17	TFPI	2.04897e-20	Other Gene FDR<0.05
1.93838e-21	0.0770743	0.206	0.138	4.18206e-17	UBAP2	2.13315e-20	Other Gene FDR<0.05
1.94023e-21	-0.139055	0.596	0.606	4.18604e-17	STX7	2.1339e-20	Other Gene FDR<0.05
1.98187e-21	-0.106623	0.622	0.594	4.27587e-17	JAK1	2.17839e-20	ISG FDR < 0.05
1.99793e-21	0.117398	0.314	0.236	4.31053e-17	GTF3A	2.19473e-20	Other Gene FDR<0.05
2.07344e-21	0.0682551	0.444	0.346	4.47346e-17	CPNE3	2.27632e-20	Other Gene FDR<0.05
2.09358e-21	-0.121711	0.664	0.648	4.51689e-17	HIGD1A	2.29578e-20	Other Gene FDR<0.05
2.09368e-21	0.128992	0.479	0.386	4.51711e-17	C8orf59	2.29578e-20	Other Gene FDR<0.05
2.0996e-21	0.0473355	0.09	0.041	4.52988e-17	LMNB1	2.3009e-20	Other Gene FDR<0.05
2.10477e-21	0.121832	0.48	0.38	4.54105e-17	CHP2	2.30519e-20	Other Gene FDR<0.05
2.1184e-21	0.0954964	0.288	0.205	4.57045e-17	CDC123	2.31873e-20	Other Gene FDR<0.05
2.15911e-21	-0.10538	0.936	0.938	4.65828e-17	TMBIM6	2.36188e-20	Other Gene FDR<0.05
2.17433e-21	0.0953994	0.458	0.359	4.69112e-17	RNH1	2.37711e-20	Other Gene FDR<0.05
2.37233e-21	0.0923891	0.486	0.387	5.11831e-17	PRDX4	2.59203e-20	Other Gene FDR<0.05
2.44008e-21	-0.229606	0.173	0.185	5.26447e-17	CXCL3	2.66447e-20	Other Gene FDR<0.05
2.45095e-21	0.0689575	0.242	0.162	5.28792e-17	TSN	2.67474e-20	Other Gene FDR<0.05
2.47423e-21	0.0867449	0.193	0.129	5.33815e-17	KIAA0100	2.69854e-20	Other Gene FDR<0.05
2.54144e-21	0.0159091	0.624	0.539	5.48315e-17	CRYL1	2.7702e-20	Other Gene FDR<0.05
2.56832e-21	0.0559573	0.088	0.043	5.54115e-17	MCM6	2.79784e-20	Other Gene FDR<0.05
2.62595e-21	-0.106543	0.056	0.108	5.6655e-17	PER1	2.85892e-20	Other Gene FDR<0.05
2.72537e-21	0.104013	0.419	0.325	5.87999e-17	CRK	2.9654e-20	Other Gene FDR<0.05
2.80693e-21	0.0720768	0.274	0.19	6.05595e-17	NT5C2	3.05233e-20	Other Gene FDR<0.05
2.84553e-21	0.0973764	0.539	0.44	6.13923e-17	REEP6	3.09247e-20	Other Gene FDR<0.05
2.8903e-21	0.0991985	0.303	0.219	6.23582e-17	PHACTR2	3.13926e-20	Other Gene FDR<0.05
2.94043e-21	0.101519	0.325	0.24	6.34399e-17	ILF3	3.19183e-20	Other Gene FDR<0.05
2.95053e-21	0.0452481	0.086	0.039	6.36576e-17	USP31	3.20089e-20	Other Gene FDR<0.05
3.04727e-21	0.00956746	0.547	0.466	6.57449e-17	COPB2	3.30389e-20	Other Gene FDR<0.05
3.05169e-21	0.0767182	0.153	0.091	6.58402e-17	COPRS	3.30672e-20	Other Gene FDR<0.05
3.09332e-21	0.0207821	0.493	0.412	6.67383e-17	KHK	3.34984e-20	Other Gene FDR<0.05
3.12039e-21	0.0938194	0.306	0.22	6.73225e-17	MYOF	3.37717e-20	Other Gene FDR<0.05
3.24822e-21	0.10211	0.408	0.313	7.00803e-17	TAF9	3.51344e-20	Other Gene FDR<0.05
3.33644e-21	-0.0293019	0.74	0.673	7.19836e-17	TMED4	3.60673e-20	Other Gene FDR<0.05
3.46748e-21	0.0658381	0.197	0.128	7.48109e-17	FAM98A	3.74619e-20	Other Gene FDR<0.05
3.5241e-21	0.0472809	0.558	0.462	7.60325e-17	DNAJA2	3.80512e-20	Other Gene FDR<0.05
3.69835e-21	-0.177407	0.43	0.488	7.97918e-17	DERL2	3.99091e-20	Other Gene FDR<0.05
3.70104e-21	-0.0911638	0.688	0.648	7.985e-17	STAP2	3.99147e-20	Other Gene FDR<0.05
3.73579e-21	0.043413	0.447	0.353	8.05997e-17	ACSL3	4.02657e-20	Other Gene FDR<0.05
3.90739e-21	0.0447347	0.094	0.046	8.4302e-17	PGAM5	4.20906e-20	Other Gene FDR<0.05
4.19309e-21	0.111688	0.14	0.081	9.0466e-17	ADH1C	4.51416e-20	Other Gene FDR<0.05
4.40886e-21	0.0586274	0.553	0.458	9.51211e-17	C14orf1	4.74366e-20	Other Gene FDR<0.05
4.46519e-21	-0.17677	0.264	0.312	9.63364e-17	BBC3	4.80145e-20	Other Gene FDR<0.05
4.47768e-21	0.0527139	0.088	0.043	9.66059e-17	PIK3R3	4.81206e-20	Other Gene FDR<0.05
4.49225e-21	0.0710898	0.135	0.084	9.69203e-17	COG2	4.82489e-20	Other Gene FDR<0.05
4.53054e-21	-0.0725737	0.746	0.698	9.77464e-17	NDUFB1	4.86317e-20	Other Gene FDR<0.05
4.55053e-21	0.114707	0.306	0.232	9.81778e-17	PHACTR4	4.88177e-20	Other Gene FDR<0.05
4.59321e-21	-0.0783228	0.544	0.511	9.90986e-17	MDH1	4.92468e-20	Other Gene FDR<0.05
4.61799e-21	-0.114627	0.556	0.55	9.96331e-17	SLC35A3	4.94835e-20	Other Gene FDR<0.05
4.63148e-21	0.0953812	0.377	0.285	9.99242e-17	GAK	4.95991e-20	Other Gene FDR<0.05
4.86806e-21	-0.0660267	0.763	0.718	1.05028e-16	MRPL14	5.21022e-20	Other Gene FDR<0.05
4.88119e-21	0.0757249	0.343	0.253	1.05312e-16	BTG3	5.22122e-20	Other Gene FDR<0.05
4.93768e-21	0.0762086	0.241	0.162	1.06531e-16	TSSC4	5.27857e-20	Other Gene FDR<0.05
4.94704e-21	0.11388	0.494	0.395	1.06732e-16	LINC00657	5.28549e-20	Other Gene FDR<0.05
5.04853e-21	0.0919812	0.342	0.253	1.08922e-16	ZBTB38	5.38838e-20	Other Gene FDR<0.05
5.04922e-21	-0.119415	0.872	0.875	1.08937e-16	VAMP8	5.38838e-20	Other Gene FDR<0.05
5.28522e-21	0.0651903	0.143	0.081	1.14029e-16	TIGAR	5.63696e-20	Other Gene FDR<0.05
5.31434e-21	0.0849247	0.252	0.175	1.14657e-16	PLEKHA5	5.66472e-20	Other Gene FDR<0.05
5.67803e-21	-0.122083	0.573	0.556	1.22504e-16	C11orf58	6.04887e-20	Other Gene FDR<0.05
5.69128e-21	0.0892054	0.385	0.291	1.22789e-16	CACYBP	6.05947e-20	Other Gene FDR<0.05
5.72993e-21	0.110122	0.361	0.279	1.23623e-16	C19orf24	6.09707e-20	Other Gene FDR<0.05
5.87566e-21	0.0409892	0.565	0.47	1.26767e-16	PNRC2	6.24851e-20	Other Gene FDR<0.05
5.92197e-21	-0.0484327	0.599	0.546	1.27766e-16	ARFGAP3	6.29411e-20	Other Gene FDR<0.05
6.0658e-21	-0.173599	0.404	0.445	1.3087e-16	PMM1	6.44324e-20	Other Gene FDR<0.05
6.07122e-21	-0.0705736	0.674	0.629	1.30987e-16	NBL1	6.44527e-20	Other Gene FDR<0.05
6.20466e-21	0.109122	0.33	0.241	1.33866e-16	ALDH3A2	6.58312e-20	Other Gene FDR<0.05
6.40722e-21	0.0187699	0.68	0.598	1.38236e-16	SEC11A	6.7941e-20	Other Gene FDR<0.05
6.53897e-21	0.0926667	0.236	0.163	1.41078e-16	MRPL15	6.92979e-20	Other Gene FDR<0.05
6.63092e-21	0.0754085	0.209	0.136	1.43062e-16	F12	7.02318e-20	Other Gene FDR<0.05
6.73558e-21	0.0843664	0.208	0.134	1.4532e-16	SLC43A2	7.12991e-20	Other Gene FDR<0.05
7.35371e-21	0.0767441	0.24	0.164	1.58656e-16	MPHOSPH10	7.77974e-20	Other Gene FDR<0.05
7.42151e-21	0.0416537	0.069	0.03	1.60119e-16	WDR4	7.84694e-20	Other Gene FDR<0.05
7.51908e-21	0.0605911	0.106	0.066	1.62224e-16	C2orf72	7.94552e-20	Other Gene FDR<0.05
7.5814e-21	0.0763494	0.22	0.146	1.63569e-16	ICMT	8.00676e-20	Other Gene FDR<0.05
7.60724e-21	0.0284609	0.624	0.536	1.64126e-16	CYB5R3	8.02943e-20	Other Gene FDR<0.05
7.72872e-21	0.055978	0.118	0.077	1.66747e-16	AVEN	8.15296e-20	Other Gene FDR<0.05
7.92786e-21	0.0854584	0.303	0.218	1.71044e-16	KIAA0232	8.35822e-20	Other Gene FDR<0.05
8.02514e-21	0.0522835	0.091	0.046	1.73142e-16	STK10	8.45591e-20	Other Gene FDR<0.05
8.20769e-21	0.0664874	0.132	0.073	1.77081e-16	TK1	8.6433e-20	Other Gene FDR<0.05
8.21663e-21	0.0721054	0.128	0.072	1.77274e-16	ATAD3A	8.64774e-20	Other Gene FDR<0.05
8.84574e-21	0.0806943	0.295	0.212	1.90847e-16	UBA2	9.30452e-20	Other Gene FDR<0.05
9.05389e-21	0.047105	0.525	0.432	1.95338e-16	NAPRT	9.51801e-20	Other Gene FDR<0.05
9.21583e-21	-0.0634501	0.69	0.637	1.98832e-16	PTGR1	9.68269e-20	Other Gene FDR<0.05
9.2691e-21	-0.137849	0.153	0.21	1.99981e-16	PPP3R1	9.73308e-20	Other Gene FDR<0.05
9.50299e-21	-0.13854	0.665	0.662	2.05027e-16	GFPT1	9.97297e-20	Other Gene FDR<0.05
9.57441e-21	-0.170342	0.537	0.566	2.06568e-16	CDHR2	1.00422e-19	Other Gene FDR<0.05
9.62947e-21	-0.00314031	0.483	0.402	2.07756e-16	CEACAM6	1.00941e-19	Other Gene FDR<0.05
9.75186e-21	0.0370027	0.532	0.442	2.10396e-16	SCAF11	1.02166e-19	Other Gene FDR<0.05
1.00281e-20	0.102514	0.316	0.229	2.16355e-16	AP1B1	1.05e-19	Other Gene FDR<0.05
1.03816e-20	0.0956644	0.265	0.192	2.23983e-16	IGF2BP3	1.08639e-19	Other Gene FDR<0.05
1.0436e-20	0.0734345	0.504	0.405	2.25158e-16	SRSF10	1.09147e-19	Other Gene FDR<0.05
1.05039e-20	0.0354787	0.061	0.025	2.26621e-16	FAM89A	1.09793e-19	Other Gene FDR<0.05
1.07923e-20	0.0767028	0.214	0.142	2.32844e-16	YTHDF1	1.12744e-19	Other Gene FDR<0.05
1.08234e-20	-0.120766	0.312	0.315	2.33514e-16	ZCCHC10	1.13004e-19	Other Gene FDR<0.05
1.08417e-20	0.070226	0.211	0.143	2.33909e-16	CMTM4	1.13131e-19	Other Gene FDR<0.05
1.0975e-20	0.0431851	0.495	0.407	2.36786e-16	CDS1	1.14444e-19	Other Gene FDR<0.05
1.098e-20	0.0703848	0.152	0.1	2.36894e-16	ADSL	1.14444e-19	Other Gene FDR<0.05
1.10057e-20	0.0711071	0.132	0.078	2.37448e-16	NOL11	1.14647e-19	Other Gene FDR<0.05
1.10256e-20	0.0400004	0.853	0.778	2.37878e-16	PDLIM1	1.14789e-19	Other Gene FDR<0.05
1.12025e-20	0.0901936	0.486	0.388	2.41694e-16	MAPK13	1.16564e-19	Other Gene FDR<0.05
1.13287e-20	0.0720447	0.559	0.461	2.44417e-16	SMS	1.17811e-19	Other Gene FDR<0.05
1.1715e-20	0.0417967	0.082	0.04	2.52752e-16	ZNF629	1.21759e-19	Other Gene FDR<0.05
1.18276e-20	0.0629453	0.154	0.094	2.5518e-16	FAM208B	1.22859e-19	Other Gene FDR<0.05
1.27416e-20	0.0911061	0.449	0.353	2.74901e-16	AP1M2	1.32279e-19	Other Gene FDR<0.05
1.30914e-20	0.0800756	0.381	0.288	2.82448e-16	WLS	1.35834e-19	Other Gene FDR<0.05
1.32997e-20	-0.0781937	0.564	0.529	2.8694e-16	HDHD3	1.37916e-19	Other Gene FDR<0.05
1.38255e-20	0.0564388	0.42	0.328	2.98285e-16	UFL1	1.43288e-19	Other Gene FDR<0.05
1.41926e-20	-0.020614	0.593	0.528	3.06205e-16	PRDX3	1.47009e-19	Other Gene FDR<0.05
1.43556e-20	0.0714933	0.293	0.208	3.09722e-16	UGT8	1.48614e-19	Other Gene FDR<0.05
1.49568e-20	-0.168756	0.385	0.442	3.22693e-16	TRIM15	1.5475e-19	Other Gene FDR<0.05
1.50489e-20	-0.0900173	0.034	0.079	3.24681e-16	MX2	1.55616e-19	ISG FDR < 0.05
1.51001e-20	0.0738322	0.416	0.32	3.25784e-16	PSMC3	1.56057e-19	Other Gene FDR<0.05
1.56137e-20	0.0379945	0.594	0.504	3.36866e-16	PSMB2	1.61274e-19	Other Gene FDR<0.05
1.67202e-20	-0.033936	0.461	0.392	3.60738e-16	DDAH2	1.72606e-19	Other Gene FDR<0.05
1.68381e-20	0.0730904	0.492	0.395	3.63282e-16	RNF213	1.73725e-19	Other Gene FDR<0.05
1.69356e-20	0.101987	0.433	0.339	3.65385e-16	PPP1R12A	1.74632e-19	Other Gene FDR<0.05
1.7031e-20	0.0824063	0.216	0.149	3.67443e-16	ITGB5	1.75518e-19	Other Gene FDR<0.05
1.73855e-20	0.0727094	0.489	0.391	3.75091e-16	RBM17	1.7907e-19	Other Gene FDR<0.05
1.79066e-20	-0.0911189	0.72	0.688	3.86336e-16	SAT2	1.84335e-19	Other Gene FDR<0.05
1.83059e-20	0.0984116	0.432	0.338	3.9495e-16	TOMM22	1.88339e-19	Other Gene FDR<0.05
1.83195e-20	0.0896947	0.404	0.31	3.95243e-16	DDX46	1.88373e-19	Other Gene FDR<0.05
1.83833e-20	-0.158747	0.195	0.258	3.9662e-16	RARA	1.88924e-19	Other Gene FDR<0.05
1.88151e-20	-0.158917	0.239	0.283	4.05936e-16	HNRNPL	1.93253e-19	Other Gene FDR<0.05
2.00794e-20	-0.115702	0.162	0.182	4.33213e-16	UBE2E2	2.06123e-19	Other Gene FDR<0.05
2.01361e-20	0.0939106	0.86	0.787	4.34436e-16	MISP	2.06589e-19	Other Gene FDR<0.05
2.03114e-20	0.0529756	0.087	0.044	4.38218e-16	NOL9	2.08271e-19	Other Gene FDR<0.05
2.05412e-20	-0.176939	0.327	0.358	4.43177e-16	ERICH4	2.1051e-19	Other Gene FDR<0.05
2.08756e-20	0.0440341	0.075	0.035	4.5039e-16	POGK	2.13817e-19	Other Gene FDR<0.05
2.12353e-20	0.0358008	0.068	0.028	4.58151e-16	SLC38A5	2.1738e-19	Other Gene FDR<0.05
2.14189e-20	-0.161805	0.138	0.179	4.62113e-16	RP11-670E13.6	2.19137e-19	Other Gene FDR<0.05
2.16074e-20	-0.00336249	0.631	0.565	4.66179e-16	RBM47	2.20942e-19	Other Gene FDR<0.05
2.20888e-20	-0.145628	0.445	0.467	4.76566e-16	SPTSSA	2.25739e-19	Other Gene FDR<0.05
2.21871e-20	0.0746423	0.169	0.104	4.78688e-16	TRNP1	2.26618e-19	Other Gene FDR<0.05
2.30812e-20	0.0880679	0.305	0.223	4.97978e-16	SMARCA4	2.35619e-19	Other Gene FDR<0.05
2.48939e-20	0.0669837	0.17	0.105	5.37086e-16	NOB1	2.53982e-19	Other Gene FDR<0.05
2.54708e-20	0.0239637	0.787	0.701	5.49532e-16	CD9	2.59723e-19	Other Gene FDR<0.05
2.58838e-20	0.0360577	0.642	0.557	5.58443e-16	CTSZ	2.63787e-19	Other Gene FDR<0.05
2.63622e-20	-0.0516897	0.818	0.759	5.68764e-16	BZW1	2.68513e-19	Other Gene FDR<0.05
2.789e-20	0.0680528	0.112	0.058	6.01728e-16	CDKN3	2.83918e-19	Other Gene FDR<0.05
2.84125e-20	-0.142072	0.726	0.728	6.12999e-16	C12orf75	2.89076e-19	Other Gene FDR<0.05
2.90752e-20	0.119039	0.474	0.381	6.27297e-16	PDCD5	2.95654e-19	Other Gene FDR<0.05
3.02094e-20	0.0433274	0.541	0.452	6.51767e-16	MTPN	3.07017e-19	Other Gene FDR<0.05
3.09007e-20	-0.151106	0.692	0.701	6.66682e-16	CDKN1A	3.13869e-19	Other Gene FDR<0.05
3.14699e-20	0.0745535	0.229	0.159	6.78963e-16	PWP1	3.19473e-19	Other Gene FDR<0.05
3.17318e-20	-0.138746	0.854	0.812	6.84613e-16	ZFAS1	3.21954e-19	Other Gene FDR<0.05
3.24529e-20	0.0979612	0.112	0.058	7.00171e-16	TOP2A	3.29088e-19	Other Gene FDR<0.05
3.3069e-20	-0.0971802	0.502	0.466	7.13463e-16	GSTM4	3.3515e-19	Other Gene FDR<0.05
3.31997e-20	0.104461	0.522	0.425	7.16284e-16	TMEM123	3.36289e-19	Other Gene FDR<0.05
3.39745e-20	0.0695555	0.139	0.087	7.33e-16	EPB41L1	3.43947e-19	Other Gene FDR<0.05
3.45254e-20	-0.169751	0.358	0.394	7.44886e-16	CCL15	3.49332e-19	Other Gene FDR<0.05
3.58589e-20	0.0909408	0.188	0.124	7.73656e-16	EBNA1BP2	3.62624e-19	Other Gene FDR<0.05
3.59345e-20	0.0623105	0.203	0.13	7.75287e-16	ACOT9	3.63188e-19	Other Gene FDR<0.05
3.68817e-20	0.0793674	0.456	0.36	7.95723e-16	C1orf106	3.72556e-19	Other Gene FDR<0.05
3.74888e-20	0.0769327	0.174	0.108	8.08822e-16	RPIA	3.7848e-19	Other Gene FDR<0.05
3.75819e-20	0.0880202	0.342	0.255	8.1083e-16	AGPAT3	3.79211e-19	Other Gene FDR<0.05
3.83415e-20	-0.0703878	0.78	0.736	8.27217e-16	ATP6V0E1	3.86662e-19	Other Gene FDR<0.05
4.27493e-20	-0.0368273	0.634	0.567	9.22316e-16	OAT	4.30877e-19	Other Gene FDR<0.05
4.35031e-20	0.0858355	0.477	0.38	9.3858e-16	SLC35D2	4.38234e-19	Other Gene FDR<0.05
4.36927e-20	0.0841285	0.427	0.333	9.42669e-16	ILF2	4.39902e-19	Other Gene FDR<0.05
4.43918e-20	-0.0873251	0.689	0.636	9.57753e-16	CTTN	4.46696e-19	Other Gene FDR<0.05
4.58383e-20	0.0678792	0.189	0.122	9.88961e-16	CHID1	4.60998e-19	Other Gene FDR<0.05
4.67662e-20	0.0740199	0.271	0.191	1.00898e-15	CPSF6	4.70072e-19	Other Gene FDR<0.05
4.81616e-20	0.0674127	0.173	0.107	1.03909e-15	TRIAP1	4.83832e-19	Other Gene FDR<0.05
4.83116e-20	-0.156115	0.093	0.151	1.04232e-15	TPSG1	4.85074e-19	Other Gene FDR<0.05
4.84626e-20	0.104963	0.297	0.216	1.04558e-15	KALRN	4.86323e-19	Other Gene FDR<0.05
5.02406e-20	0.0279822	0.068	0.028	1.08394e-15	UBQLN4	5.0389e-19	Other Gene FDR<0.05
5.25792e-20	0.0617177	0.441	0.347	1.1344e-15	PON2	5.27057e-19	Other Gene FDR<0.05
5.41804e-20	-0.151854	0.787	0.774	1.16894e-15	SERINC2	5.4281e-19	Other Gene FDR<0.05
5.47146e-20	-0.0226138	0.501	0.451	1.18047e-15	PRR15	5.47864e-19	Other Gene FDR<0.05
5.64571e-20	-0.139209	0.653	0.67	1.21806e-15	CYBRD1	5.65003e-19	Other Gene FDR<0.05
5.70604e-20	0.0543681	0.802	0.72	1.23108e-15	TSPAN3	5.70729e-19	Other Gene FDR<0.05
5.72005e-20	-0.182618	0.364	0.444	1.2341e-15	MTRNR2L12	5.71818e-19	Other Gene FDR<0.05
5.98239e-20	0.02038	0.671	0.593	1.2907e-15	SDF4	5.97718e-19	Other Gene FDR<0.05
6.00793e-20	0.124886	0.343	0.257	1.29621e-15	HADH	5.99942e-19	Other Gene FDR<0.05
6.02813e-20	-0.130434	0.796	0.8	1.30057e-15	PLAC8	6.01631e-19	Other Gene FDR<0.05
6.04728e-20	-0.0044622	0.794	0.728	1.3047e-15	BLVRB	6.03214e-19	Other Gene FDR<0.05
6.06547e-20	-0.0456632	0.341	0.276	1.30862e-15	GAN	6.047e-19	Other Gene FDR<0.05
6.07361e-20	0.0269547	0.694	0.612	1.31038e-15	NDUFA2	6.05182e-19	Other Gene FDR<0.05
6.1152e-20	0.102144	0.361	0.28	1.31935e-15	METTL5	6.08996e-19	Other Gene FDR<0.05
6.18888e-20	0.0426352	0.081	0.037	1.33525e-15	MCM5	6.1586e-19	Other Gene FDR<0.05
6.19085e-20	-0.250368	0.49	0.57	1.33567e-15	SERPINA1	6.1586e-19	Other Gene FDR<0.05
6.35672e-20	-0.110056	0.483	0.45	1.37146e-15	ANO9	6.32018e-19	Other Gene FDR<0.05
6.74316e-20	-0.143614	0.388	0.42	1.45484e-15	RBPJ	6.70077e-19	Other Gene FDR<0.05
6.77373e-20	0.0553231	0.114	0.065	1.46143e-15	E2F3	6.72749e-19	Other Gene FDR<0.05
6.83737e-20	0.0780716	0.201	0.135	1.47516e-15	USP38	6.78702e-19	Other Gene FDR<0.05
6.84768e-20	0.0593248	0.134	0.09	1.47739e-15	SMAD1	6.79358e-19	Other Gene FDR<0.05
6.90815e-20	0.0680366	0.14	0.096	1.49043e-15	IVD	6.84986e-19	Other Gene FDR<0.05
7.0655e-20	-0.112773	0.648	0.619	1.52438e-15	CTSA	7.0021e-19	Other Gene FDR<0.05
7.30251e-20	0.100755	0.257	0.183	1.57552e-15	CIB2	7.23308e-19	Other Gene FDR<0.05
7.45125e-20	0.0853207	0.639	0.544	1.60761e-15	LSM4	7.37642e-19	Other Gene FDR<0.05
7.5771e-20	-0.162682	0.489	0.501	1.63476e-15	EIF4E	7.49696e-19	Other Gene FDR<0.05
7.6317e-20	0.0787375	0.225	0.156	1.64654e-15	GTPBP6	7.5469e-19	Other Gene FDR<0.05
7.80579e-20	-0.181471	0.337	0.41	1.6841e-15	HBP1	7.7149e-19	Other Gene FDR<0.05
7.99355e-20	0.0694197	0.117	0.063	1.72461e-15	FEN1	7.89622e-19	Other Gene FDR<0.05
8.05537e-20	-0.0575017	0.64	0.595	1.73795e-15	TNIP1	7.953e-19	Other Gene FDR<0.05
8.11816e-20	0.0435612	0.805	0.723	1.75149e-15	CD151	8.01068e-19	Other Gene FDR<0.05
8.34917e-20	0.0391248	0.549	0.459	1.80133e-15	STK24	8.23419e-19	Other Gene FDR<0.05
8.39009e-20	0.132751	0.476	0.381	1.81016e-15	CDKN2B	8.27011e-19	Other Gene FDR<0.05
8.42078e-20	0.0725047	0.602	0.507	1.81678e-15	MCL1	8.2959e-19	Other Gene FDR<0.05
8.50555e-20	0.0931804	0.273	0.2	1.83507e-15	TMEM261	8.37236e-19	Other Gene FDR<0.05
8.50753e-20	-0.138103	0.831	0.837	1.8355e-15	SPINT1	8.37236e-19	Other Gene FDR<0.05
8.83893e-20	-0.110735	0.42	0.391	1.907e-15	CLDN12	8.69382e-19	Other Gene FDR<0.05
9.08518e-20	0.0947381	0.38	0.292	1.96013e-15	GLRX3	8.93125e-19	Other Gene FDR<0.05
9.2796e-20	0.0899608	0.513	0.417	2.00207e-15	NONO	9.11748e-19	Other Gene FDR<0.05
9.34473e-20	-0.0166964	0.809	0.735	2.01612e-15	ZNF706	9.17655e-19	Other Gene FDR<0.05
9.47743e-20	0.0729263	0.427	0.334	2.04475e-15	CNDP2	9.30188e-19	Other Gene FDR<0.05
9.53709e-20	-0.193038	0.122	0.182	2.05763e-15	CXCR4	9.35543e-19	Other Gene FDR<0.05
9.62662e-20	0.0888049	0.199	0.13	2.07694e-15	DUSP8	9.43821e-19	Other Gene FDR<0.05
9.79994e-20	0.0618239	0.125	0.069	2.11434e-15	WDR74	9.603e-19	Other Gene FDR<0.05
1.01581e-19	0.0796736	0.194	0.127	2.19161e-15	OXLD1	9.94865e-19	Other Gene FDR<0.05
1.03288e-19	0.0673078	0.258	0.178	2.22844e-15	RCN2	1.01104e-18	Other Gene FDR<0.05
1.0508e-19	0.0984484	0.398	0.308	2.26709e-15	SNRNP70	1.02803e-18	Other Gene FDR<0.05
1.06269e-19	-0.183154	0.319	0.386	2.29275e-15	POLD4	1.03911e-18	Other Gene FDR<0.05
1.07197e-19	-0.0776206	0.643	0.605	2.31278e-15	BUD31	1.04763e-18	Other Gene FDR<0.05
1.09475e-19	-0.147455	0.578	0.599	2.36192e-15	PPP4C	1.06932e-18	Other Gene FDR<0.05
1.10509e-19	-0.121588	0.429	0.378	2.38424e-15	DNAJB1	1.07885e-18	Other Gene FDR<0.05
1.13426e-19	0.0533809	0.458	0.365	2.44716e-15	C1orf122	1.10673e-18	Other Gene FDR<0.05
1.14236e-19	-0.150994	0.451	0.448	2.46464e-15	PLSCR1	1.11404e-18	Other Gene FDR<0.05
1.15854e-19	0.0253937	0.605	0.521	2.49954e-15	CISD3	1.12922e-18	Other Gene FDR<0.05
1.25811e-19	0.0663393	0.512	0.416	2.71437e-15	ANP32A	1.22562e-18	Other Gene FDR<0.05
1.28338e-19	0.0335085	0.504	0.412	2.76889e-15	NSFL1C	1.24957e-18	Other Gene FDR<0.05
1.3334e-19	-0.167336	0.151	0.209	2.8768e-15	CSRNP1	1.29758e-18	Other Gene FDR<0.05
1.34679e-19	-0.166341	0.314	0.351	2.90569e-15	CNN3	1.30992e-18	Other Gene FDR<0.05
1.3481e-19	0.0938479	0.276	0.195	2.90852e-15	MYO1B	1.3105e-18	Other Gene FDR<0.05
1.34888e-19	0.0865324	0.362	0.273	2.9102e-15	LTBR	1.31056e-18	Other Gene FDR<0.05
1.35087e-19	0.0808212	0.273	0.195	2.9145e-15	NCLN	1.3118e-18	Other Gene FDR<0.05
1.38198e-19	-0.191836	0.889	0.912	2.98162e-15	NEAT1	1.3413e-18	Other Gene FDR<0.05
1.42618e-19	-0.0277556	0.687	0.636	3.07698e-15	ETFA	1.38347e-18	Other Gene FDR<0.05
1.46268e-19	0.0456052	0.389	0.301	3.15573e-15	PCDH1	1.41813e-18	Other Gene FDR<0.05
1.47429e-19	0.105673	0.461	0.367	3.18077e-15	TIMM8B	1.42862e-18	Other Gene FDR<0.05
1.47768e-19	0.0344067	0.412	0.329	3.18809e-15	H1FX	1.43115e-18	Other Gene FDR<0.05
1.47872e-19	0.040611	0.582	0.493	3.19034e-15	RRAS	1.43141e-18	Other Gene FDR<0.05
1.59874e-19	0.0502841	0.074	0.032	3.44929e-15	PLK1	1.54677e-18	Other Gene FDR<0.05
1.60744e-19	0.0816317	0.288	0.21	3.46806e-15	CTCF	1.55437e-18	Other Gene FDR<0.05
1.63415e-19	-0.030757	0.771	0.727	3.52567e-15	KDELR2	1.57936e-18	Other Gene FDR<0.05
1.65355e-19	0.0826699	0.379	0.29	3.56753e-15	TMPRSS4	1.59727e-18	Other Gene FDR<0.05
1.68101e-19	0.0618175	0.156	0.096	3.62678e-15	TMEM102	1.62294e-18	Other Gene FDR<0.05
1.73151e-19	0.0781188	0.272	0.197	3.73573e-15	PHAX	1.67081e-18	Other Gene FDR<0.05
1.74195e-19	-0.153249	0.654	0.621	3.75825e-15	PHLDA2	1.68e-18	Other Gene FDR<0.05
1.75504e-19	-0.129124	0.103	0.146	3.7865e-15	AC011298.2	1.69174e-18	Other Gene FDR<0.05
1.78817e-19	-0.0311532	0.616	0.557	3.85797e-15	ADIPOR2	1.72277e-18	Other Gene FDR<0.05
1.79576e-19	0.076341	0.19	0.128	3.87436e-15	ISG20L2	1.72918e-18	Other Gene FDR<0.05
1.79719e-19	0.0929994	0.311	0.229	3.87743e-15	PDHB	1.72964e-18	Other Gene FDR<0.05
1.8185e-19	0.113718	0.389	0.304	3.92342e-15	BOD1L1	1.74924e-18	Other Gene FDR<0.05
1.85379e-19	0.0318968	0.717	0.634	3.99955e-15	NDUFB11	1.78224e-18	Other Gene FDR<0.05
1.85915e-19	0.00520602	0.652	0.571	4.01111e-15	AKR1C3	1.78646e-18	Other Gene FDR<0.05
1.90803e-19	-0.0382573	0.529	0.474	4.11656e-15	ANKRD12	1.83246e-18	Other Gene FDR<0.05
1.91171e-19	0.087594	0.175	0.109	4.12451e-15	KIAA0101	1.83504e-18	Other Gene FDR<0.05
1.96145e-19	-0.103738	0.057	0.108	4.23183e-15	NEURL3	1.8818e-18	Other Gene FDR<0.05
2.02093e-19	0.0623784	0.411	0.319	4.36016e-15	EID1	1.93786e-18	Other Gene FDR<0.05
2.06066e-19	-0.189199	0.157	0.207	4.44588e-15	C17orf67	1.97492e-18	Other Gene FDR<0.05
2.07101e-19	0.0690456	0.192	0.126	4.4682e-15	PSPC1	1.9838e-18	Other Gene FDR<0.05
2.08009e-19	0.0449143	0.079	0.036	4.48779e-15	RRP12	1.99145e-18	Other Gene FDR<0.05
2.11691e-19	-0.131524	0.141	0.193	4.56722e-15	ABCG1	2.02564e-18	Other Gene FDR<0.05
2.13765e-19	0.084105	0.523	0.427	4.61199e-15	STUB1	2.04443e-18	Other Gene FDR<0.05
2.22794e-19	-0.128021	0.102	0.154	4.80679e-15	B3GAT2	2.12967e-18	Other Gene FDR<0.05
2.25361e-19	0.0805401	0.429	0.336	4.86215e-15	AGFG1	2.15308e-18	Other Gene FDR<0.05
2.2587e-19	0.0933015	0.723	0.633	4.87315e-15	ETHE1	2.15683e-18	Other Gene FDR<0.05
2.29047e-19	0.0844956	0.304	0.224	4.94168e-15	CLPTM1L	2.18602e-18	Other Gene FDR<0.05
2.34023e-19	-0.0617712	0.577	0.54	5.04904e-15	CEBPG	2.23235e-18	Other Gene FDR<0.05
2.3437e-19	-0.14393	0.312	0.376	5.05654e-15	WDR60	2.2345e-18	Other Gene FDR<0.05
2.36544e-19	0.0908565	0.304	0.222	5.10344e-15	SRSF1	2.25405e-18	Other Gene FDR<0.05
2.372e-19	-0.0966136	0.373	0.347	5.1176e-15	UPP1	2.25913e-18	Other Gene FDR<0.05
2.38639e-19	-0.130139	0.592	0.582	5.14863e-15	UGCG	2.27165e-18	Other Gene FDR<0.05
2.39905e-19	0.0925822	0.276	0.207	5.17595e-15	GATAD1	2.28252e-18	Other Gene FDR<0.05
2.49432e-19	0.0909204	0.251	0.187	5.3815e-15	IGF2R	2.37193e-18	Other Gene FDR<0.05
2.50629e-19	0.0245246	0.042	0.012	5.40732e-15	FFAR4	2.38208e-18	Other Gene FDR<0.05
2.56048e-19	0.109613	0.432	0.339	5.52424e-15	PYCARD	2.432e-18	Other Gene FDR<0.05
2.56147e-19	-0.117315	0.092	0.138	5.52637e-15	ODF3B	2.432e-18	Other Gene FDR<0.05
2.57986e-19	-0.0622173	0.754	0.714	5.56605e-15	HSBP1	2.4482e-18	Other Gene FDR<0.05
2.61253e-19	0.0729286	0.293	0.21	5.63652e-15	BID	2.47791e-18	Other Gene FDR<0.05
2.62418e-19	0.0875125	0.308	0.226	5.66167e-15	GIGYF2	2.48768e-18	Other Gene FDR<0.05
2.704e-19	-0.10411	0.097	0.132	5.83387e-15	MTFP1	2.56202e-18	Other Gene FDR<0.05
2.9283e-19	0.0422312	0.774	0.694	6.31782e-15	ETFB	2.77312e-18	Other Gene FDR<0.05
2.94281e-19	0.0814877	0.33	0.245	6.34912e-15	CDC34	2.78542e-18	Other Gene FDR<0.05
2.96619e-19	0.0513852	0.106	0.056	6.39955e-15	IRGQ	2.80609e-18	ISG FDR < 0.05
3.09983e-19	0.0969056	0.297	0.22	6.68789e-15	NUDT5	2.93101e-18	Other Gene FDR<0.05
3.14066e-19	0.0857541	0.371	0.283	6.77598e-15	JAGN1	2.96809e-18	Other Gene FDR<0.05
3.14546e-19	0.00774743	0.626	0.55	6.78633e-15	SUCLG2	2.97109e-18	Other Gene FDR<0.05
3.50908e-19	0.0388396	0.062	0.026	7.57085e-15	MYBBP1A	3.31285e-18	Other Gene FDR<0.05
3.52153e-19	0.0786094	0.233	0.165	7.59769e-15	KIF21A	3.32289e-18	Other Gene FDR<0.05
3.5354e-19	0.0374092	0.049	0.017	7.62762e-15	MYB	3.33426e-18	Other Gene FDR<0.05
3.59789e-19	-0.150378	0.331	0.355	7.76245e-15	UGT1A1	3.39145e-18	Other Gene FDR<0.05
3.61014e-19	0.0610948	0.222	0.148	7.78888e-15	RPP38	3.40125e-18	Other Gene FDR<0.05
3.61248e-19	0.122968	0.68	0.593	7.79392e-15	APP	3.4017e-18	Other Gene FDR<0.05
3.65388e-19	0.0860212	0.431	0.339	7.88325e-15	BAZ1A	3.43893e-18	Other Gene FDR<0.05
3.70826e-19	0.0919212	0.272	0.195	8.00056e-15	SLBP	3.48831e-18	Other Gene FDR<0.05
3.7551e-19	0.051812	0.113	0.063	8.10162e-15	MIOS	3.53056e-18	Other Gene FDR<0.05
3.7603e-19	-0.143208	0.206	0.249	8.11284e-15	PSMA6	3.53364e-18	Other Gene FDR<0.05
3.77938e-19	0.105607	0.299	0.225	8.15401e-15	LARS	3.54975e-18	Other Gene FDR<0.05
3.82461e-19	-0.143362	0.394	0.417	8.2516e-15	SLC35B1	3.59039e-18	Other Gene FDR<0.05
3.91075e-19	-0.191935	0.374	0.417	8.43743e-15	GBP2	3.66938e-18	Other Gene FDR<0.05
4.04287e-19	-0.158672	0.255	0.32	8.7225e-15	PSMB10	3.79141e-18	Other Gene FDR<0.05
4.16453e-19	-0.218024	0.305	0.35	8.98498e-15	GADD45B	3.9035e-18	Other Gene FDR<0.05
4.22033e-19	0.0644788	0.622	0.528	9.10536e-15	MZT2A	3.95378e-18	Other Gene FDR<0.05
4.34208e-19	0.0873922	0.269	0.197	9.36804e-15	KPNA6	4.06577e-18	Other Gene FDR<0.05
4.49071e-19	-0.0296442	0.691	0.632	9.68871e-15	VMP1	4.20135e-18	Other Gene FDR<0.05
4.49146e-19	-0.139314	0.405	0.419	9.69033e-15	NFE2L1	4.20135e-18	Other Gene FDR<0.05
4.50559e-19	-0.0813812	0.628	0.606	9.72082e-15	STAU1	4.21242e-18	Other Gene FDR<0.05
4.51337e-19	0.0923946	0.35	0.263	9.7376e-15	PGM1	4.21647e-18	Other Gene FDR<0.05
4.51452e-19	0.0696343	0.496	0.403	9.74008e-15	PSMD11	4.21647e-18	Other Gene FDR<0.05
4.53611e-19	0.0748014	0.169	0.111	9.78666e-15	SLC35A4	4.23447e-18	Other Gene FDR<0.05
4.56727e-19	0.0620645	0.42	0.329	9.8539e-15	TAF7	4.2614e-18	Other Gene FDR<0.05
4.70998e-19	0.0101388	0.716	0.637	1.01618e-14	EIF3E	4.3923e-18	Other Gene FDR<0.05
4.89214e-19	-0.144785	0.464	0.501	1.05548e-14	SCOC	4.55986e-18	Other Gene FDR<0.05
4.98982e-19	0.081166	0.31	0.228	1.07655e-14	TPRG1L	4.64854e-18	Other Gene FDR<0.05
5.08098e-19	0.0577697	0.556	0.464	1.09622e-14	COMTD1	4.73107e-18	Other Gene FDR<0.05
5.0847e-19	-0.150453	0.649	0.672	1.09702e-14	CD68	4.73213e-18	Other Gene FDR<0.05
5.30706e-19	-0.0991838	0.041	0.087	1.145e-14	HERC5	4.93656e-18	Other Gene FDR<0.05
5.40367e-19	-0.0335574	0.892	0.839	1.16584e-14	ATP5I	5.02388e-18	Other Gene FDR<0.05
5.411e-19	0.0711713	0.459	0.367	1.16742e-14	ADD3	5.02815e-18	Other Gene FDR<0.05
5.59686e-19	0.0759289	0.268	0.19	1.20752e-14	TACO1	5.19822e-18	Other Gene FDR<0.05
5.72453e-19	-0.00272336	0.611	0.543	1.23507e-14	NDUFB5	5.3141e-18	Other Gene FDR<0.05
5.80762e-19	-0.159328	0.318	0.356	1.25299e-14	AKAP17A	5.38851e-18	Other Gene FDR<0.05
5.83055e-19	-0.133841	0.197	0.238	1.25794e-14	IGFBP4	5.40705e-18	Other Gene FDR<0.05
5.88132e-19	0.0498701	0.089	0.048	1.2689e-14	RAD54L2	5.45137e-18	Other Gene FDR<0.05
6.02962e-19	-0.0113729	0.641	0.575	1.30089e-14	RBX1	5.586e-18	Other Gene FDR<0.05
6.45826e-19	-0.131282	0.224	0.226	1.39337e-14	PRSS23	5.98008e-18	Other Gene FDR<0.05
6.68922e-19	0.0964077	0.39	0.302	1.4432e-14	PARP4	6.19082e-18	Other Gene FDR<0.05
6.818e-19	0.0831366	0.487	0.394	1.47098e-14	ENSA	6.30682e-18	Other Gene FDR<0.05
7.01903e-19	-0.0485369	0.726	0.672	1.51436e-14	WDR83OS	6.48951e-18	Other Gene FDR<0.05
7.0922e-19	-0.122144	0.14	0.194	1.53014e-14	CDCA2	6.55385e-18	Other Gene FDR<0.05
7.17355e-19	-0.0903512	0.692	0.648	1.54769e-14	PTP4A1	6.62569e-18	Other Gene FDR<0.05
7.2216e-19	0.075274	0.406	0.315	1.55806e-14	PRPF38B	6.66671e-18	Other Gene FDR<0.05
7.27335e-19	0.0485955	0.208	0.137	1.56923e-14	SNRNP35	6.7111e-18	Other Gene FDR<0.05
7.60496e-19	-0.00782269	0.517	0.439	1.64077e-14	TAF1D	7.01354e-18	Other Gene FDR<0.05
7.67035e-19	0.0948273	0.383	0.296	1.65488e-14	SEPT9	7.07029e-18	Other Gene FDR<0.05
7.69776e-19	0.0984826	0.236	0.164	1.66079e-14	NDUFAF2	7.09199e-18	Other Gene FDR<0.05
7.73167e-19	0.067416	0.101	0.051	1.66811e-14	MAD2L1	7.11966e-18	Other Gene FDR<0.05
7.75215e-19	0.0540211	0.213	0.141	1.67253e-14	DHX30	7.13493e-18	Other Gene FDR<0.05
7.77945e-19	0.0900732	0.446	0.354	1.67842e-14	B3GALT5	7.15647e-18	Other Gene FDR<0.05
7.90478e-19	0.0356845	0.06	0.023	1.70546e-14	CCDC86	7.26811e-18	Other Gene FDR<0.05
7.97693e-19	0.0463822	0.056	0.023	1.72102e-14	RP11-172H24.4	7.33078e-18	Other Gene FDR<0.05
8.11354e-19	0.0425771	0.078	0.041	1.7505e-14	TGFBRAP1	7.45258e-18	Other Gene FDR<0.05
8.24625e-19	0.0408291	0.089	0.044	1.77913e-14	NOC3L	7.57069e-18	Other Gene FDR<0.05
8.31768e-19	0.0292824	0.052	0.018	1.79454e-14	DDX28	7.63245e-18	Other Gene FDR<0.05
8.35914e-19	0.0870069	0.533	0.44	1.80349e-14	LGALS2	7.66666e-18	Other Gene FDR<0.05
[truncated: 16,335 more rows]

## Sheet: Enterocytes 4h vs 16h
p_val	avg_logFC	pct.1	pct.2	p_val_adj	gene	BH	Significance
0	2.05592	0.877	0.541	0	ISG15	0	ISG FDR < 0.05
0	1.47326	0.615	0.164	0	IFI6	0	ISG FDR < 0.05
0	1.47089	0.348	0.104	0	IFIT3	0	ISG FDR < 0.05
0	1.45196	0.375	0.038	0	IFIT1	0	ISG FDR < 0.05
0	1.36304	0.461	0.259	0	MX1	0	ISG FDR < 0.05
0	1.35108	0.403	0.084	0	RSAD2	0	Other Gene FDR<0.05
0	1.12362	0.683	0.338	0	IFI27	0	ISG FDR < 0.05
0	1.04697	0.592	0.409	0	OAS1	0	ISG FDR < 0.05
0	0.907742	0.312	0.034	0	MX2	0	ISG FDR < 0.05
0	0.885257	0.401	0.221	0	EPSTI1	0	Other Gene FDR<0.05
0	-0.40482	0.958	0.997	0	EEF1A1	0	Other Gene FDR<0.05
0	-0.497651	0.914	0.995	0	TPT1	0	Other Gene FDR<0.05
0	0.707476	0.851	0.689	0	ISG20	0	ISG FDR < 0.05
9.33526e-300	0.827713	0.569	0.498	2.01408e-295	TNFSF10	1.23559e-296	ISG FDR < 0.05
4.6366e-299	1.12925	0.299	0.041	1.00035e-294	HERC5	5.72775e-296	Other Gene FDR<0.05
1.36858e-298	0.470003	0.998	0.995	2.95271e-294	B2M	1.58499e-295	ISG FDR < 0.05
2.56294e-298	0.498918	0.948	0.937	5.52954e-294	SAT1	2.7936e-295	Other Gene FDR<0.05
3.27215e-295	0.656196	0.451	0.423	7.05966e-291	PARP14	3.3685e-292	Other Gene FDR<0.05
1.69918e-278	0.577946	0.321	0.233	3.66598e-274	STAT1	1.65715e-275	ISG FDR < 0.05
2.18137e-276	0.811852	0.61	0.481	4.7063e-272	PSMB9	2.02104e-273	Other Gene FDR<0.05
2.94031e-276	0.94825	0.793	0.663	6.34373e-272	PPP1CB	2.59448e-273	Other Gene FDR<0.05
7.26568e-276	1.21389	0.332	0.085	1.56757e-271	OASL	6.11969e-273	Other Gene FDR<0.05
2.17664e-274	0.708748	0.314	0.09	4.6961e-270	USP18	1.75361e-271	Other Gene FDR<0.05
7.38058e-266	0.458583	0.393	0.394	1.59236e-261	EIF2AK2	5.69843e-263	ISG FDR < 0.05
1.0189e-264	-0.461614	0.639	0.903	2.19827e-260	PPIA	7.55206e-262	Other Gene FDR<0.05
4.79787e-261	-0.715236	0.6	0.841	1.03514e-256	SCD	3.4194e-258	Other Gene FDR<0.05
2.40195e-258	-0.470589	0.968	0.994	5.1822e-254	LGALS4	1.64845e-255	Other Gene FDR<0.05
1.34216e-257	-0.540176	0.6	0.873	2.89572e-253	EEF1B2	8.88224e-255	Other Gene FDR<0.05
2.97581e-257	-0.414374	0.691	0.93	6.4203e-253	HSP90AA1	1.90144e-254	Other Gene FDR<0.05
4.02833e-255	0.448836	0.429	0.492	8.69113e-251	RNF213	2.48817e-252	Other Gene FDR<0.05
2.44895e-254	1.51709	0.312	0.079	5.28361e-250	IFIT2	1.46384e-251	ISG FDR < 0.05
1.8551e-249	0.319316	0.181	0.002	4.00239e-245	OAS2	1.07422e-246	ISG FDR < 0.05
1.38771e-248	0.551068	0.528	0.438	2.99399e-244	SP100	7.7922e-246	Other Gene FDR<0.05
3.12032e-245	0.698107	0.311	0.228	6.73209e-241	IFITM3	1.70058e-242	ISG FDR < 0.05
1.06456e-239	0.421727	0.895	0.874	2.29679e-235	HLA-B	5.51882e-237	ISG FDR < 0.05
1.07219e-239	-0.398891	0.701	0.924	2.31326e-235	SLC25A3	5.51882e-237	Other Gene FDR<0.05
6.48791e-233	0.366709	0.762	0.83	1.39977e-228	SPATS2L	3.24922e-230	Other Gene FDR<0.05
7.86925e-233	0.728581	0.765	0.554	1.69779e-228	MXD1	3.8373e-230	Other Gene FDR<0.05
3.31948e-229	0.524025	0.539	0.451	7.16178e-225	PLSCR1	1.57718e-226	Other Gene FDR<0.05
4.7964e-227	0.852819	0.682	0.463	1.03482e-222	DDIT4	2.22193e-224	Other Gene FDR<0.05
1.09153e-225	0.301418	0.591	0.67	2.35499e-221	NT5C3A	4.93321e-223	Other Gene FDR<0.05
1.27078e-218	0.51126	0.904	0.906	2.74172e-214	MIF	5.60658e-216	Other Gene FDR<0.05
4.79986e-215	0.583276	0.256	0.072	1.03557e-210	XAF1	2.0684e-212	Other Gene FDR<0.05
3.69502e-214	0.634809	0.306	0.086	7.97201e-210	IFITM1	1.55611e-211	ISG FDR < 0.05
1.26916e-211	0.434675	0.238	0.034	2.73822e-207	CMPK2	5.22613e-209	Other Gene FDR<0.05
2.84802e-210	0.569941	0.321	0.112	6.14461e-206	UBE2L6	1.14726e-207	Other Gene FDR<0.05
6.25065e-207	0.454473	0.654	0.665	1.34858e-202	HLA-E	2.46435e-204	ISG FDR < 0.05
6.30585e-201	0.700275	0.815	0.733	1.36049e-196	TMED2	2.43432e-198	Other Gene FDR<0.05
1.14342e-200	-0.32618	0.806	0.957	2.46692e-196	UBA52	4.32398e-198	Other Gene FDR<0.05
1.47447e-199	-0.38063	0.624	0.867	3.18117e-195	PRDX1	5.46439e-197	Other Gene FDR<0.05
6.30667e-196	0.680157	0.281	0.124	1.36066e-191	DDX58	2.29142e-193	ISG FDR < 0.05
9.57588e-196	0.501553	0.375	0.314	2.066e-191	LAP3	3.41233e-193	Other Gene FDR<0.05
2.32952e-192	-0.342094	0.965	0.993	5.02593e-188	KRT8	8.14452e-190	Other Gene FDR<0.05
6.93278e-190	0.461039	0.185	0.016	1.49575e-185	BST2	2.37897e-187	ISG FDR < 0.05
1.20636e-189	0.67138	0.91	0.883	2.60271e-185	ATP1B1	4.06432e-187	Other Gene FDR<0.05
1.38662e-188	-0.373247	0.543	0.807	2.99162e-184	HSPA8	4.58821e-186	Other Gene FDR<0.05
3.92322e-185	0.610451	0.443	0.312	8.46435e-181	IFI35	1.27539e-182	ISG FDR < 0.05
3.61282e-183	0.575411	0.301	0.126	7.79465e-179	DDX60	1.15423e-180	Other Gene FDR<0.05
5.04223e-181	-0.369044	0.424	0.701	1.08786e-176	TUBA1C	1.5836e-178	Other Gene FDR<0.05
5.38562e-181	0.650838	0.504	0.443	1.16195e-176	IRF1	1.66326e-178	ISG FDR < 0.05
1.23472e-180	-0.456262	0.271	0.524	2.66391e-176	TST	3.75071e-178	Other Gene FDR<0.05
1.5472e-176	-0.37144	0.453	0.722	3.33809e-172	AHNAK	4.62414e-174	Other Gene FDR<0.05
2.48216e-174	0.493719	0.873	0.884	5.35526e-170	CDC42	7.3007e-172	Other Gene FDR<0.05
4.63885e-173	0.88864	0.821	0.739	1.00083e-168	CTNNB1	1.34309e-170	Other Gene FDR<0.05
1.20795e-172	-0.370442	0.65	0.875	2.60615e-168	HSP90AB1	3.44358e-170	Other Gene FDR<0.05
1.37393e-170	0.34325	0.761	0.799	2.96426e-166	TAX1BP1	3.85742e-168	Other Gene FDR<0.05
2.52749e-168	0.581603	0.468	0.238	5.45305e-164	IRF7	6.9902e-166	ISG FDR < 0.05
1.41018e-163	0.523892	0.683	0.656	3.04246e-159	ARF6	3.84274e-161	Other Gene FDR<0.05
2.5401e-163	-0.348698	0.354	0.62	5.48026e-159	MGAT4B	6.82145e-161	Other Gene FDR<0.05
2.73151e-163	-0.297882	0.142	0.348	5.89324e-159	FASN	7.23071e-161	Other Gene FDR<0.05
1.28239e-162	-0.376973	0.8	0.94	2.76675e-158	GNB2L1	3.34684e-160	Other Gene FDR<0.05
3.03925e-162	-0.574325	0.473	0.698	6.55717e-158	CCL25	7.82184e-160	Other Gene FDR<0.05
3.67455e-161	0.464659	0.264	0.101	7.92785e-157	OAS3	9.32732e-159	Other Gene FDR<0.05
1.08292e-160	0.848885	0.156	0.014	2.33641e-156	HAstVgp1	2.7117e-158	Other Gene FDR<0.05
1.26578e-160	-0.373249	0.404	0.659	2.73093e-156	EIF3A	3.12733e-158	Other Gene FDR<0.05
1.32606e-160	0.581304	0.29	0.13	2.86098e-156	IFIH1	3.23315e-158	ISG FDR < 0.05
2.53389e-159	0.499431	0.689	0.688	5.46687e-155	SEC62	6.09779e-157	Other Gene FDR<0.05
4.17896e-158	0.764953	0.547	0.362	9.01611e-154	DDIT3	9.92771e-156	Other Gene FDR<0.05
5.21269e-158	0.0759182	0.641	0.792	1.12464e-153	ARF1	1.22267e-155	Other Gene FDR<0.05
8.06772e-158	0.415883	0.776	0.782	1.74061e-153	EIF2S2	1.86869e-155	Other Gene FDR<0.05
2.06834e-157	0.345428	0.843	0.864	4.46244e-153	CD164	4.73164e-155	Other Gene FDR<0.05
3.76064e-156	-0.331128	0.471	0.719	8.11358e-152	SLC25A1	8.49813e-154	Other Gene FDR<0.05
5.46176e-156	-0.611677	0.25	0.482	1.17838e-151	DMBT1	1.21936e-153	Other Gene FDR<0.05
2.61115e-154	-0.30679	0.54	0.783	5.63355e-150	EBP	5.76006e-152	Other Gene FDR<0.05
3.53949e-154	0.4189	0.299	0.197	7.63645e-150	PARP9	7.71608e-152	Other Gene FDR<0.05
1.96647e-153	0.175069	0.11	0.001	4.24265e-149	IFI44	4.23705e-151	ISG FDR < 0.05
6.69189e-152	-0.484076	0.492	0.725	1.44378e-147	PEBP1	1.4253e-149	Other Gene FDR<0.05
4.24468e-151	0.483457	0.765	0.739	9.1579e-147	SPCS2	8.93795e-149	Other Gene FDR<0.05
1.25189e-149	0.51439	0.72	0.692	2.70095e-145	CAPZA1	2.60646e-147	Other Gene FDR<0.05
1.60553e-148	1.20792	0.18	0.03	3.46392e-144	CXCL10	3.3056e-146	ISG FDR < 0.05
1.77018e-147	0.501844	0.763	0.734	3.81917e-143	RNF181	3.60456e-145	Other Gene FDR<0.05
3.27146e-147	-0.223179	0.593	0.826	7.05817e-143	DDX5	6.58914e-145	Other Gene FDR<0.05
3.50483e-147	0.406582	0.728	0.691	7.56168e-143	LAPTM4A	6.98329e-145	Other Gene FDR<0.05
5.18867e-145	0.79627	0.25	0.101	1.11945e-140	BRSK1	1.02283e-142	Other Gene FDR<0.05
1.7253e-144	0.326743	0.793	0.83	3.72234e-140	YWHAE	3.36525e-142	Other Gene FDR<0.05
2.53772e-144	-0.275933	0.49	0.737	5.47512e-140	IDI1	4.89832e-142	Other Gene FDR<0.05
5.12145e-143	0.51782	0.757	0.747	1.10495e-138	PSME2	9.78355e-141	ISG FDR < 0.05
5.30659e-143	0.671494	0.689	0.632	1.1449e-138	PDIA4	1.00338e-140	Other Gene FDR<0.05
9.17066e-143	0.576129	0.25	0.107	1.97857e-138	SAMD9	1.7044e-140	Other Gene FDR<0.05
9.19805e-143	-0.146848	0.629	0.843	1.98448e-138	EIF4G2	1.7044e-140	Other Gene FDR<0.05
1.38684e-142	0.317406	0.427	0.453	2.99212e-138	APOL6	2.54438e-140	Other Gene FDR<0.05
6.03355e-142	0.45538	0.821	0.803	1.30174e-137	C19orf33	1.0961e-139	Other Gene FDR<0.05
1.2826e-141	0.424497	0.673	0.669	2.76721e-137	CHMP4B	2.30743e-139	Other Gene FDR<0.05
1.53465e-141	0.380449	0.791	0.835	3.31101e-137	SRI	2.73434e-139	Other Gene FDR<0.05
3.60332e-141	0.303344	0.955	0.953	7.77416e-137	HLA-C	6.359e-139	Other Gene FDR<0.05
3.84595e-141	0.296972	0.77	0.821	8.29763e-137	PSME1	6.72315e-139	Other Gene FDR<0.05
1.24584e-140	0.287583	0.734	0.762	2.68791e-136	RBCK1	2.15752e-138	Other Gene FDR<0.05
3.09493e-140	0.302346	0.475	0.52	6.67732e-136	PSMB8	5.31011e-138	Other Gene FDR<0.05
5.14129e-140	0.373588	0.558	0.588	1.10923e-135	ETS2	8.74019e-138	Other Gene FDR<0.05
2.35151e-139	0.201552	0.672	0.757	5.07337e-135	OPTN	3.96122e-137	Other Gene FDR<0.05
6.20656e-139	0.41728	0.461	0.416	1.33907e-134	TAP1	1.0361e-136	ISG FDR < 0.05
1.02203e-138	-0.112327	0.639	0.845	2.20503e-134	RHOA	1.69091e-136	Other Gene FDR<0.05
1.36711e-138	0.0939891	0.696	0.818	2.94954e-134	UBE2D3	2.24182e-136	Other Gene FDR<0.05
3.76409e-138	-0.333019	0.567	0.793	8.12103e-134	TUBB4B	6.1183e-136	Other Gene FDR<0.05
4.11793e-138	0.269309	0.704	0.709	8.88443e-134	CHMP5	6.63524e-136	Other Gene FDR<0.05
4.17985e-138	0.369994	0.224	0.113	9.01803e-134	PNPT1	6.67696e-136	Other Gene FDR<0.05
5.26018e-138	0.477649	0.956	0.947	1.13488e-133	IL32	8.33086e-136	Other Gene FDR<0.05
7.26968e-138	0.414411	0.762	0.801	1.56843e-133	VIMP	1.14159e-135	Other Gene FDR<0.05
4.63439e-137	0.558913	0.316	0.163	9.99869e-133	LY6E	7.2164e-135	Other Gene FDR<0.05
2.05228e-136	0.320728	0.882	0.915	4.42779e-132	PRR13	3.16906e-134	Other Gene FDR<0.05
2.09464e-136	0.0584779	0.607	0.768	4.51919e-132	PTP4A2	3.20775e-134	Other Gene FDR<0.05
2.49076e-136	0.44315	0.63	0.636	5.37382e-132	RSRC2	3.7831e-134	Other Gene FDR<0.05
3.39368e-136	-0.103574	0.547	0.759	7.32187e-132	KIF5B	5.1126e-134	Other Gene FDR<0.05
4.06676e-136	-0.358549	0.468	0.694	8.77404e-132	TKT	6.07719e-134	Other Gene FDR<0.05
4.83362e-136	0.54206	0.754	0.662	1.04285e-131	SELK	7.16537e-134	Other Gene FDR<0.05
1.59482e-135	0.167189	0.729	0.819	3.44083e-131	SAP18	2.3454e-133	Other Gene FDR<0.05
1.09922e-134	0.186191	0.4	0.497	2.37157e-130	SMCHD1	1.60383e-132	Other Gene FDR<0.05
7.40752e-134	0.519909	0.716	0.645	1.59817e-129	RNF186	1.07235e-131	Other Gene FDR<0.05
3.80215e-133	-0.307688	0.283	0.513	8.20315e-129	PSMD1	5.46154e-131	Other Gene FDR<0.05
5.75723e-133	0.338251	0.763	0.787	1.24212e-128	MORF4L1	8.20626e-131	Other Gene FDR<0.05
9.08031e-133	0.634059	0.512	0.395	1.95908e-128	SEC22B	1.28441e-130	Other Gene FDR<0.05
9.94732e-133	-0.14267	0.607	0.821	2.14613e-128	CYCS	1.39639e-130	Other Gene FDR<0.05
9.22028e-131	-0.253118	0.508	0.741	1.98928e-126	FDFT1	1.2846e-128	Other Gene FDR<0.05
3.01828e-130	-0.32064	0.381	0.617	6.51193e-126	CD24	4.17378e-128	Other Gene FDR<0.05
3.89695e-129	-0.268318	0.726	0.903	8.40767e-125	VIL1	5.34892e-127	Other Gene FDR<0.05
9.50796e-129	0.0657905	0.475	0.626	2.05134e-124	SNX6	1.29546e-126	Other Gene FDR<0.05
9.70365e-129	-0.100475	0.595	0.793	2.09356e-124	PTGES3	1.31247e-126	Other Gene FDR<0.05
2.08335e-128	0.130575	0.682	0.793	4.49483e-124	NDUFV2	2.79743e-126	Other Gene FDR<0.05
1.27578e-127	0.123817	0.619	0.737	2.75249e-123	CD2AP	1.70073e-125	Other Gene FDR<0.05
1.69845e-127	0.636931	0.6	0.434	3.6644e-123	EFNA1	2.24802e-125	Other Gene FDR<0.05
2.34093e-127	-0.174118	0.511	0.737	5.05055e-123	ACTR2	3.07641e-125	Other Gene FDR<0.05
2.56845e-127	-0.0180249	0.682	0.843	5.54144e-123	PGAM1	3.35165e-125	Other Gene FDR<0.05
4.16253e-127	-0.268707	0.393	0.63	8.98066e-123	HDGF	5.39382e-125	Other Gene FDR<0.05
6.12617e-127	-0.259902	0.692	0.881	1.32172e-122	HN1	7.88319e-125	Other Gene FDR<0.05
2.57928e-126	-0.2971	0.272	0.497	5.5648e-122	ACAT2	3.29615e-124	Other Gene FDR<0.05
6.23898e-126	-0.086422	0.578	0.778	1.34606e-121	ACTR3	7.91837e-124	Other Gene FDR<0.05
3.87022e-125	-0.314973	0.46	0.69	8.35001e-121	SERBP1	4.87859e-123	Other Gene FDR<0.05
4.76454e-125	0.311189	0.189	0.045	1.02795e-120	SAMD9L	5.96533e-123	Other Gene FDR<0.05
5.5093e-125	-0.260895	0.361	0.593	1.18863e-120	ATP2B1	6.8515e-123	Other Gene FDR<0.05
6.66189e-125	0.139649	0.718	0.817	1.4373e-120	VAPA	8.22966e-123	Other Gene FDR<0.05
8.92294e-125	0.758211	0.26	0.112	1.92513e-120	CTC-425F1.4	1.09498e-122	Other Gene FDR<0.05
9.41919e-125	-0.327821	0.455	0.686	2.03219e-120	AKR1B10	1.14827e-122	Other Gene FDR<0.05
1.07765e-124	1.05852	0.103	0.004	2.32503e-120	CCL5	1.30515e-122	ISG FDR < 0.05
1.99954e-124	-0.320654	0.728	0.885	4.314e-120	DBI	2.3988e-122	Other Gene FDR<0.05
2.00655e-124	0.279144	0.864	0.876	4.32914e-120	SEC61G	2.3988e-122	Other Gene FDR<0.05
2.12009e-124	-0.273584	0.4	0.631	4.5741e-120	TOMM20	2.51829e-122	Other Gene FDR<0.05
3.51619e-124	-0.162417	0.533	0.751	7.58618e-120	GOLGA4	4.15e-122	Other Gene FDR<0.05
8.5349e-124	0.844301	0.471	0.354	1.8414e-119	SPINK1	1.00096e-121	Other Gene FDR<0.05
1.28819e-123	0.13423	0.691	0.815	2.77927e-119	PPA1	1.50127e-121	Other Gene FDR<0.05
1.93881e-123	-0.261434	0.575	0.793	4.18298e-119	ATP1B3	2.24538e-121	Other Gene FDR<0.05
2.90323e-123	0.234879	0.685	0.768	6.26372e-119	GLRX	3.34142e-121	Other Gene FDR<0.05
3.54302e-123	0.218434	0.735	0.821	7.64407e-119	DYNLT1	4.05261e-121	Other Gene FDR<0.05
2.03755e-122	-0.298264	0.66	0.849	4.39602e-118	FDPS	2.31631e-120	Other Gene FDR<0.05
2.43303e-122	-0.276377	0.454	0.684	5.24926e-118	HMGCS1	2.74903e-120	Other Gene FDR<0.05
3.29716e-122	0.125378	0.093	0.002	7.11363e-118	IFI44L	3.70281e-120	ISG FDR < 0.05
3.31779e-122	-0.102372	0.5	0.71	7.15812e-118	TOP1	3.70353e-120	Other Gene FDR<0.05
7.98466e-122	-0.109907	0.621	0.818	1.72269e-117	PABPC1	8.85963e-120	Other Gene FDR<0.05
9.39034e-122	-0.296985	0.456	0.683	2.02597e-117	RAN	1.03573e-119	Other Gene FDR<0.05
5.06424e-121	-0.325618	0.503	0.728	1.09261e-116	ALDH1A1	5.55268e-119	Other Gene FDR<0.05
8.81661e-120	-0.211425	0.582	0.796	1.90218e-115	YWHAB	9.6101e-118	Other Gene FDR<0.05
1.07136e-119	-0.230065	0.574	0.79	2.31146e-115	GNAS	1.16095e-117	Other Gene FDR<0.05
1.10601e-119	-0.226331	0.59	0.802	2.38621e-115	NDUFS5	1.19153e-117	Other Gene FDR<0.05
1.47456e-119	-0.225657	0.387	0.617	3.18137e-115	TGOLN2	1.5794e-117	Other Gene FDR<0.05
2.19748e-119	0.834502	0.208	0.068	4.74106e-115	CXCL11	2.34019e-117	Other Gene FDR<0.05
2.55685e-119	-0.0849932	0.516	0.723	5.5164e-115	EIF5	2.70734e-117	Other Gene FDR<0.05
2.99143e-119	0.16562	0.12	0.01	6.454e-115	ZBP1	3.1495e-117	Other Gene FDR<0.05
3.50495e-119	0.297477	0.676	0.724	7.56193e-115	FAM162A	3.66931e-117	Other Gene FDR<0.05
3.83179e-119	-0.218078	0.678	0.87	8.26709e-115	RTN4	3.98894e-117	Other Gene FDR<0.05
4.40564e-119	0.323721	0.546	0.612	9.50518e-115	GADD45A	4.5607e-117	Other Gene FDR<0.05
5.98773e-119	0.370414	0.755	0.776	1.29185e-114	MYDGF	6.16404e-117	Other Gene FDR<0.05
8.9603e-119	-0.29421	0.486	0.709	1.93318e-114	ATP5A1	9.17317e-117	Other Gene FDR<0.05
1.51123e-118	-0.226254	0.432	0.66	3.26048e-114	PTPRF	1.53863e-116	Other Gene FDR<0.05
4.16538e-118	0.337059	0.863	0.842	8.9868e-114	PPDPF	4.21773e-116	Other Gene FDR<0.05
6.61726e-118	0.232063	0.798	0.859	1.42767e-113	GUK1	6.66401e-116	Other Gene FDR<0.05
8.40369e-118	-0.357069	0.619	0.823	1.8131e-113	FABP2	8.41731e-116	Other Gene FDR<0.05
1.20747e-117	-0.261813	0.317	0.538	2.60511e-113	FAT1	1.20292e-115	Other Gene FDR<0.05
1.33262e-117	-0.251883	0.603	0.811	2.87514e-113	RAB11FIP1	1.32051e-115	Other Gene FDR<0.05
1.42008e-117	-0.266745	0.336	0.562	3.06382e-113	SFPQ	1.39968e-115	Other Gene FDR<0.05
2.57686e-117	0.400838	0.46	0.425	5.55958e-113	NUB1	2.52642e-115	Other Gene FDR<0.05
2.82812e-117	-0.14035	0.612	0.815	6.10166e-113	CAP1	2.75816e-115	Other Gene FDR<0.05
3.24742e-117	-0.137773	0.694	0.878	7.00631e-113	UQCRB	3.15051e-115	Other Gene FDR<0.05
3.68902e-117	-0.159222	0.454	0.676	7.95905e-113	GNB1	3.56028e-115	Other Gene FDR<0.05
3.88515e-117	0.584797	0.548	0.494	8.3822e-113	HNRNPH1	3.73014e-115	Other Gene FDR<0.05
1.03533e-116	-0.0350213	0.569	0.746	2.23372e-112	CSDE1	9.88898e-115	Other Gene FDR<0.05
1.13342e-116	-0.252542	0.405	0.631	2.44534e-112	EIF4B	1.07704e-114	Other Gene FDR<0.05
2.72541e-116	-0.330513	0.518	0.735	5.88008e-112	TUBA1B	2.57663e-114	Other Gene FDR<0.05
3.95752e-116	0.207783	0.657	0.745	8.53836e-112	LSR	3.72248e-114	Other Gene FDR<0.05
1.54687e-115	-0.544363	0.477	0.67	3.33736e-111	OLFM4	1.44765e-113	Other Gene FDR<0.05
2.60493e-115	-0.137337	0.614	0.814	5.62014e-111	ANXA4	2.4256e-113	Other Gene FDR<0.05
8.93506e-115	-0.295724	0.818	0.934	1.92774e-110	NACA	8.27833e-113	Other Gene FDR<0.05
2.56379e-114	-0.229398	0.391	0.616	5.53137e-110	DDX17	2.36353e-112	Other Gene FDR<0.05
5.23301e-114	-0.236469	0.361	0.585	1.12902e-109	CAPNS1	4.80038e-112	Other Gene FDR<0.05
6.22425e-114	0.332352	0.694	0.745	1.34288e-109	CALM3	5.68154e-112	Other Gene FDR<0.05
6.7667e-114	-0.13014	0.535	0.744	1.45992e-109	MYO6	6.14642e-112	Other Gene FDR<0.05
1.98187e-113	0.122651	0.574	0.706	4.27588e-109	UBXN4	1.79141e-111	Other Gene FDR<0.05
3.5026e-113	0.276459	0.938	0.957	7.55686e-109	COX6A1	3.15064e-111	Other Gene FDR<0.05
8.66942e-113	0.570147	0.47	0.376	1.87043e-108	TYMP	7.76059e-111	Other Gene FDR<0.05
1.60142e-112	-0.283406	0.367	0.577	3.45506e-108	TTC3	1.42665e-110	Other Gene FDR<0.05
1.91344e-112	-0.228805	0.498	0.716	4.12825e-108	ALKBH7	1.69646e-110	Other Gene FDR<0.05
1.9236e-112	0.154153	0.107	0.007	4.15017e-108	TRIM22	1.69735e-110	Other Gene FDR<0.05
2.49778e-112	-0.113499	0.602	0.795	5.38897e-108	ATP5C1	2.19355e-110	Other Gene FDR<0.05
3.81028e-112	-0.078733	0.595	0.786	8.22068e-108	CTNNA1	3.3304e-110	Other Gene FDR<0.05
1.22567e-111	0.279716	0.745	0.792	2.64437e-107	ROMO1	1.06627e-109	Other Gene FDR<0.05
1.49427e-111	0.255093	0.975	0.976	3.22389e-107	HLA-A	1.29387e-109	ISG FDR < 0.05
2.73514e-111	0.302187	0.594	0.644	5.90106e-107	DNAJA1	2.35731e-109	Other Gene FDR<0.05
3.59898e-111	-0.216177	0.679	0.865	7.76481e-107	SOD1	3.08746e-109	Other Gene FDR<0.05
4.37765e-111	-0.223803	0.386	0.607	9.44478e-107	CLTC	3.73815e-109	Other Gene FDR<0.05
5.80608e-111	-0.0813835	0.509	0.704	1.25266e-106	GDI2	4.93517e-109	Other Gene FDR<0.05
7.05077e-111	0.134389	0.629	0.749	1.5212e-106	RBM39	5.96579e-109	Other Gene FDR<0.05
2.0694e-110	-0.263629	0.579	0.785	4.46474e-106	MTTP	1.743e-108	Other Gene FDR<0.05
2.27663e-110	-0.151512	0.628	0.82	4.91183e-106	LMO7	1.90887e-108	Other Gene FDR<0.05
3.00461e-110	-0.131825	0.55	0.755	6.48245e-106	UQCRFS1	2.5079e-108	Other Gene FDR<0.05
3.38283e-110	-0.0165944	0.531	0.714	7.29846e-106	KLF5	2.81094e-108	Other Gene FDR<0.05
4.03561e-110	0.0966197	0.627	0.75	8.70682e-106	CHMP2B	3.33838e-108	Other Gene FDR<0.05
4.18063e-110	0.199008	0.113	0.011	9.0197e-106	TNFSF13B	3.44298e-108	Other Gene FDR<0.05
7.29199e-110	0.0658548	0.638	0.77	1.57325e-105	BTG1	5.97879e-108	Other Gene FDR<0.05
7.84587e-110	-0.617276	0.725	0.862	1.69275e-105	ALDOB	6.40458e-108	Other Gene FDR<0.05
9.84378e-110	-0.185208	0.54	0.751	2.1238e-105	SPTBN1	8.00023e-108	Other Gene FDR<0.05
1.18164e-109	0.0239862	0.637	0.785	2.54939e-105	HNRNPK	9.5615e-108	Other Gene FDR<0.05
1.36194e-109	-0.0966385	0.544	0.738	2.93839e-105	EPS8	1.09725e-107	Other Gene FDR<0.05
1.37123e-109	0.260819	0.706	0.774	2.95842e-105	ACADVL	1.09995e-107	Other Gene FDR<0.05
1.68972e-109	-0.301551	0.586	0.789	3.64557e-105	NPM1	1.34959e-107	Other Gene FDR<0.05
1.77675e-109	-0.193804	0.681	0.866	3.83334e-105	SLC25A6	1.41301e-107	Other Gene FDR<0.05
3.83477e-109	0.222587	0.657	0.739	8.27351e-105	CSNK1A1	3.03668e-107	Other Gene FDR<0.05
4.82666e-109	0.374506	0.603	0.607	1.04135e-104	TMEM92	3.80587e-107	Other Gene FDR<0.05
4.86314e-109	0.0862154	0.557	0.681	1.04922e-104	PSMA4	3.81839e-107	Other Gene FDR<0.05
1.09069e-108	-0.25241	0.668	0.855	2.35316e-104	TM4SF4	8.52761e-107	Other Gene FDR<0.05
1.16693e-108	0.264083	0.78	0.834	2.51765e-104	SEC61B	9.08536e-107	Other Gene FDR<0.05
1.32928e-108	-0.0231647	0.649	0.818	2.86791e-104	BZW1	1.03061e-106	Other Gene FDR<0.05
1.40365e-108	-0.0010912	0.648	0.802	3.02838e-104	TSPAN3	1.08374e-106	Other Gene FDR<0.05
1.70483e-108	0.316125	0.892	0.894	3.67816e-104	ELF3	1.31081e-106	Other Gene FDR<0.05
2.01288e-108	0.510661	0.649	0.503	4.34279e-104	ANGPTL4	1.54127e-106	Other Gene FDR<0.05
3.8764e-108	-0.18985	0.392	0.609	8.36332e-104	AHCYL1	2.95595e-106	Other Gene FDR<0.05
4.56691e-108	-0.341238	0.459	0.666	9.85311e-104	MLEC	3.46823e-106	Other Gene FDR<0.05
4.60937e-108	0.561981	0.502	0.436	9.94471e-104	WTAP	3.48619e-106	Other Gene FDR<0.05
4.71114e-108	-0.226504	0.303	0.515	1.01643e-103	SPTAN1	3.54868e-106	Other Gene FDR<0.05
5.72068e-108	-0.213902	0.433	0.652	1.23424e-103	EIF1AX	4.29167e-106	Other Gene FDR<0.05
6.93357e-108	0.28307	0.946	0.961	1.49592e-103	UBC	5.1806e-106	Other Gene FDR<0.05
1.30218e-107	0.22415	0.735	0.806	2.80945e-103	KTN1	9.69051e-106	Other Gene FDR<0.05
1.35471e-107	-0.307075	0.46	0.676	2.92278e-103	HSPD1	1.00411e-105	Other Gene FDR<0.05
3.14192e-107	-0.0285358	0.639	0.81	6.77868e-103	ARPC5	2.31951e-105	Other Gene FDR<0.05
3.16912e-107	0.215186	0.647	0.732	6.83738e-103	FAM177A1	2.33031e-105	Other Gene FDR<0.05
3.53103e-107	-0.197303	0.508	0.719	7.6182e-103	DSP	2.58617e-105	Other Gene FDR<0.05
6.08619e-107	0.434817	0.814	0.806	1.3131e-102	HSPA5	4.44005e-105	Other Gene FDR<0.05
1.03006e-106	-0.218699	0.404	0.622	2.22236e-102	MACC1	7.48513e-105	Other Gene FDR<0.05
1.15214e-106	-0.120373	0.691	0.864	2.48573e-102	CCNI	8.33948e-105	Other Gene FDR<0.05
3.77326e-106	-0.28425	0.515	0.724	8.1408e-102	MAP2K2	2.72056e-104	Other Gene FDR<0.05
4.16633e-106	-0.23465	0.457	0.672	8.98886e-102	MYH9	2.99233e-104	Other Gene FDR<0.05
4.36888e-106	0.0181951	0.665	0.811	9.42585e-102	SUB1	3.12569e-104	Other Gene FDR<0.05
6.0099e-106	-0.274299	0.433	0.646	1.29664e-101	NDUFS6	4.28321e-104	Other Gene FDR<0.05
1.07971e-105	-0.0456439	0.543	0.727	2.32947e-101	GNG12	7.66552e-104	Other Gene FDR<0.05
1.43856e-105	0.0846141	0.659	0.783	3.10369e-101	RAB11A	1.01742e-103	Other Gene FDR<0.05
1.54524e-105	-0.149702	0.599	0.796	3.33385e-101	HADHA	1.08872e-103	Other Gene FDR<0.05
1.76672e-105	0.250039	0.63	0.727	3.81169e-101	IER2	1.24005e-103	Other Gene FDR<0.05
1.84326e-105	-0.197416	0.444	0.66	3.97682e-101	VCP	1.28889e-103	Other Gene FDR<0.05
2.22254e-105	-0.116506	0.441	0.647	4.79514e-101	SQLE	1.54826e-103	Other Gene FDR<0.05
2.76562e-105	0.155259	0.664	0.756	5.96683e-101	SH3GLB1	1.91936e-103	Other Gene FDR<0.05
2.87134e-105	0.0775033	0.61	0.741	6.19492e-101	ANXA3	1.9853e-103	Other Gene FDR<0.05
5.52252e-105	0.230501	0.735	0.802	1.19148e-100	COPE	3.80418e-103	Other Gene FDR<0.05
7.80111e-105	-0.0780834	0.634	0.812	1.68309e-100	SCP2	5.35387e-103	Other Gene FDR<0.05
1.14764e-104	-0.281458	0.144	0.314	2.47604e-100	CLDN2	7.84717e-103	Other Gene FDR<0.05
1.72384e-104	-0.196058	0.478	0.69	3.71919e-100	ITGA6	1.17437e-102	Other Gene FDR<0.05
2.04669e-104	-0.0709441	0.684	0.853	4.41573e-100	PDLIM1	1.3892e-102	Other Gene FDR<0.05
3.25632e-104	0.512492	0.626	0.508	7.02551e-100	JUNB	2.20217e-102	Other Gene FDR<0.05
3.78721e-104	-0.295596	0.245	0.433	8.1709e-100	TMEM97	2.55189e-102	Other Gene FDR<0.05
4.46245e-104	0.200482	0.561	0.626	9.62773e-100	SRSF9	2.99598e-102	Other Gene FDR<0.05
6.97452e-104	0.360745	0.799	0.796	1.50475e-99	TMEM258	4.65534e-102	Other Gene FDR<0.05
6.98427e-104	-0.223265	0.664	0.845	1.50686e-99	FCGRT	4.65534e-102	Other Gene FDR<0.05
8.37301e-104	0.338886	0.82	0.778	1.80648e-99	ERO1A	5.561e-102	Other Gene FDR<0.05
2.98157e-103	-0.24509	0.388	0.596	6.43274e-99	EIF3L	1.97316e-101	Other Gene FDR<0.05
3.13479e-103	-0.14361	0.514	0.719	6.76331e-99	WDR1	2.06718e-101	Other Gene FDR<0.05
4.69432e-103	-0.193035	0.507	0.716	1.0128e-98	EIF3E	3.0846e-101	Other Gene FDR<0.05
4.85577e-103	0.302175	0.763	0.824	1.04763e-98	FKBP2	3.17941e-101	Other Gene FDR<0.05
7.15383e-103	-0.243522	0.718	0.883	1.54344e-98	ATP5D	4.66762e-101	Other Gene FDR<0.05
7.59787e-103	-0.221716	0.457	0.669	1.63924e-98	HNRNPU	4.93995e-101	Other Gene FDR<0.05
1.82831e-102	-0.102125	0.683	0.855	3.94458e-98	ATP5B	1.18457e-100	Other Gene FDR<0.05
2.33343e-102	0.213047	0.152	0.032	5.03438e-98	PPM1K	1.50657e-100	Other Gene FDR<0.05
2.5685e-102	-0.134742	0.621	0.811	5.54154e-98	ARPC1B	1.65258e-100	Other Gene FDR<0.05
2.95211e-102	-0.216357	0.53	0.736	6.36918e-98	DST	1.89283e-100	Other Gene FDR<0.05
3.21995e-102	-0.234919	0.581	0.78	6.94705e-98	EIF3K	2.05744e-100	Other Gene FDR<0.05
4.36558e-102	-0.116709	0.574	0.765	9.41873e-98	KDELR1	2.77987e-100	Other Gene FDR<0.05
6.99161e-102	0.048018	0.553	0.705	1.50844e-97	JUND	4.4368e-100	Other Gene FDR<0.05
8.00761e-102	-0.00137784	0.576	0.738	1.72764e-97	SBDS	5.0642e-100	Other Gene FDR<0.05
8.6053e-102	-0.1122	0.523	0.722	1.85659e-97	MYH14	5.42368e-100	Other Gene FDR<0.05
1.04506e-101	0.172971	0.615	0.693	2.25471e-97	TPD52	6.56437e-100	Other Gene FDR<0.05
1.49062e-101	0.745821	0.572	0.509	3.216e-97	NFKBIA	9.33145e-100	Other Gene FDR<0.05
1.79485e-101	-0.317942	0.201	0.391	3.8724e-97	EDN1	1.11982e-99	Other Gene FDR<0.05
2.08297e-101	-0.106467	0.622	0.808	4.49401e-97	ANXA11	1.29522e-99	Other Gene FDR<0.05
2.54839e-101	0.257585	0.888	0.929	5.49814e-97	H3F3B	1.57932e-99	Other Gene FDR<0.05
3.47985e-101	-0.0684398	0.561	0.748	7.50777e-97	UBE2L3	2.14939e-99	Other Gene FDR<0.05
3.91971e-101	0.112448	0.606	0.718	8.45677e-97	TFG	2.41303e-99	Other Gene FDR<0.05
5.65941e-101	-0.156508	0.629	0.816	1.22102e-96	HNRNPA1	3.47248e-99	Other Gene FDR<0.05
8.24496e-101	0.276947	0.641	0.687	1.77885e-96	CNIH4	5.04221e-99	Other Gene FDR<0.05
2.12997e-100	-0.231867	0.4	0.61	4.5954e-96	GALNT1	1.2983e-98	Other Gene FDR<0.05
2.58279e-100	-0.210428	0.384	0.593	5.57237e-96	PCBD1	1.56915e-98	Other Gene FDR<0.05
2.76413e-100	0.272773	0.764	0.788	5.96362e-96	PRSS8	1.67384e-98	Other Gene FDR<0.05
3.02868e-100	-0.452906	0.485	0.677	6.53438e-96	REG4	1.82806e-98	Other Gene FDR<0.05
4.52181e-100	0.352162	0.613	0.64	9.7558e-96	DNAJC3	2.72042e-98	Other Gene FDR<0.05
4.78084e-100	0.66482	0.867	0.808	1.03147e-95	PIGR	2.86696e-98	Other Gene FDR<0.05
6.42653e-100	0.0188857	0.621	0.772	1.38652e-95	PSMD8	3.84141e-98	Other Gene FDR<0.05
1.05735e-99	-0.145992	0.588	0.78	2.28123e-95	ALDH2	6.29991e-98	Other Gene FDR<0.05
1.11289e-99	0.0434171	0.594	0.73	2.40105e-95	UGP2	6.60955e-98	Other Gene FDR<0.05
1.35464e-99	0.298444	0.732	0.779	2.92264e-95	LAMTOR5	8.01965e-98	Other Gene FDR<0.05
4.27724e-99	-0.0303314	0.549	0.72	9.22814e-95	WASF2	2.52412e-97	Other Gene FDR<0.05
5.3144e-99	-0.0480511	0.653	0.822	1.14658e-94	CDH17	3.12621e-97	Other Gene FDR<0.05
5.87924e-99	-0.179655	0.434	0.643	1.26845e-94	PGLS	3.44754e-97	Other Gene FDR<0.05
7.53892e-99	0.534686	0.457	0.325	1.62652e-94	RP11-841O20.2	4.40682e-97	Other Gene FDR<0.05
7.67204e-99	0.187666	0.103	0.01	1.65524e-94	GBP4	4.47053e-97	Other Gene FDR<0.05
8.15057e-99	0.266357	0.764	0.815	1.75849e-94	PDIA3	4.73449e-97	Other Gene FDR<0.05
1.41958e-98	-0.173138	0.441	0.644	3.06275e-94	TXNRD1	8.22026e-97	Other Gene FDR<0.05
1.67262e-98	-0.266474	0.295	0.491	3.60868e-94	CCT6A	9.65535e-97	Other Gene FDR<0.05
2.80937e-98	-0.100305	0.703	0.868	6.06122e-94	PERP	1.6167e-96	Other Gene FDR<0.05
3.13973e-98	-0.176786	0.76	0.914	6.77397e-94	ATP5G3	1.80122e-96	Other Gene FDR<0.05
3.76832e-98	-0.186031	0.535	0.736	8.13015e-94	POLR2L	2.15515e-96	Other Gene FDR<0.05
4.1432e-98	0.127137	0.818	0.894	8.93895e-94	ARPC3	2.36226e-96	Other Gene FDR<0.05
5.39785e-98	-0.133353	0.399	0.6	1.16459e-93	FAM3D	3.06817e-96	Other Gene FDR<0.05
5.43637e-98	0.14431	0.764	0.854	1.1729e-93	POMP	3.08061e-96	Other Gene FDR<0.05
6.01219e-98	0.178724	0.149	0.032	1.29713e-93	GMPR	3.39652e-96	Other Gene FDR<0.05
6.75439e-98	0.193683	0.753	0.824	1.45726e-93	ARF4	3.80422e-96	Other Gene FDR<0.05
8.0809e-98	-0.118257	0.605	0.791	1.74346e-93	HNRNPA2B1	4.53755e-96	Other Gene FDR<0.05
1.38596e-97	-0.19724	0.407	0.615	2.9902e-93	SRSF2	7.75885e-96	Other Gene FDR<0.05
1.40032e-97	-0.0828928	0.582	0.765	3.0212e-93	CDH1	7.81566e-96	Other Gene FDR<0.05
1.56821e-97	-0.136879	0.527	0.724	3.38342e-93	H2AFY	8.72641e-96	Other Gene FDR<0.05
3.09589e-97	0.388508	0.744	0.744	6.67939e-93	NDUFA13	1.71757e-95	Other Gene FDR<0.05
4.80375e-97	0.388487	0.315	0.24	1.03641e-92	DDX60L	2.65712e-95	Other Gene FDR<0.05
5.65378e-97	-0.290706	0.294	0.491	1.2198e-92	CMBL	3.11799e-95	Other Gene FDR<0.05
6.71524e-97	0.333359	0.651	0.677	1.44881e-92	SYF2	3.69239e-95	Other Gene FDR<0.05
7.43345e-97	-0.223764	0.216	0.398	1.60377e-92	TM7SF2	4.0752e-95	Other Gene FDR<0.05
9.40994e-97	-0.0285423	0.52	0.692	2.03019e-92	MGAT4A	5.14354e-95	Other Gene FDR<0.05
1.25361e-96	0.262645	0.671	0.725	2.70465e-92	LMAN2	6.83215e-95	Other Gene FDR<0.05
1.43379e-96	0.207309	0.735	0.808	3.0934e-92	DAD1	7.79124e-95	Other Gene FDR<0.05
1.85215e-96	-0.11736	0.629	0.812	3.99602e-92	CLTA	1.00352e-94	Other Gene FDR<0.05
4.437e-96	-0.14423	0.465	0.666	9.57283e-92	MLLT4	2.39701e-94	Other Gene FDR<0.05
5.79043e-96	0.0726794	0.593	0.722	1.24929e-91	CNBP	3.11909e-94	Other Gene FDR<0.05
6.3166e-96	0.182525	0.623	0.71	1.36281e-91	NDUFC1	3.39266e-94	Other Gene FDR<0.05
1.15295e-95	0.418816	0.617	0.54	2.48748e-91	EGLN3	6.17459e-94	Other Gene FDR<0.05
1.66505e-95	-0.207757	0.444	0.649	3.59234e-91	XIST	8.89144e-94	Other Gene FDR<0.05
1.67488e-95	0.437111	0.292	0.251	3.61356e-91	GBP1	8.91826e-94	ISG FDR < 0.05
1.74092e-95	0.333579	0.999	0.995	3.75604e-91	MALAT1	9.24334e-94	Other Gene FDR<0.05
2.33543e-95	-0.137036	0.522	0.715	5.03869e-91	ATP5F1	1.23644e-93	Other Gene FDR<0.05
2.43956e-95	-0.228295	0.248	0.442	5.26336e-91	NABP1	1.28789e-93	Other Gene FDR<0.05
2.54392e-95	0.0502468	0.543	0.674	5.48851e-91	CMAS	1.33917e-93	Other Gene FDR<0.05
2.59283e-95	-0.234829	0.242	0.423	5.59402e-91	BRI3BP	1.36105e-93	Other Gene FDR<0.05
2.60739e-95	-0.0647429	0.579	0.758	5.62545e-91	MPC2	1.36483e-93	Other Gene FDR<0.05
2.95946e-95	-0.189504	0.379	0.584	6.38502e-91	PRPF40A	1.54475e-93	Other Gene FDR<0.05
2.97415e-95	-0.120139	0.622	0.804	6.41673e-91	DSG2	1.54806e-93	Other Gene FDR<0.05
3.43241e-95	-0.200974	0.877	0.96	7.40542e-91	H3F3A	1.78158e-93	Other Gene FDR<0.05
5.16653e-95	0.30967	0.542	0.583	1.11468e-90	SLC3A2	2.67419e-93	Other Gene FDR<0.05
5.57868e-95	0.171625	0.699	0.787	1.2036e-90	LGALS3BP	2.87947e-93	Other Gene FDR<0.05
5.9814e-95	-0.205538	0.214	0.395	1.29049e-90	DHCR24	3.07876e-93	Other Gene FDR<0.05
6.56779e-95	0.553013	0.255	0.159	1.417e-90	FLCN	3.37122e-93	Other Gene FDR<0.05
6.86872e-95	-0.197238	0.606	0.795	1.48193e-90	GSTO1	3.51595e-93	Other Gene FDR<0.05
1.14608e-94	0.10849	0.825	0.905	2.47268e-90	GNG5	5.8504e-93	Other Gene FDR<0.05
1.19272e-94	0.749264	0.401	0.251	2.5733e-90	DUOXA2	6.07174e-93	Other Gene FDR<0.05
1.29516e-94	0.239147	0.84	0.891	2.7943e-90	NDUFA1	6.57514e-93	Other Gene FDR<0.05
2.06693e-94	-0.182258	0.552	0.747	4.45939e-90	ANXA13	1.04645e-92	Other Gene FDR<0.05
2.2646e-94	-0.250594	0.337	0.534	4.88586e-90	PHB2	1.1434e-92	Other Gene FDR<0.05
2.68258e-94	-0.000346386	0.666	0.809	5.78767e-90	TM9SF3	1.35077e-92	Other Gene FDR<0.05
3.98558e-94	0.110968	0.529	0.648	8.59889e-90	GCC2	2.00143e-92	Other Gene FDR<0.05
4.85842e-94	-0.220503	0.328	0.528	1.04821e-89	NSA2	2.43315e-92	Other Gene FDR<0.05
7.08852e-94	-0.215394	0.461	0.664	1.52935e-89	FAM213A	3.54044e-92	Other Gene FDR<0.05
8.03047e-94	-0.0458931	0.677	0.833	1.73257e-89	SUMO2	4.00012e-92	Other Gene FDR<0.05
8.25278e-94	0.595533	0.583	0.552	1.78054e-89	PPP1R15A	4.09984e-92	Other Gene FDR<0.05
1.02985e-93	0.0591086	0.642	0.771	2.2219e-89	KDELR2	5.10243e-92	Other Gene FDR<0.05
1.05832e-93	0.00437439	0.567	0.725	2.28333e-89	G3BP2	5.22953e-92	Other Gene FDR<0.05
1.32516e-93	-0.10136	0.505	0.698	2.85902e-89	LLGL2	6.53062e-92	Other Gene FDR<0.05
1.40036e-93	0.254096	0.617	0.649	3.02128e-89	CD68	6.88295e-92	Other Gene FDR<0.05
1.44445e-93	0.208955	0.809	0.866	3.1164e-89	CAST	7.08086e-92	Other Gene FDR<0.05
1.58455e-93	-0.117299	0.512	0.705	3.41866e-89	PRRC2C	7.74714e-92	Other Gene FDR<0.05
2.03844e-93	0.557063	0.327	0.2	4.39794e-89	RIN2	9.9401e-92	Other Gene FDR<0.05
2.60654e-93	0.425246	0.53	0.495	5.62362e-89	DHRS3	1.2677e-91	Other Gene FDR<0.05
3.14257e-93	-0.0850684	0.512	0.699	6.7801e-89	PGRMC1	1.52439e-91	Other Gene FDR<0.05
3.4252e-93	-0.168154	0.365	0.567	7.38987e-89	GTF2I	1.65715e-91	Other Gene FDR<0.05
3.5357e-93	0.176167	0.69	0.787	7.62828e-89	NDUFA6	1.70616e-91	Other Gene FDR<0.05
3.59639e-93	-0.0501524	0.584	0.759	7.7592e-89	LRP10	1.73094e-91	Other Gene FDR<0.05
4.65845e-93	0.0559563	0.667	0.797	1.00506e-88	PCBP1	2.2363e-91	Other Gene FDR<0.05
6.16388e-93	0.145975	0.64	0.735	1.32986e-88	RIOK3	2.95134e-91	Other Gene FDR<0.05
7.38829e-93	-0.135113	0.506	0.702	1.59402e-88	TALDO1	3.52848e-91	Other Gene FDR<0.05
9.45941e-93	-0.20046	0.287	0.481	2.04087e-88	SEPT11	4.50598e-91	Other Gene FDR<0.05
1.06222e-92	-0.212508	0.253	0.444	2.29175e-88	CHD4	5.04693e-91	Other Gene FDR<0.05
1.166e-92	-0.277732	0.516	0.71	2.51564e-88	DGAT1	5.52581e-91	Other Gene FDR<0.05
1.30236e-92	-0.246269	0.226	0.41	2.80984e-88	TKFC	6.15631e-91	Other Gene FDR<0.05
1.57208e-92	0.344599	0.715	0.709	3.39177e-88	ARL6IP1	7.4124e-91	Other Gene FDR<0.05
1.65239e-92	-0.18706	0.453	0.655	3.56503e-88	AKR7A2	7.77126e-91	Other Gene FDR<0.05
1.74616e-92	-0.124121	0.454	0.651	3.76735e-88	RAB25	8.1915e-91	Other Gene FDR<0.05
2.97197e-92	0.0321377	0.486	0.645	6.41202e-88	SPAG9	1.39067e-90	Other Gene FDR<0.05
4.26405e-92	0.137109	0.719	0.807	9.19968e-88	NDUFB4	1.99025e-90	Other Gene FDR<0.05
4.95674e-92	-0.2547	0.302	0.493	1.06942e-87	CCT3	2.30775e-90	Other Gene FDR<0.05
6.20124e-92	0.226429	0.743	0.796	1.33792e-87	PTTG1IP	2.87993e-90	Other Gene FDR<0.05
6.27807e-92	-0.136294	0.603	0.788	1.35449e-87	TOMM7	2.90831e-90	Other Gene FDR<0.05
6.79589e-92	-0.190893	0.527	0.723	1.46621e-87	MDH2	3.14035e-90	Other Gene FDR<0.05
7.08321e-92	0.164533	0.602	0.677	1.5282e-87	SCARB2	3.26497e-90	Other Gene FDR<0.05
7.12545e-92	-0.118031	0.529	0.718	1.53732e-87	EIF3H	3.27629e-90	Other Gene FDR<0.05
7.83256e-92	-0.178793	0.463	0.663	1.68987e-87	SRRM2	3.59251e-90	Other Gene FDR<0.05
8.09143e-92	0.350919	0.713	0.732	1.74573e-87	COX17	3.70208e-90	Other Gene FDR<0.05
1.14644e-91	0.186243	0.134	0.026	2.47345e-87	DHX58	5.23241e-90	Other Gene FDR<0.05
1.44376e-91	-0.156301	0.283	0.472	3.11491e-87	ROCK2	6.57318e-90	Other Gene FDR<0.05
1.53492e-91	0.0337351	0.641	0.784	3.31159e-87	ATP5H	6.97109e-90	Other Gene FDR<0.05
1.62035e-91	-0.0767045	0.539	0.72	3.4959e-87	HIGD2A	7.34109e-90	Other Gene FDR<0.05
2.14716e-91	-0.115578	0.48	0.67	4.6325e-87	NQO1	9.70411e-90	Other Gene FDR<0.05
3.48587e-91	0.0581459	0.648	0.775	7.52076e-87	GHITM	1.57161e-89	Other Gene FDR<0.05
3.74576e-91	0.798752	0.063	0	8.08148e-87	IFNL1	1.68468e-89	ISG FDR < 0.05
4.42327e-91	-0.170951	0.754	0.905	9.54321e-87	BTF3	1.98458e-89	Other Gene FDR<0.05
5.3817e-91	-0.101933	0.533	0.722	1.1611e-86	LRRFIP1	2.40877e-89	Other Gene FDR<0.05
8.86171e-91	-0.098015	0.483	0.674	1.91191e-86	PAK2	3.95681e-89	Other Gene FDR<0.05
1.25282e-90	-0.146987	0.347	0.539	2.70296e-86	GNA11	5.58046e-89	Other Gene FDR<0.05
1.38783e-90	0.327775	0.696	0.777	2.99425e-86	JUN	6.16704e-89	Other Gene FDR<0.05
1.44338e-90	0.0659877	0.641	0.774	3.11408e-86	SLC44A4	6.39851e-89	Other Gene FDR<0.05
1.53444e-90	0.0727015	0.631	0.763	3.31055e-86	MRPL14	6.78596e-89	Other Gene FDR<0.05
2.05284e-90	0.214443	0.671	0.751	4.429e-86	SYAP1	9.05692e-89	Other Gene FDR<0.05
2.27483e-90	-0.0373566	0.456	0.628	4.90795e-86	NCOR1	1.00125e-88	Other Gene FDR<0.05
2.65411e-90	-0.195023	0.139	0.28	5.72624e-86	ENDOG	1.16542e-88	Other Gene FDR<0.05
3.45015e-90	-0.216702	0.292	0.483	7.4437e-86	DHCR7	1.51138e-88	Other Gene FDR<0.05
4.46232e-90	-0.00798124	0.629	0.782	9.62746e-86	MAL2	1.95016e-88	Other Gene FDR<0.05
7.8435e-90	0.126799	0.667	0.776	1.69224e-85	FAM96B	3.41977e-88	Other Gene FDR<0.05
9.37454e-90	-0.13003	0.463	0.659	2.02256e-85	LASP1	4.07771e-88	Other Gene FDR<0.05
1.03777e-89	-0.056171	0.578	0.752	2.23899e-85	H2AFJ	4.50349e-88	Other Gene FDR<0.05
1.14256e-89	-0.210189	0.301	0.494	2.46506e-85	NR2F6	4.94663e-88	Other Gene FDR<0.05
1.53536e-89	-0.276492	0.329	0.518	3.31254e-85	APRT	6.63175e-88	Other Gene FDR<0.05
1.78849e-89	-0.162185	0.573	0.761	3.85866e-85	EFHD2	7.70713e-88	Other Gene FDR<0.05
1.97171e-89	-0.142212	0.482	0.678	4.25397e-85	C19orf43	8.47698e-88	Other Gene FDR<0.05
2.5851e-89	0.111812	0.685	0.784	5.57734e-85	TMEM45B	1.10884e-87	Other Gene FDR<0.05
5.63039e-89	-0.176811	0.117	0.264	1.21476e-84	GALNT6	2.40949e-87	Other Gene FDR<0.05
6.01012e-89	0.0113757	0.648	0.791	1.29668e-84	PSMB1	2.56607e-87	Other Gene FDR<0.05
8.82656e-89	-0.0734774	0.479	0.66	1.90433e-84	CAPN2	3.75991e-87	Other Gene FDR<0.05
9.02622e-89	-0.0626593	0.715	0.869	1.94741e-84	COX5A	3.83614e-87	Other Gene FDR<0.05
1.32268e-88	-0.204905	0.229	0.397	2.85369e-84	PRKAR2A	5.60165e-87	Other Gene FDR<0.05
1.32408e-88	-0.0390706	0.617	0.778	2.85671e-84	ARPC1A	5.60165e-87	Other Gene FDR<0.05
1.52011e-88	0.176737	0.632	0.722	3.27964e-84	TMCO1	6.41632e-87	Other Gene FDR<0.05
1.54967e-88	0.451079	0.427	0.308	3.34341e-84	CEBPB	6.52623e-87	Other Gene FDR<0.05
1.58524e-88	-0.134886	0.444	0.638	3.42016e-84	FUS	6.6609e-87	Other Gene FDR<0.05
2.67048e-88	-0.0576189	0.562	0.732	5.76156e-84	CDC42EP5	1.11955e-86	Other Gene FDR<0.05
2.92169e-88	0.00230293	0.571	0.739	6.30355e-84	TXNIP	1.2221e-86	Other Gene FDR<0.05
3.48516e-88	-0.0639054	0.687	0.844	7.51924e-84	ACTN4	1.45451e-86	Other Gene FDR<0.05
3.91036e-88	-0.131616	0.36	0.552	8.4366e-84	TJP2	1.62829e-86	Other Gene FDR<0.05
4.18242e-88	-0.117691	0.512	0.7	9.02358e-84	GPI	1.73768e-86	Other Gene FDR<0.05
4.95126e-88	0.134667	0.871	0.923	1.06823e-83	MYL12A	2.0525e-86	Other Gene FDR<0.05
5.17219e-88	-0.166389	0.419	0.617	1.1159e-83	ANP32B	2.1393e-86	Other Gene FDR<0.05
5.82715e-88	0.0210239	0.605	0.748	1.25721e-83	CAPZB	2.40484e-86	Other Gene FDR<0.05
6.1082e-88	-0.232982	0.28	0.464	1.31784e-83	VCL	2.51522e-86	Other Gene FDR<0.05
6.48363e-88	-0.264156	0.234	0.385	1.39884e-83	TMEM238	2.66389e-86	Other Gene FDR<0.05
6.65521e-88	0.0189149	0.62	0.76	1.43586e-83	SNX3	2.72834e-86	Other Gene FDR<0.05
7.11045e-88	-0.259386	0.468	0.66	1.53408e-83	HSPE1	2.90853e-86	Other Gene FDR<0.05
7.37963e-88	0.133681	0.582	0.7	1.59215e-83	SON	3.01199e-86	Other Gene FDR<0.05
7.80263e-88	0.179691	0.791	0.846	1.68342e-83	PLS1	3.17764e-86	Other Gene FDR<0.05
8.32792e-88	-0.0948531	0.597	0.773	1.79675e-83	NDUFC2	3.38413e-86	Other Gene FDR<0.05
8.61166e-88	0.382466	0.602	0.577	1.85797e-83	BCL10	3.49178e-86	Other Gene FDR<0.05
1.59996e-87	-0.19997	0.248	0.429	3.45192e-83	ACLY	6.4732e-86	Other Gene FDR<0.05
1.81737e-87	-0.163979	0.447	0.642	3.92098e-83	RBM3	7.3368e-86	Other Gene FDR<0.05
2.42326e-87	-0.0860902	0.329	0.517	5.22818e-83	ZFP36L2	9.76151e-86	Other Gene FDR<0.05
2.57036e-87	-0.268746	0.379	0.575	5.54554e-83	SI	1.03316e-85	Other Gene FDR<0.05
2.67158e-87	0.246625	0.822	0.826	5.76393e-83	EIF4A2	1.07152e-85	Other Gene FDR<0.05
3.13238e-87	-0.299155	0.504	0.693	6.7581e-83	HPGD	1.25363e-85	Other Gene FDR<0.05
3.60814e-87	-0.198424	0.291	0.48	7.78457e-83	EIF4G1	1.44092e-85	Other Gene FDR<0.05
3.68288e-87	0.445629	0.535	0.483	7.94582e-83	H1F0	1.46761e-85	Other Gene FDR<0.05
3.85438e-87	-0.352373	0.422	0.616	8.31583e-83	GSTA1	1.53265e-85	Other Gene FDR<0.05
4.11865e-87	-0.216733	0.433	0.629	8.88598e-83	PARK7	1.63423e-85	Other Gene FDR<0.05
4.16059e-87	-0.19226	0.572	0.758	8.97648e-83	TAGLN2	1.64735e-85	Other Gene FDR<0.05
5.35071e-87	-0.137777	0.726	0.882	1.15441e-82	MALL	2.11404e-85	Other Gene FDR<0.05
6.44339e-87	0.0488527	0.619	0.75	1.39016e-82	RAB2A	2.54034e-85	Other Gene FDR<0.05
9.35395e-87	-0.292402	0.335	0.527	2.01811e-82	SPINK4	3.68001e-85	Other Gene FDR<0.05
1.24409e-86	0.232948	0.318	0.314	2.68413e-82	ADAR	4.88413e-85	ISG FDR < 0.05
2.1832e-86	0.158576	0.514	0.595	4.71026e-82	IFNGR1	8.55281e-85	ISG FDR < 0.05
2.65621e-86	-0.190468	0.275	0.459	5.73077e-82	PGP	1.03839e-84	Other Gene FDR<0.05
2.88106e-86	-0.356256	0.285	0.464	6.21588e-82	GPX2	1.12392e-84	Other Gene FDR<0.05
2.96314e-86	-0.21804	0.294	0.482	6.39297e-82	PPM1G	1.15351e-84	Other Gene FDR<0.05
4.21899e-86	0.28325	0.83	0.849	9.10247e-82	SDCBP2	1.63895e-84	Other Gene FDR<0.05
5.01556e-86	-0.15634	0.5	0.692	1.08211e-81	SFN	1.94431e-84	Other Gene FDR<0.05
6.33197e-86	-0.281892	0.275	0.45	1.36612e-81	PA2G4	2.44951e-84	Other Gene FDR<0.05
7.2773e-86	0.310154	0.284	0.143	1.57008e-81	HSH2D	2.80934e-84	Other Gene FDR<0.05
1.2167e-85	-0.163821	0.124	0.275	2.62503e-81	SLC9A2	4.68721e-84	Other Gene FDR<0.05
1.2746e-85	-0.0146793	0.484	0.645	2.74995e-81	PKN2	4.90007e-84	Other Gene FDR<0.05
1.29051e-85	0.247025	0.772	0.83	2.78428e-81	SERP1	4.95097e-84	Other Gene FDR<0.05
1.93293e-85	0.54793	0.509	0.445	4.1703e-81	NUCB2	7.40025e-84	Other Gene FDR<0.05
3.11512e-85	-0.173365	0.435	0.629	6.72087e-81	EIF3F	1.19017e-83	Other Gene FDR<0.05
3.29274e-85	-0.198463	0.584	0.767	7.10408e-81	ATP1A1	1.25544e-83	Other Gene FDR<0.05
3.78026e-85	-0.163848	0.389	0.58	8.15591e-81	HNRNPAB	1.43836e-83	Other Gene FDR<0.05
4.03116e-85	0.410705	0.522	0.491	8.69724e-81	SAR1A	1.53069e-83	Other Gene FDR<0.05
4.07467e-85	-0.131644	0.556	0.741	8.7911e-81	SRSF3	1.54404e-83	Other Gene FDR<0.05
4.46238e-85	0.404207	0.565	0.514	9.62759e-81	KRTCAP2	1.68751e-83	Other Gene FDR<0.05
4.54299e-85	0.0510999	0.644	0.766	9.80151e-81	CMPK1	1.71449e-83	Other Gene FDR<0.05
4.76393e-85	-0.127078	0.331	0.515	1.02782e-80	CORO2A	1.79422e-83	Other Gene FDR<0.05
4.83207e-85	0.140226	0.818	0.894	1.04252e-80	USMG5	1.81619e-83	Other Gene FDR<0.05
5.4945e-85	-0.253442	0.299	0.483	1.18544e-80	PHB	2.061e-83	Other Gene FDR<0.05
5.79781e-85	0.213065	0.771	0.831	1.25088e-80	SPINT1	2.17037e-83	Other Gene FDR<0.05
7.93067e-85	-0.180979	0.386	0.58	1.71104e-80	MVD	2.96281e-83	Other Gene FDR<0.05
8.88054e-85	0.573899	0.271	0.167	1.91598e-80	C1orf56	3.311e-83	Other Gene FDR<0.05
9.03712e-85	0.10323	0.71	0.816	1.94976e-80	BSG	3.36261e-83	Other Gene FDR<0.05
9.26334e-85	0.252769	0.65	0.692	1.99857e-80	CDKN1A	3.43988e-83	Other Gene FDR<0.05
1.04032e-84	-0.165241	0.393	0.586	2.2445e-80	PLEC	3.85544e-83	Other Gene FDR<0.05
1.12658e-84	-0.132215	0.619	0.795	2.43061e-80	EEF1D	4.16679e-83	Other Gene FDR<0.05
1.55049e-84	0.23003	0.825	0.862	3.34517e-80	C4orf3	5.72321e-83	Other Gene FDR<0.05
1.67578e-84	-0.173821	0.336	0.527	3.6155e-80	ZBTB7A	6.1734e-83	Other Gene FDR<0.05
1.94131e-84	0.0341626	0.447	0.587	4.18838e-80	CTSS	7.1374e-83	Other Gene FDR<0.05
2.14682e-84	-0.214713	0.425	0.617	4.63177e-80	TUFM	7.87735e-83	Other Gene FDR<0.05
3.13527e-84	-0.206158	0.138	0.288	6.76433e-80	EMP2	1.14815e-82	Other Gene FDR<0.05
3.35272e-84	-0.128931	0.538	0.723	7.2335e-80	NDUFB7	1.22536e-82	Other Gene FDR<0.05
5.30597e-84	-0.0395537	0.564	0.728	1.14476e-79	AGR3	1.93543e-82	Other Gene FDR<0.05
6.10013e-84	-0.232864	0.258	0.44	1.3161e-79	ITGB8	2.22073e-82	Other Gene FDR<0.05
7.22959e-84	0.268093	0.551	0.6	1.55978e-79	BNIP3	2.62675e-82	Other Gene FDR<0.05
1.18439e-83	0.453625	0.824	0.712	2.55532e-79	TFF1	4.29485e-82	Other Gene FDR<0.05
1.24725e-83	0.204217	0.49	0.545	2.69095e-79	GSKIP	4.51399e-82	Other Gene FDR<0.05
1.72937e-83	-0.307893	0.424	0.603	3.73112e-79	ATP5G1	6.24663e-82	Other Gene FDR<0.05
2.19435e-83	-0.18683	0.255	0.434	4.73431e-79	IQGAP2	7.91076e-82	Other Gene FDR<0.05
2.47896e-83	-0.083172	0.525	0.705	5.34835e-79	JUP	8.91944e-82	Other Gene FDR<0.05
2.60829e-83	-0.187364	0.176	0.328	5.6274e-79	PGD	9.36661e-82	Other Gene FDR<0.05
4.74712e-83	-0.0804092	0.493	0.673	1.02419e-78	HNRNPF	1.70143e-81	Other Gene FDR<0.05
8.41188e-83	-0.169664	0.742	0.89	1.81486e-78	UQCRH	3.00911e-81	Other Gene FDR<0.05
8.59667e-83	0.117506	0.62	0.717	1.85473e-78	TMED10	3.06929e-81	Other Gene FDR<0.05
8.77627e-83	-0.113365	0.372	0.556	1.89348e-78	ACAA2	3.12739e-81	Other Gene FDR<0.05
1.15631e-82	-0.00214276	0.608	0.752	2.49475e-78	SPCS1	4.11257e-81	Other Gene FDR<0.05
1.6981e-82	0.217576	0.817	0.842	3.66366e-78	TMEM59	6.02794e-81	Other Gene FDR<0.05
2.16546e-82	0.276036	0.73	0.756	4.67199e-78	MAP1LC3B	7.67228e-81	Other Gene FDR<0.05
3.99604e-82	0.219238	0.514	0.572	8.62146e-78	ARL4A	1.4131e-80	Other Gene FDR<0.05
4.22226e-82	0.120563	0.62	0.717	9.10954e-78	UBE2B	1.49026e-80	Other Gene FDR<0.05
5.79468e-82	-0.211706	0.301	0.486	1.2502e-77	LMO4	2.04136e-80	Other Gene FDR<0.05
5.90177e-82	0.0865912	0.506	0.617	1.27331e-77	PDXK	2.07514e-80	Other Gene FDR<0.05
6.22681e-82	-0.0880093	0.41	0.591	1.34343e-77	ITGB4	2.18528e-80	Other Gene FDR<0.05
9.1442e-82	-0.180391	0.572	0.753	1.97286e-77	SLC9A3R1	3.20306e-80	Other Gene FDR<0.05
9.77122e-82	-0.162356	0.657	0.824	2.10814e-77	SEPW1	3.41624e-80	Other Gene FDR<0.05
1.02114e-81	-0.165271	0.423	0.613	2.2031e-77	GLTSCR2	3.5634e-80	Other Gene FDR<0.05
1.09037e-81	0.205633	0.931	0.954	2.35248e-77	CYSTM1	3.79785e-80	Other Gene FDR<0.05
1.12202e-81	-0.116637	0.439	0.627	2.42075e-77	YIF1A	3.90075e-80	Other Gene FDR<0.05
1.31415e-81	0.237237	0.645	0.711	2.83527e-77	ABCB1	4.56014e-80	Other Gene FDR<0.05
1.32427e-81	-0.0517609	0.517	0.69	2.8571e-77	PFKL	4.58666e-80	Other Gene FDR<0.05
1.46591e-81	0.207414	0.738	0.811	3.1627e-77	TMC5	5.06777e-80	Other Gene FDR<0.05
1.53015e-81	-0.175731	0.625	0.798	3.3013e-77	LMNA	5.28002e-80	Other Gene FDR<0.05
1.62096e-81	-0.169714	0.143	0.293	3.49722e-77	LSS	5.58211e-80	Other Gene FDR<0.05
1.62372e-81	0.0500404	0.627	0.756	3.50318e-77	ATF4	5.58211e-80	Other Gene FDR<0.05
2.08333e-81	0.420579	0.707	0.686	4.49479e-77	LAMB3	7.14892e-80	Other Gene FDR<0.05
2.13209e-81	0.219572	0.627	0.702	4.59999e-77	TRAM1	7.30272e-80	Other Gene FDR<0.05
2.62467e-81	-0.0272216	0.598	0.757	5.66273e-77	FLNB	8.97329e-80	Other Gene FDR<0.05
2.74216e-81	0.0853064	0.681	0.795	5.91622e-77	CANX	9.35769e-80	Other Gene FDR<0.05
2.79682e-81	-0.126564	0.544	0.726	6.03413e-77	AKR1A1	9.52665e-80	Other Gene FDR<0.05
2.84068e-81	-0.429902	0.157	0.309	6.12876e-77	MT1E	9.6583e-80	Other Gene FDR<0.05
3.85612e-81	0.193764	0.464	0.489	8.31958e-77	NAMPT	1.30868e-79	Other Gene FDR<0.05
4.84542e-81	-0.180552	0.258	0.437	1.0454e-76	OGDH	1.64142e-79	Other Gene FDR<0.05
5.60586e-81	-0.174406	0.391	0.579	1.20946e-76	AKR7A3	1.89556e-79	Other Gene FDR<0.05
6.83673e-81	0.297777	0.711	0.746	1.47502e-76	NDRG1	2.30755e-79	Other Gene FDR<0.05
6.94824e-81	0.0129289	0.652	0.785	1.49908e-76	HMGN1	2.34093e-79	Other Gene FDR<0.05
7.35138e-81	0.101717	0.105	0.017	1.58606e-76	LAMP3	2.47225e-79	Other Gene FDR<0.05
7.47012e-81	-0.219974	0.224	0.382	1.61168e-76	MRPS12	2.50763e-79	Other Gene FDR<0.05
7.57829e-81	-0.0295242	0.481	0.639	1.63502e-76	COPB1	2.53934e-79	Other Gene FDR<0.05
8.14431e-81	0.454548	0.448	0.374	1.75713e-76	TRA2A	2.72408e-79	Other Gene FDR<0.05
8.51403e-81	0.131638	0.657	0.754	1.8369e-76	HSBP1	2.84261e-79	Other Gene FDR<0.05
9.28329e-81	0.228409	0.61	0.675	2.00287e-76	CHP1	3.09387e-79	Other Gene FDR<0.05
1.04296e-80	-0.0626433	0.452	0.62	2.25018e-76	GOLGB1	3.46966e-79	Other Gene FDR<0.05
1.07968e-80	0.321675	0.278	0.168	2.32941e-76	HELZ2	3.58539e-79	Other Gene FDR<0.05
1.22061e-80	0.0860505	0.644	0.753	2.63347e-76	RAB1A	4.04614e-79	Other Gene FDR<0.05
1.4552e-80	0.188016	0.674	0.766	3.13959e-76	PHPT1	4.81515e-79	Other Gene FDR<0.05
1.6953e-80	-0.211497	0.322	0.507	3.6576e-76	GDA	5.59962e-79	Other Gene FDR<0.05
1.71491e-80	-0.106018	0.668	0.83	3.69993e-76	CHCHD10	5.64432e-79	Other Gene FDR<0.05
1.71492e-80	0.0402676	0.58	0.722	3.69994e-76	GCNT3	5.64432e-79	Other Gene FDR<0.05
1.90108e-80	-0.223039	0.353	0.538	4.10159e-76	STARD10	6.24593e-79	Other Gene FDR<0.05
2.09484e-80	-0.0894125	0.501	0.681	4.51962e-76	SNRPD3	6.87034e-79	Other Gene FDR<0.05
2.54557e-80	-0.224421	0.232	0.406	5.49207e-76	TMCC3	8.33382e-79	Other Gene FDR<0.05
2.72066e-80	-0.0818755	0.705	0.857	5.86983e-76	PSMA7	8.89133e-79	Other Gene FDR<0.05
2.96272e-80	0.0144121	0.604	0.749	6.39206e-76	MSMO1	9.66534e-79	Other Gene FDR<0.05
3.14387e-80	-0.232879	0.173	0.329	6.78289e-76	SSX2IP	1.02383e-78	Other Gene FDR<0.05
3.52597e-80	0.213772	0.324	0.338	7.60728e-76	TRIM25	1.14625e-78	Other Gene FDR<0.05
3.56224e-80	-0.140773	0.551	0.731	7.68553e-76	EIF6	1.15601e-78	Other Gene FDR<0.05
3.78419e-80	-0.0791303	0.545	0.717	8.16438e-76	UQCRC1	1.22589e-78	Other Gene FDR<0.05
4.66464e-80	-0.0887781	0.484	0.664	1.0064e-75	ARHGDIA	1.50848e-78	Other Gene FDR<0.05
5.28884e-80	-0.0513414	0.549	0.716	1.14107e-75	BRK1	1.70735e-78	Other Gene FDR<0.05
5.53788e-80	0.402388	0.76	0.747	1.1948e-75	SLC39A4	1.78464e-78	Other Gene FDR<0.05
6.14021e-80	-0.140314	0.388	0.575	1.32475e-75	ACSS2	1.97531e-78	Other Gene FDR<0.05
7.42039e-80	-0.0934907	0.394	0.571	1.60095e-75	ANKRD11	2.38301e-78	Other Gene FDR<0.05
7.65824e-80	-0.194361	0.273	0.453	1.65226e-75	PCSK5	2.45514e-78	Other Gene FDR<0.05
8.96419e-80	0.0278534	0.65	0.783	1.93402e-75	RNF7	2.86885e-78	Other Gene FDR<0.05
1.50258e-79	-0.0700801	0.611	0.77	3.24181e-75	KLF6	4.80047e-78	Other Gene FDR<0.05
2.3746e-79	-0.0415593	0.53	0.695	5.1232e-75	MVP	7.57338e-78	Other Gene FDR<0.05
2.39231e-79	-0.0706865	0.462	0.631	5.16141e-75	RBM47	7.61676e-78	Other Gene FDR<0.05
2.59132e-79	0.192082	0.825	0.885	5.59076e-75	TMA7	8.23621e-78	Other Gene FDR<0.05
4.55039e-79	0.161347	0.552	0.639	9.81747e-75	XBP1	1.44381e-77	Other Gene FDR<0.05
4.87627e-79	0.0936649	0.691	0.803	1.05206e-74	FAM3B	1.54457e-77	Other Gene FDR<0.05
5.11702e-79	-0.0780717	0.567	0.731	1.104e-74	ARL6IP5	1.61806e-77	Other Gene FDR<0.05
5.64777e-79	-0.138208	0.502	0.685	1.21851e-74	MRPL41	1.78285e-77	Other Gene FDR<0.05
7.76531e-79	-0.0852482	0.444	0.622	1.67537e-74	PTBP3	2.44713e-77	Other Gene FDR<0.05
7.85416e-79	0.0763829	0.361	0.47	1.69453e-74	SMARCA5	2.47093e-77	Other Gene FDR<0.05
8.42345e-79	0.0960442	0.716	0.833	1.81736e-74	CLTB	2.64553e-77	Other Gene FDR<0.05
9.3376e-79	0.0727639	0.606	0.722	2.01459e-74	SF3B6	2.92768e-77	Other Gene FDR<0.05
9.86271e-79	-0.210093	0.328	0.511	2.12788e-74	MRPL20	3.08709e-77	Other Gene FDR<0.05
1.02832e-78	-0.14927	0.418	0.605	2.2186e-74	SRSF7	3.21328e-77	Other Gene FDR<0.05
1.59038e-78	0.208495	0.682	0.749	3.43124e-74	PDIA6	4.96123e-77	Other Gene FDR<0.05
1.66929e-78	-0.0622153	0.658	0.811	3.60149e-74	ATP5G2	5.19864e-77	Other Gene FDR<0.05
1.70209e-78	0.00869869	0.605	0.755	3.67226e-74	YWHAH	5.2919e-77	Other Gene FDR<0.05
1.88502e-78	-0.0934962	0.483	0.663	4.06693e-74	LAD1	5.85082e-77	Other Gene FDR<0.05
1.93119e-78	0.0677202	0.57	0.691	4.16653e-74	PAPOLA	5.98409e-77	Other Gene FDR<0.05
2.11219e-78	0.185921	0.16	0.047	4.55705e-74	SP110	6.53404e-77	Other Gene FDR<0.05
3.20747e-78	-0.100204	0.518	0.698	6.92012e-74	FIS1	9.90575e-77	Other Gene FDR<0.05
3.63881e-78	-0.120771	0.461	0.644	7.85074e-74	ARHGAP5	1.12192e-76	Other Gene FDR<0.05
3.64499e-78	-0.261192	0.557	0.735	7.86407e-74	LCN2	1.12196e-76	Other Gene FDR<0.05
4.1232e-78	-0.122788	0.435	0.616	8.8958e-74	SEC31A	1.26705e-76	Other Gene FDR<0.05
4.97933e-78	-0.0899119	0.522	0.694	1.07429e-73	SH3YL1	1.5276e-76	Other Gene FDR<0.05
5.20328e-78	-0.148409	0.391	0.575	1.12261e-73	EPRS	1.59367e-76	Other Gene FDR<0.05
6.99106e-78	0.0178235	0.549	0.687	1.50832e-73	ETFA	2.13769e-76	Other Gene FDR<0.05
7.48727e-78	-0.183173	0.313	0.494	1.61538e-73	KPNB1	2.28565e-76	Other Gene FDR<0.05
7.94587e-78	-0.219415	0.215	0.375	1.71432e-73	MRPL12	2.42166e-76	Other Gene FDR<0.05
1.04935e-77	0.108393	0.607	0.726	2.26397e-73	WDR83OS	3.19285e-76	Other Gene FDR<0.05
1.45455e-77	0.133502	0.789	0.87	3.13818e-73	OST4	4.41848e-76	Other Gene FDR<0.05
1.52983e-77	-0.0106747	0.515	0.673	3.30061e-73	ZC3H15	4.63957e-76	Other Gene FDR<0.05
1.76689e-77	0.0688429	0.684	0.801	3.81206e-73	APLP2	5.34975e-76	Other Gene FDR<0.05
2.06736e-77	0.13739	0.698	0.793	4.46034e-73	SHFM1	6.24931e-76	Other Gene FDR<0.05
2.24063e-77	-0.195949	0.825	0.934	4.83415e-73	EZR	6.76202e-76	Other Gene FDR<0.05
2.72634e-77	0.0122822	0.603	0.75	5.88208e-73	AP2S1	8.21449e-76	Other Gene FDR<0.05
2.80553e-77	-0.164087	0.324	0.506	6.05293e-73	DYNC1H1	8.43936e-76	Other Gene FDR<0.05
3.18297e-77	-0.152456	0.59	0.763	6.86726e-73	HMGA1	9.55923e-76	Other Gene FDR<0.05
3.29914e-77	0.331048	0.628	0.621	7.11789e-73	PLOD2	9.89208e-76	Other Gene FDR<0.05
4.50117e-77	-0.149667	0.476	0.659	9.71128e-73	C19orf53	1.34744e-75	Other Gene FDR<0.05
4.58673e-77	-0.0372846	0.549	0.71	9.89588e-73	TMEM54	1.37084e-75	Other Gene FDR<0.05
4.9464e-77	0.197445	0.598	0.668	1.06719e-72	TSC22D1	1.47595e-75	Other Gene FDR<0.05
6.32058e-77	-0.00669854	0.584	0.74	1.36367e-72	TMED4	1.88296e-75	Other Gene FDR<0.05
8.87747e-77	-0.0860541	0.508	0.679	1.91531e-72	YWHAQ	2.64044e-75	Other Gene FDR<0.05
9.09009e-77	-0.328285	0.915	0.962	1.96119e-72	KRT19	2.69935e-75	Other Gene FDR<0.05
9.88633e-77	0.200661	0.605	0.689	2.13298e-72	CTTN	2.9311e-75	Other Gene FDR<0.05
1.11913e-76	0.0311764	0.51	0.647	2.41452e-72	UBE2D2	3.3127e-75	Other Gene FDR<0.05
1.12225e-76	0.166918	0.678	0.759	2.42125e-72	SSR2	3.31663e-75	Other Gene FDR<0.05
1.1586e-76	0.0262475	0.703	0.836	2.49968e-72	TPM3	3.41861e-75	Other Gene FDR<0.05
1.40946e-76	0.117817	0.502	0.607	3.04091e-72	AKAP9	4.15219e-75	Other Gene FDR<0.05
1.47808e-76	0.0465565	0.431	0.565	3.18895e-72	PNRC2	4.34742e-75	Other Gene FDR<0.05
1.61244e-76	-0.0312157	0.527	0.688	3.47883e-72	AP2M1	4.73509e-75	Other Gene FDR<0.05
1.89268e-76	-0.180762	0.21	0.374	4.08346e-72	FADS2	5.54926e-75	Other Gene FDR<0.05
2.02752e-76	-0.073708	0.542	0.705	4.37438e-72	UQCRC2	5.93522e-75	Other Gene FDR<0.05
2.20259e-76	-0.207027	0.287	0.462	4.7521e-72	CCT5	6.43755e-75	Other Gene FDR<0.05
3.35401e-76	-0.0922682	0.596	0.76	7.23629e-72	BRI3	9.78739e-75	Other Gene FDR<0.05
3.6123e-76	-0.18053	0.302	0.479	7.79353e-72	FAM120A	1.05245e-74	Other Gene FDR<0.05
5.06048e-76	0.247435	0.526	0.566	1.0918e-71	SARS	1.47207e-74	Other Gene FDR<0.05
5.38959e-76	-0.0735431	0.536	0.706	1.1628e-71	HDLBP	1.56535e-74	Other Gene FDR<0.05
5.63204e-76	0.213718	0.596	0.662	1.21511e-71	RABAC1	1.6332e-74	Other Gene FDR<0.05
5.71871e-76	-0.0057237	0.541	0.689	1.23381e-71	ABRACL	1.65574e-74	Other Gene FDR<0.05
7.34258e-76	-0.124057	0.418	0.597	1.58416e-71	POF1B	2.12259e-74	Other Gene FDR<0.05
8.09353e-76	0.0424046	0.504	0.642	1.74618e-71	RALA	2.33603e-74	Other Gene FDR<0.05
8.4405e-76	-0.155107	0.386	0.569	1.82104e-71	MARCKSL1	2.43239e-74	Other Gene FDR<0.05
8.9445e-76	-0.452124	0.294	0.469	1.92978e-71	APOB	2.57363e-74	Other Gene FDR<0.05
9.39368e-76	0.114492	0.694	0.794	2.02669e-71	NOP10	2.69868e-74	Other Gene FDR<0.05
9.55036e-76	-0.138509	0.526	0.704	2.06049e-71	AMN	2.73944e-74	Other Gene FDR<0.05
1.06671e-75	0.208735	0.647	0.701	2.30143e-71	MORF4L2	3.05505e-74	Other Gene FDR<0.05
1.08302e-75	-0.222562	0.204	0.36	2.33662e-71	CCT2	3.09697e-74	Other Gene FDR<0.05
1.09405e-75	-0.150897	0.396	0.577	2.36041e-71	PNN	3.12368e-74	Other Gene FDR<0.05
1.14603e-75	0.00760558	0.799	0.902	2.47256e-71	VDAC2	3.26706e-74	Other Gene FDR<0.05
1.26974e-75	0.134669	0.839	0.906	2.73947e-71	UBL5	3.61418e-74	Other Gene FDR<0.05
1.37948e-75	-0.17483	0.493	0.673	2.97622e-71	HSD17B12	3.92051e-74	Other Gene FDR<0.05
1.55847e-75	-0.116408	0.536	0.709	3.3624e-71	SUCLG1	4.42243e-74	Other Gene FDR<0.05
1.6764e-75	-0.152575	0.721	0.869	3.61684e-71	LYZ	4.7498e-74	Other Gene FDR<0.05
1.7097e-75	-0.163886	0.42	0.602	3.68868e-71	MRPS34	4.83676e-74	Other Gene FDR<0.05
1.962e-75	0.0452017	0.735	0.85	4.23301e-71	NDUFA4	5.54205e-74	Other Gene FDR<0.05
2.10818e-75	-0.109466	0.602	0.77	4.5484e-71	AURKAIP1	5.9459e-74	Other Gene FDR<0.05
2.27659e-75	0.0268488	0.579	0.726	4.91175e-71	HEBP2	6.41114e-74	Other Gene FDR<0.05
2.44963e-75	0.00921776	0.474	0.616	5.28507e-71	SLC25A24	6.88795e-74	Other Gene FDR<0.05
2.56472e-75	-0.21595	0.316	0.494	5.53339e-71	AKR1C1	7.20065e-74	Other Gene FDR<0.05
2.64653e-75	0.0119022	0.73	0.85	5.7099e-71	SKP1	7.4191e-74	Other Gene FDR<0.05
2.8079e-75	0.455174	0.496	0.346	6.05804e-71	DNAJB9	7.85957e-74	Other Gene FDR<0.05
3.07139e-75	-0.136797	0.386	0.567	6.62653e-71	MRFAP1	8.58415e-74	Other Gene FDR<0.05
3.61006e-75	0.164342	0.618	0.707	7.7887e-71	SRRM1	1.00745e-73	Other Gene FDR<0.05
4.50435e-75	0.209816	0.185	0.07	9.71814e-71	HERC6	1.25512e-73	Other Gene FDR<0.05
4.51973e-75	0.294784	0.686	0.693	9.75132e-71	CAPZA2	1.25752e-73	Other Gene FDR<0.05
4.65586e-75	-0.176482	0.168	0.319	1.0045e-70	MRPS26	1.29345e-73	Other Gene FDR<0.05
5.26281e-75	-0.10165	0.563	0.734	1.13545e-70	NDUFB2	1.45988e-73	Other Gene FDR<0.05
5.74467e-75	0.361389	0.327	0.206	1.23941e-70	PSMA6	1.59116e-73	Other Gene FDR<0.05
6.20626e-75	0.0425442	0.588	0.72	1.339e-70	ST13	1.71645e-73	Other Gene FDR<0.05
7.30345e-75	-0.0880295	0.47	0.645	1.57572e-70	CDV3	2.01688e-73	Other Gene FDR<0.05
9.38821e-75	-0.188185	0.318	0.493	2.02551e-70	KHK	2.58874e-73	Other Gene FDR<0.05
9.78893e-75	-0.0613291	0.513	0.68	2.11196e-70	SEC11A	2.69523e-73	Other Gene FDR<0.05
1.1559e-74	-0.0286683	0.535	0.694	2.49386e-70	BCAP31	3.17788e-73	Other Gene FDR<0.05
1.27554e-74	-0.143244	0.31	0.487	2.75199e-70	AFG3L2	3.5016e-73	Other Gene FDR<0.05
1.30636e-74	0.261492	0.351	0.517	2.81848e-70	HIST1H4C	3.5809e-73	Other Gene FDR<0.05
1.44204e-74	0.287163	0.282	0.219	3.11119e-70	LGALS9	3.94696e-73	Other Gene FDR<0.05
1.46635e-74	-0.153034	0.377	0.557	3.16365e-70	FBLIM1	4.00759e-73	Other Gene FDR<0.05
1.58642e-74	-0.0255814	0.544	0.697	3.4227e-70	ECHS1	4.32935e-73	Other Gene FDR<0.05
1.82089e-74	0.0791164	0.605	0.72	3.92856e-70	PCBP2	4.96192e-73	Other Gene FDR<0.05
2.18587e-74	-0.283329	0.405	0.586	4.71601e-70	NCL	5.94774e-73	Other Gene FDR<0.05
2.33e-74	-0.154965	0.072	0.18	5.02697e-70	NT5DC2	6.33062e-73	Other Gene FDR<0.05
2.47455e-74	0.0863133	0.553	0.674	5.33885e-70	NBL1	6.71354e-73	Other Gene FDR<0.05
4.69612e-74	-0.0362815	0.611	0.761	1.01319e-69	CAMK2N1	1.27221e-72	Other Gene FDR<0.05
6.64787e-74	-0.112615	0.398	0.576	1.43428e-69	CAPN1	1.79832e-72	Other Gene FDR<0.05
7.07666e-74	0.00614541	0.529	0.678	1.52679e-69	SURF4	1.91152e-72	Other Gene FDR<0.05
7.57499e-74	-0.0744002	0.357	0.528	1.6343e-69	ARRDC4	2.04315e-72	Other Gene FDR<0.05
8.56877e-74	0.0621468	0.645	0.77	1.84871e-69	SCAND1	2.30784e-72	Other Gene FDR<0.05
9.0294e-74	-0.18223	0.386	0.566	1.94809e-69	GPX1	2.42837e-72	Other Gene FDR<0.05
9.70522e-74	0.0322341	0.678	0.807	2.0939e-69	NPC2	2.60634e-72	Other Gene FDR<0.05
9.81851e-74	0.169203	0.629	0.722	2.11834e-69	OCIAD2	2.63295e-72	Other Gene FDR<0.05
1.15714e-73	0.0321527	0.644	0.762	2.49654e-69	HNRNPC	3.09854e-72	Other Gene FDR<0.05
1.18864e-73	0.158042	0.587	0.66	2.56449e-69	BNIP3L	3.17829e-72	Other Gene FDR<0.05
1.39186e-73	-0.0967277	0.687	0.839	3.00293e-69	DDT	3.7163e-72	Other Gene FDR<0.05
1.47073e-73	0.342779	0.525	0.499	3.17311e-69	CHURC1	3.92125e-72	Other Gene FDR<0.05
1.54497e-73	-0.0994802	0.791	0.918	3.33327e-69	VDAC1	4.11326e-72	Other Gene FDR<0.05
1.78707e-73	0.639972	0.362	0.301	3.85561e-69	ZC3HAV1	4.751e-72	Other Gene FDR<0.05
1.96484e-73	0.108019	0.604	0.706	4.23915e-69	NDUFB9	5.21612e-72	Other Gene FDR<0.05
2.45517e-73	-0.0551294	0.549	0.713	5.29703e-69	SRSF5	6.50848e-72	Other Gene FDR<0.05
2.53956e-73	-0.0875452	0.46	0.636	5.47909e-69	PLEKHJ1	6.72257e-72	Other Gene FDR<0.05
2.66333e-73	-0.053705	0.538	0.705	5.74614e-69	PPP1CA	7.04016e-72	Other Gene FDR<0.05
2.71877e-73	-0.054218	0.78	0.904	5.86574e-69	COX8A	7.17646e-72	Other Gene FDR<0.05
2.83408e-73	0.00397963	0.618	0.76	6.11452e-69	SLC22A18	7.47019e-72	Other Gene FDR<0.05
3.22409e-73	0.220026	0.537	0.574	6.95598e-69	GPA33	8.48614e-72	Other Gene FDR<0.05
3.72386e-73	-0.0403553	0.473	0.633	8.03424e-69	SPPL2A	9.78769e-72	Other Gene FDR<0.05
4.409e-73	0.166222	0.729	0.805	9.51241e-69	CHMP2A	1.15721e-71	Other Gene FDR<0.05
4.43459e-73	0.0820698	0.454	0.572	9.56762e-69	DNAJC15	1.16228e-71	Other Gene FDR<0.05
4.63958e-73	0.0402063	0.488	0.627	1.00099e-68	IDH1	1.21429e-71	Other Gene FDR<0.05
4.78341e-73	0.00265776	0.465	0.612	1.03202e-68	CTNND1	1.25016e-71	Other Gene FDR<0.05
5.84309e-73	0.0133098	0.669	0.808	1.26065e-68	ATP5J2	1.52496e-71	Other Gene FDR<0.05
6.25512e-73	0.0827138	0.714	0.818	1.34954e-68	ITGB1	1.6302e-71	Other Gene FDR<0.05
6.43693e-73	-0.0250699	0.417	0.58	1.38877e-68	TJP1	1.67523e-71	Other Gene FDR<0.05
6.66902e-73	0.00454359	0.543	0.689	1.43884e-68	SARAF	1.7332e-71	Other Gene FDR<0.05
6.69952e-73	0.0963333	0.47	0.566	1.44542e-68	PSMA3	1.73869e-71	Other Gene FDR<0.05
7.331e-73	-0.0424806	0.59	0.744	1.58166e-68	ARL6IP4	1.89991e-71	Other Gene FDR<0.05
8.43696e-73	-0.0775595	0.439	0.609	1.82028e-68	PFKP	2.18348e-71	Other Gene FDR<0.05
9.52887e-73	-0.142096	0.351	0.528	2.05585e-68	ABCC3	2.46262e-71	Other Gene FDR<0.05
9.88361e-73	-0.00708204	0.51	0.664	2.13239e-68	YY1	2.55074e-71	Other Gene FDR<0.05
1.08612e-72	-0.190033	0.324	0.5	2.34331e-68	HNRNPD	2.79914e-71	Other Gene FDR<0.05
1.12832e-72	0.232754	0.541	0.588	2.43434e-68	NDUFS4	2.90385e-71	Other Gene FDR<0.05
1.1815e-72	-0.139556	0.43	0.609	2.54908e-68	XRCC6	3.0365e-71	Other Gene FDR<0.05
1.21986e-72	0.233472	0.706	0.762	2.63184e-68	GABARAPL2	3.13074e-71	Other Gene FDR<0.05
2.00873e-72	0.0107572	0.465	0.619	4.33383e-68	ARGLU1	5.14824e-71	Other Gene FDR<0.05
2.03012e-72	-0.146583	0.228	0.391	4.37999e-68	DDX21	5.19588e-71	Other Gene FDR<0.05
2.0382e-72	0.118287	0.629	0.731	4.39741e-68	CTSB	5.20935e-71	Other Gene FDR<0.05
2.24448e-72	0.127954	0.499	0.597	4.84247e-68	KLF3	5.72869e-71	Other Gene FDR<0.05
2.27566e-72	-0.00270592	0.457	0.602	4.90973e-68	MCL1	5.80027e-71	Other Gene FDR<0.05
2.48283e-72	0.390795	0.608	0.573	5.35671e-68	HERPUD1	6.31963e-71	Other Gene FDR<0.05
2.52362e-72	-0.115749	0.489	0.665	5.4447e-68	QPRT	6.41462e-71	Other Gene FDR<0.05
2.69002e-72	-0.176076	0.361	0.539	5.80371e-68	REEP6	6.82822e-71	Other Gene FDR<0.05
3.77994e-72	0.393559	0.441	0.39	8.15521e-68	CALML4	9.5817e-71	Other Gene FDR<0.05
4.60902e-72	0.0698772	0.531	0.657	9.94396e-68	TAPBP	1.16674e-70	Other Gene FDR<0.05
4.6272e-72	-0.178229	0.304	0.476	9.98319e-68	CDKN2B	1.16974e-70	Other Gene FDR<0.05
4.77158e-72	-0.110538	0.39	0.564	1.02947e-67	MARVELD3	1.2046e-70	Other Gene FDR<0.05
[truncated: 17,796 more rows]

## Sheet: Goblet Mock Vs 16h
p_val	avg_logFC	pct.1	pct.2	p_val_adj	gene	BH	Significance
[truncated: 17,503 more rows]

[truncated: 14 more sheets: Goblet Mock Vs 4h, Goblet 4h vs 16h, TA Mock Vs 16h, TA Mock Vs 4h, TA 4h vs 16h, Stem Mock Vs 16h, Stem Mock Vs 4h, Stem 4h vs 16h, Enteroendocrine Mock Vs 16h, Enteroendocrine Mock Vs 4h, Enteroendocrine 4h vs 16h, Best4 Mock Vs 16h, Best4 Mock Vs 4h, Best4 4h vs 16h]
