# Supplementary material for: Single‐cell transcriptomics reveals immune response of intestinal cell types to viral infection
Source: Mol Syst Biol. 2021 Jul 26;17(7):e9833. doi: 10.15252/msb.20209833 (PMC8311733; doi:10.15252/msb.20209833)
Supplement: Supplementary file 7 — Source Data for Appendix [file MSB-17-e9833-s007.zip]

Archive with 2 entries (2 files):
- Figure S6.zip
- Figure S7.zip
