# Supplementary material for: Single‐cell transcriptomics reveals immune response of intestinal cell types to viral infection
Source: Mol Syst Biol. 2021 Jul 26;17(7):e9833. doi: 10.15252/msb.20209833 (PMC8311733; doi:10.15252/msb.20209833)
Supplement: Supplementary file 9 — Source Data for Figure 3 [file MSB-17-e9833-s008.zip]

Archive with 3 entries (2 files):
- Figure 3/
- Figure 3/Raw RNA scope data.xlsx
- __MACOSX/Figure 3/._Raw RNA scope data.xlsx
