# Supplementary material for: Single‐cell transcriptomics reveals immune response of intestinal cell types to viral infection
Source: Mol Syst Biol. 2021 Jul 26;17(7):e9833. doi: 10.15252/msb.20209833 (PMC8311733; doi:10.15252/msb.20209833)
Supplement: Supplementary file 9 — Source Data for Figure 3 [file MSB-17-e9833-s008.zip › Figure 3/Raw RNA scope data.xlsx]

## Sheet: Mock
Object ID		Max intenstiy											Mean intenstiy											Min Intensity											Location
ImageNumber	ObjectNumber	APOA4	AstV	CCL2	FABP2	FCGBP	IFI27	IFNGR1	IRF2	MKI67	OLFM4	STAT1	APOA4	AstV	CCL2	FABP2	FCGBP	IFI27	IFNGR1	ISG15	MKI67	OLFM4	STAT1	APOA4	AstV	CCL2	FABP2	FCGBP	IFI27	IFNGR1	ISG15	MKI67	OLFM4	STAT1	X	Y
1	1	0.0102541	0.000701915	0.00117494	0.00384527	0.0520943	0.000732433	0.00601205	0.0238041	0.00248722	0.00534066	0.0256657	0.00373737	9.83601e-05	0.00044396	0.000945806	0.0476833	0.000199526	0.0012249	0.110191	0.000770789	0.00240399	0.00343263	0	0	0	0.000122072	0.0431983	0	0	0.104341	0	0	0	284.757	12.5433
1	2	0.0100862	0.000427253	0.00125124	0.00457771	0.0555428	0.000762951	0.00639353	0.00704967	0.00257877	0.00553903	0.0124819	0.00427887	0.000129721	0.000449969	0.000763869	0.0519307	0.000195958	0.0018429	0.11681	0.000862804	0.00277986	0.00320852	0	0	0	0	0.0484474	0	0.000564584	0.111803	0	0.000350958	0	829.581	6.22306
1	3	0.00961318	0.000534066	0.00555428	0.00378424	0.230152	0.000686656	0.00299077	0.00697337	0.00758373	0.0056611	0.101564	0.00299374	8.49372e-05	0.00082095	0.000651452	0.0640345	0.000174678	0.00116494	0.117239	0.000679992	0.00230925	0.00402789	0	0	0	9.15541e-05	0.0491951	0	0	0.111543	0	0	0	1176.81	11.5031
1	4	0.076173	0.000366217	0.00180056	0.00460822	0.0572671	0.000854505	0.00761425	0.00691234	0.00231937	0.0055848	0.0394446	0.00950195	8.0567e-05	0.000360831	0.000650287	0.0536425	0.000169894	0.00111904	0.11716	0.000632967	0.00185834	0.00339831	0	0	0	9.15541e-05	0.0488594	0	0	0.110185	0	0	0	1256.72	11.1046
1	5	0.0084535	0.000488289	0.00131228	0.00177005	0.0581826	0.000854505	0.00213626	0.0105898	0.00262455	0.00442512	0.0187839	0.00285077	8.91138e-05	0.000287677	0.000468626	0.0537403	0.000229951	0.00065409	0.116984	0.000627303	0.00178741	0.00270174	0	0	0	6.10361e-05	0.0479133	0	0	0.111101	0	0	0	1314.76	8.71324
1	6	0.0102541	0.000427253	0.00233463	0.0137942	0.0592813	0.000961318	0.00444038	0.0100252	0.00303655	0.00682078	0.0324254	0.00314794	8.78416e-05	0.000454314	0.00266105	0.054462	0.000197652	0.0011915	0.116929	0.000839451	0.00254696	0.00405171	0	0	0	0	0.0505837	0	0	0.109773	0	0	0	1404.46	16.2199
1	7	0.00886549	0.000335698	0.0011902	0.000747692	0.0572366	0.000732433	0.00202945	0.00788891	0.00402838	0.00308232	0.00701915	0.00303408	8.63895e-05	0.00037948	0.000450963	0.05417	0.000210692	0.000556543	0.11452	0.000545393	0.00123176	0.00203819	0	0	0	0.000244144	0.0508278	0	0	0.109499	0	0	0	1572.23	5.09231
1	8	0.00906386	0.000396735	0.00112917	0.000808728	0.0581064	0.00102235	0.00271611	0.00538643	0.00198367	0.00433356	0.0134737	0.00302304	9.45191e-05	0.000359191	0.000448744	0.0542739	0.000210416	0.000826008	0.114501	0.000557861	0.00170257	0.00246265	0	0	0	0.000137331	0.0507362	0	0	0.109361	0	0	0	1608.83	14.8069
1	9	0.0108949	0.000289921	0.00112917	0.0027924	0.0579995	0.000823987	0.00363165	0.00663767	0.00224308	0.00489815	0.0193484	0.00304271	9.09866e-05	0.000415383	0.000578692	0.0546565	0.00017923	0.00129068	0.113601	0.000630191	0.00241304	0.00314218	0	0	0	0.00015259	0.0508888	0	0	0.107271	0	0.000122072	0	1711.7	16.9876
1	10	0.0103151	0.000671397	0.00120546	0.0012665	0.0505684	0.00108339	0.00936904	0.00981155	0.00216678	0.0047303	0.0106508	0.00357466	8.79832e-05	0.000412639	0.00045398	0.0456496	0.000191459	0.00136092	0.106474	0.000724206	0.00202066	0.00337814	0	0	0	0	0.0403296	0	0	0.100557	0	0	0	131.826	16.9316
1	11	0.00973526	0.000503548	0.00157168	0.000961318	0.048661	0.000747692	0.00984207	0.00926223	0.00280766	0.0071107	0.0210117	0.00291703	9.86374e-05	0.000377388	0.000422125	0.0439466	0.000187231	0.00171648	0.103046	0.000733067	0.00168318	0.00324339	0	0	0	0	0.0394293	0	0	0.0971084	0	0	0	16.097	17.7194
1	12	0.0107576	0.000427253	0.00167849	0.00543221	0.0520027	0.00077821	0.0129091	0.0163424	0.00550851	0.007187	0.0158541	0.00434846	8.69405e-05	0.000724419	0.000822552	0.048209	0.000192455	0.00220866	0.111799	0.0010026	0.00304152	0.00395487	0	0	0	0.000137331	0.0439155	0	0	0.104677	0	0	0	331.067	20.0627
1	13	0.0111849	0.000320439	0.00132753	0.00134279	0.0595254	0.00077821	0.00325017	0.00755322	0.00271611	0.00555428	0.0235752	0.00337778	9.81278e-05	0.000490109	0.00046885	0.0550555	0.000176208	0.00139691	0.110746	0.000747339	0.00262265	0.00382364	0	0	0	7.62951e-05	0.0512856	0	0.000259403	0.103838	0	0	0	1937.02	46.0521
1	14	0.0105135	0.000366217	0.00138857	0.00178531	0.0593881	0.00137331	0.00698863	0.00947585	0.00317388	0.0056611	0.0331426	0.0032916	9.43628e-05	0.000498154	0.000503254	0.054574	0.00020221	0.00161259	0.116025	0.000891144	0.0025335	0.0038263	0	0	0	4.57771e-05	0.0502022	0	0	0.110292	0	0	0	1497.85	28.0916
1	15	0.0108644	0.000610361	0.00328069	0.00796521	0.0563363	0.0011902	0.00790417	0.0100557	0.0031281	0.0140078	0.112123	0.00337182	0.000121964	0.000393856	0.000655751	0.0512838	0.000214238	0.00173135	0.117275	0.000780137	0.00226876	0.00362556	0	0	0	0	0.0468452	0	0	0.111192	0	0	0	730.756	40.2931
1	16	0.00944533	0.000442512	0.0010071	0.000869764	0.057557	0.00103761	0.00390631	0.00588998	0.00213626	0.0043183	0.0193332	0.00297975	0.000103812	0.00037934	0.000442497	0.0543917	0.000179525	0.0010747	0.112963	0.000605329	0.00210467	0.00319421	0	0	0	0.00015259	0.0505989	0	0	0.108019	0	0	0	1761.54	39.547
1	17	0.0104067	0.000671397	0.00143435	0.00195315	0.0545968	0.000976577	0.0217594	0.0074464	0.00283818	0.00674449	0.0168307	0.00352722	8.92047e-05	0.000394251	0.000410415	0.0498353	0.000185678	0.00166757	0.115191	0.000670993	0.00214792	0.00318877	0	0	0	0	0.0445106	0	0	0.109316	0	0	0	553.475	40.2277
1	18	0.00993362	0.000793469	0.00192264	0.00228885	0.0506905	0.00114443	0.00843824	0.00958267	0.00257877	0.00584421	0.0154116	0.00357603	8.71197e-05	0.000552676	0.000462654	0.0465996	0.000186148	0.00151049	0.109151	0.000793631	0.00233529	0.0035053	0	0	0	7.62951e-05	0.0419623	0	0	0.101946	0	0	0	182.62	48.1363
1	19	0.0102693	0.000411994	0.00149538	0.016556	0.0605936	0.000900282	0.00453193	0.0110323	0.00280766	0.00546273	0.0330816	0.00342442	8.3095e-05	0.00041272	0.00226125	0.0545072	0.000182397	0.00151664	0.118015	0.000884046	0.00226016	0.00420433	0	0	0	0	0.0488289	0	0	0.111131	0	0	0	1351.49	55.1515
1	20	0.0118563	0.000488289	0.00155642	0.00276188	0.0574655	0.000808728	0.00328069	0.00849927	0.00270085	0.00607309	0.0187533	0.00412272	0.000102625	0.000541184	0.000464312	0.0527606	0.000217415	0.00139396	0.118906	0.000826434	0.00296522	0.00366077	0	0	0	0	0.0483864	0	6.10361e-05	0.1131	0	0	0	841.634	61.0933
1	21	0.0100557	0.000442512	0.00134279	0.00299077	0.0570535	0.000915541	0.00775158	0.00645457	0.00247196	0.00489815	0.0904555	0.00308809	9.01365e-05	0.000369768	0.000526373	0.0533838	0.000193191	0.00137556	0.118232	0.000632931	0.00194562	0.00367308	0	0	0	0	0.0491493	0	0	0.112352	0	0	0	1177.7	51.4457
1	22	0.0158694	0.000442512	0.00180056	0.00418097	0.0547646	0.000900282	0.0110781	0.0119478	0.00288396	0.00860609	0.0444495	0.00463281	8.60663e-05	0.000494484	0.000583195	0.05009	0.000195884	0.00173482	0.115755	0.000866337	0.0029952	0.00444807	0	0	0	0	0.0448615	0	0	0.108934	0	0	0	491.531	64.5932
1	23	0.0102998	0.000411994	0.00129702	0.00630198	0.0579843	0.000946059	0.00495918	0.00740063	0.0030518	0.00514229	0.041825	0.00320337	8.37146e-05	0.000338176	0.000473716	0.0538768	0.000202371	0.00144009	0.118559	0.00069416	0.00207199	0.00298548	0	0	0	1.5259e-05	0.0494545	0	0	0.110994	0	0	0	1210.25	66.5358
1	24	0.0111696	0.000381476	0.00169375	0.00131228	0.0596628	0.000686656	0.00578317	0.00788891	0.0024567	0.00578317	0.0137636	0.00369393	8.83362e-05	0.00059832	0.00043101	0.0552775	0.000183129	0.00186403	0.117443	0.001028	0.00298998	0.0036839	0	0	0	7.62951e-05	0.0511788	0	0.00015259	0.111955	0	0	0	1525.16	66.4966
1	25	0.010193	0.000488289	0.00129702	0.00135805	0.0510414	0.000915541	0.0113222	0.0154879	0.00256352	0.00505074	0.0121767	0.00341632	8.14201e-05	0.000436691	0.000452388	0.0464007	0.000187242	0.00124418	0.108994	0.00073072	0.00193724	0.00328171	0	0	0	4.57771e-05	0.0412146	0	0	0.098909	0	0	0	138.198	78.0101
1	26	0.0122988	0.000595102	0.00230411	0.0260471	0.0565042	0.0010071	0.00781262	0.0156252	0.00386053	0.0227665	0.0526894	0.00628585	0.000132965	0.00122093	0.00913592	0.0519907	0.000213695	0.00357452	0.117533	0.00167181	0.00614668	0.0075498	0	0	9.15541e-05	0.00135805	0.0470283	0	0.000610361	0.110811	0	0.00164797	0	446.571	66.0939
1	27	0.0117037	0.000656138	0.00175479	0.00462348	0.0565652	0.0009308	0.0155642	0.00996414	0.00230411	0.00564584	0.0429084	0.00359539	9.23212e-05	0.000366476	0.000597651	0.0514185	0.000196857	0.00144257	0.117771	0.000706942	0.00213899	0.00394512	0	0	0	0	0.0450752	0	0	0.112047	0	0	0	628.285	81.9428
1	28	0.0118868	0.00047303	0.00138857	0.00634775	0.0585336	0.00103761	0.00723278	0.0200504	0.002533	0.00527962	0.0306706	0.00345428	9.63122e-05	0.00037755	0.000765878	0.0541388	0.000189073	0.00134564	0.118508	0.00071243	0.00199424	0.00368877	0	0	0	0	0.0495766	0	0	0.110811	0	0	0	1286.42	77.4582
1	29	0.0116884	0.000350958	0.0011902	0.0011902	0.058854	0.000793469	0.00631724	0.00680552	0.00311284	0.00479133	0.0373693	0.00326258	9.29611e-05	0.000403577	0.000452373	0.0553639	0.000173963	0.0015192	0.115436	0.000729862	0.00234605	0.00351591	0	0	0	0.000106813	0.0513161	0	0	0.110201	0	0	0	1700.38	85.0427
1	30	0.0101778	0.000381476	0.00134279	0.00459297	0.0594492	0.000961318	0.00357061	0.00544747	0.00207523	0.00411994	0.0193027	0.00303263	0.000100317	0.000408125	0.000732566	0.0551828	0.00017854	0.00115036	0.113458	0.000585484	0.00178774	0.00283134	0	0	0	0.000106813	0.0517128	0	0	0.107912	0	0	0	1834.54	88.1524
1	31	0.0093843	0.000289921	0.00122072	0.00135805	0.0598306	0.00102235	0.00250248	0.00509651	0.00233463	0.0041352	0.0248722	0.00298608	9.65882e-05	0.000410796	0.000448444	0.0551232	0.000182695	0.000951165	0.114493	0.000653229	0.00170341	0.00296563	0	0	0	6.10361e-05	0.0521706	0	0	0.108812	0	0	0	1775.41	96.9037
1	32	0.0124514	0.00077821	0.00210575	0.0100099	0.0568551	0.00114443	0.0140841	0.0152895	0.00326543	0.00941482	0.0161135	0.00528175	0.00011053	0.000815088	0.00272282	0.0517042	0.000188105	0.00264722	0.117493	0.00126315	0.00482798	0.00560374	0	0	0	9.15541e-05	0.0470436	0	0.000640879	0.109606	0	0.00112917	0	455.357	92.4696
1	33	0.00956741	0.00047303	0.00143435	0.0143893	0.0597543	0.0010071	0.00619516	0.00750744	0.0024567	0.00642405	0.0386816	0.00329348	8.39846e-05	0.000420073	0.00110607	0.0547859	0.000198157	0.00159625	0.119053	0.000770551	0.00242083	0.00339603	0	0	0	0	0.0503853	0	0	0.113054	0	0	0	1331.23	95.9077
1	34	0.011841	0.000350958	0.00138857	0.00541695	0.0573434	0.00108339	0.00683604	0.0187686	0.00218204	0.0055848	0.0697337	0.00333876	8.29022e-05	0.000390536	0.000602284	0.0531559	0.000184156	0.00133847	0.11864	0.000606591	0.00208259	0.00353324	0	0	0	0	0.0493324	0	0	0.111742	0	0	0	1121.17	97.9749
1	35	0.0101167	0.00047303	0.0012665	0.00115969	0.0527199	0.000915541	0.00561532	0.0226291	0.00230411	0.00567636	0.0131685	0.00335619	7.05795e-05	0.000430058	0.000436678	0.0466925	0.00017814	0.000986331	0.110512	0.000720268	0.00195083	0.00306837	0	0	0	7.62951e-05	0.0418708	0	0	0.10312	0	0	0	167.827	104.191
1	36	0.0330053	0.000579843	0.00173953	0.0292515	0.0583963	0.0011902	0.00959792	0.0168765	0.00299077	0.00883497	0.0386664	0.00703816	0.000102789	0.000550906	0.00645539	0.0522834	0.000183911	0.00176313	0.119377	0.00085303	0.0028473	0.00427617	0	0	0	0.000549325	0.0470283	0	0	0.113344	0	0	0	701.986	100.577
1	37	0.0110323	0.000518807	0.00183108	0.00292973	0.0536507	0.000991836	0.00941482	0.0326238	0.00257877	0.00787366	0.0328985	0.00378717	9.12464e-05	0.000714858	0.000480643	0.0493744	0.000192309	0.00200086	0.114813	0.000883582	0.00318258	0.0046038	0	0	0	3.0518e-05	0.0439612	0	7.62951e-05	0.108461	0	6.10361e-05	0	373.966	103.692
1	38	0.0102388	0.000411994	0.00109865	0.0102541	0.0579232	0.00077821	0.00494392	0.00645457	0.00238041	0.00422675	0.0130465	0.00290839	8.80477e-05	0.000319521	0.00059677	0.054237	0.00018543	0.00114325	0.116517	0.000557232	0.00152711	0.00267133	0	0	0	7.62951e-05	0.0498054	0	0	0.111101	0	0	0	1566.71	112.315
1	39	0.0584421	0.000579843	0.00221256	0.0101472	0.0582284	0.00146487	0.00865187	0.0165713	0.00331121	0.00808728	0.0589151	0.00623862	0.000107236	0.000445323	0.000802696	0.0532547	0.000187872	0.00160704	0.120076	0.000787614	0.00280613	0.00421127	0	0	0	6.10361e-05	0.0491493	0	1.5259e-05	0.114702	0	0	0	826.476	116.811
1	40	0.01178	0.000503548	0.00230411	0.00341802	0.0561379	0.00114443	0.00737011	0.0195468	0.00234989	0.00595102	0.0150454	0.0035618	8.66891e-05	0.000345326	0.000492643	0.0507427	0.000187271	0.00117463	0.117489	0.000625352	0.00184167	0.00309724	0	0	0	0	0.0457618	0	0	0.110887	0	0	0	568.038	113.978
1	41	0.0111086	0.000350958	0.00108339	0.000808728	0.0590677	0.000808728	0.00256352	0.00578317	0.00230411	0.00410468	0.00917067	0.00294614	9.52821e-05	0.000335427	0.00043744	0.0553929	0.000189779	0.000775946	0.114603	0.000582711	0.00139766	0.00244279	0	0	0	0.000137331	0.0513924	0	0	0.109606	0	0	0	1804.86	120.849
1	42	0.0111238	0.000732433	0.00146487	0.00138857	0.052491	0.00109865	0.0115816	0.0192874	0.00262455	0.00608835	0.019791	0.00350448	8.22563e-05	0.000458623	0.000450087	0.0472455	0.00018594	0.00165427	0.110704	0.000756766	0.00233326	0.00342923	0	0	0	4.57771e-05	0.0413977	0	0	0.101579	0	0	0	97.7222	131.451
1	43	0.0135042	0.000396735	0.00299077	0.00375372	0.0599222	0.00105287	0.00526436	0.0162509	0.00271611	0.00573739	0.0260777	0.00350694	8.83258e-05	0.000365966	0.00058261	0.0544585	0.000180644	0.00129559	0.120151	0.000633697	0.00217251	0.00351209	0	0	0	0	0.0493477	0	0	0.113756	0	0	0	1224.99	122.43
1	44	0.0113527	0.000396735	0.00149538	0.00555428	0.0625467	0.00134279	0.00437934	0.00749218	0.00257877	0.00588998	0.0513619	0.00372739	9.3742e-05	0.000422765	0.000584934	0.0558656	0.000190051	0.00165259	0.119434	0.000751535	0.00281756	0.00490829	0	0	0	0	0.0508888	0	0.000167849	0.111818	0	0	0	1461	126.476
1	45	0.010544	0.000488289	0.00158694	0.00155642	0.051545	0.000915541	0.00567636	0.00906386	0.00239567	0.00593576	0.0153658	0.0035701	7.90637e-05	0.000459715	0.000483449	0.0460935	0.000176303	0.00126889	0.107969	0.000879085	0.00215004	0.00333775	0	0	0	0	0.0407416	0	0	0.102205	0	0	0	9.99446	131.568
1	46	0.0124361	0.000610361	0.00192264	0.00537118	0.0585336	0.0010071	0.0148013	0.0110933	0.00257877	0.0223239	0.101549	0.0041529	0.000114362	0.000420929	0.000593357	0.0524504	0.000186116	0.00196593	0.119879	0.000787182	0.00265231	0.00465488	0	0	0	0	0.046891	0	9.15541e-05	0.114336	0	0	0	643.312	134.927
1	47	0.00975052	0.000411994	0.00154116	0.00158694	0.0596017	0.00149538	0.00399786	0.00582895	0.00392157	0.00492866	0.0301061	0.00303989	0.000102652	0.000422679	0.000495537	0.0557883	0.000213689	0.00139487	0.116618	0.000713662	0.00218053	0.00365448	0	0	0	1.5259e-05	0.0519722	0	0	0.111147	0	0	0	1714.68	140.571
1	48	0.019501	0.00047303	0.00187686	0.0316167	0.0610971	0.000976577	0.00349432	0.0089723	0.00856031	0.0080415	0.0341039	0.00484027	8.64678e-05	0.000550913	0.00528731	0.0559577	0.000190597	0.00164001	0.120313	0.000971884	0.00329577	0.0041504	0	0	0	0.000396735	0.0501106	0	0	0.114076	0	0	0	1415.77	147.483
1	49	0.00988785	0.000320439	0.0012665	0.00331121	0.0611887	0.000808728	0.00231937	0.00648508	0.00230411	0.00534066	0.0184176	0.00326622	9.09183e-05	0.000429821	0.000556319	0.0560293	0.000176776	0.00125055	0.112133	0.000762188	0.00214516	0.0037293	0	0	0	0	0.0518349	0	0.000228885	0.107332	0	0	0	2045.88	149.847
1	50	0.0119478	0.000640879	0.00163272	0.00204471	0.0584115	0.00178531	0.00422675	0.00801099	0.00283818	0.00579843	0.0576486	0.00329217	8.31177e-05	0.000351068	0.000437707	0.0536245	0.000196625	0.0010492	0.120114	0.000637706	0.00192878	0.00334257	0	0	0	4.57771e-05	0.0495918	0	0	0.112215	0	0	0	1119.63	159.311
1	51	0.0102541	0.000595102	0.00155642	0.0039826	0.0599527	0.000808728	0.00254826	0.00885023	0.0027924	0.00547799	0.0575113	0.00304177	9.25889e-05	0.000353663	0.000485334	0.0543249	0.000196098	0.000802009	0.120511	0.00068688	0.00204789	0.0028941	0	0	0	0	0.049958	0	0	0.113909	0	0	0	1176.75	151.181
1	52	0.00975052	0.000534066	0.00315862	0.0286107	0.0607614	0.000900282	0.00810254	0.00921645	0.00234989	0.00715648	0.0421454	0.00384314	9.96324e-05	0.000461529	0.00752563	0.0552795	0.00017819	0.00163309	0.120616	0.000770973	0.00271053	0.00400577	0	0	0	0.000946059	0.0491951	0	0	0.111986	0	0	0	1273.73	151.838
1	53	0.0172885	0.000549325	0.00221256	0.0439155	0.0586862	0.00105287	0.00712596	0.0182345	0.00491341	0.00848402	0.0458534	0.00500424	9.81725e-05	0.000668286	0.00625494	0.0531343	0.000192414	0.00193135	0.120827	0.000900339	0.00319455	0.00428507	0	0	0	0.000259403	0.0482338	0	0	0.114244	0	0	0	746.673	151.261
1	54	0.0108339	0.000320439	0.00138857	0.00267033	0.0605631	0.00128176	0.00349432	0.00781262	0.00254826	0.00491341	0.0369726	0.00342405	9.10508e-05	0.000379573	0.000503106	0.056445	0.00018765	0.00118418	0.116644	0.000683427	0.00212138	0.00385317	0	0	0	3.0518e-05	0.0518044	0	0	0.111894	0	0	0	1783.34	170.639
1	55	0.0107576	0.000488289	0.00178531	0.00518807	0.0576333	0.00109865	0.00933852	0.0208133	0.00227359	0.00627146	0.04271	0.00371968	0.000104976	0.000418053	0.000685783	0.0515986	0.000187904	0.00155921	0.119119	0.00070744	0.00204092	0.00398472	0	0	0	0	0.0457618	0	0	0.111849	0	0	0	586.579	169.202
1	56	0.0131228	0.000396735	0.00122072	0.00292973	0.0568093	0.0010071	0.00561532	0.00828565	0.0019379	0.00732433	0.0239261	0.00455328	9.2682e-05	0.000385832	0.000547575	0.0529649	0.00019077	0.00097287	0.120632	0.000688964	0.00204905	0.00384155	0	0	0	4.57771e-05	0.0484016	0	0	0.11545	0	0	0	902.139	177.19
1	57	0.0182193	0.000503548	0.00137331	0.00720226	0.057847	0.000823987	0.00801099	0.0171511	0.00294499	0.00656138	0.0476844	0.00434947	9.80532e-05	0.000357974	0.000606995	0.0536639	0.000203599	0.00147321	0.121491	0.000728895	0.00254812	0.00380378	0	0	0	0	0.0489052	0	0	0.116075	0	0	0	839.617	173.587
1	58	0.0130465	0.000518807	0.00300603	0.0258335	0.103655	0.000991836	0.00442512	0.0111238	0.00370794	0.00758373	0.0367132	0.00365706	0.000100362	0.000609793	0.00369611	0.0569222	0.000208449	0.00151827	0.121337	0.000914889	0.00278053	0.00390597	0	0	0	0	0.0484779	0	0	0.113664	0	0	0	1330.21	199.656
1	59	0.0586099	0.000534066	0.00166323	0.0238193	0.0617838	0.00123598	0.00645457	0.00814832	0.00267033	0.00849927	0.031342	0.00835451	9.91348e-05	0.000460345	0.0032847	0.0565627	0.000223763	0.00161422	0.120236	0.000794898	0.0026943	0.00413277	0	0	0	4.57771e-05	0.052018	0	0	0.113725	0	0	0	1527.78	196.26
1	60	0.0389105	0.000671397	0.00163272	0.0106355	0.0621347	0.00128176	0.00347906	0.00917067	0.00340276	0.00758373	0.0236515	0.00496294	8.23849e-05	0.00045099	0.00209391	0.0567058	0.000198906	0.00137777	0.121067	0.000812015	0.00283763	0.00483305	0	0	0	0	0.0513924	0	0	0.115145	0	0	0	1464.55	191.985
1	61	0.0104067	0.000457771	0.00155642	0.00590524	0.0609598	0.00125124	0.0109407	0.0104677	0.00234989	0.00611887	0.0576486	0.00330719	8.66057e-05	0.000441699	0.000693938	0.0549227	0.000189327	0.00174493	0.120791	0.000757131	0.00201068	0.00375481	0	0	0	0	0.0500191	0	0	0.110994	0	0	0	1283	199.858
1	62	0.0108797	0.000442512	0.0012665	0.00154116	0.060441	0.000976577	0.00367742	0.00810254	0.00311284	0.00546273	0.0268864	0.00329855	9.99405e-05	0.000438107	0.000439893	0.0560716	0.00020599	0.00138377	0.117983	0.00076276	0.00242493	0.00394843	0	0	0	0	0.0514382	0	9.15541e-05	0.112093	0	4.57771e-05	0	1660.51	202.291
1	63	0.0104067	0.000564584	0.00144961	0.00170901	0.0571145	0.000869764	0.00700389	0.0132906	0.00637827	0.00923171	0.0198062	0.0034823	9.27431e-05	0.000336732	0.000400924	0.0512975	0.00018969	0.00111453	0.119147	0.00081105	0.00188023	0.00272798	0	0	0	0	0.0452735	0	0	0.111421	0	0	0	565.178	205.289
1	64	0.0169833	0.000595102	0.00134279	0.0128481	0.0581216	0.0011902	0.00973526	0.0111238	0.00234989	0.00709545	0.0502022	0.00459902	0.000101182	0.000432733	0.00100021	0.0540843	0.00020029	0.00147346	0.122315	0.000691228	0.0026629	0.00387894	0	0	0	9.15541e-05	0.0498207	0	0	0.115465	0	0	0	866.665	211.432
1	65	0.0151675	0.000701915	0.00102235	0.00164797	0.0542	0.00117494	0.0189975	0.0194247	0.00238041	0.00732433	0.0186923	0.00411619	7.62388e-05	0.000322951	0.000449302	0.0496481	0.000184189	0.000914731	0.116907	0.000651082	0.00180037	0.00314218	0	0	0	0.000106813	0.0457771	0	0	0.108949	0	0	0	402.205	217.498
1	66	0.0125429	0.000396735	0.0011902	0.0015259	0.0582742	0.000762951	0.00485237	0.0128328	0.00224308	0.00549325	0.0347906	0.00525427	9.54256e-05	0.000388143	0.000425138	0.0539384	0.000171386	0.000898514	0.121933	0.000585017	0.00191455	0.00494538	0	0	0	1.5259e-05	0.0504158	0	0	0.115557	0	0	0	982.247	227.926
1	67	0.0145418	0.000503548	0.0015259	0.00608835	0.0591745	0.00105287	0.00741588	0.0157931	0.00244144	0.00636301	0.0432136	0.00512968	9.32925e-05	0.000657743	0.000875277	0.0550398	0.00019969	0.00198749	0.122863	0.000947471	0.00308223	0.00516909	0	0	0	3.0518e-05	0.0509499	0	0	0.116442	0	0	0	1023.42	231.693
1	68	0.013611	0.000350958	0.00149538	0.0141451	0.061326	0.000976577	0.00601205	0.0124361	0.00247196	0.00701915	0.0760204	0.00376705	7.25454e-05	0.000532199	0.00184443	0.0556353	0.000195123	0.00150712	0.122631	0.000816273	0.00289341	0.0044188	0	0	0	0	0.0512856	0	0	0.1149	0	0	0	1184.24	233.343
1	69	0.0550546	0.000549325	0.00181582	0.0752575	0.0617685	0.000900282	0.00332647	0.00959792	0.00288396	0.00695811	0.0378882	0.0078445	9.60487e-05	0.000627093	0.00608988	0.0565338	0.000201937	0.0016594	0.122059	0.000911387	0.0028358	0.00461417	0	0	0	0.000518807	0.0513466	0	0	0.114626	0	0	0	1373.41	228.821
1	70	0.0133822	0.000396735	0.0012665	0.0132601	0.0619516	0.00114443	0.00337224	0.00759899	0.00244144	0.00631724	0.0296788	0.00553169	0.000106605	0.000431632	0.00260362	0.0574044	0.000200668	0.00168255	0.118333	0.000741012	0.00278002	0.00499675	0	0	0	0.00030518	0.0528115	0	0.000198367	0.113558	0	0	0	1808.72	244.236
1	71	0.0103761	0.000457771	0.00135805	0.0325628	0.0615549	0.000854505	0.00469978	0.00807202	0.00250248	0.00920119	0.0261845	0.00337224	8.72338e-05	0.000376669	0.00568166	0.0569305	0.000171145	0.00156238	0.121476	0.000770961	0.00270519	0.00393536	0	0	0	0.000686656	0.0528267	0	0	0.113497	0	0	0	1491.82	248.471
1	72	0.0107881	0.000350958	0.00163272	0.00416571	0.0608835	0.000854505	0.00373846	0.0108339	0.00221256	0.00627146	0.0368658	0.00356817	9.50611e-05	0.000597751	0.000541565	0.0569413	0.000180291	0.00202766	0.120429	0.00087148	0.0029363	0.00415083	0	0	0	0	0.05243	0	0.000427253	0.114168	0	0	0	1592.85	244.544
1	73	0.0111391	0.000518807	0.00180056	0.0284428	0.058732	0.00106813	0.00822461	0.0153201	0.00244144	0.0071107	0.050248	0.00364341	9.16766e-05	0.000556376	0.00545505	0.0538068	0.000192841	0.00163827	0.122583	0.000758105	0.00262951	0.00418059	0	0	0	0.000335698	0.049012	0	0	0.116747	0	0	0	739.543	244.285
1	74	0.0109102	0.000762951	0.00158694	0.00117494	0.0526284	0.000961318	0.0140536	0.0109407	0.00263981	0.00520333	0.0206912	0.00356274	8.68343e-05	0.000484078	0.000444684	0.0486044	0.000218976	0.00155914	0.115179	0.000698308	0.00224033	0.00329178	0	0	0	9.15541e-05	0.0438697	0	0	0.105318	0	0	0	162.734	245.647
1	75	0.0109865	0.000411994	0.00158694	0.0028687	0.0576944	0.00105287	0.0148165	0.0267338	0.00230411	0.00866712	0.0564584	0.00345421	8.7889e-05	0.000361708	0.000451247	0.0531731	0.000179993	0.0015328	0.121767	0.00069004	0.00210553	0.00364495	0	0	0	1.5259e-05	0.0484627	0	0	0.112139	0	0	0	677.693	256.214
1	76	0.0104524	0.000396735	0.00163272	0.00588998	0.0614176	0.0015259	0.0052491	0.0159457	0.00296025	0.00735485	0.0341039	0.00410433	8.77741e-05	0.000650728	0.00108431	0.056096	0.000211147	0.00180483	0.123833	0.000871377	0.00319475	0.00407319	0	0	0	7.62951e-05	0.0510872	0	9.15541e-05	0.116869	0	4.57771e-05	0	1153.28	259.564
1	77	0.00967422	0.000701915	0.00135805	0.00112917	0.0523537	0.000961318	0.0153964	0.0117189	0.00247196	0.00488289	0.0192111	0.00332151	8.22298e-05	0.000413574	0.00044829	0.0485252	0.000186196	0.00109678	0.114892	0.000691626	0.002186	0.00331437	0	0	0	7.62951e-05	0.0432593	0	0	0.104143	0	0	0	92.9692	275.323
1	78	0.0141756	0.000366217	0.00143435	0.00102235	0.0609293	0.000701915	0.00257877	0.00764477	0.00285344	0.00553903	0.0141604	0.00687857	9.49565e-05	0.000363639	0.000395008	0.0563069	0.000177786	0.000976642	0.116139	0.000632953	0.00225788	0.00459654	0	0	0	3.0518e-05	0.0483101	0	0	0.103044	0	0	0	1887.45	276.448
1	79	0.0100557	0.000381476	0.00383001	0.00654612	0.159167	0.00105287	0.00326543	0.0146944	0.00283818	0.00936904	0.0205997	0.00383219	8.46553e-05	0.000860587	0.000716981	0.0657561	0.000195917	0.00152874	0.123685	0.000919646	0.00310502	0.00423217	0	0	0	0	0.0525826	0	0	0.116548	0	0	0	1395.34	276.758
1	80	0.0100557	0.000366217	0.00187686	0.00158694	0.062089	0.000900282	0.00682078	0.00836194	0.00254826	0.00587472	0.0317845	0.0037347	0.000102985	0.000611976	0.000506904	0.0570477	0.000206949	0.00211924	0.121255	0.000818363	0.00274748	0.00423493	0	0	0	9.15541e-05	0.0521401	0	0	0.113817	0	0	0	1581.36	290.436
1	81	0.0205997	0.000381476	0.00132753	0.00242618	0.0612345	0.000823987	0.00447089	0.00708019	0.00288396	0.00654612	0.0260624	0.00671697	9.33029e-05	0.000428254	0.000602689	0.0576008	0.000181374	0.00174136	0.119422	0.000709855	0.00270292	0.00503161	0	0	0	1.5259e-05	0.0529488	0	3.0518e-05	0.112078	0	0	0	1797.51	288.057
1	82	0.0130922	0.000579843	0.00123598	0.00146487	0.0585031	0.00123598	0.00450141	0.0158694	0.00341802	0.00596628	0.0257115	0.00385053	9.37912e-05	0.000482646	0.000471277	0.055167	0.000189068	0.00122942	0.124041	0.000792718	0.00236608	0.00374923	0	0	0	0.000167849	0.0513466	0	0	0.117617	0	0	0	957.597	295.283
1	83	0.0111849	0.000457771	0.00132753	0.00114443	0.0528573	0.000823987	0.0193637	0.0222171	0.00296025	0.00563058	0.0192569	0.00362822	6.20919e-05	0.000521757	0.000457366	0.0495492	0.00018979	0.00134734	0.117355	0.000694466	0.0025898	0.00376807	0	0	0	0.000137331	0.0462501	0	0	0.107652	0	0	0	216.191	305.943
1	84	0.0311131	0.000411994	0.00204471	0.0149538	0.0616007	0.00112917	0.00706493	0.00729381	0.00410468	0.00601205	0.0264897	0.00595657	9.20833e-05	0.000504569	0.0027532	0.0576978	0.000194036	0.00156582	0.120335	0.000725173	0.0026774	0.00350191	0	0	0	0.000122072	0.0536355	0	0	0.112749	0	0	0	1732.03	308.944
1	85	0.0103151	0.000595102	0.00117494	0.000946059	0.05243	0.000991836	0.00601205	0.0108186	0.00254826	0.00489815	0.0155947	0.00382928	6.44066e-05	0.000420671	0.000452635	0.0493384	0.000190658	0.00108201	0.116589	0.000685688	0.00234511	0.00346436	0	0	0	0.000122072	0.0457008	0	0	0.107179	0	0.000228885	0	168.321	301.971
1	86	0.0124208	0.000518807	0.00172427	0.0539101	0.0627298	0.00131228	0.00796521	0.0123445	0.00248722	0.0078584	0.026154	0.00381999	9.02207e-05	0.000433109	0.00787574	0.0573157	0.0002081	0.00152073	0.12269	0.00068656	0.00280538	0.00362876	0	0	0	0.000289921	0.0525368	0	0	0.115679	0	0	0	1475.33	309.977
1	87	0.0106661	0.000579843	0.00172427	0.0377813	0.061799	0.00167849	0.0065156	0.0083772	0.00247196	0.00541695	0.0432898	0.00355593	9.812e-05	0.000376149	0.00296797	0.057038	0.000216365	0.00129244	0.122006	0.000658073	0.00217098	0.0036572	0	0	0	0	0.0522164	0	0	0.113878	0	0	0	1527.61	316.907
1	88	0.0148013	0.000427253	0.00157168	0.01561	0.0596933	0.000808728	0.00982681	0.00767529	0.00242618	0.00688182	0.050248	0.00378173	7.62424e-05	0.000491586	0.00125233	0.0561705	0.000180339	0.00189664	0.124886	0.000782549	0.00252075	0.00407608	0	0	0	9.15541e-05	0.0524453	0	0	0.117296	0	0	0	1084.27	332.755
1	89	0.0182193	0.000671397	0.00154116	0.0177157	0.0598306	0.000961318	0.0102388	0.0166018	0.00392157	0.00885023	0.0476539	0.00410885	9.18143e-05	0.000531672	0.00233847	0.0554606	0.00018463	0.00175157	0.12493	0.000838101	0.00291321	0.00447521	0	0	0	9.15541e-05	0.0516976	0	0	0.117876	0	0	0	789.454	335.205
1	90	0.0104524	0.000534066	0.00128176	0.00445563	0.0597391	0.000808728	0.00953689	0.0116884	0.00428779	0.00453193	0.0395514	0.00364083	9.14929e-05	0.000465515	0.000564706	0.0558612	0.000178012	0.00155362	0.125059	0.000724903	0.00250557	0.0041833	0	0	0	0.000167849	0.0524758	0	0	0.119112	0	0.000289921	0	948.92	339.841
1	91	0.0132448	0.000366217	0.00161746	0.00207523	0.0614786	0.000793469	0.00366217	0.00723278	0.00267033	0.00486763	0.0122377	0.00369419	8.0354e-05	0.000480285	0.000469009	0.0573966	0.000183222	0.00136536	0.120951	0.000776155	0.00228999	0.00303273	0	0	0	3.0518e-05	0.0534371	0	0	0.115084	0	0	0	1686.02	353.584
1	92	0.0132906	0.000503548	0.00128176	0.00477607	0.058381	0.000976577	0.0115969	0.0211032	0.00250248	0.00875868	0.0344091	0.00364249	7.89691e-05	0.000372546	0.00077756	0.0547942	0.000189389	0.00118513	0.124711	0.000685478	0.00209396	0.0034262	0	0	0	7.62951e-05	0.0507515	0	0	0.119142	0	0	0	740.437	359.929
1	93	0.0111696	0.000411994	0.00129702	0.00151064	0.0608988	0.00077821	0.00299077	0.00668345	0.00241093	0.00421149	0.0171511	0.00304032	9.71233e-05	0.000407623	0.000457471	0.0568192	0.000178288	0.00096198	0.121223	0.000668725	0.00188851	0.00282324	0	0	0	0.000106813	0.0534066	0	0	0.114122	0	0	0	1615.44	361.354
1	94	0.0134279	0.0010071	0.00183108	0.00375372	0.0576638	0.00115969	0.0117647	0.0179904	0.00277714	0.00851453	0.016144	0.00394225	8.53881e-05	0.000608813	0.000551124	0.0526757	0.000189802	0.00171185	0.121802	0.000787471	0.00316535	0.00374978	0	0	0	0.000137331	0.0489052	0	0	0.113344	0	0.000106813	0	448.355	363.84
1	95	0.0123903	0.000503548	0.00164797	0.0258946	0.0634623	0.000976577	0.00448615	0.00859083	0.00289921	0.00631724	0.0331731	0.00551138	0.000100365	0.000566182	0.00600443	0.0587798	0.000207873	0.00179209	0.120716	0.000834855	0.00336199	0.00533634	0	0	0	0.00122072	0.0546883	0	0	0.114519	0	0.000198367	0	1823.14	368.747
1	96	0.0115358	0.000564584	0.00205997	0.00260929	0.0635233	0.00115969	0.00602731	0.0121157	0.00334173	0.0089723	0.0398566	0.00385324	8.51572e-05	0.000614811	0.000494243	0.057777	0.000191895	0.00176886	0.124763	0.000927665	0.00327123	0.0040685	0	0	0	0	0.0528573	0	0	0.11632	0	0	0	1358.34	366.113
1	97	0.00976577	0.000427253	0.00123598	0.00103761	0.0607004	0.00146487	0.00453193	0.0080415	0.00244144	0.00447089	0.0314336	0.00319095	8.40553e-05	0.000371364	0.000399583	0.0567383	0.000188099	0.000959542	0.122418	0.000637286	0.00166944	0.00301137	0	0	0	0	0.0526589	0	0	0.115221	0	0	0	1493.65	365.932
1	98	0.0116732	0.000564584	0.00175479	0.00213626	0.0585031	0.00108339	0.00961318	0.013489	0.00227359	0.00547799	0.0513466	0.00334936	8.24399e-05	0.000398251	0.000441727	0.0540017	0.000194241	0.00112166	0.124025	0.000675781	0.00206836	0.00339812	0	0	0	7.62951e-05	0.0494087	0	0	0.116243	0	0	0	661.174	376.052
1	99	0.0391546	0.000671397	0.00164797	0.00181582	0.0600595	0.00151064	0.00863661	0.0188144	0.00326543	0.00794995	0.0837415	0.00642802	9.78557e-05	0.000587272	0.000486923	0.0566941	0.000195386	0.00171423	0.126209	0.000917796	0.00329037	0.00433743	0	0	0	3.0518e-05	0.0530556	0	0.000213626	0.118563	0	0.000595102	0	896.12	369.526
1	100	0.0112154	0.000915541	0.0015259	0.00177005	0.0530556	0.000762951	0.0111696	0.0122988	0.00256352	0.00979629	0.0174716	0.0038731	7.84319e-05	0.000668091	0.000477806	0.0497268	0.000189481	0.00171421	0.117715	0.00090262	0.00329261	0.00400684	0	0	0	0.00015259	0.046067	0	0	0.10869	0	0.000442512	0	83.5058	384.241
1	101	0.00976577	0.000381476	0.00141909	0.00167849	0.061677	0.000793469	0.00527962	0.00787366	0.00259403	0.00543221	0.0193027	0.00355714	9.92272e-05	0.000535504	0.000509826	0.0579139	0.000177005	0.00152712	0.121166	0.000726504	0.00252973	0.00346029	0	0	0	0.000106813	0.0542611	0	0	0.115404	0	0.000320439	0	1737.07	375.977
1	102	0.0102998	0.000656138	0.00138857	0.00183108	0.0582284	0.00105287	0.00596628	0.0115358	0.00218204	0.00585946	0.0456245	0.00331735	9.6747e-05	0.000412564	0.000424799	0.053599	0.000170406	0.000993012	0.123435	0.000610429	0.00213915	0.00403328	0	0	0	0	0.0491798	0	0	0.116167	0	0	0	594.958	389.455
1	103	0.0101778	0.000549325	0.00143435	0.00621042	0.0588846	0.00117494	0.0104829	0.0101778	0.00238041	0.00494392	0.0303044	0.00332032	8.64457e-05	0.000447195	0.000636779	0.0545271	0.000206461	0.00103448	0.124762	0.000677593	0.00223803	0.00366747	0	0	0	1.5259e-05	0.0509194	0	0	0.117571	0	0	0	698.317	393.618
1	104	0.00952163	0.000549325	0.00141909	0.0108492	0.0574044	0.000793469	0.0106355	0.0130159	0.0027924	0.00662242	0.0261692	0.00331378	8.62472e-05	0.000424955	0.00108903	0.0531993	0.000174817	0.00136372	0.123247	0.000703201	0.00246869	0.00352674	0	0	0	0.000137331	0.0486458	0	0	0.116533	0	0	0	517.251	393.48
1	105	0.0471962	0.000488289	0.00128176	0.0107576	0.0602579	0.00105287	0.0109712	0.01561	0.00358587	0.00944533	0.0396429	0.0064261	8.30871e-05	0.000499504	0.00114042	0.056008	0.000186956	0.0015749	0.126324	0.000788339	0.00298848	0.00459303	0	0	0	0.00015259	0.0522927	0	0	0.11812	0	0.00030518	0	846.208	396.512
1	106	0.0170596	0.000442512	0.0015259	0.0242771	0.0629587	0.000793469	0.00508125	0.0078584	0.00289921	0.00569162	0.0167086	0.00509538	9.67058e-05	0.00055638	0.00556106	0.0587189	0.000163831	0.00187155	0.12167	0.000762825	0.00315095	0.004266	0	0	0	0.000686656	0.0543832	0	9.15541e-05	0.115572	0	7.62951e-05	0	1790.12	403.324
1	107	0.0472267	0.000915541	0.00163272	0.0141604	0.0540169	0.00109865	0.0149386	0.0149996	0.00228885	0.00485237	0.0174563	0.00775084	6.75981e-05	0.00052374	0.0021511	0.0510836	0.000202674	0.00102872	0.120121	0.00066773	0.00242312	0.00352397	0	0	0	3.0518e-05	0.0478981	0	0	0.11017	0	0	0	283.359	401.598
1	108	0.00941482	0.000381476	0.00120546	0.00236515	0.061738	0.000885023	0.00355535	0.00730907	0.00244144	0.00588998	0.0159915	0.00334913	9.01158e-05	0.000499167	0.000491744	0.0580246	0.000180992	0.00125213	0.121612	0.000749114	0.00232283	0.00336442	0	0	0	4.57771e-05	0.0546426	0	0	0.115404	0	9.15541e-05	0	1717.37	408.566
1	109	0.0118868	0.000381476	0.00148013	0.00726329	0.0630961	0.000885023	0.002533	0.00675975	0.00207523	0.00509651	0.0124361	0.00323197	6.96405e-05	0.000385417	0.00170768	0.0577745	0.000187495	0.000963713	0.117206	0.000648678	0.00181559	0.00326318	0	0	0	0	0.0531319	0	0	0.110231	0	0	0	2048.08	406.885
1	110	0.0111696	0.000915541	0.00434882	0.00396735	0.190829	0.000869764	0.00314336	0.0406195	0.00260929	0.0075227	0.0292668	0.00359197	8.0672e-05	0.000683253	0.000579063	0.0593139	0.000191802	0.0011908	0.124563	0.000813405	0.00325284	0.0038373	0	0	0	0	0.0503243	0	0	0.117159	0	0	0	490.979	431.595
1	111	0.0116579	0.000869764	0.00170901	0.00140383	0.0631571	0.00114443	0.0049897	0.0124971	0.00309758	0.00842298	0.0392767	0.00389956	0.000102221	0.000704534	0.000482308	0.0586723	0.000238369	0.0019435	0.125643	0.000963196	0.00380085	0.00460174	0	0	0	4.57771e-05	0.0538491	0	0	0.117662	0	0.000854505	0	1407.23	433.79
1	112	0.0100404	0.000686656	0.00155642	0.00167849	0.0585489	0.00122072	0.00550851	0.00909438	0.00263981	0.00588998	0.0225834	0.00365888	9.33412e-05	0.000598827	0.000457606	0.0545086	0.000191356	0.00138742	0.124819	0.000918208	0.00293031	0.00393362	0	0	0	0	0.049836	0	0	0.118257	0	0	0	580.332	438.853
1	113	0.0103914	0.000549325	0.0016022	0.00109865	0.0539559	0.000900282	0.00793469	0.019028	0.00317388	0.0081178	0.0227054	0.00394951	9.69496e-05	0.000549228	0.000471572	0.0504829	0.000179724	0.00155281	0.118835	0.000904594	0.00340582	0.00437503	0	0	0	6.10361e-05	0.0470893	0	0	0.11107	0	0.000991836	0	27.1752	447.393
1	114	0.0109255	0.000488289	0.00114443	0.000946059	0.053315	0.000808728	0.00537118	0.0106355	0.00259403	0.00550851	0.0129702	0.00339681	8.61686e-05	0.000475486	0.000453247	0.0497343	0.000196194	0.0010381	0.11836	0.000730213	0.00228264	0.003087	0	0	0	0.000167849	0.0448157	0	0	0.109316	0	3.0518e-05	0	118.105	446.911
1	115	0.0158389	0.000762951	0.00123598	0.00357061	0.0594797	0.00173953	0.00790417	0.0135348	0.00497444	0.0113832	0.0261234	0.0033502	7.85886e-05	0.000430763	0.000504812	0.0557985	0.000194658	0.000990596	0.126209	0.00067114	0.00198679	0.00294937	0	0	0	0.000106813	0.0517739	0	0	0.119661	0	0	0	810.285	450.35
1	116	0.0103304	0.000457771	0.00117494	0.002121	0.0618143	0.000839246	0.00512703	0.00616464	0.00228885	0.00581369	0.0271305	0.00314598	8.28712e-05	0.000428491	0.000492617	0.0580738	0.000191881	0.001022	0.122505	0.000631966	0.00213109	0.00322938	0	0	0	0.000137331	0.0549172	0	0	0.11722	0	0	0	1678.44	454.852
1	117	0.00978103	0.000534066	0.00163272	0.00224308	0.0629282	0.000946059	0.00793469	0.0109865	0.002121	0.00756847	0.0518196	0.00349456	8.23925e-05	0.000505467	0.000431292	0.0582074	0.00019911	0.00117956	0.126097	0.000713321	0.0022852	0.0038354	0	0	0	3.0518e-05	0.0529946	0	0	0.117876	0	0	0	1348.14	463.87
1	118	0.0928359	0.000503548	0.00260929	0.0019379	0.0608835	0.000885023	0.00727855	0.0109255	0.0024567	0.00881972	0.0312352	0.00772471	7.23068e-05	0.000458099	0.000488794	0.057301	0.000182439	0.00106509	0.126725	0.000642431	0.00222952	0.00288348	0	0	0	1.5259e-05	0.0534066	0	0	0.120012	0	0	0	1110.98	459.62
1	119	0.0141909	0.000442512	0.00148013	0.00834669	0.0625162	0.000747692	0.00408942	0.00714122	0.00303655	0.00920119	0.0156558	0.00526254	9.24875e-05	0.000647196	0.000795377	0.0591329	0.000185016	0.0019225	0.121672	0.000859835	0.00361042	0.00451855	0	0	0	4.57771e-05	0.0551614	0	0.000183108	0.11545	0	0.000686656	0	1825.72	458.892
1	120	0.00993362	0.000595102	0.0015259	0.00634775	0.0589456	0.0011902	0.0113222	0.0120699	0.002533	0.0049897	0.0312047	0.00345163	9.81858e-05	0.000360986	0.000791684	0.0543593	0.000191153	0.00113287	0.124916	0.000695977	0.00213273	0.00338682	0	0	0	4.57771e-05	0.0496986	0	0	0.118502	0	0	0	542.394	469.962
1	121	0.00993362	0.000335698	0.00112917	0.00335698	0.0619059	0.000900282	0.0040589	0.00794995	0.00259403	0.00581369	0.0231479	0.00290611	8.3178e-05	0.000449989	0.00059761	0.0583495	0.00018942	0.0010768	0.122048	0.000664852	0.00232714	0.00344604	0	0	0	9.15541e-05	0.0551003	0	0	0.115724	0	0	0	1751.81	464.42
1	122	0.0112764	0.000610361	0.00207523	0.00151064	0.0581216	0.00105287	0.00831617	0.0543221	0.00273136	0.0077821	0.0491798	0.00376378	7.97357e-05	0.000772039	0.000455132	0.0535799	0.000181272	0.00172762	0.123621	0.000936046	0.00328219	0.00417988	0	0	0	0.000137331	0.0495003	0	0	0.116426	0	0.000259403	0	390.34	464.842
1	123	0.0121462	0.000595102	0.00143435	0.00462348	0.0620737	0.00128176	0.00613413	0.0175021	0.0028687	0.00750744	0.0696727	0.0044976	9.43325e-05	0.000732984	0.000763238	0.0583271	0.000183417	0.00197924	0.128461	0.000861275	0.00372715	0.00547867	0	0	6.10361e-05	0.000213626	0.0547494	0	0	0.120684	0	0.000320439	0	979.728	468.795
1	124	0.0106355	0.000427253	0.00137331	0.00540169	0.0620584	0.000961318	0.00462348	0.00766003	0.00318914	0.00581369	0.0200351	0.00367336	9.75523e-05	0.000573075	0.00111941	0.0589518	0.000192782	0.00188029	0.120795	0.000872015	0.00297709	0.00383751	0	0	0	0.000198367	0.0548409	0	0	0.112856	0	0	0	1919.52	486.159
1	125	0.0109712	0.000427253	0.00183108	0.00224308	0.0640116	0.000793469	0.00363165	0.00843824	0.00291447	0.00654612	0.0283513	0.00365701	8.11244e-05	0.000591774	0.00059755	0.0590161	0.000172652	0.0016318	0.120028	0.000829236	0.00315288	0.00467976	0	0	0	0	0.0547951	0	0.000122072	0.112825	0	0.000381476	0	2000.35	483.628
1	126	0.0109255	0.000427253	0.00123598	0.00271611	0.0620737	0.0011902	0.00350958	0.00946059	0.00225834	0.00836194	0.0139925	0.00342057	9.62262e-05	0.000448936	0.000589022	0.0587853	0.000198457	0.00120777	0.123167	0.000663326	0.00259725	0.00336399	0	0	0	0.000167849	0.0549783	0	0	0.116686	0	0.000244144	0	1696.48	489.89
1	127	0.0124971	0.000335698	0.00135805	0.00247196	0.0625467	0.000839246	0.00534066	0.00790417	0.00251774	0.00605783	0.0157931	0.00444636	7.50844e-05	0.000538446	0.000605821	0.0592934	0.000194183	0.00162846	0.122179	0.000809921	0.00328933	0.00509055	0	0	0	0.000106813	0.0560616	0	0	0.115496	0	0.000732433	0	1857.14	484.95
1	128	0.0106203	0.000564584	0.00151064	0.00123598	0.0629129	0.000900282	0.00665293	0.0113222	0.00317388	0.00595102	0.0390631	0.00361157	7.89974e-05	0.000548194	0.000465011	0.0588148	0.000172299	0.0014159	0.125785	0.000809198	0.0025254	0.00361576	0	0	0	9.15541e-05	0.0551308	0	0	0.117693	0	0	0	1465.54	494.868
1	129	0.0125124	0.000534066	0.00187686	0.00308232	0.0601053	0.000915541	0.00880446	0.0109407	0.00247196	0.00575265	0.0670329	0.00389173	8.99621e-05	0.000581465	0.000525535	0.0563265	0.000195484	0.00157372	0.127328	0.000682451	0.00277656	0.00380034	0	0	0	0.000106813	0.0527657	0	1.5259e-05	0.121538	0	0	0	718.811	493.485
1	130	0.0116732	0.000549325	0.00146487	0.0170138	0.0623026	0.00140383	0.0125429	0.0172427	0.00584421	0.00642405	0.0218051	0.00384777	8.9493e-05	0.000658918	0.000956477	0.0582625	0.000196482	0.00205099	0.128662	0.000799333	0.0032418	0.00354449	0	0	0	0.000183108	0.0544594	0	0	0.121614	0	0	0	1005.03	496.568
1	131	0.0115663	0.000534066	0.00144961	0.0012665	0.0555886	0.000823987	0.00669871	0.0194858	0.00415045	0.0080415	0.0117494	0.00446822	8.07488e-05	0.000616384	0.000473118	0.0515145	0.000179679	0.00154391	0.120362	0.000856897	0.00372209	0.00393723	0	0	0	0	0.0475013	0	0	0.112978	0	0.000656138	0	36.0597	508.123
1	132	0.010956	0.000915541	0.00114443	0.0116579	0.0569009	0.000885023	0.0167849	0.0220645	0.00251774	0.00584421	0.0296178	0.00391097	9.04423e-05	0.000477023	0.00205892	0.0531791	0.000181055	0.00127822	0.123261	0.00069082	0.00291563	0.00377491	0	0	0	0.000198367	0.0495003	0	0	0.115297	0	0.000442512	0	337.277	508.748
1	133	0.0112001	0.000442512	0.00129702	0.007187	0.0628672	0.000976577	0.00474556	0.00863661	0.00257877	0.00602731	0.0216373	0.00381191	8.70651e-05	0.000648895	0.00152017	0.059443	0.000191256	0.00174419	0.122458	0.000880119	0.00318238	0.00525823	0	0	0	0.000198367	0.0557107	0	9.15541e-05	0.115709	0	0.000122072	0	1831.91	514.511
1	134	0.0108492	0.000564584	0.00132753	0.00909438	0.0573739	0.00103761	0.00691234	0.0105592	0.00288396	0.00642405	0.014374	0.00351236	8.66689e-05	0.000478008	0.00151539	0.0537359	0.000178061	0.00131815	0.12435	0.000695115	0.00276046	0.00352431	0	0	0	0.000122072	0.0506142	0	0	0.117693	0	0.000289921	0	396.856	519.984
1	135	0.0116121	0.000457771	0.00250248	0.00117494	0.0836347	0.000991836	0.00416571	0.0275273	0.0031281	0.0080415	0.0110475	0.00487023	6.83785e-05	0.000948084	0.000477925	0.0570117	0.000200059	0.00221177	0.12236	0.00110037	0.00518393	0.00501747	0	0	0	0.000106813	0.0491035	0	0.00030518	0.11545	0	0.00189212	0	6.3703	520.212
1	136	0.0102998	0.000396735	0.00122072	0.00500496	0.0612955	0.00106813	0.00891127	0.0174258	0.00250248	0.00569162	0.019852	0.00318155	7.8434e-05	0.000472743	0.000629598	0.0580055	0.00018423	0.00109184	0.12838	0.000615786	0.00219906	0.00284556	0	0	0	0.000167849	0.0547494	0	0	0.121813	0	0	0	1028.72	528.807
1	137	0.0206607	0.000762951	0.0012665	0.00926223	0.0582895	0.0010071	0.00683604	0.0217441	0.00260929	0.00503548	0.0565499	0.00576405	9.12893e-05	0.000496637	0.00211986	0.0543911	0.00018872	0.0013958	0.125192	0.000714866	0.0026134	0.00356148	0	0	0	0.000106813	0.049897	0	0	0.117723	0	0	0	461.137	527.227
1	138	0.0103304	0.000900282	0.00128176	0.00268559	0.0601205	0.00123598	0.00947585	0.0190433	0.00367742	0.0105135	0.0276493	0.00357641	0.000100423	0.000453229	0.00050574	0.0566075	0.00018722	0.00123035	0.127798	0.000722848	0.00235134	0.00360832	0	0	0	0.00015259	0.0532082	0	0	0.121294	0	0	0	717.186	534.796
1	139	0.0107576	0.000442512	0.00196841	0.00135805	0.064271	0.00077821	0.0049897	0.00933852	0.002533	0.00657664	0.0148623	0.00356381	8.0951e-05	0.000694353	0.000484109	0.0595919	0.000177348	0.00189139	0.120802	0.00086295	0.00312431	0.00460304	0	0	0	0.000106813	0.0543984	0	0	0.114122	0	0	0	2018.27	533.316
1	140	0.0121462	0.000396735	0.0012665	0.00622568	0.0589151	0.000732433	0.00437934	0.017319	0.00421149	0.0056611	0.0319982	0.00350564	7.55175e-05	0.000413681	0.00115699	0.0547457	0.000177665	0.000922452	0.125516	0.000793792	0.00215278	0.00294908	0	0	0	9.15541e-05	0.049897	0	0	0.118624	0	0	0	511.762	541.106
1	141	0.0108797	0.000549325	0.00131228	0.00407416	0.0560159	0.00105287	0.017792	0.0191196	0.00257877	0.00831617	0.0152132	0.00417706	8.54294e-05	0.000465558	0.000906348	0.0530429	0.000203895	0.00150797	0.123248	0.000721683	0.00317798	0.00384937	0	0	0	0.000122072	0.0494087	0	0	0.114611	0	0.000167849	0	279.678	544.204
1	142	0.0107576	0.000488289	0.00114443	0.000823987	0.0625315	0.00106813	0.00619516	0.00895705	0.00282292	0.00485237	0.048127	0.0032094	8.69884e-05	0.000506385	0.000458242	0.0594807	0.000172803	0.00153837	0.124097	0.000705372	0.00256558	0.00390139	0	0	0	0.000183108	0.0559091	0	0	0.116625	0	0	0	1735.12	551.603
1	143	0.0478065	0.000564584	0.00146487	0.00300603	0.0632486	0.000717174	0.00531014	0.0122072	0.00271611	0.0128634	0.0811475	0.00821968	7.93312e-05	0.000597609	0.000567463	0.0597163	0.000176468	0.00165465	0.129587	0.000858403	0.00341457	0.00566482	0	0	0	0.000137331	0.0547494	0	0	0.121889	0	0.000595102	0	1166.26	546.567
1	144	0.0299687	0.000549325	0.00236515	0.0476844	0.0610513	0.00140383	0.00927749	0.0213931	0.00277714	0.00735485	0.0216526	0.0058353	9.32068e-05	0.000544745	0.00108755	0.0564816	0.000191666	0.00166026	0.127953	0.000785388	0.00279158	0.00365865	0	0	0	6.10361e-05	0.0518807	0	0	0.120211	0	0	0	626.721	560.516
1	145	0.00909438	0.000335698	0.00122072	0.00387579	0.0623941	0.000854505	0.00263981	0.00616464	0.002121	0.00433356	0.010193	0.00297227	6.89273e-05	0.000399553	0.000491429	0.0582436	0.000170815	0.000920668	0.120165	0.00058917	0.00168017	0.002706	0	0	0	4.57771e-05	0.054612	0	0	0.112764	0	0	0	1970.81	555.789
1	146	0.0090486	0.000381476	0.00135805	0.00134279	0.0623941	0.000900282	0.00350958	0.00708019	0.00291447	0.004654	0.0267491	0.0031592	8.68299e-05	0.000489509	0.000483626	0.0592531	0.000187918	0.00108033	0.124924	0.000702721	0.00225832	0.003461	0	0	0	0.000106813	0.0554818	0	0	0.117052	0	0.00030518	0	1622.93	562.295
1	147	0.0123903	0.000717174	0.00332647	0.000869764	0.0578775	0.000823987	0.0277867	0.0132753	0.00296025	0.00883497	0.031754	0.00467987	9.8629e-05	0.00109141	0.000461622	0.0525083	0.000193553	0.00347439	0.122296	0.00102621	0.00447117	0.00459265	0	0	0	6.10361e-05	0.0480507	0	0	0.114427	0	0.000442512	0	54.1207	558.678
1	148	0.0155947	0.000701915	0.00155642	0.00201419	0.0630198	0.00120546	0.0132753	0.0151217	0.0091249	0.00914015	0.0380713	0.00428017	0.000107827	0.000718497	0.000519342	0.0590287	0.000213359	0.0025341	0.130193	0.00097234	0.00386505	0.00468559	0	0	0	0.000137331	0.0551156	0	0.000366217	0.12314	0	0.000976577	0	897.902	567.133
1	149	0.023621	0.000656138	0.00154116	0.00357061	0.0640269	0.000900282	0.00959792	0.00892653	0.00244144	0.0101015	0.0775464	0.00386978	7.64335e-05	0.000689348	0.000498472	0.0601458	0.000203782	0.00203823	0.130227	0.000874164	0.00391259	0.00451053	0	0	0	0.000122072	0.0567636	0	0	0.122408	0	0.000488289	0	1177.1	582.693
1	150	0.0528725	0.000732433	0.00164797	0.014725	0.0564736	0.00105287	0.0149538	0.0157015	0.0027924	0.00767529	0.0171054	0.00933023	8.83207e-05	0.000747559	0.00374358	0.0530374	0.000196309	0.00187707	0.123219	0.000951703	0.00380294	0.00459974	0	0	0	0.00047303	0.0493629	0	0	0.112444	0	0.000213626	0	156.291	590.858
1	151	0.00936904	0.000411994	0.0012665	0.045716	0.0633249	0.000854505	0.0043946	0.00772107	0.00221256	0.00546273	0.021912	0.00297133	8.39099e-05	0.000510425	0.00268221	0.0594766	0.000191933	0.00139567	0.123627	0.000684472	0.0026885	0.00341786	0	0	0	0.000289921	0.0559091	0	0	0.117327	0	0	0	1788.91	586.603
1	152	0.00953689	0.000396735	0.00123598	0.00170901	0.063447	0.00114443	0.00399786	0.00741588	0.00250248	0.00546273	0.0334936	0.00321048	8.59331e-05	0.00050015	0.00047615	0.0595568	0.000179597	0.00143413	0.123257	0.000725334	0.00286948	0.00492318	0	0	0	0.00015259	0.0565652	0	0	0.117311	0	0.000503548	0	1825.83	602.315
1	153	0.00981155	0.000518807	0.00125124	0.00111391	0.0624857	0.00077821	0.0081178	0.00695811	0.00260929	0.00521859	0.0144961	0.0031928	9.23516e-05	0.000439036	0.000467102	0.059171	0.000187845	0.000997419	0.126078	0.000648187	0.00207843	0.00284143	0	0	0	7.62951e-05	0.0563973	0	0	0.119509	0	0	0	1538.78	598.438
1	154	0.0115663	0.000488289	0.00123598	0.000991836	0.0630655	0.000839246	0.00550851	0.00817884	0.00233463	0.00712596	0.0551156	0.00319546	8.33216e-05	0.00040493	0.000426748	0.0596943	0.00019822	0.000987505	0.12921	0.000660445	0.00180594	0.00331366	0	0	0	3.0518e-05	0.0560769	0	0	0.12163	0	0	0	1279.27	614.654
1	155	0.0109102	0.00047303	0.00117494	0.00138857	0.0627451	0.000976577	0.0043183	0.00631724	0.00218204	0.00457771	0.0484016	0.00298367	9.3222e-05	0.00042411	0.000491445	0.0593155	0.000187064	0.00123707	0.124128	0.000641734	0.00204341	0.00405951	0	0	0	0.000213626	0.0561532	0	0	0.118227	0	0	0	1757.15	616.963
1	156	0.0102235	0.000671397	0.00111391	0.0016022	0.0572366	0.000793469	0.00770581	0.0122225	0.00463874	0.00561532	0.010132	0.00330303	8.47301e-05	0.000429312	0.000475665	0.0537214	0.000174627	0.0010613	0.124689	0.000863596	0.00223308	0.00318487	0	0	0	0.000122072	0.049012	0	0	0.119112	0	0	0	334.044	629.036
1	157	0.0113375	0.000610361	0.00138857	0.00158694	0.0632944	0.000762951	0.00604257	0.0201419	0.00265507	0.00715648	0.0687572	0.00401469	0.00010111	0.000659766	0.000492945	0.0591438	0.000172356	0.00159997	0.130717	0.000821538	0.0032434	0.00448352	0	0	0	0.00015259	0.0551461	0	7.62951e-05	0.123033	0	0	0	862.06	622.852
1	158	0.0109102	0.000579843	0.00198367	0.000976577	0.0636301	0.000869764	0.00349432	0.00875868	0.00257877	0.00665293	0.0225834	0.00363819	7.28795e-05	0.000562237	0.000462325	0.0596323	0.000178499	0.00132891	0.121588	0.000757231	0.00284413	0.00373259	0	0	0	1.5259e-05	0.0541695	0	0	0.113573	0	0	0	2000.92	641.547
1	159	0.0108949	0.000549325	0.00401312	0.00105287	0.143893	0.000701915	0.00459297	0.015198	0.00332647	0.00892653	0.0105135	0.00378209	7.28518e-05	0.000872146	0.000437795	0.0582159	0.000191882	0.00180887	0.122948	0.000936248	0.00379825	0.00410576	0	0	0	3.0518e-05	0.0483558	0	0	0.11664	0	0	0	10.3292	642.345
1	160	0.0137484	0.000885023	0.00199893	0.00151064	0.0658732	0.00164797	0.00706493	0.00955215	0.00300603	0.0187533	0.0965438	0.00396031	0.000131075	0.000656884	0.000478031	0.061453	0.000189782	0.00194748	0.1318	0.00094582	0.00416865	0.00505471	0	0	0	7.62951e-05	0.0573281	0	0	0.124743	0	0	0	1181.8	642.388
1	161	0.12694	0.000595102	0.00155642	0.0155642	0.0659037	0.0010071	0.0146181	0.032578	0.00236515	0.010605	0.0475776	0.00694409	0.000108245	0.000567063	0.00205121	0.0614275	0.000195351	0.00166874	0.132402	0.000748023	0.00334437	0.00403294	0	0	0	0.000122072	0.0573129	0	0	0.124865	0	0.000564584	0	1092.93	657.705
1	162	0.0126192	0.000549325	0.0015259	0.00158694	0.0589914	0.000946059	0.0101167	0.0137026	0.00323491	0.00627146	0.0192874	0.0042913	9.41913e-05	0.000622334	0.000487753	0.0530675	0.000174675	0.00194059	0.123214	0.000918461	0.00330585	0.00471595	0	0	0	6.10361e-05	0.0489052	0	0	0.116167	0	0	0	50.5527	660.226
1	163	0.0122988	0.000503548	0.00125124	0.00218204	0.0634165	0.00158694	0.00396735	0.00680552	0.00224308	0.00505074	0.012665	0.00334494	9.12207e-05	0.000486942	0.000494838	0.0602472	0.000182801	0.00126118	0.126554	0.00067073	0.00254666	0.00313918	0	0	0	0.000137331	0.0567636	0	0	0.12108	0	0.000427253	0	1660.7	667.533
1	164	0.0109712	0.000610361	0.00129702	0.00326543	0.0573281	0.0009308	0.0140993	0.024094	0.00360113	0.00630198	0.0216678	0.00421396	9.21539e-05	0.000594837	0.000810193	0.0533439	0.000181407	0.00179119	0.123906	0.000830766	0.00313433	0.00429576	0	0	0	0.00015259	0.0491493	0	0	0.115587	0	1.5259e-05	0	115.26	665.743
1	165	0.0149538	0.000350958	0.00149538	0.0121309	0.0619211	0.000885023	0.0111696	0.014725	0.00354009	0.00737011	0.0656443	0.00374095	9.4454e-05	0.000450756	0.000921396	0.0577289	0.00018326	0.0015991	0.129836	0.000764512	0.00253876	0.00375379	0	0	0	0	0.0523537	0	1.5259e-05	0.124331	0	0	0	622.366	672.694
1	166	0.00996414	0.000320439	0.00132753	0.00143435	0.0603189	0.00109865	0.00442512	0.00709545	0.00228885	0.0056611	0.0206607	0.0032152	9.04692e-05	0.00033382	0.000420673	0.0552361	0.000204294	0.000860956	0.126941	0.000610559	0.0018939	0.00301945	0	0	0	7.62951e-05	0.0505837	0	0	0.120562	0	0	0	457.657	677.606
1	167	0.0096437	0.000366217	0.0068513	0.00242618	0.0645914	0.00131228	0.00759899	0.0115663	0.00323491	0.00926223	0.012192	0.00340942	7.50935e-05	0.000394331	0.000442187	0.060289	0.000190623	0.000893263	0.129315	0.000642767	0.00172152	0.0025631	0	0	0	9.15541e-05	0.0558175	0	0	0.121172	0	0	0	1378.62	676.14
1	168	0.00926223	0.000610361	0.00166323	0.00181582	0.0646525	0.00109865	0.00555428	0.00726329	0.00270085	0.00572213	0.0238193	0.00353221	8.20898e-05	0.00048194	0.000483722	0.0609326	0.000171506	0.00138004	0.129405	0.0007146	0.00225646	0.00325636	0	0	0	9.15541e-05	0.057496	0	0	0.121706	0	0	0	1449.99	678.963
1	169	0.0101778	0.000701915	0.00181582	0.00141909	0.0643473	0.000793469	0.00311284	0.00779736	0.0028687	0.00683604	0.00909438	0.00406669	0.000177548	0.000680812	0.000589177	0.0602297	0.000230793	0.0013346	0.123136	0.000951335	0.00281537	0.00335512	0	0	0	0.000198367	0.0561227	0	0	0.118166	0	0	0	1948.93	678.955
1	170	0.0113069	0.000595102	0.00137331	0.0186007	0.0567941	0.000900282	0.0100404	0.0213169	0.00296025	0.00645457	0.0148013	0.0036222	9.55196e-05	0.000487994	0.0010271	0.0535784	0.00019621	0.00122699	0.124394	0.000748014	0.00279089	0.00358866	0	0	0	3.0518e-05	0.0492866	0	0	0.116121	0	0	0	159.833	695.621
1	171	0.0334325	0.000518807	0.00163272	0.00453193	0.0660716	0.00132753	0.00624094	0.0125582	0.00254826	0.00727855	0.0207065	0.00663651	8.9952e-05	0.000642683	0.000584338	0.0619144	0.000195645	0.00180145	0.132467	0.000791851	0.00340511	0.00397214	0	0	0	9.15541e-05	0.057023	0	0	0.123995	0	0.000320439	0	1196.73	702.108
1	172	0.0107424	0.000411994	0.00120546	0.00234989	0.0636759	0.000808728	0.00303655	0.00729381	0.00244144	0.00607309	0.0294347	0.00316174	9.39848e-05	0.00044875	0.000490908	0.0604339	0.000179827	0.00140182	0.124932	0.000688141	0.00293411	0.00422372	0	0	0	0.00015259	0.0571603	0	0	0.119249	0	0	0	1832.78	703.039
1	173	0.0273594	0.000686656	0.00144961	0.00132753	0.0653086	0.00112917	0.00540169	0.0119326	0.00297551	0.00984207	0.0424964	0.00722743	9.19447e-05	0.000584215	0.000473534	0.0610965	0.000202223	0.00137654	0.13306	0.000782935	0.00331378	0.00398078	0	0	0	0.00015259	0.0574044	0	7.62951e-05	0.126284	0	0.000366217	0	977.71	702.352
1	174	0.0111849	0.000518807	0.00143435	0.00117494	0.066392	0.00105287	0.00552377	0.0117952	0.00311284	0.0129549	0.0251774	0.00359065	9.62961e-05	0.000540772	0.000471573	0.0613282	0.000180432	0.00169489	0.129101	0.000810371	0.00292057	0.0039646	0	0	0	1.5259e-05	0.0572976	0	0	0.120943	0	0.000106813	0	1503.37	704.527
1	175	0.0404974	0.000534066	0.00209049	0.00329595	0.0644694	0.00155642	0.00936904	0.0325933	0.00248722	0.0152285	0.0503243	0.00832067	0.000105472	0.000462048	0.000495356	0.0581328	0.000199358	0.00178367	0.130504	0.000747173	0.00311857	0.00490933	0	0	0	0	0.0537728	0	0.000213626	0.125032	0	0	0	585.102	710.095
1	176	0.0113375	0.000656138	0.00157168	0.0018616	0.0578775	0.000854505	0.0111696	0.0212711	0.00241093	0.00691234	0.0241855	0.00373061	7.5178e-05	0.000520095	0.000518242	0.0539584	0.000186381	0.00124952	0.124765	0.000761137	0.00294411	0.00389133	0	0	0	6.10361e-05	0.0498207	0	0	0.117311	0	0	0	197.743	711.853
1	177	0.0106355	0.000534066	0.00267033	0.00125124	0.0648203	0.000717174	0.00621042	0.0157168	0.00283818	0.00680552	0.011841	0.00391256	0.000108777	0.000664713	0.000438458	0.0590761	0.000182226	0.00162872	0.131291	0.000861964	0.00320335	0.0035936	0	0	0	0	0.0541238	0	0	0.124208	0	0	0	665.812	708.982
1	178	0.0215915	0.000381476	0.00122072	0.00277714	0.065156	0.0009308	0.00350958	0.00743114	0.00239567	0.0065156	0.0165866	0.00405373	8.49681e-05	0.000421579	0.000584879	0.0598676	0.000172473	0.00121727	0.123464	0.000690343	0.00215847	0.00356749	0	0	0	0.000122072	0.0558175	0	0	0.116808	0	0	0	1901.93	712.926
1	179	0.00984207	0.00047303	0.00315862	0.00297551	0.0670481	0.00495918	0.00825513	0.00767529	0.00434882	0.00704967	0.0399939	0.00333708	9.30904e-05	0.000378648	0.000464006	0.0616757	0.000209289	0.0014585	0.130808	0.000682396	0.00254165	0.0031603	0	0	0	0	0.0578164	0	0	0.124102	0	0	0	1383.88	717.025
1	180	0.0119783	0.000503548	0.00157168	0.0021973	0.0660868	0.000732433	0.00451667	0.0083772	0.00289921	0.00743114	0.00982681	0.00379535	8.02842e-05	0.000585681	0.000482694	0.0620607	0.000187357	0.00150247	0.133464	0.000765708	0.00330295	0.00388873	0	0	0	7.62951e-05	0.056733	0	0	0.127749	0	0	0	1088.77	717.073
1	181	0.0107271	0.000411994	0.00114443	0.00231937	0.0646067	0.000717174	0.00213626	0.00708019	0.0028687	0.00515755	0.00975052	0.00365003	0.00010507	0.000456854	0.000569059	0.0608679	0.000186056	0.000980046	0.126143	0.000677921	0.00283381	0.00314889	0	0	0	0.00015259	0.0571908	0	0	0.120317	0	0.000289921	0	1759.26	728.139
1	182	0.0105287	0.000411994	0.00137331	0.00697337	0.0585336	0.000869764	0.0101778	0.0112001	0.00254826	0.00633249	0.016022	0.00381854	8.41488e-05	0.000472799	0.00133293	0.0535409	0.000190756	0.00149439	0.124072	0.000723925	0.0025253	0.00387051	0	0	0	3.0518e-05	0.0491798	0	0	0.116655	0	0	0	37.1978	740.099
1	183	0.0154116	0.000442512	0.00120546	0.00192264	0.0646677	0.00106813	0.00434882	0.0142672	0.00257877	0.00746166	0.0253147	0.00345044	9.00699e-05	0.000392797	0.000466406	0.0605077	0.000182421	0.000941337	0.13252	0.00058941	0.00204688	0.00299991	0	0	0	7.62951e-05	0.0568856	0	0	0.127138	0	0	0	917.868	744.274
1	184	0.0102083	0.000427253	0.00108339	0.00190738	0.0651255	0.000869764	0.00489815	0.011368	0.00361639	0.00621042	0.0197452	0.00341253	0.000105446	0.000445078	0.000489363	0.0611604	0.000178296	0.00155192	0.127737	0.000697675	0.00273699	0.00363798	0	0	0	7.62951e-05	0.0573434	0	7.62951e-05	0.122683	0	0.000137331	0	1661.73	749.57
1	185	0.0112612	0.000534066	0.00149538	0.00141909	0.064271	0.00128176	0.00505074	0.00624094	0.00357061	0.00547799	0.0226444	0.00321008	8.92223e-05	0.000513325	0.000447175	0.0608959	0.000211594	0.00129415	0.128285	0.00064137	0.00224741	0.0035841	0	0	0	0.000137331	0.0563973	0	0	0.121752	0	0	0	1578.24	750.043
1	186	0.00959792	0.000518807	0.00123598	0.0103761	0.0674907	0.000808728	0.00502022	0.00650034	0.00370794	0.00550851	0.0511635	0.00313116	9.70683e-05	0.000406085	0.000844253	0.0621585	0.000191288	0.00112722	0.130756	0.000642515	0.00212859	0.0039446	0	0	0	0	0.0576181	0	0	0.124666	0	0	0	1452.4	764.632
1	187	0.00996414	0.000640879	0.00149538	0.00128176	0.0580606	0.000900282	0.0110628	0.0358282	0.00321965	0.00555428	0.0148165	0.00351991	8.99915e-05	0.000448857	0.00045738	0.0536841	0.0001904	0.00144687	0.124724	0.000722762	0.00239638	0.0032469	0	0	0	0	0.0481117	0	0	0.116762	0	0	0	107.795	768.953
1	188	0.0242618	0.000427253	0.00128176	0.0749676	0.0670634	0.00115969	0.0043183	0.00874342	0.002533	0.00799573	0.0477607	0.0038863	8.45641e-05	0.000380918	0.00446526	0.0626849	0.000185248	0.00133408	0.132099	0.000692836	0.00275198	0.00411307	0	0	0	0.000244144	0.058381	0	0	0.126055	0	0	0	1412.24	781.204
1	189	0.010544	0.000442512	0.0011902	0.00512703	0.0662394	0.00149538	0.00447089	0.0121004	0.00241093	0.00622568	0.0199893	0.00346206	0.000101188	0.000452341	0.00075276	0.0623106	0.000188719	0.00144725	0.130784	0.000740689	0.00284181	0.00358559	0	0	0	1.5259e-05	0.058381	0	0	0.125704	0	0	0	1521.63	786.097
1	190	0.0134737	0.000442512	0.00216678	0.00407416	0.066392	0.00103761	0.015259	0.0210117	0.00357061	0.00825513	0.0500954	0.00376873	9.08305e-05	0.000600117	0.000488626	0.0621298	0.000181886	0.00185675	0.134454	0.000816326	0.00352632	0.00416846	0	0	0	0.000106813	0.0580453	0	0	0.128161	0	0	0	896.924	798.924
1	191	0.0109255	0.000411994	0.00148013	0.0326085	0.0654612	0.000839246	0.00428779	0.00817884	0.00265507	0.00619516	0.0181582	0.00352164	9.49922e-05	0.000432184	0.00684473	0.0615571	0.000185546	0.00159347	0.127089	0.000663589	0.00314178	0.00408194	0	0	0	0.000595102	0.0573587	0	0.000167849	0.12221	0	0.000366217	0	1787.93	806.356
1	192	0.0112612	0.000701915	0.00204471	0.00129702	0.0641947	0.000839246	0.0100862	0.0229343	0.00283818	0.00794995	0.0217594	0.00420341	0.00011287	0.000507683	0.000398715	0.0579562	0.000180429	0.00175256	0.130247	0.000833204	0.0028545	0.00389107	0	0	0	0	0.0526131	0	0	0.124498	0	0	0	480.678	809.395
1	193	0.022034	0.000503548	0.00157168	0.0021973	0.068452	0.000961318	0.00831617	0.0191196	0.00483711	0.0110323	0.125643	0.00515697	0.000109555	0.000712976	0.000467427	0.0631622	0.000177034	0.00198725	0.135563	0.0010329	0.00425569	0.00527603	0	0	0	7.62951e-05	0.0589151	0	0.000488289	0.13022	0	0.000350958	0	948.531	812.521
1	194	0.00987259	0.000442512	0.00123598	0.00399786	0.0659342	0.00125124	0.00564584	0.00796521	0.00341802	0.00585946	0.0286259	0.00330618	0.000108316	0.000491963	0.000720453	0.061977	0.000193149	0.00186712	0.128005	0.000683173	0.00314356	0.0037707	0	0	0	4.57771e-05	0.0577859	0	0.000106813	0.12195	0	0.000656138	0	1721.38	811.163
1	195	0.012665	0.000579843	0.00929274	0.00315862	0.0669871	0.00112917	0.010071	0.010193	0.00357061	0.00767529	0.0307164	0.0047538	0.000111445	0.00092286	0.000587041	0.0624932	0.000203901	0.00254573	0.13524	0.00120647	0.00462872	0.00511795	0	0	0	0.000122072	0.0574044	0	0.000549325	0.128603	0	0.000335698	0	799.59	809.076
1	196	0.0106661	0.000366217	0.0015259	0.0251164	0.0661784	0.00143435	0.0068513	0.00735485	0.00248722	0.00544747	0.0304723	0.00331386	9.05467e-05	0.000418321	0.00498507	0.062031	0.000185271	0.00175862	0.129052	0.00073419	0.00292592	0.00376516	0	0	0	0.000259403	0.0582742	0	0.000228885	0.123552	0	0.000122072	0	1666.04	818.642
1	197	0.0107118	0.000579843	0.00164797	0.00195315	0.0598764	0.0009308	0.0235142	0.0104067	0.00294499	0.00791943	0.0284123	0.00387442	8.2251e-05	0.000550352	0.000474599	0.0543354	0.000180257	0.00229948	0.125608	0.000851885	0.00310326	0.00424077	0	0	0	0	0.0498665	0	0	0.119203	0	0	0	39.2678	821.67
1	198	0.013611	0.000442512	0.00157168	0.00114443	0.0621958	0.00077821	0.0105135	0.0177615	0.0028687	0.00866712	0.0243839	0.00384006	9.60256e-05	0.000453624	0.000406651	0.0566059	0.000183271	0.0014093	0.128705	0.000800759	0.00247947	0.00421391	0	0	0	0	0.0519722	0	0	0.122438	0	0	0	383.73	821.309
1	199	0.0110628	0.000381476	0.00141909	0.0016022	0.0678721	0.000839246	0.00502022	0.0309148	0.00715648	0.00733959	0.0347906	0.00356867	8.7528e-05	0.000466176	0.000451107	0.0623549	0.000167609	0.00124334	0.134463	0.000671851	0.00236053	0.00330847	0	0	0	1.5259e-05	0.0577554	0	0	0.128145	0	0	0	1049.16	815.968
1	200	0.0101472	0.000396735	0.00115969	0.000869764	0.0669413	0.000808728	0.00543221	0.00680552	0.00270085	0.00572213	0.0254978	0.00346423	9.89109e-05	0.000421283	0.000423621	0.0622666	0.000206176	0.00160835	0.13013	0.000697052	0.00248823	0.00352116	0	0	0	3.0518e-05	0.059144	0	0	0.124712	0	0	0	1579.2	816.848
1	201	0.0437018	0.000610361	0.00175479	0.002121	0.0648966	0.00134279	0.0128176	0.0162051	0.00288396	0.0125277	0.048127	0.00633932	0.000121447	0.000597896	0.000458343	0.0595995	0.000242681	0.00225148	0.132565	0.000936534	0.00334167	0.00491058	0	0	0	0	0.0534371	0	0.00047303	0.127001	0	0	0	600.282	821.289
1	202	0.0105287	0.000579843	0.00151064	0.0015259	0.0583352	0.000854505	0.0090486	0.0120699	0.00256352	0.00585946	0.0168307	0.00340034	9.62391e-05	0.000386935	0.000438411	0.0536528	0.000183204	0.00105154	0.124944	0.000616345	0.00207818	0.00322871	0	0	0	0	0.0486915	0	0	0.117235	0	0	0	109.033	834.348
1	203	0.0162661	0.000747692	0.00366217	0.00288396	0.0675975	0.00128176	0.00573739	0.0146639	0.004654	0.0107576	0.0275883	0.00514004	0.000100112	0.000640793	0.000419752	0.060405	0.000214359	0.00169926	0.133287	0.00130685	0.00294673	0.00556347	0	0	0	0	0.0548562	0	0	0.126482	0	0	0	711.913	845.148
1	204	0.0116426	0.000442512	0.00703441	0.00187686	0.226749	0.00202945	0.00442512	0.0243992	0.00335698	0.00863661	0.0168612	0.00445661	9.28302e-05	0.00106614	0.00047533	0.0694892	0.000197091	0.00215039	0.136506	0.00103175	0.00514677	0.00474284	0	0	0	4.57771e-05	0.0588388	0	0.000457771	0.130358	0	0.00103761	0	892.178	843.625
1	205	0.0108492	0.000442512	0.00140383	0.00723278	0.0684977	0.00138857	0.0087129	0.00645457	0.0145571	0.00650034	0.0523842	0.00331762	0.000104042	0.000344536	0.000692539	0.0633748	0.000183305	0.00157188	0.132296	0.000782373	0.00234771	0.00421985	0	0	0	0	0.0585336	0	0	0.12697	0	0	0	1449.25	851.38
1	206	0.0121004	0.000350958	0.00154116	0.00175479	0.0653697	0.0009308	0.0040589	0.0065919	0.00267033	0.00628672	0.0300145	0.00350871	9.56484e-05	0.000451175	0.000484013	0.0613235	0.000178427	0.00151363	0.126369	0.000741823	0.00285416	0.00459881	0	0	0	0	0.056611	0	1.5259e-05	0.120653	0	0	0	1830.5	858.94
1	207	0.0111086	0.000366217	0.00143435	0.0162966	0.0665141	0.00077821	0.00602731	0.00776684	0.00248722	0.00636301	0.0191806	0.00363057	0.000100379	0.000516799	0.00330149	0.0619772	0.000162178	0.00205621	0.127643	0.000710895	0.00317407	0.00436182	0	0	0	0.000518807	0.0570535	0	0	0.122011	0	0	0	1782.52	858.722
1	208	0.0101015	0.000366217	0.00129702	0.00244144	0.0684062	0.000885023	0.00587472	0.00772107	0.00399786	0.00823987	0.0628824	0.00361205	0.000104254	0.000457065	0.00044409	0.0631589	0.000206894	0.00150506	0.131298	0.00073626	0.00278481	0.00443236	0	0	0	1.5259e-05	0.0588235	0	0	0.124498	0	0	0	1550.03	858.024
1	209	0.0114595	0.000488289	0.00216678	0.00218204	0.0606241	0.000793469	0.0127718	0.0231937	0.00392157	0.0075227	0.0280613	0.00391591	8.62978e-05	0.000535243	0.000442439	0.0548481	0.000186264	0.00213635	0.126115	0.000790107	0.00331858	0.00489492	0	0	0	0	0.0494545	0	0	0.118349	0	0	0	15.7924	882.485
1	210	0.0577707	0.000442512	0.00154116	0.00196841	0.0634928	0.000961318	0.0137026	0.0217136	0.0028687	0.0120699	0.0331579	0.0108611	9.35053e-05	0.000471204	0.000479083	0.0575546	0.000174153	0.00185821	0.129962	0.000792756	0.00259952	0.00386925	0	0	0	0	0.0519265	0	0	0.124331	0	0	0	432.325	872.378
1	211	0.010544	0.000518807	0.00141909	0.00109865	0.0578317	0.000762951	0.0101472	0.0193332	0.00291447	0.00643931	0.0124819	0.00330211	7.59318e-05	0.000442187	0.000449453	0.0540334	0.000167629	0.00108491	0.125639	0.000717849	0.00210113	0.00337986	0	0	0	9.15541e-05	0.0492409	0	0	0.118364	0	0	0	126.401	878.526
1	212	0.0117037	0.000518807	0.00178531	0.00613413	0.0659495	0.000869764	0.016083	0.00895705	0.00381476	0.0123293	0.0601663	0.00396416	0.000105363	0.000477767	0.00104425	0.059856	0.000173692	0.00166498	0.132795	0.000779043	0.00276335	0.00380676	0	0	0	0	0.0540627	0	9.15541e-05	0.12607	0	0	0	601.108	882.837
1	213	0.0113222	0.000381476	0.00173953	0.00325017	0.0695201	0.000808728	0.00643931	0.0169528	0.00274662	0.0125124	0.0181125	0.00358582	9.39017e-05	0.00036136	0.00048953	0.0638844	0.000180275	0.00162921	0.133935	0.000703628	0.00255626	0.00334468	0	0	0	0	0.0585946	0	0	0.128679	0	0	0	1373.31	884.989
1	214	0.010071	0.000396735	0.00177005	0.00364691	0.0685893	0.000976577	0.00630198	0.00779736	0.00285344	0.00758373	0.0323033	0.00346921	8.44358e-05	0.000360651	0.000459456	0.0636112	0.000193767	0.00131947	0.134344	0.00069402	0.00204024	0.00404758	0	0	0	0	0.0585641	0	0	0.127672	0	0	0	1336.03	888.628
1	215	0.0139925	0.000381476	0.00161746	0.00309758	0.0605783	0.00115969	0.00776684	0.00764477	0.00288396	0.00679026	0.0196231	0.00431527	8.95811e-05	0.000533079	0.000593795	0.0563327	0.000192948	0.00166548	0.128754	0.000801118	0.00303685	0.00372549	0	0	0	0	0.0514839	0	0	0.123461	0	0	0	295.297	898.073
1	216	0.0153201	0.000335698	0.00141909	0.00326543	0.0661021	0.00102235	0.00444038	0.0081178	0.0104219	0.00572213	0.0352941	0.00494342	9.17044e-05	0.000453664	0.000605002	0.0621538	0.000193726	0.00165444	0.128423	0.000829413	0.00267191	0.00393147	0	0	0	6.10361e-05	0.0571145	0	0	0.12401	0	0	0	1733.6	896.584
1	217	0.0197147	0.000320439	0.00140383	0.00518807	0.0670787	0.000915541	0.00663767	0.00959792	0.00292973	0.0144808	0.0463111	0.00568823	0.000101812	0.000514663	0.000605577	0.062155	0.000200491	0.00218267	0.127973	0.000839361	0.00353485	0.00474307	0	0	0	7.62951e-05	0.0584115	0	0.000228885	0.121416	0	0.000122072	0	1774.83	904.853
1	218	0.0246738	0.000366217	0.00163272	0.0115969	0.0682841	0.000854505	0.00648508	0.00929274	0.00263981	0.00985733	0.0436561	0.00744365	9.54537e-05	0.000578239	0.00152122	0.0632464	0.000193894	0.00193415	0.131124	0.000843746	0.00344519	0.00438493	0	0	0	0	0.059144	0	0.000366217	0.126818	0	0.000274662	0	1607.61	900.977
1	219	0.0124361	0.000381476	0.00157168	0.00814832	0.067277	0.000961318	0.00428779	0.00616464	0.00311284	0.00598154	0.0449836	0.0036229	0.000103218	0.000483425	0.00103753	0.0623077	0.000211821	0.00167081	0.129143	0.000747188	0.00261822	0.00366682	0	0	0	3.0518e-05	0.0579385	0	0.000198367	0.124132	0	0	0	1682.77	907.683
1	220	0.0159152	0.000518807	0.00215152	0.00518807	0.0605631	0.0011902	0.0107881	0.0380102	0.00349432	0.0104982	0.0213474	0.0045715	9.06199e-05	0.00072623	0.00059494	0.0553724	0.000196013	0.00215099	0.12684	0.00116006	0.00413093	0.00484561	0	0	0	4.57771e-05	0.0500038	0	0	0.119875	0	0	0	74.5355	908.646
1	221	0.0135195	0.000671397	0.00416571	0.00149538	0.0695048	0.00112917	0.00601205	0.0164492	0.00387579	0.012314	0.0234379	0.00564615	0.000143583	0.00107928	0.000472968	0.0638748	0.000198635	0.00305326	0.137281	0.00143416	0.00581289	0.00627125	0	0	0	1.5259e-05	0.0566873	0	0.000244144	0.130571	0	0	0	726.763	903.895
1	222	0.0116121	0.000808728	0.0024567	0.00137331	0.0699168	0.00103761	0.00952163	0.0135195	0.00581369	0.0104677	0.0271153	0.00415784	0.000121032	0.000775494	0.000454076	0.0642741	0.000204918	0.00244205	0.137586	0.00101445	0.00467306	0.00437214	0	0	0	1.5259e-05	0.0593729	0	0.000518807	0.131701	0	0.000366217	0	920.552	911.731
1	223	0.0128939	0.000686656	0.00175479	0.0157321	0.0655528	0.000854505	0.00773632	0.0120699	0.00277714	0.0155032	0.0202182	0.00378851	0.000117115	0.000470838	0.00285696	0.0602773	0.000186101	0.00169034	0.133644	0.000765476	0.00273495	0.00380709	0	0	0	0	0.0545968	0	0.000228885	0.126757	0	0	0	633.412	916.382
1	224	0.0115053	0.000366217	0.00149538	0.00746166	0.0688945	0.00131228	0.00509651	0.00779736	0.00370794	0.0151369	0.0988174	0.00349896	0.000101593	0.000453577	0.000628817	0.0639371	0.000228573	0.00151914	0.132953	0.000713456	0.00274308	0.00406912	0	0	0	0	0.0586709	0	0	0.127779	0	0	0	1489.79	924.72
1	225	0.0127565	0.000427253	0.00161746	0.0191958	0.0692454	0.000961318	0.00708019	0.0182956	0.00415045	0.0062562	0.0648814	0.00360883	9.20478e-05	0.000497369	0.00321077	0.0640281	0.000176676	0.00182653	0.13363	0.000739778	0.0025987	0.00392458	0	0	0	0.000137331	0.059617	0	0	0.127703	0	0	0	1457.27	925.491
1	226	0.00962844	0.000564584	0.00137331	0.00343328	0.0691081	0.0009308	0.011017	0.0121004	0.00495918	0.00587472	0.0636301	0.00328659	8.57814e-05	0.000351457	0.00040809	0.0639659	0.000197772	0.00141377	0.135868	0.00069031	0.00198172	0.0035608	0	0	0	0	0.0582742	0	0	0.128832	0	0	0	1174.04	935.938
1	227	0.0116884	0.000549325	0.00151064	0.00463874	0.0598764	0.000900282	0.0087892	0.0196384	0.00296025	0.00596628	0.0184329	0.00361456	8.66043e-05	0.000450297	0.000699816	0.0558698	0.000172814	0.00130697	0.128176	0.000705964	0.00243449	0.00378692	0	0	0	3.0518e-05	0.051545	0	0	0.121004	0	0	0	235.679	952.842
1	228	0.0120699	0.000595102	0.00233463	0.00201419	0.0708934	0.000961318	0.00766003	0.0134432	0.0033875	0.0105898	0.0394293	0.00450452	0.000138724	0.000940892	0.00054	0.064735	0.000199477	0.00253909	0.137999	0.00118881	0.00512429	0.00508959	0	0	0	1.5259e-05	0.0582589	0	0.000228885	0.130755	0	0	0	878.615	932.873
1	229	0.0102083	0.000350958	0.00143435	0.00476081	0.0681621	0.000808728	0.00376898	0.00746166	0.00257877	0.00657664	0.0196689	0.00309072	8.66737e-05	0.000346921	0.00089334	0.0611233	0.000199733	0.00144428	0.124359	0.000688448	0.00193729	0.0039272	0	0	0	0	0.0545205	0	0	0.118502	0	0	0	2026.6	946.575
1	230	0.0111696	0.000518807	0.00137331	0.00430304	0.0699779	0.00077821	0.00935378	0.0213626	0.00515755	0.0080415	0.0554513	0.00406002	0.000102004	0.000539478	0.000528686	0.0646216	0.000190444	0.00196693	0.137627	0.000778471	0.00354627	0.00446775	0	0	0	1.5259e-05	0.0590066	0	0.000122072	0.131487	0	0.000366217	0	964.968	947.624
1	231	0.0112764	0.00030518	0.00151064	0.00729381	0.0664378	0.000808728	0.00291447	0.0059205	0.00331121	0.00604257	0.0528725	0.00327756	0.000104535	0.000303827	0.000733483	0.0617066	0.00020019	0.00104316	0.128364	0.0006411	0.00169255	0.00354303	0	0	0	0	0.0569467	0	0	0.123613	0	0	0	1688.8	943.847
1	232	0.0119936	0.000442512	0.00144961	0.00129702	0.060029	0.000808728	0.00628672	0.018265	0.00259403	0.00782788	0.0156863	0.00370633	8.16949e-05	0.000611985	0.00046753	0.0557823	0.000185231	0.00169217	0.127639	0.000927851	0.00297824	0.00472763	0	0	0	0.000106813	0.0518502	0	0	0.120378	0	0	0	176.615	951.959
1	233	0.0112306	0.000717174	0.00154116	0.00341802	0.0676432	0.000869764	0.00581369	0.022034	0.00321965	0.00749218	0.0495613	0.00386646	0.000123045	0.000608951	0.000625028	0.0629869	0.000180415	0.00169151	0.136571	0.000701323	0.00357467	0.00438941	0	0	0	6.10361e-05	0.0587167	0	0.000411994	0.131304	0	0.000518807	0	829.586	953.106
1	234	0.0126345	0.000595102	0.00758373	0.00199893	0.22034	0.0010071	0.00654612	0.0301823	0.00381476	0.0115511	0.0390173	0.00496386	9.3705e-05	0.00138093	0.000518671	0.0691224	0.000208935	0.00230643	0.128558	0.00145228	0.00544618	0.00624522	0	0	0	0.000106813	0.0504768	0	0	0.120287	0	0.000488289	0	78.7836	954.765
1	235	0.0155184	0.000549325	0.00222782	0.00675975	0.0690471	0.0010071	0.00724804	0.013489	0.00283818	0.0121004	0.067216	0.00391185	0.00010485	0.000479977	0.000601158	0.0641975	0.000178458	0.00194159	0.137475	0.000684498	0.00381037	0.00462518	0	0	0	0	0.0593576	0	0.000335698	0.132235	0	0.000488289	0	926.557	962.56
1	236	0.00975052	0.000381476	0.0019379	0.00364691	0.0712596	0.00115969	0.00622568	0.0397345	0.00273136	0.00984207	0.0814527	0.00333052	9.75039e-05	0.000414186	0.000403082	0.0648314	0.000193738	0.00183175	0.135266	0.000778813	0.00289084	0.00424365	0	0	0	0	0.0587778	0	0.000183108	0.128679	0	0	0	1339.3	968.017
1	237	0.0150912	0.000717174	0.00172427	0.0103456	0.0695659	0.00123598	0.0200504	0.0102693	0.00289921	0.0112306	0.0294194	0.00420145	0.000101151	0.000573399	0.00138676	0.0647595	0.000195252	0.00222116	0.137853	0.000747352	0.0034309	0.00459155	0	0	0	3.0518e-05	0.0600443	0	0	0.132204	0	0	0	1040.6	967.474
1	238	0.0106355	0.000289921	0.00155642	0.00114443	0.0664073	0.000869764	0.00231937	0.00605783	0.00308232	0.00549325	0.0146029	0.00309198	9.05378e-05	0.000356695	0.000411806	0.0609599	0.000190276	0.000953869	0.126176	0.000726321	0.00188298	0.00318663	0	0	0	0	0.0558938	0	1.5259e-05	0.122026	0	0	0	1857.45	964.656
1	239	0.0109102	0.00062562	0.00317388	0.0059968	0.0668803	0.00102235	0.00764477	0.0204623	0.00437934	0.00784314	0.0417945	0.00400389	0.000119794	0.000604776	0.000729949	0.062806	0.000186045	0.00179256	0.136255	0.000691514	0.00346599	0.00458355	0	0	0	0	0.0581826	0	0.000534066	0.130129	0	6.10361e-05	0	791.371	974.627
1	240	0.0108034	0.000350958	0.00135805	0.0360266	0.0694285	0.000732433	0.00645457	0.0107271	0.00282292	0.0135348	0.0327916	0.00342037	0.000100365	0.000322893	0.00721265	0.0638383	0.000171465	0.00190355	0.132284	0.000615177	0.002862	0.00367338	0	0	0	0.000671397	0.0595102	0	0.000106813	0.127016	0	0	0	1546.26	977.042
1	241	0.0124514	0.000656138	0.00172427	0.0213016	0.0658732	0.0012665	0.013489	0.0158083	0.00268559	0.0163272	0.0298161	0.00344055	0.000106734	0.000509365	0.00271483	0.0608429	0.000187914	0.0020334	0.134072	0.00080555	0.0030136	0.00393624	0	0	0	3.0518e-05	0.0550698	0	0	0.12813	0	0	0	646.694	971.028
1	242	0.0102388	0.000610361	0.0030518	0.0497139	0.0617838	0.000793469	0.00950637	0.0211185	0.00437934	0.0109865	0.0289616	0.00355397	0.000101798	0.000552579	0.0025497	0.0570539	0.000195147	0.0018601	0.12968	0.00078658	0.0031347	0.00430025	0	0	0	4.57771e-05	0.0521096	0	1.5259e-05	0.124422	0	0	0	329.993	977.796
1	243	0.0248722	0.000442512	0.00184634	0.0919509	0.0702678	0.0009308	0.00788891	0.00767529	0.00453193	0.00686656	0.0214694	0.00638851	0.000141982	0.000612134	0.0217346	0.0640498	0.0002154	0.00219973	0.132127	0.000810019	0.00348648	0.00375433	0	0	0	0.0043946	0.0598611	0	0.00030518	0.12723	0	0.000259403	0	1590.86	972.748
1	244	0.0173648	0.000427253	0.002121	0.00317388	0.0698405	0.00112917	0.00529488	0.0134585	0.00437934	0.0108797	0.0312352	0.0036543	0.000109143	0.000541608	0.00052845	0.0645573	0.000191957	0.00207441	0.133759	0.000890195	0.00355419	0.00431853	0	0	0	0	0.0600443	0	0.00030518	0.129107	0	0	0	1494.68	987.404
1	245	0.010132	0.000534066	0.0015259	0.00135805	0.0632029	0.000747692	0.00901808	0.0117037	0.00224308	0.00773632	0.0211337	0.00348826	0.000106201	0.000343958	0.00040564	0.0583851	0.000169154	0.00141329	0.131364	0.000644827	0.00223414	0.0036654	0	0	0	0	0.0527657	0	0	0.125643	0	0	0	465.255	986.653
1	246	0.0108034	0.000885023	0.0018616	0.00195315	0.0701457	0.00155642	0.0164797	0.0131838	0.00418097	0.0102998	0.0717784	0.00360318	9.79016e-05	0.000452205	0.000436539	0.0652361	0.000189206	0.00212563	0.13724	0.000784902	0.00290834	0.00419511	0	0	0	1.5259e-05	0.0600748	0	0	0.130343	0	0	0	1197.2	985.398
1	247	0.0100862	0.000366217	0.00175479	0.00267033	0.0720226	0.000869764	0.0065156	0.00868238	0.002533	0.0106661	0.0437171	0.00334836	0.000101113	0.000488986	0.000440226	0.0646863	0.000191643	0.00185243	0.134168	0.000761927	0.00303085	0.00443705	0	0	0	0	0.0590066	0	0	0.128023	0	0	0	1443.4	995.524
1	248	0.0113832	0.000442512	0.00175479	0.0428016	0.0680095	0.000885023	0.0087892	0.0121157	0.00263981	0.0109407	0.0390631	0.00368347	0.000116485	0.000694521	0.00436503	0.0636705	0.00018965	0.0030471	0.130792	0.00085294	0.00385134	0.00485427	0	0	0	0.00030518	0.0595712	0	0.000198367	0.125383	0	0.000457771	0	1635.08	1002.49
1	249	0.0104677	0.000732433	0.00167849	0.0028687	0.0660105	0.000976577	0.01738	0.00857557	0.00349432	0.0102235	0.0445869	0.00382939	0.000120506	0.000567923	0.000562604	0.0620502	0.000192336	0.00205351	0.135458	0.000786338	0.00301746	0.0037951	0	0	0	1.5259e-05	0.0571145	0	9.15541e-05	0.13019	0	0	0	727.012	1005.87
1	250	0.0102388	0.000320439	0.00146487	0.0437781	0.0685283	0.0010071	0.00479133	0.0103914	0.00410468	0.00714122	0.0615854	0.0035093	0.000100448	0.00067931	0.012568	0.064096	0.000168555	0.00191619	0.132263	0.000852733	0.0036205	0.00520813	0	0	0	0.000442512	0.06009	0	0.000411994	0.126864	0	0.000701915	0	1593.1	1010
1	251	0.0151675	0.00047303	0.00148013	0.0212406	0.0689403	0.000991836	0.00456245	0.00810254	0.00268559	0.00587472	0.0138857	0.00491906	0.000117143	0.000291307	0.006817	0.0619626	0.000179723	0.00135903	0.125391	0.000617195	0.0018554	0.00422522	0	0	0	0.00122072	0.0560922	0	0	0.120745	0	0	0	2040.22	1009.84
1	252	0.0119478	0.000366217	0.00205997	0.00923171	0.0676127	0.00117494	0.00375372	0.00820935	0.00285344	0.00709545	0.0173495	0.00307747	8.7827e-05	0.000312933	0.000854006	0.061446	0.000181923	0.00120101	0.125403	0.000685076	0.00168186	0.00343368	0	0	0	0	0.055024	0	0	0.118929	0	0	0	1975.4	1027.11
1	253	0.0123903	0.000808728	0.00148013	0.00109865	0.0603799	0.00077821	0.0130312	0.0481117	0.00317388	0.0059205	0.0129854	0.0041769	8.7342e-05	0.000475533	0.00050629	0.0562086	0.000191314	0.00213895	0.127907	0.000762673	0.00280142	0.00372443	0	0	0	0.000106813	0.0515145	0	0	0.119753	0	0	0	15.8242	1026.53
1	254	0.0108034	0.000488289	0.00143435	0.00129702	0.0698405	0.000823987	0.0049897	0.00999466	0.00259403	0.00830091	0.115633	0.00335346	9.649e-05	0.000515283	0.00045464	0.064583	0.000174867	0.00132761	0.137492	0.000701682	0.00263062	0.00462721	0	0	0	7.62951e-05	0.0596628	0	0	0.13077	0	0	0	1025.78	1035.62
1	255	0.0142214	0.000900282	0.00167849	0.0052491	0.0691081	0.000976577	0.0164187	0.0129397	0.00416571	0.0115663	0.0628977	0.00404969	0.000113441	0.000636702	0.000747929	0.0650029	0.000195139	0.0022263	0.138132	0.000916095	0.00399724	0.00511246	0	0	0	0.000122072	0.0604715	0	0	0.129564	0	0	0	944.987	1036.14
1	256	0.0103914	0.000411994	0.00173953	0.0262913	0.0701305	0.00123598	0.00639353	0.00854505	0.0024567	0.00726329	0.0605936	0.00340693	0.000110719	0.000470268	0.00620124	0.0647806	0.000228672	0.00187201	0.133586	0.000796414	0.00346911	0.00438434	0	0	0	0.000396735	0.0599832	0	0.00015259	0.127108	0	0	0	1534.11	1042.27
1	257	0.0113222	0.000564584	0.00321965	0.00482185	0.0656138	0.00106813	0.00988785	0.0340429	0.0030518	0.00715648	0.0387274	0.0038705	9.45562e-05	0.000515298	0.000522389	0.0608071	0.000202493	0.00188663	0.134523	0.000811905	0.00300579	0.00409975	0	0	0	4.57771e-05	0.0562448	0	0	0.128893	0	0	0	609.484	1043.08
1	258	0.0110781	0.000564584	0.00262455	0.00123598	0.059617	0.000885023	0.023743	0.0168154	0.00236515	0.0126192	0.0199283	0.00383628	8.83479e-05	0.000584358	0.000515785	0.0561326	0.000179113	0.0032748	0.128008	0.000877637	0.00352655	0.00387984	0	0	0	0.000122072	0.0518654	0	0	0.1205	0	0	0	68.6733	1038.9
1	259	0.0114748	0.00062562	0.00138857	0.00225834	0.0597391	0.000732433	0.0124361	0.0280003	0.00280766	0.00666819	0.0142519	0.00364822	8.01946e-05	0.000593632	0.000506698	0.0557511	0.000173119	0.00184746	0.127978	0.000817629	0.00313597	0.00377884	0	0	0	0.00015259	0.0520333	0	0	0.119509	0	0	0	103.08	1050.12
1	260	0.0287022	0.000503548	0.0027924	0.00698863	0.0677958	0.000915541	0.00959792	0.0113832	0.00430304	0.00857557	0.0401923	0.00406274	0.000114721	0.000688739	0.00105818	0.0635619	0.000187129	0.00208234	0.137347	0.000929735	0.00362453	0.0041455	0	0	0	0	0.0597543	0	9.15541e-05	0.132357	0	0	0	803.694	1045.65
1	261	0.0112001	0.000457771	0.00137331	0.00549325	0.0653697	0.0009308	0.00984207	0.00848402	0.00222782	0.00791943	0.0409705	0.00373456	9.27392e-05	0.000434473	0.000528703	0.0594741	0.000191514	0.00114751	0.13289	0.000684872	0.00224097	0.00358829	0	0	0	0	0.0543221	0	0	0.126146	0	0	0	544.66	1051.86
1	262	0.0106203	0.00030518	0.00157168	0.00198367	0.0707103	0.000885023	0.00581369	0.016968	0.00291447	0.0179751	0.0783856	0.00359712	9.0846e-05	0.000540102	0.000454129	0.0654245	0.000183833	0.00177952	0.136169	0.000804901	0.0033669	0.00426536	0	0	0	0	0.060502	0	0	0.128725	0	0	0	1369.07	1049.02
1	263	0.0905318	0.000411994	0.00157168	0.00511177	0.0608988	0.00105287	0.014023	0.017792	0.00283818	0.00788891	0.0269322	0.0203194	7.93785e-05	0.000605857	0.00150499	0.0564957	0.000220145	0.00169148	0.128594	0.000803508	0.00321978	0.00494549	0	0	0	0.000183108	0.052079	0	0	0.120821	0	0	0	26.4296	1063.29
1	264	0.0103609	0.000335698	0.00164797	0.000976577	0.0682536	0.000671397	0.00329595	0.00978103	0.00285344	0.00717174	0.010544	0.00418344	0.000101203	0.000757969	0.000473478	0.064035	0.000173684	0.00202003	0.130296	0.000934839	0.00393045	0.00445379	0	0	0	0.000137331	0.0598154	0	0.000442512	0.125139	0	0	0	1727.76	1062.88
1	265	0.0169375	0.000427253	0.00187686	0.0742199	0.0690318	0.00129702	0.00616464	0.00985733	0.00283818	0.00772107	0.0199893	0.00425408	0.000115422	0.000622945	0.0135913	0.0645396	0.000191298	0.00209062	0.133356	0.000762817	0.00378764	0.00427855	0	0	0	0.00299077	0.0606851	0	0.000762951	0.128267	0	0.00077821	0	1579.32	1082.96
1	266	0.0750896	0.000671397	0.0034638	0.00701915	0.0684062	0.00154116	0.0105135	0.023621	0.00251774	0.00668345	0.128008	0.00760899	9.95561e-05	0.000565367	0.000879166	0.0642204	0.000218212	0.0016625	0.137679	0.00073662	0.00352232	0.00494617	0	0	0	0.000106813	0.0603647	0	0	0.13051	0	0	0	878.155	1085.48
1	267	0.0242008	0.000762951	0.00148013	0.00537118	0.0639048	0.00117494	0.0122988	0.0294652	0.0043946	0.0065919	0.0192264	0.00473856	0.000102277	0.000424535	0.000620477	0.0586817	0.00019063	0.00150181	0.131978	0.000747508	0.00231219	0.00327007	0	0	0	3.0518e-05	0.0534524	0	0	0.12546	0	0	0	438.265	1089.57
1	268	0.0115663	0.000427253	0.00157168	0.00366217	0.068986	0.00109865	0.00880446	0.0224918	0.00254826	0.0155489	0.0415045	0.00386343	9.066e-05	0.000666003	0.000543799	0.065143	0.000183313	0.00215529	0.138768	0.000840228	0.00376619	0.00425716	0	0	0	0.000137331	0.0611276	0	0.00015259	0.132601	0	0.000381476	0	991.951	1092.45
1	269	0.0144961	0.000503548	0.00199893	0.0119783	0.0725872	0.00173953	0.00798047	0.0117342	0.00317388	0.0151064	0.0359655	0.00456637	0.00010917	0.000784836	0.00212153	0.0669828	0.00018991	0.00270448	0.138752	0.00110043	0.00496382	0.00506539	0	0	0	0	0.0617227	0	0.000335698	0.131289	0	0	0	1296.34	1087.59
1	270	0.0104067	0.000320439	0.00207523	0.0297856	0.0674449	0.000946059	0.00373846	0.00741588	0.00236515	0.00654612	0.0194705	0.00407584	8.15493e-05	0.000331317	0.00383131	0.0618054	0.000170132	0.00142795	0.12512	0.000671682	0.00186892	0.00342754	0	0	0	0	0.0561379	0	0	0.11928	0	0	0	2044.65	1094.8
1	271	0.012665	0.000671397	0.00178531	0.00650034	0.0693828	0.00103761	0.00840772	0.0194247	0.0055848	0.00952163	0.0863661	0.00445098	0.000107156	0.00073229	0.000734405	0.0655388	0.000188066	0.002116	0.138935	0.00102687	0.00488537	0.0052309	0	0	0	0.00015259	0.0610208	0	0	0.130694	0	0.000595102	0	925.096	1098.76
1	272	0.0122683	0.000396735	0.00155642	0.00311284	0.0680095	0.00155642	0.0159304	0.0243839	0.0043183	0.0108644	0.0445716	0.00426164	0.000113586	0.000746026	0.000514633	0.0642707	0.00019852	0.00237551	0.138053	0.00113221	0.00453005	0.00514671	0	0	0	9.15541e-05	0.0590524	0	3.0518e-05	0.129625	0	0.000854505	0	811.043	1099
1	273	0.0177615	0.00047303	0.00169375	0.00569162	0.0694896	0.0009308	0.00769055	0.0157931	0.00416571	0.00708019	0.0630655	0.00388917	9.77827e-05	0.000538995	0.000539761	0.0648436	0.000180615	0.00195598	0.134102	0.000762193	0.00323574	0.00427853	0	0	0	6.10361e-05	0.0601663	0	0	0.128405	0	0	0	1488.14	1109.81
1	274	0.0259403	0.000411994	0.00146487	0.0224765	0.067628	0.00109865	0.00453193	0.00988785	0.00331121	0.00852979	0.0288701	0.00585825	0.000125069	0.000666901	0.00480689	0.0642744	0.000196523	0.00198411	0.131812	0.000844621	0.00387313	0.00489186	0	0	0	0.000534066	0.0600748	0	0.000549325	0.12723	0	0.000442512	0	1638.55	1111.95
1	275	0.0702678	0.00047303	0.00173953	0.0122377	0.0713664	0.00148013	0.0069276	0.0251164	0.00262455	0.0119631	0.0420386	0.00893756	9.19184e-05	0.000604812	0.00111424	0.0663019	0.000200189	0.00177761	0.138615	0.000876826	0.00354801	0.00414803	0	0	0	1.5259e-05	0.060853	0	0	0.130495	0	0	0	1209.63	1116.64
1	276	0.0422217	0.00062562	0.00201419	0.0317388	0.0702373	0.00120546	0.0136568	0.0165408	0.00695811	0.0081178	0.0459754	0.00580911	0.000105539	0.000762464	0.00393047	0.0656421	0.000186902	0.00199699	0.139065	0.0010109	0.00391779	0.00481816	0	0	0	0.000244144	0.0613107	0	0.000228885	0.132433	0	0.000213626	0	1031.06	1121.1
1	277	0.0119783	0.000701915	0.00259403	0.0653697	0.0708476	0.00108339	0.00694286	0.0163119	0.00250248	0.00953689	0.0462959	0.0036873	0.000101933	0.000491902	0.0113301	0.0659332	0.000191285	0.00179802	0.136946	0.00068146	0.00350492	0.00421493	0	0	0	0.00123598	0.0602121	0	4.57771e-05	0.130373	0	4.57771e-05	0	1340.93	1123.31
1	278	0.0128939	0.000442512	0.00123598	0.00231937	0.0599374	0.000671397	0.00872816	0.009308	0.00216678	0.00582895	0.0104524	0.00532868	9.03169e-05	0.000419504	0.000566581	0.0566506	0.000169911	0.00107319	0.128601	0.000629158	0.002333	0.00344062	0	0	0	9.15541e-05	0.0531014	0	0	0.12195	0	0	0	11.128	1121.86
1	279	0.0151369	0.000579843	0.00233463	0.00370794	0.0600443	0.00114443	0.0110323	0.0135042	0.00282292	0.0068513	0.0126192	0.00435055	7.03849e-05	0.000592463	0.000680841	0.0566452	0.000222486	0.00217557	0.128713	0.00092692	0.00350419	0.00378572	0	0	0	0.000122072	0.0527657	0	0	0.121263	0	0.00047303	0	68.7066	1128.69
1	280	0.066331	0.000610361	0.00396735	0.00273136	0.0720989	0.00215152	0.00973526	0.0162966	0.00367742	0.0101472	0.0930343	0.01321	0.000100197	0.000937555	0.000583589	0.0668044	0.000206534	0.00272822	0.139683	0.00131903	0.00523676	0.00593424	0	0	0	0.000137331	0.0617227	0	0.000656138	0.132326	0	0.000823987	0	1096.46	1133.51
1	281	0.0103151	0.00047303	0.00154116	0.0197757	0.0705119	0.000946059	0.0111238	0.0104372	0.00256352	0.00721752	0.0966201	0.00337844	0.000104139	0.000570717	0.00446985	0.0646824	0.000182139	0.00215618	0.133363	0.000711716	0.00326574	0.00420672	0	0	0	0.00047303	0.0603647	0	0	0.127291	0	0.000335698	0	1551.26	1136.4
1	282	0.0126802	0.000701915	0.00167849	0.00497444	0.0652476	0.00134279	0.0101472	0.0359808	0.0041352	0.00714122	0.0317998	0.00372664	0.000104936	0.000498582	0.000559357	0.0601466	0.000201877	0.00148415	0.133439	0.000826428	0.00278027	0.00360096	0	0	0	0	0.0546426	0	0	0.127626	0	0	0	523.492	1155.63
1	283	0.0115969	0.000442512	0.0015259	0.00367742	0.0667582	0.000991836	0.00674449	0.0078584	0.00337224	0.00691234	0.0182345	0.00459725	9.53959e-05	0.000469147	0.000747259	0.0619375	0.000179429	0.00205423	0.125667	0.000870441	0.00298529	0.00408409	0	0	0	4.57771e-05	0.0568856	0	0.000396735	0.119646	0	0	0	2008.51	1145.27
1	284	0.0162051	0.000518807	0.00187686	0.0775464	0.0724041	0.00167849	0.0128481	0.016556	0.00425727	0.010132	0.0649271	0.00457772	0.000118686	0.000661467	0.00566096	0.067136	0.00021061	0.00237991	0.1389	0.00096951	0.00423176	0.00483321	0	0	0	3.0518e-05	0.0623178	0	0	0.131319	0	0	0	1270.35	1144.88
1	285	0.0125582	0.000427253	0.00178531	0.00610361	0.0695506	0.00112917	0.0182345	0.0122377	0.00764477	0.0146792	0.0556954	0.00436931	9.966e-05	0.000804621	0.000717268	0.0653712	0.000189887	0.00253176	0.139087	0.00111108	0.00477746	0.00551421	0	0	0	7.62951e-05	0.0604715	0	4.57771e-05	0.131853	0	0.000762951	0	939.467	1150.91
1	286	0.0107729	0.000427253	0.00178531	0.0289769	0.0701152	0.000839246	0.00869764	0.0292821	0.0039826	0.0136721	0.0666514	0.00350514	9.39635e-05	0.000525386	0.00557169	0.0663062	0.000179741	0.00181792	0.136913	0.000806041	0.00387934	0.00588601	0	0	0	1.5259e-05	0.0618448	0	4.57771e-05	0.130541	0	0.000366217	0	1360.27	1151.91
1	287	0.0163729	0.000518807	0.00453193	0.00682078	0.163485	0.0010071	0.00518807	0.0332341	0.00318914	0.00958267	0.0210117	0.00481401	0.000100296	0.0010127	0.000804904	0.0681969	0.000219187	0.00202771	0.137191	0.00103287	0.00476142	0.00528942	0	0	0	7.62951e-05	0.0586099	0	1.5259e-05	0.130922	0	0.000122072	0	688.598	1145.2
1	288	0.00987259	0.000595102	0.0011902	0.00386053	0.0700389	0.000900282	0.00779736	0.0108034	0.0037995	0.00872816	0.0592813	0.00326548	8.29739e-05	0.000377518	0.000506531	0.0649674	0.000197096	0.00140278	0.137429	0.000679823	0.00227465	0.00315007	0	0	0	1.5259e-05	0.0602274	0	0	0.130343	0	0	0	1176.6	1165.52
1	289	0.0122072	0.000350958	0.00198367	0.00767529	0.0677653	0.000991836	0.0043946	0.00958267	0.00236515	0.00737011	0.0375982	0.00334805	0.000104245	0.000386247	0.000896782	0.0639987	0.000206152	0.0016014	0.132203	0.000659071	0.00281599	0.00395083	0	0	0	0.000122072	0.0595865	0	0.000183108	0.126757	0	0	0	1602.9	1172.34
1	290	0.0571756	0.000640879	0.00155642	0.0243992	0.0661631	0.000946059	0.00598154	0.0119173	0.00250248	0.0195773	0.0281529	0.00726253	0.000100822	0.000510391	0.0036088	0.0624367	0.000159105	0.00157916	0.136068	0.000725839	0.00337686	0.00434373	0	0	0	4.57771e-05	0.0585946	0	0.000228885	0.131106	0	0.000381476	0	667.384	1174.56
1	291	0.0115969	0.000656138	0.00149538	0.0287785	0.060441	0.00123598	0.0225681	0.0245212	0.00297551	0.00703441	0.0424201	0.0042234	7.53014e-05	0.000610915	0.00257753	0.0572242	0.000180404	0.00202312	0.129671	0.000984833	0.00348228	0.00493461	0	0	0	0.000320439	0.053193	0	0	0.120851	0	0	0	59.8065	1177.26
1	292	0.0107881	0.000488289	0.00114443	0.0015259	0.0601205	0.00122072	0.00723278	0.0122377	0.00259403	0.0062562	0.00918593	0.00319678	8.27863e-05	0.000434211	0.000506443	0.0567448	0.000191362	0.00113738	0.129306	0.000618148	0.00234793	0.00313498	0	0	0	0.000183108	0.0529946	0	0	0.122881	0	0	0	218.673	1179.36
1	293	0.0118715	0.000488289	0.00163272	0.009308	0.0665446	0.000823987	0.0165103	0.0120241	0.00274662	0.0112612	0.0237278	0.0039264	9.51838e-05	0.000554189	0.00178882	0.0626911	0.000189801	0.0019478	0.136489	0.000696964	0.00364467	0.00420316	0	0	0	0.000122072	0.058854	0	3.0518e-05	0.130831	0	0.000595102	0	721.197	1176.38
1	294	0.01149	0.000579843	0.00141909	0.00654612	0.068574	0.00169375	0.0108186	0.0219272	0.00486763	0.00801099	0.0688792	0.00410059	0.000105681	0.000685464	0.000812006	0.064466	0.00021534	0.00205314	0.138011	0.000919624	0.00370007	0.00436646	0	0	0	0.000137331	0.0600748	0	0	0.131197	0	0.000610361	0	908.854	1186.93
1	295	0.0126955	0.000335698	0.00169375	0.0039826	0.067277	0.00151064	0.0120699	0.0161746	0.00299077	0.0129702	0.0457771	0.00369587	8.87144e-05	0.000672971	0.000564789	0.0632054	0.00020261	0.00185207	0.137167	0.000833259	0.0035599	0.00499119	0	0	0	0.00015259	0.059205	0	0	0.13225	0	0	0	779.98	1181.95
1	296	0.0113069	0.000335698	0.00134279	0.00105287	0.0658579	0.000686656	0.00546273	0.00914015	0.00257877	0.00575265	0.0219577	0.00332256	0.000107163	0.000513047	0.000431478	0.0621012	0.000189568	0.00207988	0.127799	0.000759304	0.00253506	0.00409927	0	0	0	7.62951e-05	0.057847	0	0.000259403	0.121843	0	0	0	1841	1194.05
1	297	0.0124056	0.000869764	0.00268559	0.00196841	0.0677653	0.00109865	0.0106203	0.0144656	0.00303655	0.00750744	0.07953	0.00427568	0.000104078	0.000742492	0.000481955	0.064176	0.00019664	0.00210042	0.137621	0.000961552	0.00396474	0.00654378	0	0	0	0.000183108	0.0593118	0	0.000335698	0.131838	0	0.000534066	0	825.739	1192.6
1	298	0.0119326	0.000564584	0.00129702	0.00302129	0.0603647	0.000793469	0.0117494	0.00914015	0.00265507	0.00495918	0.0129091	0.00316718	7.59159e-05	0.000446015	0.00058405	0.056847	0.000180616	0.00146586	0.128942	0.000678891	0.00226977	0.0038958	0	0	0	0.000122072	0.0527962	0	0	0.120897	0	0	0	9.85917	1199.73
1	299	0.0125582	0.000640879	0.00148013	0.022385	0.0678874	0.00114443	0.00596628	0.0113832	0.0027924	0.00732433	0.10135	0.00388396	0.000106277	0.000596076	0.00143644	0.0638013	0.000196179	0.00168537	0.137315	0.000754397	0.00337555	0.00415904	0	0	0	0.000198367	0.0592355	0	0	0.131731	0	0	0	866.557	1202.97
1	300	0.0112917	0.000457771	0.00144961	0.00555428	0.0682536	0.000976577	0.00541695	0.00996414	0.00259403	0.0170443	0.0576181	0.00352141	0.000109125	0.000517508	0.000627659	0.0646172	0.000184822	0.00181698	0.133521	0.000818676	0.00349621	0.00453001	0	0	0	0.000137331	0.0610513	0	0.000213626	0.127611	0	0	0	1536.82	1204.24
1	301	0.0112001	0.000717174	0.00198367	0.0975662	0.0709392	0.00117494	0.0124971	0.0110475	0.00244144	0.00972	0.0560159	0.00361977	0.000118814	0.000610273	0.0225295	0.0663268	0.000202317	0.00225544	0.137667	0.000746988	0.00383722	0.00470563	0	0	0	0.000717174	0.0615549	0	0.000167849	0.132036	0	0.00015259	0	1328.3	1205.89
1	302	0.00991836	0.000411994	0.00157168	0.00317388	0.0645609	0.000747692	0.00738537	0.0120089	0.0034638	0.00700389	0.0324865	0.00355534	9.42922e-05	0.000482413	0.000471347	0.0603429	0.000192663	0.00152264	0.133776	0.000818212	0.00290202	0.00372394	0	0	0	7.62951e-05	0.0555886	0	0	0.128237	0	0	0	542.725	1203.66
1	303	0.0128634	0.000503548	0.00450141	0.00509651	0.1691	0.00112917	0.00569162	0.0133059	0.00308232	0.0103151	0.0901656	0.00442187	9.32298e-05	0.000896967	0.000948929	0.0694942	0.000198456	0.00163204	0.13904	0.000883704	0.00432048	0.0047983	0	0	0	0.00015259	0.0605783	0	0	0.133074	0	0	0	983.053	1210.52
1	304	0.0110323	0.000366217	0.0011902	0.00190738	0.0666667	0.000732433	0.00300603	0.00856031	0.00225834	0.00552377	0.0190585	0.00335563	9.50698e-05	0.00042804	0.000454868	0.0621242	0.000183079	0.00136284	0.126848	0.000723141	0.00253825	0.00366982	0	0	0	4.57771e-05	0.0577707	0	0	0.121782	0	0	0	1896.69	1204.69
1	305	0.0180362	0.00062562	0.00137331	0.00436408	0.0659495	0.000991836	0.0154574	0.0431067	0.00277714	0.00839246	0.0433814	0.00431177	0.000111494	0.000536191	0.000705995	0.0624582	0.000188282	0.00167287	0.136042	0.000730354	0.00315189	0.00409011	0	0	0	0	0.0583963	0	0	0.130205	0	0	0	702.914	1211.15
1	306	0.0988022	0.000503548	0.00267033	0.0290074	0.0660563	0.00132753	0.0141756	0.0162509	0.00344854	0.011017	0.0214694	0.0112968	9.79854e-05	0.000566711	0.00175953	0.0617559	0.000196301	0.00187325	0.135494	0.000829159	0.00314788	0.00415272	0	0	0	0.000213626	0.057435	0	0	0.129656	0	0	0	624.99	1221.55
1	307	0.0187686	0.000656138	0.00183108	0.0608377	0.0707256	0.00103761	0.00991836	0.00921645	0.0030518	0.0100557	0.0787823	0.00428532	9.95591e-05	0.000650932	0.0120356	0.0663101	0.000185566	0.00189952	0.138306	0.00080674	0.00358966	0.00444436	0	0	0	0.00146487	0.061677	0	0	0.131441	0	0	0	1238.78	1231.95
1	308	0.0103914	0.000350958	0.00108339	0.00856031	0.0674754	0.00114443	0.00674449	0.00903334	0.00242618	0.00590524	0.0268711	0.00312082	9.45405e-05	0.000438789	0.0011071	0.0637605	0.000180299	0.00136548	0.131868	0.000663024	0.00251546	0.00351498	0	0	0	0.000213626	0.0598306	0	0	0.126696	0	0.000137331	0	1598.25	1221.13
1	309	0.01178	0.00047303	0.0015259	0.00178531	0.0691844	0.00108339	0.00463874	0.00706493	0.00262455	0.00814832	0.0200351	0.00380222	9.31636e-05	0.000638635	0.000448269	0.0649546	0.000177367	0.00166495	0.134629	0.000818555	0.00315145	0.0040127	0	0	0	9.15541e-05	0.0606394	0	0	0.128267	0	0	0	1453.65	1226.34
1	310	0.0110323	0.000701915	0.0015259	0.00221256	0.0666056	0.00161746	0.00972	0.00888075	0.00274662	0.00836194	0.0415045	0.0037512	0.000105377	0.000641484	0.000474874	0.0625934	0.000184868	0.00163871	0.136117	0.000847678	0.00303318	0.00462064	0	0	0	0.000167849	0.0581521	0	0	0.129122	0	0	0	781.63	1235.64
1	311	0.0258793	0.00106813	0.00390631	0.00259403	0.0632334	0.00148013	0.0162661	0.0213169	0.00302129	0.00790417	0.0712902	0.00818484	9.52254e-05	0.000693905	0.000556307	0.0596492	0.000201691	0.00211844	0.133	0.000939718	0.00403683	0.00578448	0	0	0	0.00015259	0.0555276	0	0.000213626	0.126253	0	0.00105287	0	369.907	1238.87
1	312	0.0200351	0.00047303	0.00157168	0.00758373	0.069688	0.000991836	0.0127718	0.0125429	0.00511177	0.0089723	0.0702678	0.00490983	7.61663e-05	0.000688153	0.000946285	0.0660612	0.000186537	0.00263365	0.139248	0.000889739	0.00469654	0.00522834	0	0	0	0.000137331	0.0622568	0	0.000274662	0.132204	0	0.00134279	0	1072.86	1254.43
1	313	0.0118257	0.000747692	0.00164797	0.00169375	0.0612497	0.00103761	0.0065919	0.01178	0.00277714	0.00759899	0.0140688	0.00385916	7.17109e-05	0.000639745	0.000523294	0.0572017	0.00019874	0.0014227	0.129247	0.000855542	0.00355278	0.00371013	0	0	0	0.00015259	0.0526284	0	0	0.119936	0	0	0	114.126	1256.54
1	314	0.0110475	0.000427253	0.00158694	0.0012665	0.0687419	0.00125124	0.00321965	0.00839246	0.00292973	0.00701915	0.00994888	0.00349886	0.000100152	0.000553632	0.000484974	0.0648441	0.000198944	0.00140948	0.134717	0.000741335	0.00339833	0.00358055	0	0	0	0.000137331	0.0600137	0	7.62951e-05	0.12903	0	0.000549325	0	1438.01	1261.37
1	315	0.0426642	0.000381476	0.00146487	0.0149691	0.0698253	0.0009308	0.00888075	0.0102083	0.00289921	0.00816358	0.0841077	0.00649942	9.044e-05	0.000471851	0.00114879	0.065622	0.000196349	0.00183512	0.136831	0.000719612	0.00309472	0.00452449	0	0	0	0	0.060853	0	0	0.128771	0	0	0	1322.31	1263.83
1	316	0.0179599	0.000686656	0.00236515	0.00460822	0.071397	0.00167849	0.00582895	0.0146029	0.00337224	0.0107576	0.0524453	0.00567107	8.086e-05	0.000862995	0.000790028	0.0665629	0.000191783	0.00249857	0.139418	0.00109579	0.00533432	0.00547229	0	0	0	0.000183108	0.0621958	0	0.000320439	0.131182	0	0.000808728	0	1099.05	1278.39
1	317	0.0160372	0.000671397	0.00183108	0.016144	0.0687266	0.00108339	0.00700389	0.0112001	0.00355535	0.0132143	0.0618906	0.00475067	9.32834e-05	0.000934453	0.00298251	0.065476	0.000191948	0.00237056	0.138726	0.00107325	0.00512736	0.00577549	0	0	0.000137331	0.000411994	0.0601205	0	0.000259403	0.131319	0	0.000976577	0	988.627	1280.71
1	318	0.00993362	0.000579843	0.00251774	0.0024567	0.0663462	0.00117494	0.0166323	0.0406043	0.00334173	0.00999466	0.0185245	0.00349861	8.84432e-05	0.000432339	0.000476105	0.062824	0.000185486	0.00133605	0.136222	0.000685355	0.00254099	0.00301631	0	0	0	0.000122072	0.0594797	0	0	0.129702	0	7.62951e-05	0	862.905	1287.82
1	319	0.0335546	0.000717174	0.00172427	0.00848402	0.0704509	0.00103761	0.00962844	0.0112154	0.00277714	0.0102693	0.0395361	0.00613329	0.000101961	0.000617192	0.000764578	0.065791	0.000204392	0.00198237	0.137685	0.000873795	0.0039329	0.00483267	0	0	0	0	0.0610361	0	0.000137331	0.13019	0	0.000488289	0	1240.07	1293.48
1	320	0.014847	0.000656138	0.00141909	0.00482185	0.066743	0.00199893	0.0133822	0.0429847	0.00440986	0.0121004	0.0574807	0.00417356	9.73892e-05	0.000530798	0.000525105	0.0621356	0.0002245	0.0016624	0.135565	0.000863157	0.00332871	0.00434257	0	0	0	0	0.0586557	0	0	0.129061	0	0.000274662	0	676.203	1306.58
1	321	0.0106966	0.000640879	0.00292973	0.00642405	0.0612345	0.00128176	0.0133822	0.0389868	0.00294499	0.00779736	0.0155795	0.00385813	7.85295e-05	0.000733332	0.00127465	0.057965	0.000195411	0.00189415	0.130189	0.000965419	0.00425086	0.00469675	0	0	0	0.000228885	0.0547646	0	0	0.121004	0	0.000274662	0	113.188	1304.41
1	322	0.0239109	0.000427253	0.00157168	0.00297551	0.0698711	0.000793469	0.00492866	0.0132906	0.00308232	0.00755322	0.032929	0.00522143	8.87298e-05	0.000576254	0.000600378	0.0656773	0.000164907	0.00175153	0.136955	0.000897125	0.00365797	0.00383382	0	0	0	6.10361e-05	0.0604868	0	0	0.130571	0	0	0	1303.34	1296.14
1	323	0.0386053	0.00062562	0.00234989	0.0129702	0.0713207	0.0012665	0.0135805	0.019913	0.00390631	0.0122835	0.0365606	0.0084438	9.48381e-05	0.000980457	0.00377898	0.0661628	0.000222776	0.00279683	0.139053	0.00119424	0.00541764	0.00520415	0	0	0	0.000747692	0.0617533	0	0	0.131075	0	0	0	1033.19	1307.73
1	324	0.0634318	0.000518807	0.00242618	0.00402838	0.0656443	0.000900282	0.0105898	0.0127718	0.00404364	0.00839246	0.06392	0.0115583	0.000102667	0.000519611	0.000588444	0.0616762	0.000185509	0.00155096	0.135194	0.000821958	0.00349317	0.00514589	0	0	0	4.57771e-05	0.0567483	0	0	0.129946	0	0	0	620.886	1308.64
1	325	0.0207065	0.000595102	0.00140383	0.056199	0.0617075	0.000946059	0.0200504	0.0413062	0.00311284	0.0118257	0.0472877	0.00496596	8.24203e-05	0.000574335	0.00340826	0.0579024	0.000193901	0.00176338	0.130355	0.000855794	0.00345587	0.00522829	0	0	0	0	0.0537881	0	0	0.122438	0	0.000427253	0	181.638	1328.11
1	326	0.0114595	0.000946059	0.002121	0.00231937	0.0643626	0.00077821	0.0165103	0.0175631	0.00271611	0.0133822	0.0643015	0.00374922	0.000105989	0.000618576	0.000492382	0.0601206	0.000184656	0.00219273	0.133604	0.000931625	0.0033373	0.00467593	0	0	0	1.5259e-05	0.055375	0	0	0.126406	0	0	0	454.429	1314.3
1	327	0.0104067	0.000717174	0.0015259	0.00173953	0.0607767	0.000869764	0.0122072	0.0150912	0.00302129	0.0123293	0.0188449	0.00316441	7.19665e-05	0.000545214	0.000486157	0.0570129	0.000181161	0.00151222	0.129057	0.000715445	0.00306104	0.00379338	0	0	0	9.15541e-05	0.0532082	0	0	0.119448	0	0	0	48.3778	1315.08
1	328	0.019913	0.000869764	0.00247196	0.00573739	0.0634012	0.00114443	0.00735485	0.0114443	0.00344854	0.00851453	0.022385	0.00552496	9.10861e-05	0.000685065	0.00056545	0.0592781	0.00018147	0.00186426	0.132075	0.000988197	0.00408008	0.00466971	0	0	0	0.000122072	0.0542916	0	0	0.123735	0	0.000213626	0	290.563	1324.41
1	329	0.0103304	0.000366217	0.00131228	0.000869764	0.0675669	0.000900282	0.00584421	0.00672923	0.00247196	0.00576791	0.0767529	0.00306149	9.77681e-05	0.000463445	0.000454616	0.0636983	0.000180781	0.00142948	0.132431	0.00069858	0.00251496	0.00392114	0	0	0	0.000167849	0.0598764	0	0	0.126833	0	0	0	1530.95	1317.62
1	330	0.019028	0.00114443	0.00274662	0.0028687	0.0695811	0.00122072	0.00674449	0.0106966	0.00357061	0.0100404	0.0284733	0.00493887	8.59061e-05	0.000940948	0.00056875	0.0660295	0.000224237	0.00220522	0.138324	0.00104567	0.00459161	0.00525188	0	0	0	0.000137331	0.0614939	0	0	0.130449	0	0	0	1138.24	1335.29
1	331	0.0455329	0.000411994	0.00164797	0.0663615	0.0699779	0.00144961	0.00695811	0.0160372	0.00399786	0.0177157	0.0324254	0.00946937	9.38233e-05	0.000562038	0.0102978	0.0655607	0.000222441	0.00180486	0.136858	0.000786341	0.00399696	0.00456267	0	0	0	0.00207523	0.0610819	0	0	0.129625	0	0	0	1278.93	1329.63
1	332	0.0104219	0.000335698	0.0012665	0.0033875	0.0663462	0.000900282	0.00271611	0.00668345	0.00259403	0.00575265	0.022446	0.00381437	9.36154e-05	0.000498783	0.000546621	0.062636	0.000206693	0.00122161	0.128204	0.000720279	0.00235452	0.00358305	0	0	0	4.57771e-05	0.0583658	0	0	0.122957	0	0	0	1818.35	1340.13
1	333	0.0166781	0.000396735	0.00132753	0.00166323	0.0690776	0.000793469	0.0113375	0.0113985	0.00251774	0.00665293	0.0627146	0.00382775	8.60405e-05	0.000501531	0.000485018	0.0646223	0.000179508	0.00176614	0.134943	0.000704102	0.00303401	0.00421716	0	0	0	0.000106813	0.0601663	0	0	0.127825	0	0	0	1404.15	1341.89
1	334	0.0107576	0.000564584	0.00161746	0.00201419	0.0610056	0.000839246	0.0101778	0.00921645	0.00260929	0.00622568	0.0254978	0.00367201	7.56074e-05	0.00056208	0.000482554	0.0573108	0.000193489	0.00156504	0.129451	0.000794326	0.00341245	0.00469246	0	0	0	9.15541e-05	0.0537728	0	0	0.119554	0	0.000457771	0	94.6454	1347.01
1	335	0.0184939	0.000427253	0.0019379	0.0019379	0.0701305	0.000656138	0.00814832	0.0103609	0.00601205	0.00865187	0.0565805	0.00471458	9.20303e-05	0.000829973	0.000477179	0.0657279	0.00018889	0.00252595	0.136709	0.00124736	0.00450032	0.00605674	0	0	0	0.000167849	0.0604715	0	0.000259403	0.130205	0	0.000488289	0	1330.9	1348.17
1	336	0.0232395	0.000686656	0.00326543	0.00851453	0.104891	0.00105287	0.0068513	0.0141146	0.00402838	0.0133669	0.0234531	0.00547594	9.91944e-05	0.00138861	0.00116993	0.0689708	0.000201746	0.00268628	0.138926	0.0015148	0.00621249	0.00541848	0	0	0	0.00015259	0.0612802	0	0.000167849	0.129229	0	0.00129702	0	1060.2	1356.99
1	337	0.0482795	0.000396735	0.00141909	0.0106508	0.0669413	0.00149538	0.00383001	0.00906386	0.00259403	0.00697337	0.0177462	0.0056757	0.000106111	0.000659268	0.00189626	0.0633698	0.000177367	0.00168453	0.130988	0.000784878	0.00316373	0.00375762	0	0	3.0518e-05	0.00030518	0.0589456	0	0.000167849	0.125933	0	0	0	1645.98	1359.41
1	338	0.0104219	0.000366217	0.00125124	0.00106813	0.0669566	0.00115969	0.00790417	0.00764477	0.00227359	0.00805676	0.0179599	0.00293131	8.24557e-05	0.000332243	0.000450523	0.0619058	0.000168108	0.00143281	0.126139	0.000661211	0.00213753	0.00309596	0	0	0	7.62951e-05	0.05832	0	0	0.120821	0	0	0	1956.56	1358.2
1	339	0.0402533	0.000518807	0.00175479	0.00230411	0.0632792	0.000823987	0.0155032	0.018555	0.00288396	0.00619516	0.0200961	0.00979052	8.03144e-05	0.000652377	0.000514012	0.0584826	0.000215449	0.00201901	0.130698	0.000910474	0.00337012	0.00513543	0	0	0	6.10361e-05	0.0539101	0	0	0.122454	0	0.000106813	0	224.147	1356.22
1	340	0.014374	0.000869764	0.0016022	0.00549325	0.0689403	0.00077821	0.00706493	0.00915541	0.0027924	0.00851453	0.0525521	0.0039296	9.14214e-05	0.000607409	0.000576476	0.064946	0.000178215	0.00182539	0.136978	0.000796289	0.00333783	0.00504105	0	0	0	3.0518e-05	0.060502	0	0	0.127825	0	0	0	1170.84	1364.49
1	341	0.0164645	0.000610361	0.00225834	0.00466926	0.0641337	0.000762951	0.0344091	0.0266575	0.00340276	0.00875868	0.0155184	0.00460785	8.82853e-05	0.000709913	0.000566612	0.0595379	0.000185486	0.00224582	0.132261	0.000983542	0.00388949	0.0045684	0	0	0	0.00015259	0.0547189	0	0	0.124193	0	0	0	344.837	1366.55
1	342	0.0479896	0.000564584	0.00166323	0.011841	0.0668498	0.00151064	0.0123598	0.0184176	0.00462348	0.00959792	0.059205	0.00983911	9.49838e-05	0.00069383	0.0022113	0.0631731	0.000200436	0.00226642	0.136588	0.000957563	0.00427679	0.00496574	0	0	0	0	0.0591745	0	0	0.12987	0	0	0	727.366	1370.18
1	343	0.0115358	0.000793469	0.00143435	0.00254826	0.0620127	0.0009308	0.0115816	0.0154116	0.00300603	0.00701915	0.0235294	0.00392574	7.28741e-05	0.000580589	0.000509299	0.0576178	0.000197219	0.00190561	0.129463	0.000893211	0.00347081	0.00440834	0	0	0	4.57771e-05	0.0528267	0	0	0.120317	0	0	0	33.0645	1387.6
1	344	0.0166781	0.000671397	0.00173953	0.0061799	0.0669718	0.000915541	0.0124514	0.0268559	0.00526436	0.00801099	0.073228	0.00463171	0.000102472	0.000660453	0.00111885	0.0617696	0.00020144	0.00209819	0.135304	0.000875779	0.00356881	0.00518601	0	0	0	0	0.0570687	0	0	0.128252	0	0	0	613.982	1377.09
1	345	0.0123751	0.000717174	0.00157168	0.00332647	0.0710918	0.000793469	0.0173495	0.01738	0.00318914	0.00877394	0.0525216	0.00360311	8.47755e-05	0.000546146	0.000557721	0.0651929	0.000179888	0.00214691	0.136858	0.000892168	0.00355381	0.00451774	0	0	0	3.0518e-05	0.0594797	0	0	0.129854	0	0	0	1209.33	1387.68
1	346	0.018616	0.000823987	0.00215152	0.0159152	0.0688792	0.00111391	0.0109255	0.0239567	0.00334173	0.0112306	0.0485695	0.00505705	0.000111499	0.00106685	0.00402432	0.0650322	0.000212064	0.00339421	0.13777	0.00121069	0.00526071	0.00571968	0	0	7.62951e-05	0.000381476	0.059266	0	0	0.13051	0	0.000411994	0	967.426	1391.48
1	347	0.0119173	0.000488289	0.0024567	0.000961318	0.0658274	0.000961318	0.0107118	0.0126192	0.00334173	0.0145418	0.101183	0.0041204	8.63585e-05	0.000585798	0.000431602	0.0607026	0.000182435	0.00185005	0.134217	0.000881623	0.00283766	0.0044474	0	0	0	6.10361e-05	0.0560311	0	0	0.127016	0	0	0	562.261	1387.59
1	348	0.198825	0.000595102	0.00291447	0.00285344	0.0675669	0.000839246	0.0149386	0.0427558	0.00611887	0.017731	0.0576791	0.0185038	0.000100065	0.000989939	0.000686733	0.0637349	0.000216789	0.00275251	0.137266	0.00123004	0.00519261	0.00579005	0	0	0	0.000228885	0.0591897	0	0	0.129397	0	0	0	812.29	1401.78
1	349	0.014374	0.000717174	0.00131228	0.00149538	0.0617685	0.000808728	0.0178073	0.0233921	0.002533	0.00593576	0.0154726	0.00459395	8.48205e-05	0.000440228	0.00048693	0.0578009	0.000210909	0.00112721	0.129746	0.000614401	0.00251955	0.00365016	0	0	0	0.000106813	0.0538491	0	0	0.119371	0	0	0	206.717	1404.06
1	350	0.0120546	0.00077821	0.00204471	0.00242618	0.0647746	0.000900282	0.0129397	0.0186923	0.00300603	0.00697337	0.04477	0.00358801	9.6233e-05	0.000533172	0.000510711	0.0595861	0.000193176	0.00175233	0.132492	0.000752647	0.00289363	0.00410879	0	0	0	6.10361e-05	0.0550546	0	0	0.123552	0	0	0	409.266	1408.52
1	351	0.0166934	0.000411994	0.0015259	0.0056611	0.0675517	0.00122072	0.00776684	0.0120546	0.0027924	0.00944533	0.034638	0.00368384	7.61131e-05	0.000526209	0.000606266	0.0631369	0.00018238	0.00122817	0.135857	0.000750104	0.00270515	0.00325706	0	0	0	0.000137331	0.0596933	0	0	0.128908	0	0	0	984.502	1420.5
1	352	0.0540627	0.000335698	0.00141909	0.00329595	0.0671092	0.000885023	0.00271611	0.00825513	0.00238041	0.0055848	0.014313	0.00742201	7.62826e-05	0.000411278	0.000499244	0.0620309	0.000179532	0.00109822	0.125855	0.000632672	0.00230229	0.00304096	0	0	0	6.10361e-05	0.057496	0	0	0.119493	0	0	0	1988.37	1428.72
1	353	0.0108339	0.000457771	0.00180056	0.00233463	0.0663767	0.00108339	0.00706493	0.0223087	0.00370794	0.00863661	0.0115511	0.00420592	8.8498e-05	0.000677509	0.000417697	0.0609054	0.000182118	0.00182826	0.133817	0.00098157	0.00350508	0.00433694	0	0	0	0	0.0547799	0	0	0.125414	0	0	0	472.52	1422.26
1	354	0.0162661	0.000350958	0.00137331	0.00634775	0.0657969	0.000900282	0.00299077	0.00813306	0.00242618	0.0059205	0.0226291	0.00431949	8.49843e-05	0.000390913	0.000780728	0.0622897	0.000200599	0.0012373	0.127359	0.000637775	0.00270687	0.00362955	0	0	0	7.62951e-05	0.0578164	0	0	0.12195	0	0	0	1880.88	1423.35
1	355	0.0172122	0.000411994	0.0011902	0.00233463	0.0665599	0.00111391	0.0087129	0.00968948	0.00242618	0.0071107	0.0450141	0.0030461	7.92738e-05	0.000439886	0.00047917	0.0632038	0.00020844	0.00113191	0.132465	0.000670874	0.00204944	0.00348079	0	0	0	0.000122072	0.058732	0	0	0.125292	0	0	0	1459.92	1445.75
1	356	0.0111238	0.000442512	0.00112917	0.00228885	0.0672618	0.00132753	0.00381476	0.00749218	0.00352483	0.00500496	0.132403	0.0030449	8.9056e-05	0.000367942	0.000493491	0.0630616	0.000197273	0.00106634	0.131783	0.000670611	0.00229357	0.00382941	0	0	0	0.00015259	0.0595102	0	0	0.125795	0	0	0	1507.79	1441.86
1	357	0.0128328	0.000457771	0.00189212	0.00334173	0.0685588	0.00148013	0.00660716	0.0115816	0.00282292	0.00761425	0.0447242	0.0036986	8.36648e-05	0.000627765	0.000500896	0.0641615	0.000189239	0.00182543	0.133859	0.000830664	0.00335129	0.00432457	0	0	0	1.5259e-05	0.06009	0	0.000122072	0.128191	0	0	0	1422.15	1447.95
1	358	0.0139162	0.000595102	0.0016022	0.00602731	0.0653391	0.000885023	0.00610361	0.0151522	0.00317388	0.00892653	0.0141909	0.00360763	7.6417e-05	0.000400758	0.000559358	0.0601405	0.000184258	0.00135297	0.133014	0.000691464	0.00293943	0.00364179	0	0	0	0	0.0548714	0	0	0.124804	0	0	0	450.009	1443.26
1	359	0.12694	0.000595102	0.00161746	0.0540475	0.0666209	0.00108339	0.0119936	0.0305791	0.00491341	0.00787366	0.0968948	0.0184497	8.62102e-05	0.000529914	0.00561697	0.0623344	0.000189042	0.00156259	0.135327	0.000745413	0.00316375	0.00508497	0	0	0	0.000228885	0.0579995	0	0	0.127474	0	0	0	753.065	1457.1
1	360	0.012253	0.000503548	0.002121	0.00337224	0.0703746	0.000976577	0.0168307	0.0196536	0.00306706	0.0161288	0.0670939	0.00450594	8.2331e-05	0.000918313	0.000480621	0.0654878	0.000193994	0.0031066	0.137132	0.0012827	0.00543163	0.00690498	0	0	0	7.62951e-05	0.0607004	0	0.000289921	0.127672	0	0	0	1215.8	1447.96
1	361	0.012665	0.000640879	0.00180056	0.00769055	0.0619516	0.00108339	0.0139162	0.0213626	0.00300603	0.00958267	0.0285344	0.00340969	7.78075e-05	0.000423073	0.000938153	0.0578659	0.000180297	0.00132643	0.129636	0.000671515	0.00229176	0.00335494	0	0	0	7.62951e-05	0.0536202	0	0	0.121889	0	0	0	191.468	1476.16
1	362	0.0191958	0.000503548	0.00134279	0.000823987	0.0664378	0.00120546	0.00514229	0.0104829	0.00488289	0.00703441	0.0332189	0.00338439	7.09292e-05	0.000457401	0.000440735	0.0626469	0.00018407	0.000699559	0.135187	0.000703593	0.0020157	0.00315198	0	0	0	0.000137331	0.0583047	0	0	0.127306	0	0	0	1017.09	1461.58
1	363	0.0494545	0.000656138	0.00161746	0.00451667	0.0664683	0.00166323	0.0102693	0.0135348	0.00285344	0.0162814	0.0615854	0.00766805	9.08599e-05	0.000615928	0.000688385	0.0620718	0.000219629	0.00190295	0.13515	0.000979055	0.00370748	0.00499163	0	0	0	4.57771e-05	0.057557	0	0	0.127245	0	0.000259403	0	679.799	1457.13
1	364	0.0125124	0.000686656	0.00268559	0.00392157	0.0671702	0.00112917	0.0133516	0.0148623	0.00364691	0.0159457	0.0645151	0.00465067	0.000101756	0.000918717	0.00056719	0.0621515	0.000204478	0.00308201	0.13534	0.00128883	0.00501463	0.0062479	0	0	0	0	0.0570382	0	0	0.127626	0	0	0	575.367	1468.87
1	365	0.0125124	0.000350958	0.00158694	0.0161288	0.0665599	0.000946059	0.00727855	0.00770581	0.00263981	0.00654612	0.0370642	0.00412086	8.92312e-05	0.000541221	0.00159194	0.0627331	0.000185258	0.00180002	0.128056	0.000762297	0.00317963	0.00410512	0	0	0	9.15541e-05	0.058381	0	0	0.122515	0	0.00030518	0	1846.84	1484.13
1	366	0.0160372	0.000823987	0.00239567	0.0905013	0.0660258	0.00115969	0.0232853	0.0165408	0.00347906	0.014374	0.0529335	0.00598751	0.000119274	0.000887411	0.0206085	0.0615092	0.000211406	0.00315255	0.134145	0.00117323	0.00501201	0.00697669	0	0	0	0.00419623	0.0557259	0	0.000259403	0.126268	0	0	0	446.137	1482.97
1	367	0.0119783	0.000579843	0.00138857	0.00401312	0.0627298	0.000900282	0.00886549	0.0234684	0.0028687	0.00637827	0.0175021	0.00383399	7.42829e-05	0.000472475	0.00108476	0.0579744	0.000199219	0.00125537	0.129373	0.000795855	0.00285549	0.00376089	0	0	0	0.000122072	0.0542458	0	0	0.120378	0	3.0518e-05	0	107.102	1490.09
1	368	0.0484016	0.000564584	0.00309758	0.0336919	0.0673991	0.00132753	0.0105592	0.0186923	0.00291447	0.0108797	0.079881	0.0108112	0.000103147	0.000905379	0.00720038	0.0634154	0.000198625	0.00228565	0.136261	0.00107953	0.00466654	0.00604146	0	0	0	0.00047303	0.0594797	0	0.000457771	0.127825	0	0.000686656	0	790.782	1492.97
1	369	0.0222782	0.000411994	0.00225834	0.00138857	0.069276	0.0009308	0.00579843	0.0102693	0.00479133	0.0106661	0.055436	0.00407699	7.85418e-05	0.000589822	0.000437943	0.0636038	0.000189624	0.00172305	0.134441	0.000878564	0.0030651	0.00447529	0	0	0	3.0518e-05	0.0585946	0	0	0.126467	0	0	0	1245.87	1490.32
1	370	0.012726	0.000427253	0.00148013	0.00280766	0.0657054	0.00143435	0.0074464	0.0288396	0.00263981	0.00766003	0.0480659	0.00355228	8.39525e-05	0.000433699	0.000495514	0.0612529	0.000189902	0.00144156	0.134167	0.000800054	0.00264988	0.00414129	0	0	0	1.5259e-05	0.0558022	0	0	0.126421	0	0	0	665.729	1500.82
1	371	0.0460059	0.00062562	0.00234989	0.0514534	0.0668345	0.00109865	0.0105898	0.0584115	0.00251774	0.00863661	0.0727703	0.00609238	7.86022e-05	0.000588881	0.00234295	0.0622446	0.000178056	0.00159	0.135078	0.000781875	0.0026348	0.00423732	0	0	0	0.00015259	0.0586862	0	0	0.126986	0	0	0	850.029	1501.28
1	372	0.0124819	0.000595102	0.00148013	0.00740063	0.063035	0.000839246	0.0195163	0.0143587	0.0021973	0.00579843	0.0138094	0.00326393	7.39113e-05	0.000434659	0.00147905	0.0574798	0.000203709	0.00139163	0.128853	0.000629126	0.00227662	0.00352626	0	0	0	4.57771e-05	0.0528115	0	0	0.120562	0	0	0	34.2481	1504.74
1	373	0.0105287	0.000335698	0.00169375	0.00158694	0.0675364	0.000976577	0.00415045	0.0106508	0.00296025	0.00807202	0.0252384	0.00385753	9.38185e-05	0.00077564	0.000504792	0.0631335	0.000193594	0.00211019	0.129874	0.00109722	0.00396202	0.00492983	0	0	0	0.000122072	0.0590524	0	0.000503548	0.122835	0	0.000198367	0	1735.97	1497.67
1	374	0.0110323	0.000488289	0.00183108	0.00706493	0.0686046	0.00143435	0.010605	0.0183261	0.00602731	0.0130465	0.0950179	0.00365759	7.42884e-05	0.000629564	0.000560807	0.0637264	0.000204332	0.0016668	0.135238	0.000880021	0.00324111	0.00465223	0	0	0	3.0518e-05	0.0595712	0	0	0.126558	0	0	0	1156.45	1509.4
1	375	0.0146639	0.000320439	0.002121	0.00105287	0.0691844	0.000823987	0.00511177	0.0115663	0.00292973	0.010071	0.0107729	0.00545578	8.08728e-05	0.000976156	0.000525647	0.062386	0.000203839	0.00254857	0.135716	0.00117516	0.00433967	0.00503416	0	0	0	0.000137331	0.0557717	0	0.000793469	0.127092	0	0	0	538.924	1506.12
1	376	0.0162051	0.00047303	0.00158694	0.00231937	0.0673991	0.000991836	0.00328069	0.010544	0.00280766	0.00689708	0.0115969	0.00524429	8.18918e-05	0.000597701	0.000460653	0.0627886	0.000212327	0.00160144	0.127367	0.000837638	0.00332622	0.00389225	0	0	0	0	0.0581369	0	0	0.120317	0	0	0	1896.6	1522.31
1	377	0.0148775	0.000289921	0.00166323	0.00238041	0.0663157	0.000869764	0.00422675	0.0151217	0.00251774	0.00520333	0.0290684	0.00306641	8.41117e-05	0.000499847	0.00051862	0.0622544	0.000167943	0.0011876	0.129281	0.000680296	0.00237131	0.00293831	0	0	0	9.15541e-05	0.0584573	0	0	0.123522	0	0	0	1687.18	1527.58
1	378	0.0137026	0.00047303	0.00157168	0.00273136	0.0688182	0.00115969	0.00813306	0.0144656	0.00288396	0.00950637	0.0775769	0.00347946	8.47723e-05	0.000619354	0.000499272	0.0639541	0.000214437	0.00187036	0.133464	0.000874615	0.00361314	0.00496571	0	0	0	0	0.059678	0	0	0.125292	0	0	0	1407.03	1529.27
1	379	0.0142214	0.000335698	0.00122072	0.00158694	0.0666667	0.00140383	0.00932326	0.01149	0.00291447	0.00723278	0.0365911	0.0031037	7.98753e-05	0.000428746	0.000454869	0.0626053	0.000181701	0.00165444	0.130723	0.0006911	0.00279644	0.00371134	0	0	0	0.000137331	0.0582284	0	0	0.123781	0	0	0	1565.1	1533.31
1	380	0.0131075	0.000381476	0.00141909	0.00202945	0.0674296	0.00131228	0.00576791	0.00808728	0.00418097	0.00717174	0.0451514	0.00326538	7.77585e-05	0.000417807	0.000467296	0.0633045	0.000201693	0.00123985	0.13227	0.0006046	0.00286852	0.00372588	0	0	0	1.5259e-05	0.059266	0	0	0.125353	0	0	0	1468.54	1538.33
1	381	0.00914015	0.000335698	0.00146487	0.00292973	0.0653697	0.000762951	0.0089723	0.00947585	0.00254826	0.00611887	0.03299	0.00310393	8.2384e-05	0.000333424	0.000455423	0.0603378	0.000186495	0.00110772	0.1332	0.000719852	0.00191067	0.00306863	0	0	0	4.57771e-05	0.0558175	0	0	0.12755	0	0	0	666.2	1547.14
1	382	0.0249943	0.000488289	0.00175479	0.00450141	0.0656901	0.00158694	0.00703441	0.0113832	0.00291447	0.0227207	0.0264744	0.00433548	8.96823e-05	0.000369139	0.000445566	0.0599527	0.000199374	0.00142017	0.132576	0.000736231	0.00243898	0.00354115	0	0	0	0	0.0537881	0	0	0.125811	0	0	0	496.711	1546.66
1	383	0.0129244	0.000488289	0.00199893	0.000991836	0.063035	0.000946059	0.0078584	0.0150454	0.00689708	0.00776684	0.0219425	0.0036257	8.76897e-05	0.000524038	0.000404538	0.0585872	0.000178772	0.00140834	0.130446	0.000884116	0.00254469	0.0037491	0	0	0	0	0.0544289	0	0	0.122988	0	0	0	300.081	1558.85
1	384	0.0139773	0.000488289	0.00225834	0.00198367	0.0690013	0.000946059	0.0120241	0.0117952	0.00332647	0.0101625	0.0375982	0.00411361	8.62857e-05	0.000561657	0.000432677	0.0635897	0.000189879	0.0026348	0.133794	0.000982217	0.00345791	0.00481602	0	0	0	0	0.0578164	0	0.000259403	0.127138	0	0	0	1310.94	1587.43
1	385	0.0104219	0.000595102	0.0019379	0.00303655	0.0694133	0.00177005	0.0130465	0.01178	0.0027924	0.0084535	0.0437018	0.00299833	7.17122e-05	0.000313878	0.000403877	0.0623157	0.000187557	0.0015488	0.132699	0.000628573	0.00175064	0.00335154	0	0	0	0	0.0558785	0	0	0.124544	0	0	0	1268.99	1601.81
1	386	0.0165866	0.00047303	0.00157168	0.00953689	0.0678264	0.00115969	0.00753796	0.0190585	0.00236515	0.00915541	0.0742962	0.00291528	8.47199e-05	0.000381923	0.000600221	0.0627607	0.000181853	0.00145018	0.131463	0.000669409	0.00249565	0.00309114	0	0	0	0	0.0585794	0	0	0.123201	0	0	0	1479.19	1594.26
1	387	0.0109712	0.000427253	0.00148013	0.00347906	0.066743	0.00106813	0.00677501	0.00723278	0.00425727	0.00560006	0.014847	0.00307854	8.60535e-05	0.00037248	0.000520603	0.0623789	0.00018397	0.0013142	0.129397	0.000675765	0.00238455	0.00302591	0	0	0	0	0.0585794	0	0	0.123537	0	0	0	1653.8	1605.3
1	388	0.0116121	0.000518807	0.00183108	0.00198367	0.0647898	0.000839246	0.0118257	0.0263218	0.00257877	0.00794995	0.0251011	0.00367725	9.0749e-05	0.000497899	0.00039637	0.0594511	0.000185121	0.00145115	0.131396	0.0006956	0.0023923	0.00434729	0	0	0	0	0.0545052	0	0	0.124773	0	0	0	392.196	1606.51
1	389	0.01355	0.000595102	0.00292973	0.00222782	0.0772259	0.00128176	0.00660716	0.0324102	0.00682078	0.0141756	0.0163882	0.00585027	0.000106851	0.00122738	0.000522448	0.0640268	0.00021708	0.00332436	0.136328	0.00176216	0.00673471	0.00641628	0	0	0	0	0.0564736	0	0.00108339	0.12845	0	0	0	578.407	1602.96
1	390	0.448554	0.000564584	0.00285344	0.00671397	0.0694743	0.00123598	0.0125124	0.0124056	0.00546273	0.0198978	0.0244297	0.0998819	0.000108386	0.000994597	0.00155583	0.0621047	0.000237034	0.0031674	0.134147	0.00141079	0.00547044	0.00840454	0.0245365	0	0	0.000259403	0.0563363	0	0.000549325	0.127169	0	0.00030518	0.000427253	446.833	1606.24
1	391	0.00941482	0.000366217	0.0016022	0.0059205	0.0666667	0.00125124	0.00386053	0.0232242	0.00242618	0.00642405	0.0400092	0.00301604	8.13132e-05	0.000436521	0.000590084	0.0625405	0.000190789	0.00132682	0.128788	0.000667672	0.00290113	0.00355613	0	0	0	0	0.0586862	0	0	0.122652	0	0	0	1750.03	1610.56
1	392	0.0799725	0.000564584	0.00123598	0.00634775	0.0637064	0.000854505	0.00540169	0.0219425	0.00244144	0.00668345	0.0128176	0.023018	6.59801e-05	0.000374047	0.00146013	0.059045	0.000196141	0.00112808	0.129935	0.000695353	0.00217868	0.00366924	0.00138857	0	0	0	0.0544747	0	0	0.123049	0	0	0	13.8745	1614.83
1	393	0.019028	0.00047303	0.00149538	0.0481575	0.0666819	0.00146487	0.00492866	0.00767529	0.00263981	0.00665293	0.0229191	0.00410851	8.70286e-05	0.000417302	0.00736102	0.0625168	0.000192668	0.00144799	0.129162	0.000650686	0.00265447	0.00308162	0	0	0	0.000961318	0.0579538	0	0	0.121965	0	0	0	1699.38	1629.14
1	394	0.0110323	0.000534066	0.00195315	0.00485237	0.0687877	0.00134279	0.0127871	0.024155	0.00341802	0.0113832	0.0728466	0.00378887	9.10455e-05	0.000429322	0.000677237	0.0631844	0.000200402	0.00173588	0.133338	0.000868554	0.00305098	0.00547515	0	0	0	0	0.0576333	0	0	0.125795	0	0	0	1319.59	1622.19
1	395	0.0115206	0.00062562	0.00314336	0.0018616	0.066804	0.00112917	0.0230411	0.0192874	0.00486763	0.0142367	0.0568551	0.0038703	9.84931e-05	0.000641628	0.000431013	0.0611958	0.000196454	0.00260751	0.13347	0.00107128	0.00367727	0.00616415	0	0	0	0	0.055436	0	0	0.12636	0	0	0	582.853	1646.02
1	396	0.0128786	0.000488289	0.00178531	0.0121462	0.0629892	0.00178531	0.0112001	0.0332952	0.00294499	0.00762951	0.0442206	0.00458003	8.42918e-05	0.000612061	0.00252072	0.058901	0.00019611	0.00209296	0.12963	0.00097772	0.00350434	0.00573705	0	0	0	0.000350958	0.0553445	0	0	0.122484	0	0	0	89.1613	1649.27
1	397	0.071931	0.000457771	0.00140383	0.0163729	0.0687419	0.00169375	0.00761425	0.00831617	0.00250248	0.00764477	0.0772717	0.00942381	9.17701e-05	0.000440898	0.00264286	0.0631053	0.000210742	0.00161306	0.13219	0.000832144	0.00304496	0.00415406	0	0	0	0	0.0578775	0	0	0.125414	0	0	0	1434.02	1642.95
1	398	0.0128328	0.000350958	0.00181582	0.00665293	0.0675212	0.000976577	0.00903334	0.00956741	0.00320439	0.00674449	0.0464027	0.00310167	8.25546e-05	0.000495202	0.000561693	0.0621178	0.000184554	0.00172597	0.130182	0.000752255	0.00237401	0.00333136	0	0	0	0	0.0574655	0	0	0.122042	0	0	0	1552.41	1663.65
1	399	0.0115816	0.000579843	0.00134279	0.0289158	0.0669413	0.000946059	0.00363165	0.0107424	0.00485237	0.00689708	0.0400092	0.00302819	8.2358e-05	0.00038764	0.00308456	0.0621413	0.000193922	0.00124812	0.129769	0.000697546	0.00233463	0.00377577	0	0	0	0.000122072	0.0585184	0	0	0.122545	0	0	0	1597.23	1658.23
1	400	0.252018	0.000686656	0.00222782	0.00242618	0.0676585	0.00157168	0.0205234	0.0239414	0.0136416	0.0158236	0.0665293	0.0526953	0.000119075	0.000920139	0.000732518	0.0614658	0.000212485	0.00329973	0.133497	0.00158134	0.00561706	0.00848456	0.005066	0	0	1.5259e-05	0.0561074	0	0	0.12723	0	0	0	355.103	1655.83
1	401	0.0157473	0.000488289	0.00210575	0.00396735	0.0671092	0.00077821	0.00968948	0.0250095	0.00634775	0.00993362	0.0392004	0.00337797	8.82153e-05	0.000519105	0.000500294	0.0618386	0.000178491	0.0017241	0.133777	0.000778125	0.00279163	0.0039105	0	0	0	9.15541e-05	0.0570687	0	0	0.125765	0	0	0	922.004	1660.75
1	402	0.00959792	0.000503548	0.00131228	0.00650034	0.0628367	0.000839246	0.00994888	0.0093843	0.00306706	0.00515755	0.00852979	0.00313004	0.000100943	0.00043555	0.00110202	0.0583493	0.00017562	0.00138541	0.129245	0.000648687	0.001928	0.0027172	0	0	0	9.15541e-05	0.054139	0	0	0.12224	0	0	0	20.4501	1663.46
1	403	0.0166781	0.00062562	0.00294499	0.00633249	0.0682536	0.00105287	0.00808728	0.0154269	0.00282292	0.0165408	0.109743	0.00391617	9.02825e-05	0.000407462	0.000536038	0.0626886	0.000183891	0.00156796	0.13312	0.000834584	0.00238499	0.00429181	0	0	0	0	0.0563668	0	0	0.125734	0	0	0	1239.88	1666.26
1	404	0.0132143	0.000427253	0.00329595	0.0363165	0.0675822	0.00102235	0.00556954	0.0189517	0.00637827	0.00738537	0.0612955	0.00320673	8.05285e-05	0.000378582	0.00445916	0.0622494	0.000191334	0.00129927	0.131928	0.000706577	0.00223134	0.00374635	0	0	0	0	0.0570077	0	0	0.12517	0	0	0	1319.77	1673.01
1	405	0.0567483	0.000381476	0.0015259	0.00285344	0.0639353	0.00108339	0.0118105	0.0419928	0.00285344	0.0089723	0.0120699	0.0136462	8.61846e-05	0.000588824	0.000552806	0.0587287	0.000189847	0.00163944	0.129269	0.000866011	0.00313249	0.00402851	0	0	0	7.62951e-05	0.0551766	0	0	0.121798	0	0	0	152.261	1689.4
1	406	0.00984207	0.000396735	0.00144961	0.0741588	0.0666361	0.00146487	0.00680552	0.00755322	0.00262455	0.00593576	0.0486915	0.00321143	8.90321e-05	0.000426703	0.00452511	0.0619114	0.000202355	0.00148268	0.130763	0.000711214	0.00250617	0.00332672	0	0	0	0.00015259	0.0564279	0	0	0.124468	0	0	0	1439.56	1684.05
1	407	0.0433051	0.00047303	0.00267033	0.00717174	0.0658579	0.00102235	0.0111086	0.0281834	0.00292973	0.00924697	0.0784466	0.00605796	8.69474e-05	0.000540559	0.00108383	0.0615849	0.000188102	0.00179287	0.133249	0.000891516	0.00312361	0.00444842	0	0	0	0.000106813	0.0568399	0	0	0.127016	0	0	0	752.849	1693.52
1	408	0.0103304	0.000381476	0.00128176	0.0161288	0.0663157	0.00077821	0.00639353	0.00926223	0.00210575	0.00527962	0.0336309	0.00267354	9.24215e-05	0.000297288	0.00100901	0.0614373	0.000176548	0.00103879	0.128104	0.00059476	0.00176647	0.00281501	0	0	0	1.5259e-05	0.057145	0	0	0.122881	0	0	0	1650.32	1699.04
1	409	0.0343481	0.000701915	0.00242618	0.00595102	0.0670787	0.00114443	0.0109255	0.0196078	0.00511177	0.010605	0.0390173	0.00782669	9.05943e-05	0.000811282	0.000543924	0.0622921	0.00018332	0.00259924	0.134194	0.00109592	0.00391262	0.00444147	0	0	0	7.62951e-05	0.0577096	0	0.000198367	0.127947	0	6.10361e-05	0	916.329	1701.3
1	410	0.0279393	0.000442512	0.00166323	0.0160678	0.0673533	0.00135805	0.0126192	0.00895705	0.00491341	0.0102083	0.046891	0.00495662	7.25124e-05	0.000297046	0.00187201	0.0621057	0.000187047	0.00152331	0.131957	0.000670131	0.00189303	0.00321928	0	0	0	0	0.0564126	0	0	0.126345	0	0	0	1266.77	1700.93
1	411	0.0246586	0.000534066	0.00178531	0.00572213	0.0679026	0.00198367	0.0134737	0.0147097	0.00335698	0.0249638	0.0731975	0.00441855	9.16818e-05	0.000460139	0.000428373	0.0625519	0.0001842	0.001937	0.133029	0.00087114	0.00280003	0.0044525	0	0	0	0	0.0571603	0	0	0.122896	0	0	0	1187.87	1706.51
1	412	0.0109865	0.000427253	0.00273136	0.00463874	0.0671702	0.00207523	0.012665	0.0212711	0.00297551	0.0133059	0.0900587	0.00407503	9.66356e-05	0.000724995	0.000833988	0.0613129	0.00020367	0.00239773	0.133139	0.000971525	0.00432858	0.00543843	0	0	0	0	0.0564584	0	0.000381476	0.125353	0	0	0	549.473	1716.56
1	413	0.0103456	0.000366217	0.00170901	0.00262455	0.0666667	0.00102235	0.00550851	0.00848402	0.00271611	0.00523384	0.041413	0.00309587	8.85843e-05	0.000310237	0.000469049	0.0616416	0.000184388	0.00134282	0.127703	0.000631739	0.00190218	0.00361955	0	0	0	0	0.0573739	0	0	0.121386	0	0	0	1733.71	1715.08
1	414	0.0399481	0.000793469	0.00196841	0.00442512	0.0634623	0.000839246	0.0123445	0.0162814	0.00292973	0.00830091	0.0229038	0.00821421	8.12188e-05	0.000741505	0.000998554	0.059373	0.000210038	0.00202661	0.129678	0.00103197	0.00436638	0.00499435	0	0	0	4.57771e-05	0.0547036	0	0	0.121904	0	0.000900282	0	78.0038	1715.8
1	415	0.0111696	0.000671397	0.00151064	0.0305486	0.0628672	0.000885023	0.00949111	0.0135805	0.00283818	0.0065156	0.0137789	0.00368423	8.11472e-05	0.000570139	0.00477646	0.0585706	0.000213007	0.0013178	0.129112	0.000646601	0.00310439	0.00344362	0	0	0	0.000244144	0.0547341	0	0	0.122454	0	0	0	42.8882	1721.37
1	416	0.126757	0.000656138	0.00181582	0.00177005	0.066331	0.00172427	0.0131075	0.0263371	0.00299077	0.0104677	0.07393	0.0156991	8.78197e-05	0.000735999	0.000585123	0.0621006	0.000200418	0.00244864	0.13362	0.000946595	0.00406952	0.00580183	0	0	0	0.000137331	0.0566262	0	1.5259e-05	0.127657	0	0.000411994	0	835.594	1723.24
1	417	0.0133669	0.000808728	0.00202945	0.00199893	0.066331	0.000991836	0.0128328	0.011368	0.00344854	0.00979629	0.0445716	0.00427933	0.00010819	0.000687976	0.00045381	0.0599402	0.000195925	0.00215357	0.131198	0.00103366	0.00376962	0.00470031	0	0	0	6.10361e-05	0.0544137	0	0	0.124269	0	0	0	365.253	1739.19
1	418	0.0484016	0.000640879	0.00270085	0.00833143	0.0678874	0.00166323	0.0132448	0.0235904	0.0031281	0.0101778	0.0481422	0.00898174	0.000104856	0.000532647	0.000801148	0.0610528	0.00019877	0.00201575	0.132653	0.000830179	0.00363417	0.00475212	0	0	0	1.5259e-05	0.0552682	0	0	0.126452	0	0	0	581.547	1770.86
1	419	0.0112764	0.000381476	0.00149538	0.00698863	0.0669718	0.00102235	0.00569162	0.00839246	0.00280766	0.00616464	0.0392462	0.00304884	8.135e-05	0.000314748	0.0013079	0.0615151	0.000202751	0.0011551	0.126854	0.000662407	0.00246255	0.00442926	0	0	0	0	0.0568551	0	0	0.120562	0	0	0	1787.01	1740.03
1	420	0.0104524	0.000717174	0.0016022	0.00358587	0.0679484	0.000976577	0.0107271	0.014374	0.00292973	0.00756847	0.0530709	0.00334975	0.000104929	0.000296781	0.000444528	0.0619117	0.000194811	0.00204374	0.132329	0.000720412	0.0024638	0.0048156	0	0	0	0	0.0556954	0	0	0.125429	0	0	0	1216.46	1749.32
1	421	0.0116579	0.000366217	0.00158694	0.0204776	0.0670939	0.00190738	0.0216068	0.0158999	0.002533	0.00834669	0.0430152	0.00343675	7.96186e-05	0.00033184	0.00148039	0.061295	0.000216155	0.00183877	0.131257	0.000630186	0.00224731	0.00386342	0	0	0	0	0.0560769	0	0	0.124071	0	0	0	1244.04	1767.63
1	422	0.0140078	0.000610361	0.0019379	0.00399786	0.0639048	0.00103761	0.00883497	0.0417334	0.00425727	0.00787366	0.0272526	0.00470288	0.00010973	0.000647539	0.000577167	0.0597557	0.000187227	0.00195828	0.130372	0.00106502	0.00402697	0.00505177	0	0	0	0.000106813	0.0551308	0	0.000137331	0.123247	0	0.000335698	0	257.071	1774.6
1	423	0.0932174	0.00030518	0.00195315	0.0120089	0.0648814	0.00164797	0.0132601	0.00746166	0.00236515	0.00622568	0.0858015	0.00899275	8.33494e-05	0.000386345	0.0011725	0.0608009	0.000192638	0.00167267	0.128268	0.000645667	0.0022067	0.00360764	0	0	0	6.10361e-05	0.0573129	0	0	0.122194	0	0	0	1555.73	1789.79
1	424	0.0135653	0.000366217	0.00155642	0.00416571	0.0648051	0.00178531	0.00582895	0.0119173	0.00280766	0.00743114	0.0296635	0.00375235	9.26625e-05	0.000611174	0.000572158	0.0609784	0.000215344	0.00166442	0.129921	0.000803593	0.00273676	0.00369276	0	0	0	6.10361e-05	0.0568704	0	0	0.123949	0	0	0	1419.45	1785.66
1	425	0.0569162	0.000488289	0.00184634	0.0110018	0.0661173	0.0009308	0.0180819	0.0108034	0.00242618	0.00708019	0.0710155	0.00835701	7.66065e-05	0.000506172	0.00109147	0.0616373	0.000188298	0.00212615	0.131937	0.0007093	0.0026601	0.00447745	0	0	0	0	0.0570687	0	0	0.123796	0	0	0	1148.28	1795.33
1	426	0.022858	0.000442512	0.00163272	0.0262913	0.065568	0.000991836	0.00531014	0.00918593	0.00248722	0.00842298	0.0365301	0.00632031	8.57202e-05	0.000394337	0.00252194	0.0611807	0.000174387	0.00139827	0.125518	0.000623126	0.0025375	0.00349249	0	0	0	7.62951e-05	0.0563363	0	0	0.119493	0	0	0	1854.47	1796.4
1	427	0.0114595	0.000671397	0.00170901	0.0346838	0.0680552	0.00134279	0.0185702	0.00956741	0.00263981	0.00715648	0.0867018	0.00312845	8.97123e-05	0.000385117	0.0052684	0.0614117	0.000193508	0.00165334	0.131391	0.000728112	0.00234785	0.00437745	0	0	0	0.000564584	0.0563821	0	0	0.124666	0	0	0	1196.41	1794.85
1	428	0.00982681	0.000381476	0.00143435	0.00332647	0.0670176	0.000976577	0.00370794	0.00750744	0.00224308	0.0056611	0.0140078	0.00362333	7.23856e-05	0.000363745	0.000497559	0.060908	0.000179578	0.00129079	0.124323	0.000638682	0.00180089	0.00308126	0	0	0	0	0.0559854	0	0	0.117342	0	0	0	1927.47	1794.56
1	429	0.0244297	0.000350958	0.00117494	0.00228885	0.0634165	0.000762951	0.00309758	0.00932326	0.00257877	0.00596628	0.00894179	0.00468836	8.36178e-05	0.000380164	0.000536437	0.0587595	0.000192872	0.000869109	0.128915	0.000645705	0.00262265	0.00282837	0	0	0	0.000137331	0.0538491	0	0	0.122377	0	0	0	237.934	1809.89
1	430	0.0583505	0.000701915	0.00292973	0.00540169	0.0658732	0.00154116	0.0225986	0.0109102	0.00547799	0.0182803	0.173571	0.00700074	9.21862e-05	0.000647922	0.000780506	0.0619505	0.000228653	0.00210915	0.132807	0.000853925	0.00403257	0.00559713	0	0	0	6.10361e-05	0.0578927	0	0	0.125872	0	0	0	955.085	1816.48
1	431	0.0136416	0.000656138	0.00175479	0.00300603	0.0650797	0.000961318	0.00970474	0.0177615	0.00318914	0.012726	0.0271	0.00423276	0.0001024	0.00062188	0.000647848	0.0599152	0.000181375	0.0019968	0.130404	0.000856363	0.00466869	0.00514961	0	0	0	0.000106813	0.0561074	0	4.57771e-05	0.123735	0	0.00103761	0	278.699	1823.05
1	432	0.0443122	0.000595102	0.00158694	0.0062562	0.0658579	0.00149538	0.0186923	0.031754	0.00410468	0.0140993	0.0598459	0.00607972	8.28826e-05	0.000435254	0.000591387	0.0612152	0.000191861	0.0019271	0.131766	0.000747565	0.00306151	0.00396599	0	0	0	0	0.0564431	0	0	0.12491	0	0	0	1086.74	1836.94
1	433	0.015198	0.000366217	0.00166323	0.00360113	0.0643168	0.00143435	0.00425727	0.0077821	0.00424201	0.00686656	0.0787976	0.00320805	9.84551e-05	0.000492117	0.000516899	0.0602081	0.000184314	0.00126957	0.128387	0.000687901	0.00238597	0.00340541	0	0	0	7.62951e-05	0.0559548	0	0	0.122805	0	0	0	1430.03	1842.14
1	434	0.0956436	0.000747692	0.00370794	0.0101625	0.0665446	0.000885023	0.0090486	0.0181582	0.00225834	0.00701915	0.0959945	0.00827293	0.000100724	0.000469921	0.000869906	0.0611739	0.000185468	0.0013998	0.131216	0.000647293	0.00250364	0.00409867	0	0	0	0	0.0564126	0	0	0.124132	0	0	0	1146.31	1839.73
1	435	0.0113832	0.000366217	0.0011902	0.00799573	0.0644999	0.000823987	0.00497444	0.00622568	0.00451667	0.00724804	0.132631	0.00317739	9.31552e-05	0.00040873	0.00069859	0.0603039	0.000173268	0.001139	0.127653	0.000689796	0.00219654	0.00428748	0	0	0	9.15541e-05	0.056611	0	0	0.12224	0	0	0	1542.78	1840.25
1	436	0.0144808	0.000442512	0.00332647	0.00891127	0.0661784	0.00108339	0.0169985	0.0244144	0.0053254	0.00743114	0.112535	0.00391608	8.25847e-05	0.000590877	0.000920286	0.0614563	0.000182478	0.00208303	0.131927	0.000948014	0.003385	0.00475754	0	0	0	7.62951e-05	0.057084	0	0	0.125261	0	6.10361e-05	0	1042.68	1844.46
1	437	0.0120394	0.00062562	0.00241093	0.00634775	0.0645914	0.000946059	0.01355	0.0232395	0.002533	0.00834669	0.0272068	0.00375315	0.000104666	0.000634955	0.00120813	0.0610238	0.000194035	0.001611	0.131823	0.000853823	0.00321746	0.00355344	0	0	0	4.57771e-05	0.0567788	0	0	0.126604	0	0	0	703.043	1852.45
1	438	0.0979324	0.000442512	0.00158694	0.0471351	0.0646525	0.000839246	0.00856031	0.0104829	0.00267033	0.00637827	0.0465858	0.0112041	8.19448e-05	0.00052661	0.00635261	0.0611012	0.000175305	0.00144745	0.131598	0.000732185	0.0026774	0.00405792	0	0	0	0.000350958	0.0575875	0	0	0.125414	0	0	0	996.819	1847.63
1	439	0.0121004	0.000579843	0.00140383	0.00517281	0.0648051	0.00138857	0.00843824	0.0388342	0.00247196	0.00831617	0.0471656	0.00331877	0.000109238	0.000447678	0.000528672	0.0603817	0.000178927	0.00160557	0.130932	0.000707789	0.00317295	0.00459943	0	0	0	0	0.0548867	0	0	0.125536	0	0	0	512.051	1865.78
1	440	0.0113985	0.000564584	0.00155642	0.00282292	0.0647746	0.00115969	0.00927749	0.00852979	0.00251774	0.0104677	0.0470893	0.00345706	9.47917e-05	0.000570659	0.000507946	0.0610803	0.000197361	0.00180449	0.132054	0.000683818	0.00356394	0.0043329	0	0	0	0.000122072	0.0579538	0	0	0.124956	0	0	0	836.036	1859.16
1	441	0.0102235	0.000396735	0.00195315	0.00196841	0.0659037	0.00155642	0.0202182	0.00784314	0.00466926	0.0105135	0.0323796	0.00365122	8.94121e-05	0.000643127	0.000482894	0.060544	0.000210902	0.00225256	0.129816	0.000854373	0.00291829	0.00362008	0	0	0	4.57771e-05	0.0558175	0	0	0.124224	0	0	0	1245.12	1876.15
1	442	0.0235447	0.000549325	0.00143435	0.0876326	0.0654917	0.00170901	0.00675975	0.0159457	0.00230411	0.0061799	0.132387	0.00407312	7.58021e-05	0.000428074	0.00365677	0.0605673	0.00020417	0.00108969	0.130705	0.000646821	0.002532	0.00355831	0	0	0	0.000122072	0.0567483	0	0	0.123095	0	0	0	1041.68	1882.93
1	443	0.0804761	0.000427253	0.00148013	0.015259	0.0646983	0.000961318	0.00962844	0.0132296	0.00254826	0.00668345	0.0792096	0.0130525	8.64048e-05	0.000556903	0.00323296	0.0609961	0.000202717	0.00158227	0.131023	0.000754616	0.00319881	0.004507	0	0	0	0	0.0572061	0	0	0.125017	0	0	0	963.541	1887.64
1	444	0.0710002	0.000427253	0.00180056	0.00915541	0.0651408	0.00108339	0.0109102	0.0129091	0.00335698	0.0106508	0.0443885	0.0148093	8.55861e-05	0.000921559	0.00206744	0.0598052	0.0002107	0.00214947	0.128865	0.000958409	0.00505036	0.00523213	0	0	0	0.000289921	0.0540627	0	0	0.12137	0	0.000274662	0	45.9328	1895.61
1	445	0.0446326	0.000442512	0.0012665	0.00367742	0.0641184	0.00112917	0.010071	0.0111391	0.00242618	0.0112764	0.0559548	0.00755165	9.48365e-05	0.000449098	0.000582236	0.0610838	0.000195634	0.00150014	0.131716	0.000631328	0.00331902	0.0036855	0	0	0	0.00015259	0.0576333	0	0.000122072	0.126711	0	0.000213626	0	775.527	1895.97
1	446	0.0103914	0.000381476	0.00151064	0.00462348	0.0646983	0.00114443	0.00991836	0.0138399	0.00505074	0.00694286	0.0722362	0.0031351	9.25574e-05	0.000488755	0.000634696	0.0607681	0.000186235	0.00165985	0.125078	0.000778187	0.00286089	0.00449532	0	0	0	0	0.055787	0	3.0518e-05	0.118563	0	0	0	1799.89	1910.79
1	447	0.0117342	0.000732433	0.0011902	0.0113832	0.063798	0.00103761	0.0114748	0.0158999	0.00230411	0.0089723	0.0495613	0.00339575	8.32261e-05	0.000488628	0.00182193	0.0605524	0.000186323	0.00137985	0.130844	0.00067491	0.00274591	0.00371854	0	0	0	0.000122072	0.0571908	0	0	0.12488	0	0	0	912.189	1906.12
1	448	0.0131075	0.000579843	0.00181582	0.00172427	0.0658579	0.00123598	0.0126802	0.0289769	0.00393683	0.0104677	0.0377813	0.00370716	0.000109142	0.000731957	0.000499393	0.0615439	0.000206306	0.00231042	0.131865	0.000950258	0.00459484	0.00492829	0	0	0	0.000106813	0.0551156	0	7.62951e-05	0.126207	0	0	0	569.461	1915.74
1	449	0.0491035	0.000396735	0.00256352	0.00689708	0.064332	0.0010071	0.0120089	0.0264439	0.00238041	0.00602731	0.0582895	0.00690386	0.000101682	0.000531048	0.00090479	0.0607778	0.000215911	0.00137411	0.131067	0.000710357	0.00265035	0.00343536	0	0	0	0.00015259	0.0569162	0	0	0.126146	0	0	0	837.77	1923.2
1	450	0.0103304	0.000381476	0.00205997	0.00256352	0.0661936	0.000747692	0.0118563	0.0179751	0.00320439	0.0110781	0.0449073	0.00321363	0.000101512	0.000445082	0.000458218	0.0603165	0.000184077	0.00135155	0.130625	0.000690579	0.00323789	0.00435387	0	0	0	0	0.0554513	0	0	0.124392	0	0	0	507.857	1934.76
1	451	0.0178988	0.00047303	0.00144961	0.00578317	0.0652934	0.000854505	0.0140993	0.0122683	0.00291447	0.00976577	0.0435798	0.00583113	0.000105192	0.000500912	0.00109857	0.0610488	0.000188102	0.00157861	0.131483	0.000697685	0.0030726	0.00366151	0	0	0	0.000167849	0.0568246	0	0.000122072	0.125902	0	0.00015259	0	710.402	1932.46
1	452	0.153323	0.000427253	0.00199893	0.00187686	0.0656291	0.00114443	0.0157015	0.0231327	0.00297551	0.0115969	0.0535439	0.0328465	0.000102274	0.0011	0.000659196	0.0608916	0.000210113	0.0028154	0.13001	0.00110218	0.00629409	0.00634522	0.000488289	0	0.000137331	0.000213626	0.0562448	0	6.10361e-05	0.123095	0	0.000549325	0	161.316	1931.04
1	453	0.0496223	0.000411994	0.00158694	0.00247196	0.0638132	0.00132753	0.0121462	0.0184329	0.00492866	0.014725	0.120867	0.00576378	8.10881e-05	0.000496644	0.000489891	0.0599219	0.000187129	0.0016131	0.129507	0.000696285	0.00258951	0.00378009	0	0	0	9.15541e-05	0.0554055	0	0	0.122835	0	0	0	1091.74	1962.85
1	454	0.0116121	0.000381476	0.0015259	0.00302129	0.0649729	0.000686656	0.0102846	0.0332494	0.00241093	0.00874342	0.0223239	0.0041624	9.56373e-05	0.000606066	0.000644114	0.0600568	0.000184248	0.0018173	0.129551	0.000745332	0.00323347	0.00387733	0	0	0	0.000106813	0.0545663	0	0	0.123125	0	0	0	384.766	1952.45
1	455	0.054139	0.000488289	0.00180056	0.00383001	0.066392	0.00106813	0.00637827	0.0252537	0.00477607	0.01149	0.0168154	0.015982	0.000108629	0.000744477	0.000786264	0.0605621	0.000189257	0.00206038	0.130168	0.000926364	0.00463962	0.00501115	0	0	0	0.000137331	0.0552071	0	0.000244144	0.123873	0	0.0010071	0	326.365	1960.85
1	456	0.0104677	0.000427253	0.00157168	0.00140383	0.0649882	0.000869764	0.0099794	0.0107118	0.0030518	0.00846876	0.0192569	0.00368376	0.000100065	0.000659184	0.000461186	0.0597809	0.00018554	0.00178517	0.129108	0.000818619	0.00393557	0.00435672	0	0	0	0.00015259	0.0551003	0	4.57771e-05	0.121767	0	0.000167849	0	245.966	1960.73
1	457	0.0106966	0.000381476	0.00163272	0.00184634	0.0651865	0.000808728	0.0100404	0.0131228	0.00309758	0.011429	0.0178531	0.00319151	0.00010347	0.000509402	0.000463638	0.0604378	0.00017964	0.00185573	0.12945	0.000758665	0.00297777	0.00333905	0	0	0	3.0518e-05	0.0555734	0	0	0.124025	0	0	0	1190.9	1962.87
1	458	0.0423743	0.000457771	0.00163272	0.00764477	0.0653697	0.000686656	0.0112001	0.0139162	0.00294499	0.0103761	0.0190127	0.00745478	7.74358e-05	0.000648583	0.00172749	0.0597326	0.000167139	0.00237162	0.127764	0.000966218	0.00491769	0.00510674	0	0	0	0.000183108	0.0549783	0	0	0.119982	0	0.00077821	0	10.8223	1966.63
1	459	0.010544	0.000350958	0.00122072	0.00440986	0.0638895	0.00117494	0.00517281	0.00883497	0.00236515	0.00485237	0.0272374	0.00290752	8.82423e-05	0.000391755	0.000533833	0.0601968	0.000189671	0.00131342	0.124518	0.00062351	0.0020536	0.00352925	0	0	0	4.57771e-05	0.0556497	0	0	0.119326	0	0	0	1766.81	1963.13
1	460	0.0115511	0.00047303	0.00137331	0.00225834	0.0663005	0.00129702	0.0108644	0.0578012	0.00309758	0.0117494	0.0658579	0.00379467	0.000106772	0.000599413	0.000513155	0.0611239	0.000200338	0.00204435	0.131157	0.000817596	0.00385372	0.00377139	0	0	0	0.000122072	0.0557259	0	0	0.124361	0	0	0	663.887	1989.81
1	461	0.0223239	0.000442512	0.00138857	0.00689708	0.0650034	0.000900282	0.00451667	0.00915541	0.00259403	0.00616464	0.0180972	0.00525775	8.77615e-05	0.000431766	0.00152552	0.0606377	0.000186496	0.00148727	0.122502	0.000623243	0.00275337	0.00367978	0	0	0	9.15541e-05	0.0555581	0	9.15541e-05	0.117205	0	0	0	1931.45	1992.97
1	462	0.0107729	0.000427253	0.00105287	0.00120546	0.0630808	0.00105287	0.0147097	0.0131685	0.00227359	0.00482185	0.0666972	0.00314484	8.95638e-05	0.00036241	0.000472271	0.0598484	0.000193676	0.00100201	0.129848	0.000580506	0.00203541	0.00312731	0	0	0	0.000183108	0.0561685	0	0	0.123293	0	0	0	834.1	1992.97
1	463	0.0105287	0.000457771	0.00111391	0.0125124	0.0643168	0.00131228	0.00737011	0.0125734	0.00271611	0.0075227	0.0300908	0.00300446	9.57923e-05	0.000408219	0.00178278	0.0599783	0.00020556	0.00151457	0.125297	0.00063183	0.0022351	0.00320399	0	0	0	0.000106813	0.0564889	0	0	0.119875	0	0	0	1645.93	2009.64
1	464	0.0202029	0.000640879	0.00134279	0.00354009	0.0648051	0.00103761	0.0138247	0.0159609	0.00288396	0.00773632	0.0242313	0.00385412	0.000104104	0.000621013	0.00051191	0.0608466	0.000185071	0.00180026	0.130857	0.000785434	0.00327243	0.00357585	0	0	0	0.000106813	0.0560311	0	0	0.125505	0	0	0	712.919	2003.65
1	465	0.0446937	0.000518807	0.00154116	0.00502022	0.0661936	0.000915541	0.00807202	0.015198	0.00300603	0.00885023	0.0433356	0.00827036	0.000114068	0.000703813	0.00116809	0.0615936	0.000196366	0.00195392	0.131514	0.000852801	0.00439088	0.00471242	0	0	0	0.000167849	0.056733	0	3.0518e-05	0.125689	0	0	0	573.038	2017.38
1	466	0.0129397	0.000564584	0.00158694	0.00392157	0.0664836	0.000946059	0.00650034	0.0168307	0.00434882	0.0077821	0.0425879	0.00400703	9.39997e-05	0.000701949	0.000571352	0.0615237	0.000224149	0.00174301	0.131027	0.000824917	0.0038306	0.00437844	0	0	0	0.000198367	0.0562142	0	4.57771e-05	0.123613	0	7.62951e-05	0	806.83	2049.93
1	467	0.0106813	0.000518807	0.00146487	0.00164797	0.0654612	0.00105287	0.00717174	0.00952163	0.00296025	0.00827039	0.0298924	0.0032924	9.47143e-05	0.000625063	0.00049333	0.060614	0.000190407	0.00138713	0.130016	0.000806772	0.00335458	0.0036826	0	0	0	0.000213626	0.055787	0	0	0.124071	0	0	0	927.486	2046.73
1	468	0.0142824	0.000610361	0.00157168	0.00579843	0.06804	0.000823987	0.0100099	0.0213626	0.00306706	0.00865187	0.0386358	0.00478628	0.000110139	0.000658455	0.000631534	0.0617115	0.000201573	0.00181397	0.131461	0.000782785	0.00458922	0.00424887	0	0	0	0.000106813	0.0559091	0	0.000335698	0.125063	0	0.000274662	0	607.155	2061.7
1	469	0.0148928	0.000320439	0.00115969	0.0210575	0.0641489	0.0010071	0.00680552	0.0122225	0.00386053	0.00579843	0.0443122	0.0040596	9.24152e-05	0.000454048	0.0041559	0.0604725	0.000170774	0.00172122	0.124502	0.000670852	0.00248555	0.00477743	0	0	0	0.000686656	0.0569619	0	0.000289921	0.119631	0	4.57771e-05	0	1701.94	2076.13
1	470	0.0117189	0.000366217	0.00175479	0.00189212	0.0635386	0.000823987	0.00701915	0.0131533	0.00265507	0.00859083	0.0154116	0.00345016	0.000101515	0.000569077	0.000468537	0.0595857	0.000184549	0.00198001	0.127238	0.000848868	0.00280399	0.00317758	0	0	0	0.000122072	0.0552834	0	0	0.121126	0	0	0	1270.94	2084.67
1	471	0.0116274	0.000808728	0.00135805	0.016495	0.0656748	0.00122072	0.0100404	0.010193	0.00335698	0.0115816	0.0551156	0.0037915	0.000118836	0.000636134	0.00306983	0.0614231	0.000209546	0.00202065	0.130757	0.000959425	0.00470152	0.00478847	0	0	0	0.00015259	0.0569009	0	3.0518e-05	0.124544	0	0	0	679.51	2088.54
1	472	0.012192	0.000488289	0.00224308	0.0251164	0.0673075	0.00166323	0.0247196	0.0192569	0.00311284	0.0124056	0.0323491	0.00343501	0.000110013	0.000521525	0.000603897	0.061434	0.000204628	0.00188213	0.130675	0.000796695	0.00431872	0.00373057	0	0	0	0	0.0550698	0	0	0.122637	0	0	0	484.051	2099.05
1	473	0.0112154	0.00047303	0.00123598	0.00323491	0.0637217	0.00138857	0.00483711	0.00823987	0.00271611	0.00761425	0.0235142	0.00333617	0.000107838	0.000447095	0.000735063	0.060257	0.00018622	0.00143789	0.124827	0.000680058	0.00270406	0.00368565	0	0	0	0.000137331	0.0570535	0	0	0.120821	0	0	0	1644.93	2096.14
1	474	0.118502	0.000411994	0.0012665	0.00733959	0.0638743	0.00103761	0.00401312	0.00640879	0.00325017	0.00515755	0.024033	0.0189039	9.67953e-05	0.000360418	0.001188	0.060515	0.000188057	0.00118734	0.123998	0.000670083	0.0019951	0.00376993	0	0	0	1.5259e-05	0.0567483	0	0	0.117647	0	0	0	1739.21	2103.27
1	475	0.0119783	0.000579843	0.00141909	0.0631418	0.0666514	0.00115969	0.0108644	0.0103304	0.00445563	0.0157931	0.0325475	0.00335051	9.94008e-05	0.000522768	0.00186019	0.0612299	0.000192789	0.00157729	0.130484	0.000757171	0.00363474	0.00336569	0	0	0	3.0518e-05	0.0565042	0	0	0.123293	0	0	0	776.338	2109.83
1	476	0.0112306	0.000411994	0.00366217	0.000976577	0.0659342	0.000793469	0.00596628	0.0111696	0.00321965	0.0099794	0.057023	0.00340856	8.46088e-05	0.000689275	0.000447691	0.0587275	0.000171498	0.00146918	0.125601	0.000800473	0.00393606	0.00377357	0	0	0	0.000106813	0.0521096	0	0	0.117342	0	0	0	92.3568	2108.37
1	477	0.0120394	0.000457771	0.00135805	0.00453193	0.0639353	0.00125124	0.00703441	0.0113375	0.00296025	0.0056611	0.0154421	0.00304522	9.32027e-05	0.00043149	0.000972722	0.0603806	0.000201065	0.00182923	0.122646	0.000674026	0.00218816	0.00317155	0	0	0	4.57771e-05	0.0568856	0	0	0.116976	0	0	0	1821.66	2109.73
1	478	0.0872969	0.000381476	0.00195315	0.00350958	0.0644999	0.00148013	0.00856031	0.0122683	0.00402838	0.0112459	0.0390784	0.0227579	0.0001096	0.000806192	0.000708544	0.0607212	0.000206763	0.00267885	0.126759	0.00108261	0.00505216	0.00657009	0	0	0	6.10361e-05	0.0567788	0	0.00030518	0.121782	0	0.000839246	0	1468.23	2119.93
1	479	0.0197147	0.000396735	0.00244144	0.00209049	0.0660258	0.00131228	0.00645457	0.0342107	0.00244144	0.0104677	0.0307012	0.00489464	9.74524e-05	0.000664233	0.00045703	0.0599116	0.000200982	0.0016532	0.128602	0.000800251	0.00430402	0.00413545	0	0	0	1.5259e-05	0.0531167	0	0	0.121645	0	0	0	369.217	2123.99
1	480	0.00965896	0.000335698	0.0129091	0.00288396	0.0629892	0.000793469	0.00454719	0.00523384	0.00224308	0.00639353	0.00943008	0.00297196	7.88697e-05	0.00131184	0.000688163	0.0597121	0.000187535	0.00126207	0.121453	0.000780565	0.00191281	0.00290355	0	0	0	4.57771e-05	0.0562448	0	0	0.115984	0	0	0	1867.81	2117.7
1	481	0.0113527	0.00062562	0.00195315	0.00285344	0.0669413	0.00112917	0.00929274	0.0176699	0.0033875	0.0124971	0.0166629	0.00430241	9.86844e-05	0.000876912	0.000616457	0.0610461	0.000173	0.00302945	0.129147	0.00104762	0.00676747	0.00506649	0	0	0	9.15541e-05	0.0555123	0	0.000564584	0.119615	0	0.000656138	0	236.408	2125.54
1	482	0.0113985	0.000549325	0.00221256	0.013138	0.0678874	0.00146487	0.0156558	0.0313115	0.00366217	0.0135653	0.032639	0.00400877	0.000117821	0.000635909	0.000731469	0.0617317	0.000200269	0.00200246	0.130826	0.000853191	0.00510999	0.00442083	0	0	0	4.57771e-05	0.0548867	0	0.000106813	0.122652	0	0	0	519.577	2132.92
1	483	0.0431983	0.000488289	0.00149538	0.0161746	0.0638132	0.00111391	0.0071107	0.0142367	0.0028687	0.00910964	0.0184329	0.0080014	9.83717e-05	0.000463193	0.00177717	0.0594381	0.000190785	0.00143527	0.127389	0.000630934	0.00413919	0.0037288	0	0	0	6.10361e-05	0.0549783	0	0	0.120455	0	0.000747692	0	270.989	2130.63
1	484	0.010071	0.000335698	0.00144961	0.00151064	0.0634012	0.00148013	0.00450141	0.00743114	0.00408942	0.00598154	0.0603037	0.00316923	9.89649e-05	0.000567209	0.00047612	0.0593561	0.00020478	0.00153577	0.126291	0.00076611	0.00274151	0.00415534	0	0	0	4.57771e-05	0.0553597	0	0	0.121416	0	0	0	1329.13	2130.43
1	485	0.0118563	0.000549325	0.00474556	0.00270085	0.146105	0.000915541	0.00477607	0.0249332	0.0043946	0.0141299	0.0324559	0.00489032	0.000111883	0.00126912	0.000525214	0.0660029	0.000170541	0.00263884	0.132328	0.00122625	0.00799977	0.00572276	0	0	0	3.0518e-05	0.0570382	0	0.000869764	0.125917	0	0.00134279	0	584.184	2124.63
1	486	0.0172732	0.000381476	0.00112917	0.00332647	0.0648203	0.00123598	0.0107271	0.00596628	0.00241093	0.00543221	0.0200656	0.00361306	9.13903e-05	0.000386931	0.000599323	0.0603831	0.000203546	0.00168729	0.123755	0.000620492	0.00233178	0.00328489	0	0	0	7.62951e-05	0.0572976	0	1.5259e-05	0.119631	0	0	0	1702.61	2142.16
1	487	0.0129091	0.000686656	0.00151064	0.0299382	0.0670024	0.00192264	0.00946059	0.0146487	0.00256352	0.009308	0.0639963	0.00372737	0.000126857	0.000555244	0.00526084	0.0614974	0.000194656	0.0015494	0.130713	0.000792948	0.00416142	0.00417621	0	0	0	0.000747692	0.0560616	0	0	0.122866	0	0	0	731.886	2147.82
1	488	0.01355	0.000411994	0.00317388	0.00201419	0.106691	0.00123598	0.00590524	0.0177462	0.00329595	0.0156558	0.0259098	0.00478135	9.44618e-05	0.00103687	0.000502982	0.0646492	0.00021683	0.00240952	0.132201	0.00117439	0.00722049	0.00512913	0	0	0	0	0.0540169	0	7.62951e-05	0.122179	0	0	0	436.573	2144.41
1	489	0.00984207	0.000366217	0.00166323	0.0352941	0.0635538	0.00077821	0.0083772	0.00740063	0.00671397	0.0059205	0.0713512	0.00332866	9.51234e-05	0.000493463	0.00449514	0.0602645	0.000162582	0.00208783	0.124421	0.000773195	0.00286462	0.00389404	0	0	0	0.000427253	0.0571145	0	0	0.119142	0	0	0	1605.47	2162.44
1	490	0.00846876	0.000335698	0.0012665	0.00167849	0.0637369	0.000915541	0.00819409	0.00727855	0.00263981	0.00622568	0.0134432	0.00311794	8.45135e-05	0.00030326	0.000491233	0.0602535	0.000179524	0.00191498	0.11851	0.000581456	0.00211442	0.00315467	0	0	0	0.000106813	0.0565042	0	0	0.112947	0	0	0	2047.28	2163.84
1	491	0.0157626	0.000595102	0.00154116	0.0199435	0.0661479	0.000854505	0.00830091	0.0116121	0.00302129	0.0112612	0.0363622	0.00390705	9.25028e-05	0.000674243	0.00333591	0.0611676	0.000181082	0.00160789	0.129472	0.000803245	0.00432546	0.00423677	0	0	0	0.000167849	0.0563973	0	0	0.122255	0	0	0	920.885	2168.25
1	492	0.0155795	0.000411994	0.00364691	0.00167849	0.076173	0.0012665	0.011841	0.0267033	0.00436408	0.0212558	0.0438087	0.00472573	9.14794e-05	0.000973611	0.000481299	0.0604836	0.000189489	0.00258398	0.128451	0.00119626	0.00644335	0.00565669	0	0	0	4.57771e-05	0.0514839	0	0	0.116869	0	0	0	221.084	2180.06
1	493	0.0120241	0.000427253	0.00120546	0.00474556	0.0649729	0.00103761	0.00616464	0.00715648	0.00221256	0.00573739	0.028275	0.00340415	9.5232e-05	0.000389831	0.00101188	0.0602227	0.000203378	0.00154254	0.120545	0.00067473	0.00213026	0.00368149	0	0	0	0	0.0557565	0	0	0.115404	0	0	0	1910.85	2181.8
1	494	0.0108186	0.000335698	0.00135805	0.00337224	0.0642863	0.000854505	0.00732433	0.00747692	0.0028687	0.00766003	0.0352178	0.0031069	8.7862e-05	0.000409954	0.000608812	0.0603455	0.000185871	0.00171256	0.121554	0.000645281	0.00226405	0.00345208	0	0	0	0	0.0555428	0	0	0.116594	0	0	0	1854.27	2184.49
1	495	0.0158083	0.000427253	0.00138857	0.0191958	0.0648203	0.000900282	0.00521859	0.0108644	0.00224308	0.00602731	0.0156863	0.00612545	8.58773e-05	0.000354203	0.00187147	0.060509	0.000184634	0.00152405	0.120053	0.000623473	0.00246431	0.00407276	0	0	0	0.000320439	0.0568246	0	0	0.11368	0	0	0	1959.96	2179.34
1	496	0.0144503	0.000442512	0.00462348	0.00309758	0.134234	0.00157168	0.00662242	0.0336614	0.00724804	0.0181125	0.0517281	0.00460602	0.000115527	0.00142604	0.000759293	0.0666948	0.000237048	0.00295106	0.132228	0.0013748	0.00884827	0.00617062	0	0	4.57771e-05	9.15541e-05	0.0559854	0	0.000732433	0.1234	0	0.00163272	0	666.873	2188.4
1	497	0.00898756	0.000518807	0.00123598	0.00169375	0.0654765	0.00117494	0.00747692	0.0119326	0.00236515	0.00865187	0.0629129	0.00296173	8.8943e-05	0.00043692	0.000455134	0.0606792	0.000191884	0.00153274	0.12941	0.000614157	0.00350286	0.0038306	0	0	0	6.10361e-05	0.0561379	0	0	0.12285	0	0	0	811.63	2193.14
1	498	0.020676	0.000457771	0.00135805	0.0991226	0.0639963	0.000961318	0.00869764	0.0061799	0.00282292	0.00743114	0.0414435	0.00336612	0.000112441	0.000456147	0.01228	0.0601226	0.000199929	0.00189651	0.124534	0.000691565	0.00302064	0.00480201	0	0	0	0.00244144	0.0573739	0	3.0518e-05	0.120546	0	0.000122072	0	1585.08	2199.04
1	499	0.0102388	0.000366217	0.00154116	0.0146181	0.0648661	0.00117494	0.00852979	0.00709545	0.00326543	0.00639353	0.0222477	0.00309772	0.000102911	0.000432918	0.00223148	0.0604352	0.0002064	0.00214895	0.123364	0.000700125	0.00269045	0.00366904	0	0	0	6.10361e-05	0.057084	0	0.000198367	0.118181	0	0	0	1731.52	2192.95
1	500	0.0133669	0.000686656	0.00292973	0.0364996	0.0741283	0.00111391	0.0111086	0.0189059	0.00349432	0.0171817	0.0266117	0.00552575	0.000150586	0.00133822	0.00546407	0.0639758	0.000211713	0.00393842	0.132869	0.00146673	0.0100991	0.00681085	0	0	0	0.000259403	0.0535592	0	0.000976577	0.123445	0	0.000808728	0	513.67	2201.96
1	501	0.0119173	0.000549325	0.00167849	0.00227359	0.0662852	0.00135805	0.030518	0.0106661	0.0052491	0.0213931	0.037705	0.00326038	8.83035e-05	0.000633572	0.000560447	0.0612109	0.000195385	0.00243375	0.130041	0.000913567	0.0056395	0.00443299	0	0	0	0.000106813	0.0559701	0	0	0.122591	0	0.000198367	0	736.04	2203.38
1	502	0.0105745	0.000534066	0.00144961	0.023743	0.065568	0.000946059	0.0115816	0.0242161	0.00251774	0.0109712	0.0424048	0.00319932	9.72852e-05	0.000437941	0.00267213	0.061027	0.000187106	0.00165342	0.129236	0.000689049	0.00380965	0.00337892	0	0	0	0	0.0562753	0	0	0.121462	0	7.62951e-05	0	930.885	2197.25
1	503	0.011017	0.000350958	0.00190738	0.00157168	0.0648508	0.00077821	0.00628672	0.00877394	0.00291447	0.00717174	0.0340581	0.00339192	0.000102756	0.000682427	0.000521107	0.060443	0.00017075	0.00239628	0.123703	0.000868793	0.00356031	0.00466042	0	0	0	9.15541e-05	0.0568246	0	6.10361e-05	0.118929	0	0	0	1681.26	2199.1
1	504	0.0119631	0.000534066	0.00209049	0.00183108	0.0667887	0.00137331	0.0106508	0.0149386	0.00407416	0.0131991	0.0230869	0.00378057	0.000104265	0.000701682	0.000443498	0.0601787	0.000207202	0.00237826	0.128336	0.000985207	0.0062229	0.00454759	0	0	0	0	0.0525673	0	0.000137331	0.120989	0	0	0	396.854	2209.82
1	505	0.0118563	0.000381476	0.00259403	0.00102235	0.0942092	0.00106813	0.00352483	0.0117494	0.00296025	0.00859083	0.0118257	0.00408908	8.32848e-05	0.000847132	0.000479492	0.0659432	0.000183652	0.0017518	0.119537	0.000890302	0.00449967	0.00483809	0	0	0	7.62951e-05	0.0579385	0	0.000320439	0.113054	0	0.00062562	0	2015.01	2215.83
1	506	0.0148623	0.000518807	0.00164797	0.00173953	0.0658579	0.00131228	0.0122683	0.0459297	0.0170138	0.0104219	0.0512245	0.00328367	8.62698e-05	0.000601041	0.000481329	0.0612823	0.000203103	0.00188857	0.129818	0.000924831	0.0042398	0.00393933	0	0	0	0.000106813	0.0564279	0	4.57771e-05	0.121798	0	0	0	840.898	2214.6
1	507	0.0104219	0.000503548	0.00166323	0.0009308	0.0653086	0.000717174	0.0109255	0.0120546	0.00297551	0.0104067	0.0215457	0.0032242	7.80175e-05	0.00056783	0.000422549	0.0576842	0.000187083	0.00150733	0.123005	0.000710748	0.00358485	0.00427244	0	0	0	4.57771e-05	0.0512398	0	0	0.114412	0	0	0	12.7062	2216.5
1	508	0.0108644	0.000427253	0.00360113	0.00268559	0.0761273	0.00129702	0.0116579	0.0133059	0.00601205	0.0242924	0.0552224	0.00408363	8.80515e-05	0.00107502	0.000482159	0.0617929	0.000209216	0.00303374	0.126525	0.00113951	0.00788531	0.00638931	0	0	0	6.10361e-05	0.0516518	0	0	0.118105	0	0	0	131.359	2228.25
1	509	0.0422522	0.000518807	0.00172427	0.00288396	0.0667124	0.000869764	0.00958267	0.0257115	0.00282292	0.0127565	0.0329747	0.00501378	9.55648e-05	0.000620069	0.000536695	0.0608368	0.000192006	0.00220654	0.129704	0.000796019	0.00665179	0.004675	0	0	0	0	0.0545052	0	0.000213626	0.12195	0	0.000213626	0	564.623	2228.71
1	510	0.0109102	0.000381476	0.00157168	0.0137636	0.0656901	0.00102235	0.012192	0.00846876	0.00251774	0.00891127	0.038056	0.00371782	9.88095e-05	0.000478607	0.00342762	0.0606905	0.000199762	0.00240764	0.122741	0.00078983	0.00331677	0.00497771	0	0	0	0.000488289	0.0567178	0	0.000228885	0.117449	0	0	0	1763.88	2237.34
1	511	0.0303655	0.000427253	0.00280766	0.00224308	0.0738689	0.0010071	0.00691234	0.0167239	0.00614939	0.0160372	0.0187839	0.00769314	0.000104955	0.00124584	0.000555438	0.0629662	0.000196876	0.00324619	0.131314	0.00143347	0.0089344	0.00586761	0	0	0	0	0.0523537	0	0.000167849	0.120607	0	0	0	421.899	2244.97
1	512	0.0117037	0.000457771	0.00360113	0.00195315	0.0659953	0.00120546	0.00770581	0.0142214	0.00511177	0.00843824	0.0611887	0.00316722	8.97695e-05	0.000403088	0.000516576	0.0611029	0.000178218	0.00109401	0.129239	0.000675877	0.00328112	0.00315783	0	0	0	3.0518e-05	0.0565347	0	0	0.121355	0	0	0	895.524	2248.56
1	513	0.027039	0.000274662	0.00129702	0.0193484	0.0635843	0.000991836	0.00355535	0.00637827	0.00454719	0.00552377	0.0561532	0.00459018	8.939e-05	0.000321558	0.00265468	0.0602476	0.000181091	0.00103633	0.125315	0.000681612	0.00216773	0.00389261	0	0	0	9.15541e-05	0.0563211	0	0	0.119829	0	0	0	1438.18	2251.95
1	514	0.0212863	0.000320439	0.00148013	0.0109407	0.0653544	0.000900282	0.0037232	0.0110018	0.00270085	0.00888075	0.0206149	0.00599246	9.14764e-05	0.00048098	0.0024955	0.0614634	0.000187268	0.00157426	0.119975	0.000797901	0.0039979	0.00459135	0	0	0	0.000701915	0.0575265	0	0	0.113863	0	0.000106813	0	1972.65	2252.76
1	515	0.018204	0.000503548	0.00170901	0.0010071	0.0626993	0.00132753	0.00549325	0.0286412	0.00399786	0.00941482	0.035584	0.00706296	9.76518e-05	0.000459555	0.000441322	0.0559112	0.000212228	0.00286331	0.129404	0.00169405	0.00392199	0.00857664	0	0	0	0	0.0343481	0	0.00030518	0.118654	0	0	0.000488289	169.786	2255.31
1	516	0.00955215	0.000411994	0.0012665	0.0237888	0.0654765	0.000915541	0.00350958	0.00637827	0.002533	0.00596628	0.0184482	0.00293943	9.4889e-05	0.000325515	0.00123564	0.0602984	0.000182864	0.00120709	0.120098	0.000762154	0.00207271	0.00353969	0	0	0	0	0.0558328	0	0	0.114687	0	0	0	1884.9	2255.66
1	517	0.0116732	0.000350958	0.00250248	0.00122072	0.0653239	0.00102235	0.0155337	0.0385901	0.0049897	0.0101015	0.0484321	0.00297502	7.95787e-05	0.000446708	0.000448236	0.0607232	0.000187972	0.00212764	0.129104	0.000650695	0.0043264	0.00489806	0	0	0	7.62951e-05	0.0556649	0	0	0.121309	0	0	0	756.827	2256.27
1	518	0.0105898	0.000411994	0.00151064	0.00189212	0.0652323	0.00158694	0.00769055	0.0157931	0.00218204	0.00840772	0.0516518	0.00319346	7.81822e-05	0.000356326	0.000463334	0.0608507	0.000191567	0.00103273	0.128654	0.000621032	0.00324441	0.00314944	0	0	0	9.15541e-05	0.0553445	0	0	0.120699	0	0	0	929.305	2256.96
1	519	0.057023	0.000350958	0.00177005	0.0116274	0.0645457	0.000808728	0.0119936	0.0103914	0.00257877	0.00660716	0.0415198	0.0113907	9.78162e-05	0.000461119	0.00163026	0.0599586	0.000164654	0.00212571	0.125234	0.000679832	0.00221453	0.00301421	0	0	0	0	0.0563363	0	0	0.12047	0	0	0	1372.04	2255.84
1	520	0.0103761	0.000289921	0.0015259	0.0118715	0.0636301	0.00077821	0.00387579	0.0137942	0.00230411	0.0117647	0.0231174	0.00332892	8.92186e-05	0.000563805	0.00277337	0.0602662	0.000205296	0.00182123	0.124011	0.000788136	0.00507904	0.00434734	0	0	0	0.000640879	0.0569619	0	0.000167849	0.120455	0	0.000747692	0	1606.28	2257.46
1	521	0.00936904	0.000427253	0.00155642	0.00782788	0.0657511	0.00077821	0.00454719	0.0110781	0.00265507	0.00762951	0.0252842	0.00277872	9.13707e-05	0.000579256	0.00132581	0.060237	0.000158422	0.00144271	0.127021	0.000788921	0.00338343	0.00366737	0	0	0	0	0.0551003	0	0	0.121645	0	0	0	1085.27	2259.5
1	522	0.623194	0.00062562	0.00393683	0.00836194	0.0712596	0.00115969	0.0135958	0.0219577	0.00660716	0.0236057	0.0299687	0.190934	0.000149791	0.00217688	0.00225235	0.0598694	0.00027565	0.0063152	0.13001	0.00326938	0.0150546	0.015189	0.0411231	0	0	0	0.0268254	0	0.00268559	0.122087	0.00108339	0	0.0059968	55.6655	2260.57
1	523	0.0113222	0.000442512	0.0015259	0.002121	0.0647593	0.000717174	0.00820935	0.00872816	0.00215152	0.00869764	0.0118563	0.00327396	8.71086e-05	0.000380514	0.000483122	0.0600522	0.00024907	0.0015694	0.128367	0.000607537	0.00486661	0.00319743	0	0	0	0	0.0555123	0	0.000396735	0.123583	0	0.00128176	0	572.63	2260.38
2	1	0.00836194	0.000503548	0.00125124	0.000869764	0.0425879	0.000732433	0.00369268	0.0123903	0.002121	0.00477607	0.00761425	0.00289044	8.2524e-05	0.000317528	0.000282126	0.0389321	0.000181284	0.000651475	0.101388	0.000630448	0.00152515	0.00230596	0	0	0	0	0.035111	0	0	0.0948501	0	0	0	108.121	8.82729
2	2	0.0119783	0.000411994	0.00115969	0.00280766	0.0462043	0.000900282	0.00637827	0.00732433	0.00233463	0.00511177	0.0220493	0.00395917	9.03663e-05	0.000372658	0.000385405	0.0411221	0.000186854	0.00135805	0.105675	0.000764596	0.0019601	0.00335799	0	0	0	0	0.0364691	0	0.000183108	0.100816	0	0	0	246.051	4.10778
2	3	0.0133059	0.000595102	0.00158694	0.00201419	0.0473945	0.000900282	0.00631724	0.00637827	0.00436408	0.00529488	0.0135805	0.00546675	9.15339e-05	0.00047881	0.000288365	0.0420972	0.000190606	0.00127099	0.11073	0.000795793	0.00238479	0.00330545	0	0	0	0	0.0362554	0	0	0.105501	0	0	0	614.803	10.1192
2	4	0.0108186	0.000411994	0.00128176	0.00570687	0.0477607	0.00129702	0.00236515	0.00802625	0.00231937	0.00457771	0.0225071	0.00339569	9.17684e-05	0.000408822	0.00169152	0.043447	0.000216648	0.000845075	0.112517	0.000721139	0.00214274	0.00342252	0	0	0	0	0.0394751	0	0	0.106645	0	0	0	1060.83	9.125
2	5	0.0104067	0.000503548	0.00164797	0.002121	0.0499123	0.000900282	0.00445563	0.00720226	0.00282292	0.00581369	0.0167086	0.00411137	7.86533e-05	0.000617453	0.000363026	0.0445935	0.000194154	0.00161576	0.112523	0.0010174	0.00277686	0.00457299	0	0	0	0	0.0386816	0	0	0.105165	0	0	0	1346.02	21.9636
2	6	0.0112154	0.000366217	0.000946059	0.00242618	0.0466316	0.000839246	0.00170901	0.0053254	0.00184634	0.0030518	0.00727855	0.00523529	7.82251e-05	0.000319836	0.000749743	0.0436111	0.000192879	0.000893346	0.104661	0.000553124	0.00142777	0.00256014	0	0	0	0	0.040238	0	4.57771e-05	0.100603	0	0	0	1940.51	5.26877
2	7	0.00999466	0.00047303	0.00251774	0.00131228	0.0461128	0.000671397	0.00753796	0.0124971	0.00282292	0.00715648	0.0539559	0.00402611	9.62987e-05	0.000518545	0.000301361	0.0414548	0.000184375	0.00162108	0.10531	0.000854445	0.00262202	0.00485705	0	0	0	0	0.0372473	0	0	0.0997635	0	0	0	190.713	15.5059
2	8	0.0666972	0.000396735	0.00120546	0.00450141	0.0474708	0.00111391	0.00357061	0.0102998	0.00355535	0.00862135	0.0378119	0.0123059	9.21928e-05	0.00043315	0.000531443	0.0433509	0.00018963	0.00101167	0.112771	0.000702282	0.00222935	0.00310261	0	0	0	0	0.0392309	0	0	0.107073	0	0	0	993.596	16.9635
2	9	0.0154726	0.000366217	0.00137331	0.0109255	0.0475776	0.00111391	0.0043946	0.00857557	0.0049897	0.00848402	0.0337835	0.00427236	8.25269e-05	0.000476425	0.00104359	0.0432924	0.000174395	0.00107091	0.112798	0.000849078	0.00210615	0.00262879	0	0	0	0	0.037995	0	0	0.107622	0	0	0	928.74	24.7712
2	10	0.0167391	0.000579843	0.00154116	0.00138857	0.0442206	0.000732433	0.0106508	0.009308	0.00282292	0.00570687	0.0103609	0.00497363	8.33777e-05	0.000525985	0.000359489	0.0392826	0.000188468	0.00131508	0.100948	0.000916553	0.00248149	0.00366822	0	0	0	0	0.0356756	0	0	0.0948806	0	0	0	26.8217	26.0645
2	11	0.0568399	0.000366217	0.00158694	0.00820935	0.048127	0.000885023	0.00341802	0.0102388	0.00282292	0.00515755	0.0269169	0.0114266	8.35798e-05	0.000687087	0.00211973	0.0446297	0.000197376	0.00177104	0.109722	0.00095708	0.00320197	0.00474652	0	0	0	0.000335698	0.0401923	0	0.000244144	0.103914	0	0.000289921	0	1717.65	26.3616
2	12	0.0099794	0.000427253	0.00155642	0.00366217	0.0464942	0.000869764	0.00584421	0.0184787	0.00242618	0.0101778	0.0502327	0.00369897	9.04416e-05	0.000423827	0.00033025	0.0412769	0.000189227	0.00138906	0.108248	0.000693849	0.00203118	0.00358273	0	0	0	0	0.0363317	0	0	0.102098	0	0	0	378.466	28.6429
2	13	0.00999466	0.000488289	0.00134279	0.00128176	0.0478981	0.00175479	0.00390631	0.00764477	0.00447089	0.00553903	0.0225681	0.00356021	7.9395e-05	0.000441802	0.00026224	0.0434997	0.000200209	0.00128327	0.112905	0.000742499	0.00235915	0.00384318	0	0	0	0	0.0388495	0	0	0.105715	0	0	0	1148.08	41.3103
2	14	0.101213	0.000335698	0.0015259	0.00453193	0.0484016	0.000915541	0.00474556	0.00762951	0.00288396	0.00546273	0.0235142	0.0172795	8.84251e-05	0.000485173	0.00100838	0.0444347	0.000193448	0.0017245	0.110297	0.000737584	0.00291024	0.00473599	0.00190738	0	0	6.10361e-05	0.0401617	0	0.00015259	0.104936	0	0.000656138	0	1643.01	34.7451
2	15	0.0119936	0.000396735	0.00140383	0.00138857	0.0478981	0.00154116	0.00396735	0.00823987	0.0024567	0.00503548	0.0288243	0.00392692	8.18164e-05	0.00045063	0.000286563	0.0438793	0.000192677	0.00144043	0.111176	0.00076869	0.00228351	0.00397648	0	0	0	0	0.0385443	0	0	0.105119	0	0	0	1449.22	44.692
2	16	0.0138247	0.000534066	0.00148013	0.000808728	0.046128	0.000747692	0.00543221	0.010605	0.00265507	0.00575265	0.0215	0.00441577	8.70537e-05	0.000438238	0.000272186	0.0412911	0.000179433	0.00105287	0.106968	0.000817489	0.00218758	0.00346036	0	0	0	0	0.037171	0	0	0.0999161	0	0	0	262.51	34.0585
2	17	0.012192	0.000534066	0.00224308	0.00869764	0.0496376	0.000900282	0.00448615	0.0102235	0.00375372	0.00782788	0.0218967	0.00477736	8.39757e-05	0.000813564	0.00059676	0.0451486	0.00018848	0.00203643	0.114322	0.00116776	0.00374245	0.00597981	0	0	0	0	0.0395056	0	0	0.107362	0	0	0	1207.35	48.3177
2	18	0.0905623	0.000320439	0.00222782	0.00505074	0.0483558	0.000915541	0.00891127	0.0187839	0.00222782	0.00476081	0.0623026	0.0138165	8.21016e-05	0.000334708	0.000377537	0.044263	0.000198063	0.00128349	0.114248	0.000619453	0.00201693	0.00498342	0.00273136	0	0	0	0.0396277	0	0	0.108431	0	0	0	818.633	60.2485
2	19	0.022034	0.000381476	0.00148013	0.00321965	0.0492103	0.0009308	0.00347906	0.00892653	0.00257877	0.00689708	0.0116274	0.00798342	9.02942e-05	0.000563982	0.000813628	0.0446692	0.000196897	0.00168213	0.10555	0.000989037	0.00309678	0.00418503	0	0	0	0	0.0393988	0	0.000259403	0.0997787	0	0.000534066	0	2019.72	59.5716
2	20	0.0577859	0.000518807	0.00189212	0.0267948	0.0510414	0.00161746	0.00422675	0.0105745	0.00381476	0.00640879	0.0208438	0.00674346	7.51393e-05	0.000565571	0.00185246	0.0448173	0.000188329	0.00148367	0.113602	0.00101486	0.00304184	0.00429068	0	0	0	1.5259e-05	0.0397955	0	0	0.105516	0	0	0	1289.28	55.9881
2	21	0.0108797	0.000488289	0.00134279	0.00259403	0.0471504	0.000747692	0.00640879	0.013489	0.00387579	0.0102541	0.016083	0.00387992	9.09968e-05	0.000470342	0.000313466	0.0417424	0.000176073	0.00124448	0.106774	0.000909113	0.00267865	0.00376297	0	0	0	0	0.037583	0	0	0.100771	0	0.00030518	0	178.843	58.2768
2	22	0.00994888	0.000350958	0.00183108	0.00148013	0.0608988	0.000900282	0.00297551	0.0087129	0.00303655	0.00593576	0.0134585	0.00409355	9.45602e-05	0.000714838	0.000341841	0.0467843	0.000184138	0.00162123	0.107126	0.000862788	0.00326656	0.00388411	0	0	0	0	0.0406806	0	0.000274662	0.101244	0	0.000106813	0	1947.45	57.5236
2	23	0.0100252	0.000442512	0.00144961	0.00148013	0.0485389	0.00120546	0.00369268	0.00956741	0.00299077	0.00669871	0.0258946	0.00422381	8.00458e-05	0.000468999	0.000301173	0.0442707	0.000205473	0.00147437	0.112621	0.000844558	0.00269665	0.00481579	0	0	0	0	0.0379187	0	0	0.105425	0	0	0	1386.08	60.9496
2	24	0.0673991	0.000427253	0.00161746	0.00408942	0.0489357	0.0010071	0.00317388	0.00839246	0.00285344	0.00605783	0.0217746	0.0108467	9.63131e-05	0.000526059	0.000887592	0.0453346	0.000184946	0.00152518	0.11121	0.000868971	0.00306791	0.00433122	0.000381476	0	0	0	0.0406958	0	0	0.104463	0	0	0	1720.53	87.7632
2	25	0.0111849	0.000503548	0.00198367	0.00205997	0.0501564	0.0011902	0.0047303	0.00889601	0.00297551	0.00701915	0.0169375	0.00392342	7.08814e-05	0.000398482	0.000270384	0.04526	0.000197596	0.00133302	0.114383	0.000756989	0.00246384	0.00374208	0	0	0	0	0.0387427	0	0	0.106752	0	0	0	1366.83	122.944
2	26	0.0180667	0.000503548	0.00198367	0.00311284	0.0490272	0.0012665	0.00350958	0.00863661	0.00392157	0.00624094	0.04448	0.00722151	8.28542e-05	0.000509883	0.000355413	0.0447773	0.000196824	0.00124663	0.115224	0.000886392	0.00262822	0.00417999	0	0	0	0	0.0397955	0	0	0.108965	0	0	0	1029.96	93.3124
2	27	0.0404974	0.000366217	0.00192264	0.00120546	0.0493935	0.000900282	0.00590524	0.00973526	0.00285344	0.0069276	0.0179141	0.0116378	8.77652e-05	0.000843448	0.000422712	0.0458244	0.000185585	0.00235144	0.109798	0.00114385	0.00391283	0.00484905	0.00115969	0	0	1.5259e-05	0.0413977	0	0.000595102	0.102968	0	0.000793469	0	1862.67	92.315
2	28	0.104509	0.000350958	0.00158694	0.00782788	0.0504005	0.00109865	0.00393683	0.0106966	0.00273136	0.00715648	0.0141756	0.0258908	9.04799e-05	0.00077522	0.00143638	0.046202	0.000201668	0.00192208	0.113308	0.000952569	0.00389193	0.00551749	0.00581369	0	0	6.10361e-05	0.0413519	0	0.000320439	0.106783	0	0.00143435	0	1625.06	100.731
2	29	0.0188144	0.00047303	0.00146487	0.00482185	0.0498665	0.000991836	0.0075227	0.0103304	0.00419623	0.00854505	0.0426337	0.0108974	9.53792e-05	0.000479775	0.000470545	0.0453821	0.000188932	0.00145819	0.115872	0.000771185	0.00274034	0.00498843	0	0	0	0	0.0398413	0	0	0.108797	0	0	0	904.902	114.605
2	30	0.0102235	0.000503548	0.00189212	0.00271611	0.0492714	0.00105287	0.00321965	0.00650034	0.00367742	0.00703441	0.0393835	0.00318974	8.04879e-05	0.000339623	0.000265995	0.0443465	0.000176737	0.000913809	0.114493	0.000665438	0.00164582	0.00317078	0	0	0	0	0.0388342	0	0	0.106249	0	0	0	1175.8	114.207
2	31	0.137652	0.000427253	0.0015259	0.00267033	0.0489967	0.0015259	0.00570687	0.0104829	0.00291447	0.0131685	0.0357519	0.00957281	7.88555e-05	0.000464547	0.00032891	0.0448817	0.00019754	0.00145201	0.115399	0.000895161	0.00261959	0.00407055	0.000259403	0	0	0	0.0398108	0	0	0.108522	0	0	0	994.063	117.236
2	32	0.0166629	0.000396735	0.00166323	0.00112917	0.0501106	0.000839246	0.00384527	0.00936904	0.00401312	0.00756847	0.0267338	0.00512742	8.51897e-05	0.000641541	0.000296461	0.0454063	0.000190271	0.00208375	0.113441	0.00102446	0.00349482	0.00476911	0	0	0	0	0.0401617	0	0.000457771	0.106828	0	0.000564584	0	1483.7	114.231
2	33	0.0136568	0.000442512	0.00138857	0.00146487	0.0471504	0.000854505	0.00399786	0.00834669	0.00221256	0.00544747	0.0157778	0.00755187	8.64044e-05	0.000371473	0.000257715	0.0423479	0.000179719	0.000964565	0.112128	0.000620268	0.00173833	0.00318145	0	0	0	0	0.0374762	0	0	0.106081	0	0	0	551.086	118.101
2	34	0.0523079	0.000457771	0.00161746	0.00408942	0.0493324	0.00143435	0.00619516	0.0128023	0.00250248	0.0106813	0.0175326	0.0156499	9.9442e-05	0.000479413	0.00034276	0.045067	0.000188528	0.00149166	0.115904	0.00080719	0.00249378	0.00713742	0.00784314	0	0	0	0.0400244	0	0	0.109346	0	0	0.000534066	799.812	125.251
2	35	0.0757153	0.000457771	0.00122072	0.00259403	0.0497139	0.00077821	0.00344854	0.00863661	0.00248722	0.00541695	0.0218051	0.0232358	8.61834e-05	0.000431281	0.000527239	0.0455211	0.000181904	0.00149279	0.111141	0.00084335	0.00277427	0.00423871	0.00494392	0	0	0	0.0418402	0	0	0.105501	0	0.000274662	0	1773.06	125.638
2	36	0.0148165	0.000549325	0.00138857	0.00167849	0.0456703	0.00149538	0.00630198	0.010071	0.00236515	0.00508125	0.0141146	0.00449878	7.38537e-05	0.000443615	0.000397486	0.0417549	0.000188472	0.00120616	0.106594	0.000707584	0.00239014	0.00350804	0	0	0	0	0.0378882	0	0	0.0998703	0	0	0	67.4677	133.939
2	37	0.0204166	0.00047303	0.00170901	0.00173953	0.0502327	0.00105287	0.00421149	0.00935378	0.00289921	0.00683604	0.0124361	0.00699402	8.76044e-05	0.000621081	0.000447443	0.0458631	0.00018837	0.00206752	0.109046	0.000918264	0.00351538	0.00422417	0	0	0	0	0.0410315	0	0.000350958	0.102647	0	0.000381476	0	1993.02	137.342
2	38	0.0102083	0.00047303	0.00177005	0.00105287	0.0481117	0.000946059	0.00773632	0.0288396	0.00294499	0.00486763	0.0126802	0.00356536	7.84438e-05	0.000518175	0.000307984	0.0431516	0.000182051	0.00119489	0.109377	0.00069147	0.00264597	0.00373373	0	0	0	0	0.0399023	0	0	0.103059	0	0.000122072	0	123.854	155.196
2	39	0.0180667	0.000442512	0.0019379	0.0166323	0.0494698	0.0010071	0.00839246	0.0250706	0.00460822	0.00886549	0.0316625	0.00553572	8.53671e-05	0.000551697	0.00130571	0.0432296	0.000189295	0.00149848	0.112326	0.000882067	0.00251766	0.00385138	0	0	0	0	0.038117	0	0	0.106081	0	0	0	424.638	152.705
2	40	0.0217594	0.000396735	0.00143435	0.00285344	0.0495155	0.00114443	0.00602731	0.0136721	0.0024567	0.00863661	0.0272831	0.0148924	8.77857e-05	0.00039409	0.00036225	0.0457277	0.000195789	0.00133298	0.116434	0.000720731	0.00267718	0.00664809	0.00866712	0	0	0	0.0409857	0	0	0.110369	0	0	0	862.222	150.114
2	41	0.0124361	0.000686656	0.0030518	0.00236515	0.0898756	0.00137331	0.004654	0.0133516	0.00297551	0.0075227	0.0169985	0.00435268	9.17098e-05	0.000946542	0.000366185	0.0470528	0.000204424	0.00184312	0.111595	0.00105594	0.00409605	0.00491703	0	0	0	0	0.0394293	0	0	0.104036	0	0.000396735	0	182.936	161.751
2	42	0.0162051	0.000488289	0.0028687	0.00161746	0.0526436	0.000900282	0.00675975	0.014786	0.00607309	0.0116426	0.0191348	0.00754085	0.000100385	0.00150355	0.000470881	0.0469662	0.000196946	0.00366548	0.115608	0.00218326	0.00636009	0.00727157	0.000411994	0	0.000228885	0	0.0392157	0	0.000900282	0.106767	0.000167849	0.000640879	0	317.513	170.203
2	43	0.0124971	0.000411994	0.00291447	0.00215152	0.0493782	0.00144961	0.00595102	0.0112154	0.0037232	0.00582895	0.0154879	0.00586532	8.41193e-05	0.000429588	0.000333908	0.045359	0.000214444	0.00141421	0.116388	0.000855232	0.00241041	0.00337676	0	0	0	0	0.0411383	0	0	0.1093	0	0	0	1040.81	173.451
2	44	0.0272526	0.000579843	0.0362402	0.00376898	0.0517281	0.00138857	0.0152895	0.019913	0.00408942	0.0321965	0.0381323	0.0187409	9.13072e-05	0.000987977	0.000419647	0.0454092	0.000200976	0.00212955	0.116183	0.000986416	0.00348966	0.00954907	0.00955215	0	0	0	0.0400397	0	3.0518e-05	0.108125	0	0	0.00135805	680.469	184.234
2	45	0.0106661	0.000534066	0.00141909	0.000854505	0.0459907	0.00105287	0.00787366	0.0387884	0.00234989	0.0114595	0.019379	0.00396068	7.69572e-05	0.000554401	0.000307513	0.0419008	0.000181516	0.00155226	0.107008	0.000974449	0.00269281	0.00404165	0	0	0	0	0.0382696	0	0	0.099321	0	0.000320439	0	21.3719	170.333
2	46	0.0105745	0.000579843	0.0016022	0.00155642	0.0489357	0.00143435	0.00782788	0.00657664	0.0030518	0.00515755	0.0315862	0.00386186	7.31688e-05	0.000339468	0.000286231	0.0445506	0.00018865	0.00122159	0.115525	0.00073328	0.00185694	0.00275512	0	0	0	0	0.0395209	0	0	0.108263	0	0	0	1116.45	172.271
2	47	0.0920119	0.000457771	0.00140383	0.00489815	0.0501259	0.000854505	0.00234989	0.00721752	0.00248722	0.00502022	0.0268406	0.0147127	8.22045e-05	0.000350319	0.000941496	0.0459792	0.000190308	0.000912379	0.112944	0.000673325	0.0022759	0.00400491	0	0	0	0	0.0408484	0	0	0.106157	0	0	0	1684.31	175.185
2	48	0.0247196	0.000579843	0.00132753	0.00434882	0.0485542	0.00137331	0.00482185	0.0189364	0.00271611	0.00564584	0.0441444	0.0160232	8.40474e-05	0.000384073	0.000370279	0.0450347	0.000200822	0.00137404	0.116498	0.000722076	0.0021149	0.00729607	0.00708019	0	0	0	0.0406348	0	0	0.109056	0	0	0.000183108	873.673	189.43
2	49	0.0461738	0.000427253	0.00213626	0.0137942	0.0508583	0.000808728	0.00447089	0.0121004	0.002533	0.00773632	0.0119173	0.0146052	7.70558e-05	0.000688222	0.00186563	0.0468702	0.000176814	0.00213667	0.114705	0.000980426	0.00399576	0.00507814	0.000564584	0	0	0	0.0422065	0	4.57771e-05	0.106737	0	0.000656138	0	1631.46	189.375
2	50	0.0222629	0.000442512	0.00285344	0.0031281	0.0681926	0.00114443	0.00469978	0.0103761	0.00350958	0.0089723	0.0117952	0.0062885	8.0571e-05	0.00107098	0.000468628	0.0509624	0.000234356	0.0023296	0.116483	0.00126786	0.00481667	0.00566936	0	0	0	0	0.0428779	0	0.000289921	0.10901	0	0.00114443	0	1529.77	190.514
2	51	0.057847	0.000427253	0.0015259	0.00793469	0.0510109	0.00215152	0.00445563	0.00840772	0.00289921	0.00823987	0.0276646	0.0160032	6.74322e-05	0.000462971	0.00115684	0.0463796	0.000407848	0.00159452	0.115755	0.00104344	0.0032622	0.00511594	0.0043946	0	0	0	0.0411078	0	0	0.107866	0	0	0	1481.39	200.501
2	52	0.0339818	0.000335698	0.00161746	0.00491341	0.0511635	0.000869764	0.00399786	0.00901808	0.00299077	0.00604257	0.0313573	0.0125265	8.25995e-05	0.000616963	0.000710729	0.0461053	0.000190667	0.0018247	0.11226	0.00094791	0.0031429	0.00491171	0	0	0	0	0.0414435	0	0.000106813	0.105974	0	0	0	1788.61	193.703
2	53	0.0375677	0.000457771	0.00158694	0.00321965	0.050782	0.00103761	0.00477607	0.0102235	0.00262455	0.00677501	0.0142977	0.014031	8.60215e-05	0.00069164	0.000775613	0.0472735	0.000204013	0.00232728	0.112863	0.00104987	0.00409137	0.00592134	0.00210575	0	0	0	0.0421607	0	0.000640879	0.106676	0	0.0010071	0	1861.02	208.959
2	54	0.0146639	0.000534066	0.00244144	0.0021973	0.0503548	0.00125124	0.00433356	0.0101167	0.00560006	0.0106661	0.0458076	0.00787567	8.88945e-05	0.000477073	0.000340225	0.0456751	0.000193438	0.00126471	0.117239	0.000856292	0.00275261	0.00402954	0.00102235	0	0	0	0.041413	0	0	0.109071	0	0.000228885	0	1006.7	205.225
2	55	0.107362	0.000564584	0.00169375	0.00572213	0.0507057	0.000839246	0.00373846	0.0104067	0.00263981	0.00604257	0.0279698	0.0212232	9.54058e-05	0.000641814	0.00100792	0.0467717	0.000183379	0.00170838	0.114398	0.000884162	0.00340872	0.00495345	0.00180056	0	0	0	0.0419318	0	0.00015259	0.106371	0	0.000518807	0	1662.94	219.526
2	56	0.0176242	0.000534066	0.00144961	0.00285344	0.0476692	0.000991836	0.00653086	0.00923171	0.00268559	0.00595102	0.0190738	0.00427727	8.12767e-05	0.000544815	0.000481233	0.0428229	0.000181128	0.00119767	0.108918	0.000977693	0.00269708	0.00392114	0	0	0	0	0.0388495	0	0	0.100938	0	0.000503548	0	21.2935	212.238
2	57	0.01178	0.000595102	0.0012665	0.00291447	0.0478218	0.000793469	0.0230564	0.00674449	0.00314336	0.00492866	0.0248569	0.00363543	8.71079e-05	0.000379136	0.000403741	0.0431579	0.000184284	0.00154974	0.112047	0.000757376	0.00179395	0.00309553	0	0	0	0	0.0387274	0	0	0.105821	0	0	0	317.839	212.801
2	58	0.0645609	0.000457771	0.00135805	0.00805676	0.0507057	0.000900282	0.00265507	0.00740063	0.00408942	0.00564584	0.0331121	0.0086311	6.70149e-05	0.000381593	0.000578868	0.046229	0.000181406	0.000967934	0.117457	0.000841755	0.00246022	0.00359787	0	0	0	0	0.0405737	0	0	0.109422	0	0	0	1182.24	214.625
2	59	0.162768	0.000396735	0.00201419	0.0033875	0.0513466	0.00120546	0.00402838	0.00961318	0.00285344	0.00695811	0.0127413	0.0256605	8.57369e-05	0.000614209	0.000769096	0.0468131	0.000189328	0.00197984	0.113693	0.00103952	0.00337779	0.00474632	0	0	0	0	0.0414588	0	0	0.105928	0	0.000366217	0	1733.31	212.101
2	60	0.0111391	0.000503548	0.00144961	0.0012665	0.0482185	0.000854505	0.00776684	0.0146944	0.00294499	0.00653086	0.0184176	0.00382288	8.43107e-05	0.000582012	0.000332696	0.0437568	0.000187949	0.00151067	0.110851	0.000871946	0.00280055	0.00442525	0	0	0	0	0.0391394	0	0	0.102846	0	0	0	116.978	228.715
2	61	0.030869	0.000396735	0.0034638	0.00155642	0.102373	0.00205997	0.00325017	0.0254826	0.00335698	0.00553903	0.0599527	0.0220166	8.81658e-05	0.000611312	0.000306735	0.0477524	0.000198739	0.00132469	0.116531	0.000799341	0.00280419	0.0111542	0.0139162	0	0	0	0.0411231	0	0.000122072	0.110597	0	0	0.00354009	691.132	221.357
2	62	0.0122988	0.000396735	0.00155642	0.00517281	0.0504311	0.00132753	0.00550851	0.00828565	0.00408942	0.00608835	0.0170901	0.00400352	7.43085e-05	0.00042383	0.000532825	0.0457495	0.00019736	0.00127481	0.117142	0.000786978	0.00221615	0.00315197	0	0	0	0	0.0411994	0	0	0.110002	0	0	0	1120.39	225.171
2	63	0.0112154	0.00047303	0.00172427	0.00248722	0.0483558	0.00163272	0.0135042	0.0247654	0.00323491	0.00863661	0.0344396	0.00434137	9.15942e-05	0.000739869	0.000460494	0.0444056	0.000198568	0.00174711	0.112583	0.00111595	0.00339845	0.00475979	0	0	0	0	0.0397345	0	0	0.105135	0	0	0	214.87	236.596
2	64	0.0254368	0.000442512	0.00344854	0.00399786	0.0539864	0.00109865	0.012665	0.0110933	0.00354009	0.00981155	0.0219272	0.00813091	8.8134e-05	0.000877847	0.000314681	0.0461721	0.000202577	0.0023489	0.116411	0.00123392	0.00402403	0.00540219	0.000381476	0	0	0	0.0407721	0	0.000350958	0.109834	0	0.000427253	0	447.85	228.448
2	65	0.0711681	0.000427253	0.00239567	0.00843824	0.0531167	0.00125124	0.00537118	0.0112459	0.00326543	0.00877394	0.0153506	0.0197005	9.76082e-05	0.00100746	0.00125259	0.0484927	0.000199471	0.00286514	0.117331	0.00131609	0.00512558	0.00616721	0.00221256	0	0	0	0.0422827	0	0	0.108278	0	0.00077821	0	1598.22	232.391
2	66	0.0247807	0.000488289	0.0012665	0.00277714	0.0499275	0.000869764	0.00408942	0.0147707	0.00263981	0.007187	0.0449378	0.0154907	8.73852e-05	0.000554411	0.000371977	0.0458505	0.000190488	0.00150952	0.117604	0.000818361	0.00282772	0.00709491	0.00822461	0	0	3.0518e-05	0.0410468	0	0	0.11075	0	0.000167849	0	905.004	236.051
2	67	0.0660258	0.000427253	0.00210575	0.00357061	0.0540475	0.00128176	0.00511177	0.0114748	0.00320439	0.00926223	0.023621	0.0208366	8.43633e-05	0.000868871	0.000754601	0.0484059	0.00026332	0.00240511	0.11845	0.00114001	0.00483653	0.00627796	0.00347906	0	0	0	0.0421607	0	0.000106813	0.108965	0	0.00129702	0	1437.62	242.269
2	68	0.0341039	0.000457771	0.00357061	0.00285344	0.112459	0.00105287	0.00451667	0.0106355	0.00466926	0.0080415	0.0325628	0.00910259	7.71271e-05	0.000972559	0.000308473	0.0531833	0.000180046	0.00230365	0.119245	0.00121474	0.00443823	0.0055588	0	0	0	0	0.043473	0	0.000183108	0.11017	0	0.00115969	0	1293.57	241.325
2	69	0.0245365	0.000442512	0.0336309	0.00155642	0.0524147	0.00106813	0.0109102	0.0163424	0.00361639	0.010605	0.0217136	0.0182518	8.55075e-05	0.0012483	0.000330253	0.0449677	0.000184501	0.00149002	0.115893	0.0009963	0.00246232	0.00850637	0.010544	0	0	0	0.040238	0	0	0.109514	0	0	0.00135805	645.676	247.362
2	70	0.0268101	0.000610361	0.00224308	0.00225834	0.0540475	0.00105287	0.00430304	0.0107729	0.00265507	0.00944533	0.0371557	0.00765386	7.65558e-05	0.000811804	0.000409248	0.0482019	0.00018469	0.00208543	0.119392	0.00123171	0.00436743	0.0051206	0	0	0	0	0.0428626	0	0.000137331	0.110521	0	0.00117494	0	1248.95	242.605
2	71	0.0226596	0.000518807	0.00169375	0.00549325	0.0510414	0.000915541	0.00386053	0.00898756	0.00306706	0.00720226	0.0151827	0.00885169	9.06122e-05	0.000654031	0.0013273	0.0472622	0.000206091	0.00204214	0.113047	0.000977108	0.00379229	0.00505589	0	0	0	0	0.041413	0	0.000518807	0.107378	0	0.00106813	0	1872.92	253.669
2	72	0.0152895	0.000595102	0.00108339	0.00161746	0.0497749	0.000946059	0.00407416	0.00720226	0.00613413	0.00537118	0.0192874	0.006753	7.33715e-05	0.000396068	0.00030227	0.0453534	0.000186032	0.000909848	0.11721	0.000662049	0.00191306	0.00269969	0.000259403	0	0	0	0.0403143	0	0	0.108156	0	0	0	1033.28	247.737
2	73	0.0225071	0.000411994	0.00341802	0.00106813	0.0532692	0.00103761	0.00842298	0.0137484	0.00502022	0.0118563	0.0480507	0.0103743	8.3351e-05	0.00114988	0.000312083	0.0473743	0.000191751	0.0030755	0.117781	0.00173349	0.00510546	0.00723733	0.00321965	0	0	0	0.0400702	0	0	0.109239	0	0	0	496.272	251.462
2	74	0.0594492	0.00047303	0.00161746	0.00708019	0.0518654	0.00132753	0.00662242	0.00881972	0.00521859	0.00729381	0.022385	0.0104542	6.85081e-05	0.000451559	0.00151072	0.0472326	0.000197212	0.00140497	0.118996	0.000831369	0.00304843	0.0041118	0	0	0	0	0.0420996	0	0	0.112276	0	0.000106813	0	1158.18	252.775
2	75	0.0396582	0.000350958	0.00122072	0.0010071	0.049424	0.000839246	0.00454719	0.00727855	0.00215152	0.00476081	0.00863661	0.00669821	8.16988e-05	0.000414903	0.000282024	0.0452358	0.000189384	0.00121466	0.111905	0.000669225	0.00198649	0.00288038	0	0	0	0	0.0404517	0	0	0.104128	0	0	0	1797.67	256.886
2	76	0.0192569	0.00047303	0.0019379	0.027512	0.0488899	0.00102235	0.0128176	0.0128176	0.00306706	0.014023	0.0151675	0.00544503	8.71311e-05	0.000535126	0.00220273	0.0443704	0.000180467	0.00142084	0.113596	0.000781251	0.00239538	0.00357885	0	0	0	1.5259e-05	0.0398871	0	0	0.107073	0	0	0	271.494	263.216
2	77	0.0104372	0.000579843	0.00108339	0.00115969	0.0475013	0.000900282	0.00579843	0.012665	0.00268559	0.00418097	0.0118257	0.00353369	7.27818e-05	0.000402834	0.000302235	0.0430342	0.000179096	0.000843409	0.110097	0.000635881	0.00211259	0.00300814	0	0	0	0	0.0392462	0	0	0.101854	0	0	0	45.0099	262.964
2	78	0.0253147	0.000381476	0.00114443	0.000671397	0.0477302	0.000869764	0.00262455	0.00952163	0.0052491	0.00410468	0.0292363	0.0179317	8.62507e-05	0.000326003	0.000266884	0.0436289	0.000217999	0.00067698	0.114571	0.00218081	0.00114017	0.0111691	0.0104524	0	0	0	0.0393378	0	0	0.106706	0	0	0.00184634	605.277	262.993
2	79	0.0834669	0.000518807	0.00164797	0.0132448	0.0529488	0.000991836	0.0047303	0.0108186	0.00271611	0.00727855	0.0193179	0.0187269	7.31067e-05	0.000586732	0.0022438	0.0473689	0.000203107	0.00187417	0.11734	0.000847744	0.00346431	0.00491853	0.000671397	0	0	0	0.0409857	0	0	0.109224	0	0.000823987	0	1476.03	264.678
2	80	0.0109102	0.000808728	0.00140383	0.00267033	0.0520638	0.00120546	0.0114137	0.0228122	0.00328069	0.00560006	0.0166629	0.00421927	8.89166e-05	0.000491805	0.000319211	0.0453906	0.00018536	0.00125707	0.114995	0.000826131	0.00253183	0.00358809	0	0	0	0	0.0403754	0	0	0.1066	0	0	0	386.161	267.742
2	81	0.0492256	0.000686656	0.00207523	0.00222782	0.0518502	0.00140383	0.00772107	0.0108644	0.00538643	0.00917067	0.034165	0.0110514	9.0396e-05	0.000838506	0.000375613	0.0465508	0.000197185	0.00235347	0.116938	0.00132708	0.00399459	0.00518955	0	0	0	0	0.0406348	0	0.000488289	0.107897	0	6.10361e-05	0	444.636	272.374
2	82	0.0248569	0.000320439	0.000991836	0.00062562	0.0467384	0.0009308	0.00157168	0.00720226	0.00616464	0.00314336	0.0165866	0.0141914	7.55147e-05	0.000326522	0.000248127	0.043205	0.000214972	0.000516627	0.114554	0.00225236	0.000966163	0.00868341	0.00578317	0	0	0	0.0391241	0	0	0.108721	0	0	0.000991836	567.69	271.289
2	83	0.0441596	0.000381476	0.00387579	0.00300603	0.13196	0.00135805	0.00392157	0.010544	0.0040589	0.00833143	0.0291905	0.00688137	6.71944e-05	0.000806367	0.000365002	0.0522217	0.000200044	0.00155582	0.119966	0.000904525	0.00368095	0.00436126	0	0	0	0	0.0436103	0	0	0.111086	0	0	0	1205.51	276.502
2	84	0.049897	0.000411994	0.00158694	0.0209049	0.0513466	0.000976577	0.00421149	0.00898756	0.00311284	0.00642405	0.0151217	0.0183832	8.76142e-05	0.000631691	0.00764007	0.0476626	0.00023029	0.00232352	0.114438	0.000960576	0.00381635	0.00518238	0.00424201	0	0	0.00335698	0.0435187	0	0.000747692	0.10811	0	0.00123598	0	1868.81	307.446
2	85	0.0106966	0.000839246	0.0011902	0.00228885	0.0485847	0.00105287	0.00891127	0.0160372	0.0031281	0.00541695	0.0193484	0.00387868	7.82469e-05	0.000499892	0.0003804	0.0441198	0.000202676	0.00149328	0.112766	0.000810994	0.00256019	0.00374156	0	0	0	0	0.0399023	0	0	0.104738	0	0.000228885	0	146.295	315.959
2	86	0.0412451	0.000717174	0.00123598	0.00894179	0.050309	0.00158694	0.00502022	0.0084535	0.00433356	0.00749218	0.0164645	0.00607478	8.14821e-05	0.00047775	0.00107436	0.0468365	0.000193167	0.000989449	0.118777	0.000752975	0.00229197	0.00300684	0	0	0	0	0.0417182	0	0	0.109773	0	0	0	1138.14	316.575
2	87	0.0111086	0.000717174	0.00148013	0.00952163	0.0496529	0.00122072	0.00909438	0.0225681	0.00247196	0.00805676	0.0181277	0.00378861	8.90559e-05	0.000491848	0.00129361	0.045197	0.000198482	0.0012631	0.114573	0.000799143	0.00241334	0.00329701	0	0	0	0	0.0405432	0	0	0.105623	0	0	0	240.717	329.033
2	88	0.0983902	0.000656138	0.00189212	0.00434882	0.0518044	0.000946059	0.00303655	0.00993362	0.00244144	0.0055848	0.029633	0.0170523	6.69124e-05	0.000483127	0.00047613	0.0471913	0.000192085	0.00125255	0.117461	0.00069935	0.00271318	0.004233	0.00140383	0	0	0	0.0431373	0	0	0.108659	0	0.000228885	0	1462.95	311.624
2	89	0.0237583	0.000564584	0.00175479	0.000869764	0.0487984	0.0009308	0.0135348	0.0151217	0.00480659	0.00665293	0.0105592	0.00698421	6.88609e-05	0.000953031	0.000326731	0.0453331	0.000167705	0.00213554	0.113296	0.00134815	0.00423696	0.00498117	9.15541e-05	0	0.000167849	3.0518e-05	0.040116	0	0	0.102754	0	0.000549325	0	38.8227	319.904
2	90	0.0414893	0.000396735	0.00167849	0.00177005	0.0522164	0.0009308	0.00694286	0.025391	0.00282292	0.00747692	0.0361944	0.025879	8.51411e-05	0.000860423	0.000366322	0.0475969	0.000175599	0.00230282	0.120035	0.00104029	0.00409703	0.0122748	0.016434	0	0.00015259	1.5259e-05	0.0433051	0	0.000289921	0.111269	0	0.00158694	0.00341802	825.127	318.199
2	91	0.0656596	0.000350958	0.00163272	0.00263981	0.051667	0.000976577	0.00389105	0.0081178	0.0027924	0.00679026	0.010544	0.0190714	7.6111e-05	0.000572367	0.000567174	0.0474764	0.000174122	0.0017994	0.11263	0.000929425	0.00323953	0.00478031	0.00181582	0	0	0	0.0418402	0	3.0518e-05	0.105425	0	0	0	2005.01	324.732
2	92	0.0225376	0.000717174	0.00141909	0.0118105	0.0501411	0.000854505	0.00723278	0.0222934	0.00321965	0.00758373	0.01355	0.00631542	9.42312e-05	0.000460611	0.00299883	0.0456341	0.000207574	0.00125472	0.114997	0.000776255	0.0024076	0.00329113	0	0	0	0.000244144	0.0413519	0	0	0.106981	0	0	0	285.025	321.513
2	93	0.0196841	0.000411994	0.00146487	0.00331121	0.050309	0.000854505	0.0157626	0.0207218	0.00238041	0.0065156	0.00950637	0.00621442	7.27198e-05	0.00043398	0.000380362	0.0460463	0.000177951	0.00144583	0.116947	0.000694831	0.0027146	0.00332399	0	0	0	0	0.0410163	0	0	0.109941	0	9.15541e-05	0	417.665	329.469
2	94	0.0377661	0.000350958	0.00129702	0.000640879	0.0492714	0.000991836	0.00204471	0.00630198	0.0037232	0.00427253	0.0222324	0.0133751	8.26245e-05	0.000316388	0.000273675	0.0440989	0.000198408	0.000558093	0.11469	0.00159341	0.00119008	0.00620313	0.00158694	0	0	0	0.0403143	0	0	0.108095	0	0	0.000122072	513.374	329.077
2	95	0.018616	0.000488289	0.00163272	0.0356146	0.0518654	0.000717174	0.00433356	0.0113832	0.00418097	0.00605783	0.0459602	0.00583667	6.83738e-05	0.000502075	0.00116099	0.0469838	0.00016696	0.0010177	0.117948	0.000702221	0.00237231	0.0035775	0	0	0	0	0.0408331	0	0	0.108629	0	0	0	1378.71	332.035
2	96	0.0526894	0.000762951	0.00178531	0.0108949	0.051545	0.0015259	0.00727855	0.0115206	0.00337224	0.00796521	0.0211643	0.0100103	0.000106115	0.000762528	0.00143915	0.0475766	0.000204075	0.00198485	0.118028	0.0011537	0.00396959	0.0049257	0	0	0	0	0.0411078	0	0	0.109163	0	0.000122072	0	353.957	343.202
2	97	0.145632	0.000427253	0.00199893	0.00799573	0.0513924	0.0010071	0.00497444	0.0104829	0.00306706	0.00755322	0.0138552	0.0344176	9.02379e-05	0.000792092	0.00288631	0.047822	0.000206877	0.00234606	0.114468	0.00113671	0.00397175	0.0049882	0.00390631	0	0	0.000396735	0.0421454	0	0.000503548	0.108278	0	0.000823987	0	1831.02	344.472
2	98	0.0797894	0.000381476	0.00167849	0.00389105	0.0519875	0.00111391	0.00378424	0.00868238	0.00334173	0.00650034	0.0105898	0.0290163	8.00043e-05	0.000658158	0.000958417	0.0479241	0.000204519	0.00213505	0.113613	0.001057	0.00375216	0.00520731	0.00929274	0	0	0	0.0430915	0	0.00062562	0.106325	0	0.000747692	0	1980.01	342.679
2	99	0.0932631	0.000534066	0.00154116	0.0630198	0.0514382	0.000854505	0.00402838	0.00781262	0.00259403	0.00636301	0.0138247	0.0140007	9.08863e-05	0.000561257	0.0182214	0.0475862	0.00020022	0.00169317	0.114074	0.000804595	0.00314323	0.00445168	0	0	0	0.00444038	0.0424506	0	0	0.106996	0	0.000488289	0	1889.99	345.917
2	100	0.0171054	0.000503548	0.00222782	0.00260929	0.0510719	0.00131228	0.00437934	0.0099794	0.002533	0.00538643	0.0345159	0.0053965	7.23017e-05	0.000436235	0.000296096	0.0470036	0.000182942	0.00121245	0.118225	0.000598381	0.00221015	0.00354756	0	0	0	0	0.0419776	0	0	0.108278	0	0	0	1326.87	342.659
2	101	0.0588235	0.000610361	0.00149538	0.00373846	0.0519417	0.000991836	0.00361639	0.00859083	0.00309758	0.00646983	0.0168307	0.0135719	7.92295e-05	0.000588021	0.000788547	0.0480963	0.000191211	0.00142905	0.118303	0.000839644	0.00318855	0.00451343	0.000595102	0	0	0	0.0431067	0	0	0.109331	0	0	0	1473.56	344.866
2	102	0.0103761	0.000595102	0.00172427	0.00172427	0.0515297	0.00146487	0.00300603	0.00776684	0.00376898	0.00569162	0.00875868	0.0035975	7.54406e-05	0.000483214	0.000320579	0.0470484	0.000206006	0.00098854	0.119175	0.000726085	0.00204209	0.00284929	0	0	0	0	0.0421149	0	0	0.107622	0	0	0	1224.71	349.077
2	103	0.0746929	0.00047303	0.00199893	0.00236515	0.0523384	0.00106813	0.00425727	0.0119478	0.00291447	0.0081178	0.0152743	0.00992665	8.94288e-05	0.000940896	0.000422021	0.048341	0.000187196	0.00198261	0.12111	0.0011217	0.0042121	0.00417804	0.00114443	0	0.000106813	0	0.0433356	0	0	0.113741	0	4.57771e-05	0	1040.14	353.121
2	104	0.0133364	0.000656138	0.00257877	0.00146487	0.0506447	0.0012665	0.00929274	0.0123903	0.00463874	0.0120394	0.0157931	0.00439393	8.45763e-05	0.0007839	0.000353374	0.0455478	0.000233765	0.00194824	0.11481	0.000921677	0.00382498	0.00394563	0	0	0	3.0518e-05	0.041413	0	0	0.104417	0	0.000885023	0	168.104	365.933
2	105	0.0883345	0.00047303	0.00169375	0.00460822	0.0520943	0.00117494	0.00654612	0.0235904	0.00292973	0.0061799	0.0226749	0.0280483	8.74491e-05	0.000663049	0.000668646	0.0479059	0.000192313	0.00170966	0.120914	0.000953689	0.00344781	0.0103175	0.0143587	0	3.0518e-05	1.5259e-05	0.0440528	0	0	0.113619	0	0.00117494	0.00376898	769.276	380.369
2	106	0.0197147	0.00047303	0.0015259	0.00746166	0.0504158	0.00122072	0.0102541	0.0434119	0.00318914	0.00952163	0.0199283	0.00650383	8.50046e-05	0.000489276	0.00173321	0.0466415	0.000186778	0.00147041	0.116788	0.000922451	0.00315751	0.00405002	0	0	0	0	0.0418555	0	0	0.108995	0	0.00106813	0	292.005	381.669
2	107	0.0110628	0.000610361	0.00296025	0.00120546	0.0920882	0.00120546	0.00430304	0.0117189	0.00479133	0.0099031	0.0285496	0.00508936	0.000107021	0.0011608	0.000368582	0.0490335	0.000223504	0.00205001	0.116061	0.00117414	0.0043939	0.00462309	0	0	0	0	0.0419928	0	6.10361e-05	0.106538	0	0.000823987	0	197.486	375.687
2	108	0.0390173	0.000610361	0.00270085	0.00135805	0.0616159	0.00117494	0.00598154	0.0130922	0.00401312	0.010193	0.0564736	0.00560652	7.65638e-05	0.00107516	0.000385228	0.0496462	0.000210373	0.00220613	0.122015	0.00138422	0.00479572	0.0230871	0	0	0	0	0.0422827	0	0	0.111376	0	0	0.000488289	1250.6	380.253
2	109	0.042649	0.000503548	0.00149538	0.00596628	0.0509041	0.0011902	0.00564584	0.0252079	0.00262455	0.00747692	0.0276799	0.0228306	9.43113e-05	0.00058746	0.000847669	0.0475898	0.000193294	0.00146147	0.120387	0.000854921	0.00335683	0.00941044	0.0116732	0	0	0	0.0444343	0	0	0.114229	0	0.000991836	0.00256352	722.958	387.04
2	110	0.0191043	0.000595102	0.00166323	0.00917067	0.052369	0.000976577	0.00553903	0.0104677	0.00262455	0.0130922	0.0206607	0.00776846	7.9986e-05	0.000732785	0.00231071	0.048557	0.000184147	0.00199284	0.119997	0.00113321	0.00400365	0.00483292	0	0	0	0.000320439	0.0424506	0	0	0.110567	0	0.000183108	0	1415.06	380.8
2	111	0.0181582	0.000457771	0.00111391	0.0011902	0.0504158	0.00102235	0.00349432	0.00672923	0.00282292	0.00444038	0.0218509	0.0044218	7.68764e-05	0.000393475	0.000306516	0.0465426	0.000182409	0.000922413	0.116241	0.000630651	0.00182777	0.00312845	0	0	0	0	0.0422217	0	0	0.106935	0	0	0	1620.09	395.17
2	112	0.0122225	0.000640879	0.00146487	0.00114443	0.0492409	0.000915541	0.00579843	0.00877394	0.00267033	0.00650034	0.0134737	0.00437563	8.68727e-05	0.000510595	0.000303599	0.044893	0.000190067	0.00123809	0.114292	0.000752829	0.00298294	0.00370435	0	0	0	6.10361e-05	0.0413519	0	0	0.106493	0	0.000167849	0	127.765	385.954
2	113	0.0818799	0.000549325	0.00166323	0.00300603	0.051667	0.00169375	0.0102083	0.0173648	0.0135195	0.00755322	0.0398566	0.0275561	9.62612e-05	0.000837198	0.000639016	0.0482535	0.000220694	0.00235222	0.12178	0.0011839	0.00409104	0.00981784	0.014435	0	1.5259e-05	6.10361e-05	0.0446174	0	0.00015259	0.115099	0	0.000915541	0.00355535	815.281	389.08
2	114	0.0238804	0.000320439	0.000869764	0.00062562	0.0485084	0.000854505	0.00241093	0.00653086	0.00318914	0.00306706	0.0114137	0.00918379	6.83766e-05	0.000312039	0.000281714	0.0454796	0.000200833	0.000701665	0.119212	0.00119587	0.00124392	0.00509765	0.00125124	0	0	0	0.0410925	0	0	0.111955	0	0	0	1007.07	390
2	115	0.0466163	0.000350958	0.00172427	0.0125429	0.0520485	0.0009308	0.00340276	0.00953689	0.00299077	0.00730907	0.0171206	0.0170631	8.6327e-05	0.000637025	0.00505144	0.048348	0.000185999	0.00186589	0.115255	0.000891636	0.00387377	0.00451733	0.00166323	0	0	0.00172427	0.0438087	0	1.5259e-05	0.106401	0	0	0	1935.23	395.763
2	116	0.0257267	0.000686656	0.00230411	0.0119326	0.0535897	0.000839246	0.00868238	0.0286412	0.00422675	0.00961318	0.021149	0.00795783	8.2102e-05	0.000708297	0.00151746	0.0473846	0.00018151	0.00206132	0.118934	0.000981717	0.00367746	0.00451838	0	0	0	0	0.0421912	0	0	0.111635	0	0.000442512	0	420.044	401.474
2	117	0.11873	0.000595102	0.00205997	0.00187686	0.0542	0.000869764	0.00602731	0.0120089	0.00326543	0.0111696	0.0363928	0.00988134	9.09535e-05	0.000869087	0.000389501	0.0491121	0.000188987	0.00206643	0.122326	0.00105548	0.00455996	0.00483195	3.0518e-05	0	0	0	0.04448	0	3.0518e-05	0.114458	0	0.000228885	0	1157.15	397.338
2	118	0.0128481	0.000686656	0.00196841	0.00244144	0.0514992	0.00143435	0.00756847	0.0138247	0.00318914	0.00822461	0.0175174	0.00504789	9.03655e-05	0.000910579	0.000414385	0.046875	0.00019476	0.002025	0.116977	0.00116714	0.00426288	0.00483137	0	0	0	1.5259e-05	0.0411078	0	0	0.109697	0	0.000503548	0	241.686	408.414
2	119	0.0359503	0.000518807	0.00369268	0.0287938	0.0537728	0.00105287	0.00756847	0.0145113	0.00469978	0.0100404	0.0157168	0.0094876	8.9125e-05	0.00121679	0.00226845	0.0485374	0.000203876	0.00289282	0.119493	0.001564	0.00514443	0.00615647	0	0	9.15541e-05	0	0.0428931	0	0.000442512	0.109422	0	0.000686656	0	323.813	423.663
2	120	0.0220798	0.000411994	0.00242618	0.0158389	0.0547799	0.00170901	0.00582895	0.0130465	0.00424201	0.00973526	0.0172122	0.00907519	8.56145e-05	0.00138164	0.00223398	0.0510881	0.000180573	0.00329881	0.124793	0.0014714	0.00606221	0.00640683	0	0	0.000411994	7.62951e-05	0.0460975	0	0.00109865	0.117174	0	0.00198367	0	1089.82	433.321
2	121	0.0360418	0.000396735	0.00115969	0.000701915	0.0508736	0.000793469	0.00505074	0.0126345	0.00306706	0.00669871	0.0259403	0.0134636	9.45864e-05	0.0005388	0.000324313	0.0472236	0.000179039	0.00132955	0.12013	0.00075628	0.00262811	0.00458561	0.00578317	0	0	0	0.0433204	0	0	0.113466	0	0	0	615.956	428.785
2	122	0.0263371	0.000442512	0.00138857	0.00674449	0.0513619	0.00114443	0.00360113	0.00830091	0.0028687	0.00581369	0.0143587	0.00749581	8.77589e-05	0.000600509	0.00139265	0.0481342	0.000195547	0.00132946	0.115844	0.000839883	0.00318565	0.00372312	0	0	0	0.000244144	0.0445563	0	0	0.108476	0	0.000503548	0	1860.15	433.728
2	123	0.0505074	0.00047303	0.00289921	0.00518807	0.0561227	0.000946059	0.00842298	0.0141909	0.00576791	0.0106355	0.0217441	0.0123468	9.3661e-05	0.00152603	0.00118354	0.0518217	0.000215052	0.00410444	0.125713	0.00155293	0.00701762	0.00744257	0.00167849	0	7.62951e-05	7.62951e-05	0.047303	0	0.00109865	0.117174	0	0.00228885	0.000793469	1130.61	431.128
2	124	0.0586252	0.000671397	0.00224308	0.0037995	0.0546883	0.00181582	0.00488289	0.00982681	0.00288396	0.00799573	0.0391089	0.0135639	7.42446e-05	0.000733892	0.000627067	0.0492394	0.000193851	0.00196288	0.12184	0.000946311	0.00370705	0.00447564	0	0	0	0	0.0448157	0	0	0.112825	0	0	0	1323.87	444.811
2	125	0.0108644	0.000442512	0.00129702	0.00402838	0.0505074	0.0009308	0.00303655	0.00740063	0.00349432	0.00521859	0.00946059	0.0041573	8.28109e-05	0.000555857	0.000709129	0.0476201	0.000174781	0.00125634	0.116837	0.000742157	0.00271328	0.00332246	0	0	0	0	0.0444343	0	0	0.109041	0	7.62951e-05	0	1736.35	446.758
2	126	0.077821	0.000411994	0.00173953	0.00486763	0.0522927	0.000946059	0.00437934	0.00955215	0.00320439	0.00709545	0.0142519	0.0203599	7.81099e-05	0.000827728	0.000970892	0.0489046	0.000193404	0.00206188	0.118718	0.00104484	0.00428923	0.0054589	0.00166323	0	9.15541e-05	0.00015259	0.0456397	0	0.000610361	0.110918	0	0.00154116	0	1702.92	448.976
2	127	0.0165866	0.000396735	0.000915541	0.000640879	0.049012	0.000869764	0.00215152	0.00593576	0.00474556	0.0030518	0.0157168	0.00826563	7.82292e-05	0.000358631	0.000307115	0.0465349	0.000197124	0.000494983	0.119906	0.0017276	0.00120692	0.00596716	0.00129702	0	0	4.57771e-05	0.0439918	0	0	0.113497	0	0	0	976.305	458.652
2	128	0.0130007	0.000595102	0.00282292	0.0016022	0.0530556	0.0009308	0.0189822	0.0177768	0.0037232	0.0132906	0.0217899	0.00514885	8.33968e-05	0.00130354	0.000383203	0.0481742	0.000210575	0.00388238	0.118212	0.00158865	0.00597227	0.00571812	0	0	0.000228885	0	0.0442206	0	3.0518e-05	0.108766	0	0.00204471	0	68.2717	450.767
2	129	0.0184939	0.000610361	0.00157168	0.00205997	0.0514534	0.000823987	0.00675975	0.0163272	0.00265507	0.0080415	0.0173342	0.00760789	8.56936e-05	0.000470238	0.000332124	0.047816	0.000189727	0.00148867	0.120265	0.000704851	0.00283527	0.0036191	0.00122072	0	0	0	0.0436866	0	0	0.114	0	1.5259e-05	0	529.062	454.793
2	130	0.0211643	0.000366217	0.00129702	0.00173953	0.0510262	0.000915541	0.00285344	0.0226444	0.00254826	0.00560006	0.00936904	0.0112859	7.4527e-05	0.000562477	0.000317533	0.0479657	0.000183641	0.00153959	0.120867	0.000830696	0.00304316	0.00444791	0.00476081	0	0	0	0.0448005	0	1.5259e-05	0.113527	0	6.10361e-05	0	631.859	452.571
2	131	0.0163119	0.000793469	0.00318914	0.00151064	0.055314	0.00157168	0.0108644	0.0382239	0.0047303	0.0135653	0.0588083	0.00469381	8.02327e-05	0.000926205	0.000372936	0.0475089	0.000221422	0.00238125	0.117517	0.00133376	0.00450006	0.00527282	0	0	0	0	0.0423896	0	0	0.108064	0	9.15541e-05	0	132.238	472.834
2	132	0.0405432	0.00030518	0.0012665	0.00361639	0.0514229	0.000915541	0.00256352	0.00724804	0.00247196	0.0049897	0.0197757	0.0086935	8.00506e-05	0.000400121	0.000882427	0.0477808	0.000178075	0.000987778	0.114825	0.000606869	0.00242512	0.0037735	0	0	0	0	0.0438392	0	0	0.109392	0	0	0	1951.4	467.698
2	133	0.0298924	0.000595102	0.0030518	0.00154116	0.0922866	0.00132753	0.00488289	0.0111849	0.00381476	0.00889601	0.0131533	0.00700987	7.34156e-05	0.00115006	0.000438254	0.0532787	0.00019251	0.00221376	0.123971	0.00111039	0.0050719	0.00504143	0	0	0	0	0.0458381	0	0	0.1122	0	0.000335698	0	1122.83	467.666
2	134	0.0152285	0.000564584	0.00263981	0.00225834	0.0631571	0.0009308	0.00492866	0.014786	0.00366217	0.0100099	0.0189059	0.0055058	0.000104196	0.00124575	0.00048781	0.0494776	0.000202385	0.00256567	0.120162	0.00143195	0.00498045	0.00560587	0	0	0	0	0.0430915	0	0.000122072	0.111208	0	0.000732433	0	369.33	479.475
2	135	0.0274815	0.000411994	0.00271611	0.00155642	0.0553597	0.000869764	0.00578317	0.0126802	0.00328069	0.00972	0.0150454	0.00970825	8.81935e-05	0.00118963	0.000437728	0.0504308	0.00022065	0.00256739	0.121935	0.00135106	0.00538668	0.00583424	0	0	0	0.000106813	0.0434272	0	0	0.112871	0	0	0	1469.52	472.79
2	136	0.0856641	0.000549325	0.00221256	0.013489	0.0544137	0.000854505	0.00581369	0.011368	0.00474556	0.00959792	0.0196231	0.0308873	0.00011382	0.00131094	0.0052651	0.0507447	0.0002364	0.00285842	0.121805	0.00152535	0.00631336	0.0073433	0.00512703	0	0.000366217	0.00169375	0.0472877	0	0.0009308	0.115724	0	0.00233463	0.000885023	1593.85	469.532
2	137	0.0189975	0.000549325	0.00489815	0.00180056	0.061677	0.00125124	0.0103609	0.0214084	0.00677501	0.0198215	0.0198672	0.0089402	9.47307e-05	0.00231145	0.000537753	0.0527856	0.000219204	0.00473635	0.12214	0.00299618	0.0104381	0.0104525	0.000213626	0	0.000167849	1.5259e-05	0.0432288	0	0	0.109621	0	0.00144961	0.00213626	29.9814	474.72
2	138	0.0528115	0.000717174	0.00224308	0.00175479	0.0546731	0.0019379	0.00550851	0.0141451	0.00355535	0.00944533	0.0133974	0.00880478	9.74335e-05	0.00114202	0.000372424	0.0512465	0.000225166	0.00285292	0.123774	0.00154206	0.00597752	0.0059954	0	0	0.000289921	1.5259e-05	0.0481117	0	0.00102235	0.116121	0	0.00334173	0	1442.01	471.952
2	139	0.0129244	0.000564584	0.00244144	0.00180056	0.0716716	0.00111391	0.00776684	0.0142367	0.00370794	0.00981155	0.0323339	0.00466236	8.8889e-05	0.00105109	0.000348609	0.0485121	0.000184692	0.00241713	0.118593	0.00128411	0.00457894	0.00514999	0	0	0	0	0.041886	0	0	0.108614	0	0	0	227.381	488.466
2	140	0.0143282	0.000457771	0.00137331	0.00469978	0.0512245	0.000839246	0.00270085	0.00694286	0.00451667	0.00636301	0.0117342	0.0046462	9.10382e-05	0.000489529	0.00075294	0.0481447	0.000178981	0.00107539	0.116558	0.000709108	0.00266422	0.00326584	0	0	0	0	0.0446174	0	0	0.109529	0	0.000167849	0	1815.25	478.319
2	141	0.0298314	0.000457771	0.00247196	0.00511177	0.0567636	0.0010071	0.00614939	0.0129397	0.00434882	0.00996414	0.016495	0.0101675	6.90693e-05	0.0011701	0.000605658	0.0517458	0.000201839	0.0029061	0.125198	0.0012727	0.00598208	0.00612591	0.00109865	0	0.000137331	0	0.0471199	0	0	0.117372	0	0.00161746	0.000640879	1297.64	489.284
2	142	0.0109865	0.000366217	0.00170901	0.00141909	0.0706645	0.00123598	0.00260929	0.00727855	0.0108186	0.00479133	0.00888075	0.00351415	6.86383e-05	0.000516159	0.000295586	0.0485951	0.00018102	0.000851735	0.122047	0.00091217	0.00211025	0.00333175	0	0	0	0	0.0439612	0	0	0.114366	0	0	0	1051.81	490.689
2	143	0.0268711	0.000381476	0.00128176	0.00210575	0.0525826	0.0010071	0.00361639	0.00822461	0.00317388	0.0065919	0.0103151	0.00806961	8.65368e-05	0.000457271	0.000337757	0.0487401	0.000192558	0.00125393	0.116728	0.000739521	0.00288484	0.00348432	0	0	0	0	0.0459449	0	0	0.109316	0	0.00015259	0	1886.38	499.582
2	144	0.0321965	0.000396735	0.00158694	0.0011902	0.0522927	0.000854505	0.00323491	0.0099794	0.00468452	0.00582895	0.0225223	0.017114	7.75447e-05	0.000506167	0.000339856	0.0477843	0.000177317	0.000869644	0.121797	0.00217577	0.00199076	0.00904901	0.00570687	0	0	6.10361e-05	0.0447089	0	0	0.114885	0	0	0.000335698	943.165	497.329
2	145	0.0236362	0.000488289	0.00123598	0.00903334	0.0525368	0.000869764	0.00886549	0.0207828	0.00502022	0.00573739	0.0128176	0.00693139	9.35189e-05	0.000482573	0.00167361	0.0481813	0.000181513	0.00137136	0.120582	0.000707197	0.00299373	0.00349869	0.000122072	0	0	0	0.0440681	0	0	0.114763	0	0.00047303	0	501.076	498.215
2	146	0.0144503	0.000442512	0.00271611	0.00106813	0.0625925	0.00137331	0.00531014	0.012314	0.00462348	0.0099794	0.0155337	0.00624618	7.36171e-05	0.00150537	0.000395145	0.0525864	0.000226933	0.00288856	0.125115	0.00163896	0.00624764	0.00644461	0	0	0.000167849	4.57771e-05	0.0463722	0	7.62951e-05	0.116228	0	0.00129702	0	1211.82	494.759
2	147	0.0198672	0.000427253	0.00204471	0.0043183	0.0539101	0.00105287	0.0043946	0.00988785	0.00567636	0.00686656	0.0217136	0.00794055	7.77656e-05	0.000829124	0.00056657	0.0501881	0.000173158	0.00194269	0.123073	0.00115365	0.00405273	0.00461327	0.000213626	0	9.15541e-05	6.10361e-05	0.0462806	0	3.0518e-05	0.116152	0	0.00106813	0	1363.46	500.9
2	148	0.0330205	0.000488289	0.00309758	0.00784314	0.0517739	0.00108339	0.00560006	0.0260777	0.0052491	0.00892653	0.0189517	0.0102999	9.18235e-05	0.000695531	0.000587587	0.04828	0.000177209	0.00150109	0.121376	0.000957157	0.00287342	0.00356867	0.00297551	0	3.0518e-05	0	0.0444953	0	0	0.114473	0	0	0	637.307	508.778
2	149	0.0663767	0.000488289	0.0018616	0.00814832	0.055787	0.000762951	0.00563058	0.0115663	0.00454719	0.00839246	0.0114595	0.0138719	7.14626e-05	0.00090151	0.00155558	0.0513679	0.000168704	0.00236361	0.12573	0.00110546	0.00509348	0.0053778	0	0	0	0	0.0476539	0	0.000259403	0.118273	0	0.0015259	0	1096.03	510.731
2	150	0.0550698	0.000442512	0.00233463	0.00383001	0.0559701	0.00141909	0.00843824	0.0153964	0.00891127	0.00994888	0.0318608	0.0188208	8.24477e-05	0.0010063	0.000858729	0.0508326	0.00021179	0.0033862	0.125543	0.00231401	0.00532973	0.0100546	0.00680552	0	0.000137331	9.15541e-05	0.0477607	0	0.000900282	0.116182	0	0.000793469	0	911.241	519.549
2	151	0.0206607	0.000808728	0.00163272	0.00730907	0.0501106	0.000793469	0.0074464	0.032517	0.00418097	0.0173953	0.0103456	0.00697562	7.52729e-05	0.000757815	0.00148342	0.0476178	0.000181238	0.00193179	0.117198	0.00112747	0.00474842	0.00484272	0	0	7.62951e-05	0.00015259	0.0446937	0	0	0.108843	0	0.00202945	0	8.80392	523.877
2	152	0.013962	0.000366217	0.00195315	0.00195315	0.054551	0.000747692	0.00447089	0.0110323	0.00329595	0.00982681	0.0118868	0.00586602	9.93421e-05	0.00106009	0.000757031	0.0501362	0.000181607	0.00258588	0.117045	0.00148374	0.00536095	0.00560101	0	0	0	0	0.0458228	0	0.000717174	0.110246	0	0.0015259	0	1984.79	525.048
2	153	0.0334783	0.000549325	0.00169375	0.00271611	0.0534981	0.00129702	0.00433356	0.0105745	0.00242618	0.00796521	0.0470283	0.00906696	8.11934e-05	0.000721672	0.000439766	0.0501439	0.000207184	0.00179679	0.123546	0.000930414	0.00372231	0.00466185	0	0	0	0	0.045655	0	0	0.114961	0	0	0	1313.56	522.082
2	154	0.0130312	0.000457771	0.00149538	0.0047303	0.0509346	0.00102235	0.00529488	0.0329595	0.00343328	0.0113375	0.0247959	0.00452311	8.26992e-05	0.000747961	0.000468934	0.0476681	0.000186508	0.001555	0.117022	0.0010961	0.00442316	0.00468365	0	0	9.15541e-05	1.5259e-05	0.0436561	0	0	0.108476	0	0.00140383	0	40.1927	524.93
2	155	0.0368505	0.000701915	0.00303655	0.00325017	0.0569772	0.00128176	0.0114748	0.0317693	0.00505074	0.0129091	0.0231937	0.0105271	9.88935e-05	0.00135065	0.00064765	0.0508621	0.000190351	0.00362242	0.123232	0.00250971	0.00655639	0.0112698	0.00274662	0	7.62951e-05	0	0.046128	0	0.000808728	0.115282	0.00047303	0.00224308	0.00471504	366.347	531.733
2	156	0.0124208	0.000701915	0.0043183	0.00195315	0.126757	0.00148013	0.00512703	0.0131838	0.00517281	0.0155642	0.0236667	0.00619279	0.000117541	0.00168341	0.000448527	0.0541739	0.000233442	0.00324694	0.121134	0.00200588	0.00676404	0.00698962	0	0	0.000320439	0	0.0452888	0	0.000915541	0.112688	0.000167849	0.00196841	0	210.16	523.735
2	157	0.0305791	0.000518807	0.00280766	0.00393683	0.055375	0.0010071	0.00955215	0.0172274	0.014725	0.0163882	0.0501564	0.00980921	8.88614e-05	0.00127228	0.000511391	0.0504617	0.000208726	0.00317804	0.123037	0.00152149	0.00586232	0.0064302	0.000106813	0	0	0	0.0452277	0	0.00077821	0.116426	0	0.00108339	0	474.849	529.957
2	158	0.0466011	0.000411994	0.00204471	0.0110018	0.0541543	0.00137331	0.00549325	0.0107729	0.00320439	0.00946059	0.0345464	0.0147354	7.52956e-05	0.00103997	0.00241192	0.0504969	0.000223755	0.00248227	0.121361	0.00123149	0.00504045	0.00601061	0	0	0	0.000411994	0.0453498	0	0	0.114366	0	0.00122072	0	1599.88	530.013
2	159	0.0220951	0.000488289	0.00364691	0.00238041	0.0921035	0.00106813	0.00544747	0.0156252	0.00376898	0.0112154	0.0170443	0.00871163	7.34589e-05	0.00153512	0.000599583	0.0556359	0.000234076	0.00309202	0.127003	0.001613	0.00643619	0.00608517	0.00112917	0	0.000549325	6.10361e-05	0.0482338	0	0.0009308	0.118257	0	0.00143435	0	1159.91	545.481
2	160	0.0708934	0.000335698	0.00129702	0.00570687	0.052079	0.00103761	0.0062562	0.00776684	0.00256352	0.00526436	0.0207828	0.0203156	7.58436e-05	0.000587067	0.00122541	0.0493011	0.000190479	0.00149646	0.118398	0.000799817	0.00314732	0.00462676	0.0030518	0	0	0	0.0455634	0	0	0.111681	0	0.00109865	0	1816.98	539.811
2	161	0.0214542	0.000442512	0.00277714	0.00297551	0.0631113	0.000808728	0.00642405	0.01561	0.00526436	0.012192	0.0159609	0.0126785	0.000104077	0.00167314	0.000663129	0.0543139	0.000191923	0.00302779	0.126262	0.00238959	0.00650782	0.00977884	0.00488289	0	0.000503548	0.000167849	0.0480354	0	0.000381476	0.120073	0.000869764	0.00148013	0.00355535	939.753	532.861
2	162	0.0112764	0.00062562	0.00169375	0.00205997	0.0517739	0.00106813	0.0210422	0.018555	0.00367742	0.0157015	0.0148623	0.00424957	0.000102759	0.000785503	0.000407589	0.0479398	0.000198821	0.00226361	0.118493	0.0011448	0.00419235	0.00453098	0	0	0	0	0.0436866	0	0	0.110506	0	0.00062562	0	143.304	548.299
2	163	0.0260166	0.000427253	0.00209049	0.000793469	0.0551156	0.000762951	0.00508125	0.0101015	0.0030518	0.00852979	0.0166781	0.00810351	8.86799e-05	0.00087397	0.000364948	0.0502275	0.000189132	0.00233951	0.122814	0.00113813	0.00407407	0.00446825	0	0	0	0	0.0458686	0	0	0.115206	0	0.000534066	0	1426.4	544.548
2	164	0.0364385	0.000381476	0.00120546	0.00518807	0.0530556	0.000793469	0.00288396	0.0090486	0.00238041	0.00518807	0.0140078	0.00985195	8.71498e-05	0.000481575	0.00117302	0.0496434	0.000175935	0.00125624	0.118333	0.000703411	0.00295832	0.00369484	0	0	0	0	0.0454261	0	0	0.111711	0	0.000701915	0	1866.32	567.751
2	165	0.068925	0.000595102	0.00184634	0.0111086	0.052781	0.0010071	0.00747692	0.0348974	0.00300603	0.0080415	0.0295567	0.0120074	0.000105592	0.000738476	0.00156858	0.0494466	0.000192538	0.00168292	0.122681	0.000900219	0.00331091	0.00412763	0.00134279	0	0	0	0.0452277	0	0.000137331	0.115846	0	0.000610361	0	578.418	545.027
2	166	0.0416876	0.000549325	0.00296025	0.00593576	0.0575723	0.00131228	0.00735485	0.0131838	0.00384527	0.0111543	0.0239872	0.012637	0.000110169	0.00145946	0.000786261	0.0535439	0.00022243	0.00396729	0.12825	0.00148284	0.00722412	0.00747839	0.000991836	0	0.000350958	0.000106813	0.0495766	0	0.00148013	0.119966	0	0.00291447	0.0010071	1074.46	549.492
2	167	0.0136416	0.000610361	0.00436408	0.00172427	0.111009	0.00137331	0.0169833	0.0230411	0.00447089	0.00978103	0.016022	0.00415464	9.64416e-05	0.000722345	0.000348296	0.0486762	0.00020031	0.00212186	0.118815	0.00106756	0.00332963	0.00400873	0	0	0	0	0.0428931	0	0	0.111742	0	0	0	193.394	581.024
2	168	0.0358129	0.000457771	0.00231937	0.00657664	0.0563821	0.000717174	0.00573739	0.0146944	0.00538643	0.0100252	0.0192721	0.0108668	9.50665e-05	0.00110614	0.00113049	0.0516449	0.000175897	0.00284323	0.126649	0.00141051	0.00552742	0.00618886	0.00231937	0	0.000122072	6.10361e-05	0.0478218	0	0.000747692	0.119936	0	0.0024567	0	920.665	553.79
2	169	0.0102541	0.000808728	0.00158694	0.00207523	0.0518807	0.000915541	0.0250706	0.0193179	0.00437934	0.0111696	0.0168307	0.00370017	9.34668e-05	0.000571274	0.000407722	0.0475591	0.000193699	0.00249001	0.117902	0.000902734	0.00355016	0.00376819	0	0	0	0	0.0440986	0	0	0.109285	0	0.000350958	0	100.352	569.35
2	170	0.0129397	0.000289921	0.00254826	0.00392157	0.0551766	0.000793469	0.00459297	0.0105135	0.00402838	0.0110628	0.0204623	0.00570677	7.97069e-05	0.00119816	0.00127252	0.0509764	0.000208683	0.0027239	0.117947	0.00190724	0.00595728	0.00857565	0	0	0.000183108	0.00015259	0.0466163	0	0.000213626	0.109895	0	0.00259403	0.000595102	2044.78	573.514
2	171	0.0175784	0.000427253	0.00189212	0.0107881	0.055024	0.00111391	0.00689708	0.0260319	0.00393683	0.011017	0.0367742	0.00726052	9.19822e-05	0.000790309	0.0017283	0.0499457	0.000188711	0.00242922	0.122021	0.00175722	0.00488178	0.00930409	0	0	0	0	0.0451514	0	0.000244144	0.117037	0	0.00141909	0.00161746	384.09	568.352
2	172	0.0108034	0.000854505	0.00161746	0.00103761	0.0519722	0.00103761	0.0159304	0.0135348	0.00424201	0.0112459	0.0201114	0.00411463	8.32766e-05	0.00058937	0.000336169	0.0477361	0.000183155	0.00211412	0.117572	0.000881529	0.00367814	0.00441411	0	0	0	0	0.0430457	0	0	0.109468	0	0.000137331	0	34.588	586.368
2	173	0.027863	0.000457771	0.00262455	0.0168917	0.0569009	0.000869764	0.00839246	0.0198978	0.00482185	0.0118868	0.0235904	0.00816149	8.42181e-05	0.00136614	0.00201492	0.0515886	0.000193415	0.0034918	0.12383	0.00181597	0.00674762	0.00699379	0	0	4.57771e-05	0	0.0454871	0	0.000411994	0.115389	0	0.00015259	0	334.113	579.202
2	174	0.0560922	0.000503548	0.00256352	0.00205997	0.057496	0.00146487	0.00640879	0.0118105	0.00598154	0.00976577	0.0288701	0.0117229	8.9992e-05	0.00119254	0.000501057	0.0526897	0.000217068	0.00299869	0.127494	0.0015029	0.00594122	0.00594592	0.0031281	0	0.000183108	0	0.0490272	0	0.000686656	0.11809	0	0.00221256	9.15541e-05	1151.26	586.697
2	175	0.0290379	0.000411994	0.00300603	0.00198367	0.0589456	0.0011902	0.00660716	0.0159762	0.00442512	0.014313	0.0181582	0.00792504	8.37542e-05	0.00119357	0.000444443	0.052149	0.000204899	0.00290359	0.126936	0.0011237	0.00534263	0.00517398	3.0518e-05	0	0.000122072	0	0.0474098	0	7.62951e-05	0.117906	0	0.00047303	0	1027.66	590.164
2	176	0.0135805	0.000366217	0.00143435	0.00430304	0.0535286	0.0009308	0.00321965	0.00863661	0.00289921	0.00656138	0.0111238	0.00578389	8.64486e-05	0.000553711	0.000527407	0.0496406	0.000191421	0.00166348	0.117026	0.000822952	0.00351648	0.00438988	0	0	0	0	0.0459449	0	0.000198367	0.110933	0	0.00103761	0	1990.76	602.97
2	177	0.0216373	0.000503548	0.0028687	0.002121	0.0720684	0.00111391	0.0052491	0.0210422	0.00407416	0.0101625	0.0154116	0.00694348	0.000107235	0.00134131	0.000431669	0.0523358	0.000199955	0.00286884	0.124189	0.00150918	0.00569499	0.00550667	0	0	0.000274662	0	0.0448615	0	0.000839246	0.118181	0	0.00030518	0	520.111	605.533
2	178	0.0410925	0.000442512	0.00167849	0.0015259	0.055024	0.00106813	0.00466926	0.0123903	0.00297551	0.00820935	0.0153353	0.00778261	9.1025e-05	0.000909909	0.000389771	0.0511221	0.000195244	0.00224728	0.125932	0.00104688	0.00417641	0.00442162	0	0	0.000167849	0	0.0480354	0	0.00062562	0.117021	0	0.00163272	0	955.709	594.466
2	179	0.0391394	0.00030518	0.00164797	0.00810254	0.0537118	0.000823987	0.00350958	0.00822461	0.00326543	0.00717174	0.0136721	0.0145985	7.94797e-05	0.000867414	0.00153166	0.0506276	0.000187178	0.00180874	0.119919	0.00108087	0.00430121	0.00491838	0.00189212	0	0	0.000350958	0.0462959	0	1.5259e-05	0.114275	0	0.000320439	0	1829.52	608.238
2	180	0.0108797	0.000564584	0.00601205	0.00105287	0.0526131	0.00103761	0.00903334	0.0235904	0.00277714	0.0101625	0.0407416	0.00440666	0.000109229	0.000708759	0.000309166	0.0491957	0.000195697	0.00169998	0.122742	0.000798287	0.00322487	0.00360769	0	0	0	0	0.0450141	0	0	0.117235	0	0.000793469	0	627.613	607
2	181	0.0110781	0.000686656	0.00311284	0.00120546	0.0995651	0.0009308	0.00451667	0.0122835	0.0028687	0.0145418	0.0107271	0.00470366	8.66981e-05	0.000946961	0.000360842	0.0523004	0.000222763	0.001805	0.118385	0.00103303	0.00436633	0.00465559	0	0	0.000106813	0	0.043946	0	0	0.109316	0	0.000549325	0	18.3585	613.215
2	182	0.0176394	0.000335698	0.00146487	0.00129702	0.0536202	0.00108339	0.00375372	0.00773632	0.00277714	0.00602731	0.0109407	0.00581711	8.4691e-05	0.000432149	0.000267826	0.0496749	0.000201975	0.00178035	0.116974	0.000717405	0.00340199	0.00389382	0	0	0	0	0.0457771	0	0.000106813	0.111849	0	0.000396735	0	2011.77	625.559
2	183	0.0286107	0.000518807	0.00225834	0.00157168	0.0590829	0.000839246	0.00593576	0.0151827	0.00514229	0.00978103	0.0302281	0.00790781	8.56129e-05	0.0011811	0.000361376	0.0541802	0.000176216	0.00300965	0.129202	0.00157331	0.00603711	0.00666808	0	0	6.10361e-05	0	0.0492409	0	0.000350958	0.117159	0	0.0016022	0	1187.04	621.12
2	184	0.0118105	0.000457771	0.00274662	0.0397192	0.0563516	0.000854505	0.0161288	0.021912	0.00381476	0.0118868	0.0325475	0.00461581	0.00010669	0.000942234	0.00230661	0.050179	0.000174704	0.00288265	0.123268	0.00108309	0.00464358	0.00573479	0	0	0	0	0.0458228	0	0.000213626	0.116609	0	9.15541e-05	0	430.071	632.618
2	185	0.103075	0.000595102	0.00198367	0.00218204	0.0551614	0.0010071	0.0128023	0.0293126	0.00396735	0.00958267	0.0542153	0.0217328	9.8587e-05	0.000854055	0.000412688	0.049959	0.000207885	0.00233785	0.121836	0.00133838	0.00464238	0.00638596	0.00184634	0	0	0	0.0445411	0	0.00030518	0.114672	0	0.00062562	0	251.604	628.406
2	186	0.00984207	0.000534066	0.00122072	0.00158694	0.0519265	0.00103761	0.00230411	0.00627146	0.00393683	0.00384527	0.00952163	0.00360299	8.49969e-05	0.000430901	0.00033454	0.0487155	0.000187619	0.000946306	0.118942	0.000665629	0.00207254	0.00262273	0	0	0	6.10361e-05	0.0454566	0	0	0.112215	0	3.0518e-05	0	1734.2	640.029
2	187	0.0189364	0.000564584	0.00169375	0.00166323	0.055314	0.000991836	0.00984207	0.0216983	0.00419623	0.00726329	0.0360418	0.00633781	0.000101809	0.000814602	0.000346347	0.0509152	0.000183223	0.00241908	0.125355	0.00104295	0.00418237	0.00446999	0	0	0	0	0.0475319	0	0.000732433	0.119768	0	0.00109865	0	777.278	632.631
2	188	0.118654	0.000442512	0.00288396	0.00384527	0.0562295	0.00135805	0.0161746	0.0162966	0.00419623	0.0104829	0.0281224	0.0291509	9.42236e-05	0.000967189	0.000589163	0.0506303	0.000217947	0.00283796	0.122471	0.00131592	0.00505666	0.00615256	0.0043946	0	0	0	0.0452583	0	0.000762951	0.115557	0	0.00137331	0	302.013	640.042
2	189	0.0595407	0.000442512	0.00175479	0.00196841	0.0566415	0.00177005	0.00433356	0.0109865	0.00352483	0.00863661	0.0209812	0.0181034	9.42834e-05	0.000971016	0.000711529	0.051543	0.000198574	0.00227361	0.123326	0.00112896	0.00502808	0.00620773	0.00361639	0	0.000244144	0.000137331	0.0480201	0	0.000411994	0.11722	0	0.00180056	0	1595.01	634.045
2	190	0.0146944	0.000457771	0.00148013	0.00180056	0.0521248	0.00151064	0.0206607	0.0141756	0.00328069	0.0102235	0.0144503	0.00408661	9.64894e-05	0.000654913	0.000305695	0.0484491	0.00021359	0.00245031	0.119068	0.00105803	0.00359508	0.00424348	0	0	0	0	0.0448005	0	0	0.111452	0	0.00102235	0	106.152	646.696
2	191	0.0126345	0.00047303	0.00224308	0.00108339	0.0579232	0.000823987	0.00488289	0.0115663	0.00367742	0.00976577	0.0115969	0.0058659	9.11736e-05	0.00110268	0.000361993	0.0526872	0.000203124	0.00240701	0.128037	0.00127023	0.0045919	0.00498532	0	0	0	0	0.0458686	0	0	0.118746	0	0	0	1117.39	643.202
2	192	0.0121614	0.000396735	0.00213626	0.000823987	0.071931	0.000762951	0.00494392	0.0113985	0.00352483	0.00918593	0.0126497	0.00480713	6.63784e-05	0.00091494	0.000339638	0.0536734	0.000166981	0.00187275	0.126674	0.00117939	0.00411873	0.00465924	0	0	0	0	0.0472572	0	0	0.118746	0	0.000396735	0	1145.47	634.149
2	193	0.0126802	0.000427253	0.00123598	0.00155642	0.0527504	0.000839246	0.00613413	0.0149996	0.00567636	0.00772107	0.02327	0.00424557	8.98636e-05	0.000600811	0.000299264	0.0500196	0.000176361	0.00123834	0.124849	0.000843028	0.00250018	0.00362263	0	0	0	0	0.0467384	0	0	0.119493	0	0	0	876.278	645.572
2	194	0.0130007	0.000366217	0.00195315	0.00132753	0.0550698	0.000839246	0.00483711	0.00869764	0.00321965	0.00825513	0.0115511	0.00520674	0.000112697	0.000908462	0.000445116	0.0511228	0.000174929	0.00228108	0.120025	0.00130041	0.00464088	0.00461031	0	0	9.15541e-05	3.0518e-05	0.0467842	0	0.000595102	0.114015	0	0.0019379	0	1854.11	652.118
2	195	0.0432441	0.000442512	0.00199893	0.00233463	0.0546273	0.00108339	0.0149844	0.0347448	0.00386053	0.0118563	0.0200046	0.0104978	0.000110994	0.000789118	0.000426499	0.0505608	0.000217637	0.00225569	0.124093	0.00117075	0.00523154	0.00460343	0	0	0	0	0.0460975	0	3.0518e-05	0.118853	0	0.00210575	0	554.185	654.306
2	196	0.011841	0.000396735	0.00207523	0.00144961	0.0643015	0.00102235	0.00355535	0.00906386	0.00300603	0.00805676	0.0176699	0.00468333	0.000107394	0.00107909	0.000414097	0.0530237	0.000239308	0.00209506	0.120438	0.00129554	0.0048189	0.00523771	0	0	0.000228885	1.5259e-05	0.0476997	0	0.000381476	0.114275	0	0.00120546	0	1811.82	646.114
2	197	0.0128786	0.000701915	0.00257877	0.00157168	0.0546731	0.000732433	0.00735485	0.0265965	0.00462348	0.016144	0.0138399	0.00546691	0.000113216	0.00110237	0.00034569	0.0498204	0.000192952	0.00287959	0.120801	0.00162373	0.00581145	0.00563023	0	0	0	0	0.0445563	0	0	0.113497	0	0.000411994	0	75.4035	658.476
2	198	0.027512	0.000427253	0.00138857	0.00149538	0.0545052	0.000976577	0.004654	0.00839246	0.00247196	0.00459297	0.0229648	0.00438911	9.11678e-05	0.000450552	0.000345429	0.0504004	0.000182493	0.00124191	0.123479	0.000709001	0.00227148	0.00297767	0	0	0	1.5259e-05	0.0470893	0	0	0.11696	0	0	0	1458.43	665.82
2	199	0.0493172	0.00047303	0.00209049	0.00401312	0.057435	0.00196841	0.00538643	0.0128176	0.00387579	0.0099794	0.0338293	0.0132486	8.24201e-05	0.0010655	0.00105296	0.0533562	0.000188129	0.00293815	0.127871	0.00133352	0.00557718	0.00610874	0.000671397	0	0	7.62951e-05	0.0492256	0	0.000701915	0.120134	0	0.000991836	7.62951e-05	1303.6	657.893
2	200	0.0316472	0.000320439	0.00189212	0.00419623	0.0547951	0.000991836	0.00396735	0.010544	0.0144961	0.00866712	0.0131838	0.00878045	9.17304e-05	0.00073091	0.00109329	0.0504778	0.000184871	0.00169634	0.118809	0.00104367	0.00382401	0.00417498	0	0	0	0	0.0448005	0	0.00015259	0.11165	0	0.000198367	0	1959.48	667.543
2	201	0.0314794	0.000488289	0.00247196	0.00906386	0.0609598	0.000915541	0.00715648	0.0127108	0.00396735	0.0105592	0.0239109	0.0115206	8.42354e-05	0.00128253	0.000889483	0.0549434	0.000210721	0.00326027	0.129866	0.00156514	0.00648328	0.00677701	0	0	0	0	0.0467231	0	0	0.119448	0	0	0	1256.95	670.28
2	202	0.0395514	0.000595102	0.00210575	0.00149538	0.0542916	0.00151064	0.0056611	0.031693	0.00280766	0.00839246	0.0278935	0.00604422	0.000107406	0.000609998	0.000314092	0.0500993	0.000193495	0.00159267	0.124102	0.000812597	0.00536627	0.00372637	0	0	0	0	0.0464942	0	0	0.118578	0	0.00205997	0	610.717	678.858
2	203	0.0341497	0.000396735	0.00120546	0.00178531	0.053254	0.000808728	0.00302129	0.0087892	0.00236515	0.00613413	0.00906386	0.00700452	8.51826e-05	0.000463429	0.000369409	0.0503243	0.000187214	0.00111124	0.122371	0.000692126	0.0028957	0.00340947	0	0	0	6.10361e-05	0.0467994	0	0	0.114763	0	0	0	1591.04	681.153
2	204	0.0311589	0.000534066	0.00283818	0.00131228	0.0617533	0.000793469	0.00668345	0.0135348	0.0034638	0.0124056	0.0185702	0.00870738	7.71043e-05	0.00128049	0.000396012	0.0542874	0.000219204	0.00302429	0.128969	0.00158483	0.00634316	0.00633258	0	0	0	1.5259e-05	0.0477913	0	0	0.11812	0	0.000366217	0	1324.44	690.667
2	205	0.0124056	0.000396735	0.0027924	0.000976577	0.0712902	0.000793469	0.00469978	0.0113069	0.00328069	0.010544	0.0124208	0.00572361	0.000102142	0.00144667	0.000480518	0.0551002	0.000185972	0.00302382	0.122018	0.00143139	0.00656197	0.00607504	0	0	0.000228885	9.15541e-05	0.0472572	0	0.00120546	0.11693	0	0.00148013	0	1859.47	698.657
2	206	0.0108644	0.00030518	0.00137331	0.00108339	0.0558175	0.000946059	0.00387579	0.00868238	0.00267033	0.0059205	0.0153048	0.00375417	9.24404e-05	0.000494972	0.000325769	0.0501039	0.00018451	0.0015708	0.117185	0.000831605	0.00261219	0.00352771	0	0	0	0	0.045594	0	0	0.111406	0	0	0	2039.95	711.898
2	207	0.157733	0.000549325	0.00451667	0.00640879	0.0627451	0.00106813	0.0107271	0.042298	0.00836194	0.0214542	0.0306249	0.0574772	0.000212846	0.00277461	0.00161199	0.0575386	0.000330391	0.00679585	0.13253	0.0038096	0.0148827	0.0135154	0.009308	0	0.00112917	0.000518807	0.0515297	0	0.00337224	0.125399	0.000946059	0.00883497	0.00399786	688.563	699.624
2	208	0.0123903	0.000549325	0.00204471	0.002121	0.0535897	0.00108339	0.00865187	0.0300908	0.00332647	0.0129549	0.014847	0.00493025	9.27592e-05	0.000763764	0.000378883	0.0493716	0.000190983	0.002277	0.120188	0.00112892	0.00437536	0.00463998	0	0	0	0	0.044358	0	0.00030518	0.113603	0	0.000289921	0	77.3131	715.6
2	209	0.0257267	0.000503548	0.00143435	0.00123598	0.0549935	0.0012665	0.00970474	0.0262913	0.0027924	0.0128023	0.0405127	0.00682866	9.56708e-05	0.000607575	0.000313277	0.0513018	0.000173805	0.00171885	0.126386	0.000989545	0.00537846	0.00374051	0	0	0	0	0.0479896	0	0.000289921	0.120668	0	0.00274662	0	778.066	708.985
2	210	0.0177615	0.000335698	0.00257877	0.00120546	0.057435	0.000732433	0.00555428	0.0124208	0.00419623	0.00994888	0.0144198	0.00939363	9.13975e-05	0.00103504	0.000452166	0.0515849	0.000185681	0.0021924	0.122361	0.00160053	0.00491132	0.00652579	0.000411994	0	0	4.57771e-05	0.0461585	0	0	0.114229	0	0	0	1753.81	724.971
2	211	0.014847	0.000381476	0.00343328	0.000823987	0.0610361	0.00077821	0.00682078	0.0158083	0.00366217	0.012253	0.0126497	0.00673127	9.80429e-05	0.00129503	0.000344765	0.0542412	0.000194397	0.00331002	0.130273	0.0018448	0.00542581	0.00674544	0	0	7.62951e-05	4.57771e-05	0.0479591	0	0.000335698	0.12221	1.5259e-05	0.000991836	0.000167849	1099.41	711.817
2	212	0.0221408	0.000488289	0.00244144	0.00247196	0.0543526	0.000808728	0.00839246	0.0123903	0.00326543	0.0087892	0.0163119	0.00714767	8.77479e-05	0.000821278	0.000398946	0.0493438	0.000173936	0.00206307	0.12005	0.00113664	0.00422843	0.00496673	0	0	0	0	0.0450141	0	0.000167849	0.113512	0	0.000854505	0	41.7618	725.458
2	213	0.010956	0.000534066	0.00180056	0.000701915	0.0567941	0.000885023	0.00419623	0.00985733	0.00256352	0.00633249	0.00962844	0.00364885	7.63928e-05	0.000389168	0.000262112	0.0506546	0.000183862	0.00133238	0.126595	0.000860411	0.00152527	0.00314279	0	0	0	0	0.0466011	0	0	0.117678	0	0	0	1275.79	734.686
2	214	0.0156558	0.000564584	0.00154116	0.00350958	0.0561227	0.000946059	0.00358587	0.00921645	0.00378424	0.00654612	0.0203861	0.00466452	8.465e-05	0.000652703	0.000628855	0.0519745	0.000176771	0.0015277	0.125595	0.000901917	0.00335192	0.00396301	0	0	0	0	0.0480964	0	0.000106813	0.117327	0	0.000274662	0	1454.94	739.543
2	215	0.0226139	0.00047303	0.00283818	0.00267033	0.0681468	0.00115969	0.00753796	0.0168002	0.00384527	0.0135653	0.0296635	0.00666071	8.96713e-05	0.00120812	0.00041742	0.0565028	0.000232324	0.003115	0.131284	0.00148906	0.00604512	0.0058401	0	0	0	0	0.0495766	0	0.000122072	0.123735	0	0.000732433	0	1080.01	748.314
2	216	0.0193027	0.000915541	0.00177005	0.00141909	0.0553597	0.000854505	0.00952163	0.0217746	0.00482185	0.00956741	0.0189975	0.00466858	9.47237e-05	0.000494505	0.000263456	0.0490803	0.000179405	0.00144291	0.121587	0.00088208	0.00231538	0.00354557	0	0	0	0	0.0434272	0	0	0.114015	0	0	0	325.119	758.441
2	217	0.0305943	0.000457771	0.00668345	0.00210575	0.053666	0.000885023	0.00889601	0.0167391	0.00650034	0.00729381	0.0131533	0.00660517	8.65269e-05	0.000732433	0.00036495	0.0491163	0.0002009	0.00189041	0.119981	0.000974729	0.00354459	0.0049619	0	0	0	0	0.0438697	0	0	0.111467	0	0	0	34.9726	754.882
2	218	0.00962844	0.000396735	0.00180056	0.00123598	0.0632029	0.000762951	0.00270085	0.00848402	0.00274662	0.00598154	0.00972	0.00383311	9.74242e-05	0.000583559	0.000313993	0.0518758	0.000173901	0.00112142	0.117514	0.000748132	0.00238961	0.00328627	0	0	0	0	0.0453803	0	0	0.110552	0	0	0	2028.05	766.874
2	219	0.0136416	0.000411994	0.00297551	0.00134279	0.0721294	0.000762951	0.00476081	0.0120089	0.00321965	0.0112612	0.0166171	0.0060281	9.9075e-05	0.00129232	0.000459336	0.0579092	0.000231668	0.00260064	0.130854	0.00141522	0.00594554	0.0056338	0	0	0.000137331	0	0.0501564	0	0.00015259	0.120455	0	0.00112917	7.62951e-05	1239.99	766.194
2	220	0.0239109	0.000564584	0.00157168	0.00314336	0.0560616	0.00138857	0.0037232	0.0241093	0.0028687	0.00910964	0.0276036	0.00551048	9.12464e-05	0.000556429	0.000349047	0.0522019	0.00020633	0.00138366	0.127818	0.000745628	0.00445365	0.00333987	0	0	0	0	0.0489662	0	0	0.121889	0	0.00108339	0	871.045	782.799
2	221	0.0140078	0.000335698	0.00177005	0.000701915	0.054902	0.000854505	0.00349432	0.00730907	0.00387579	0.00688182	0.0139773	0.00615165	9.46105e-05	0.000675812	0.000306086	0.050318	0.000199341	0.0015612	0.120757	0.00153743	0.00301787	0.00615853	0	0	0	4.57771e-05	0.0472419	0	0.000183108	0.114961	0	3.0518e-05	0	1786.63	778.924
2	222	0.0817426	0.00047303	0.00285344	0.00221256	0.0565194	0.00144961	0.0101778	0.0282292	0.00531014	0.00791943	0.0509957	0.00609969	9.29226e-05	0.000564676	0.000332281	0.0529305	0.0001844	0.00165154	0.128538	0.000834988	0.00333758	0.0038582	0	0	0	0	0.0479438	0	0	0.121706	0	0.000503548	0	937.602	787.996
2	223	0.0128634	0.000411994	0.00256352	0.0069276	0.0631571	0.000701915	0.00656138	0.0128939	0.00508125	0.0115358	0.0254826	0.0063944	0.000103479	0.00126804	0.000855535	0.0561352	0.000190209	0.00351223	0.131778	0.00161949	0.00670646	0.00662109	0	0	0.000213626	0	0.051194	0	0.0012665	0.124529	0	0.00267033	0.000350958	1212.07	778.973
2	224	0.0616465	0.000442512	0.00395209	0.00407416	0.055848	0.00158694	0.00505074	0.0270085	0.00555428	0.0120546	0.0313115	0.00647342	9.23233e-05	0.000555788	0.00034308	0.0523793	0.000200762	0.00150901	0.128017	0.000810279	0.00678793	0.00384574	0	0	0	0	0.0479286	0	0	0.122347	0	0.00415045	0	826.215	791.02
2	225	0.0110628	0.000564584	0.00915541	0.00129702	0.0532998	0.000976577	0.0102998	0.0210575	0.00334173	0.00598154	0.0344854	0.00396174	8.41076e-05	0.000653472	0.000276462	0.0486545	0.000195992	0.00146307	0.11957	0.000833234	0.00245236	0.00362978	0	0	0	0	0.0434424	0	0	0.112001	0	0	0	44.4498	807.403
2	226	0.0351415	0.000335698	0.0201724	0.00189212	0.0554513	0.00131228	0.0069276	0.0430915	0.00294499	0.0137484	0.0218814	0.00629968	0.000105106	0.00141276	0.000366776	0.0516916	0.000190112	0.00217617	0.127203	0.000938893	0.00984662	0.0039177	0	0	3.0518e-05	0	0.0466773	0	0.000366217	0.120638	0	0.00582895	0	751.549	803.551
2	227	0.0524147	0.000488289	0.00282292	0.00167849	0.0556191	0.00109865	0.00798047	0.0317082	0.0049897	0.0131991	0.0336156	0.00909253	9.69702e-05	0.000511795	0.00027901	0.0508915	0.000182287	0.00183307	0.124625	0.000854043	0.00721465	0.0041039	0	0	0	0	0.045243	0	0.000106813	0.119661	0	0.00337224	0	492.503	815.803
2	228	0.0128786	0.000381476	0.00161746	0.0176394	0.0560616	0.000961318	0.00323491	0.00854505	0.00340276	0.00720226	0.0112154	0.00543164	9.05223e-05	0.000572897	0.00205087	0.0517652	0.00017878	0.0018655	0.120249	0.000981845	0.0040427	0.00430421	0	0	0	0	0.0478218	0	0.000274662	0.11458	0	0.000732433	0	1976.17	823.319
2	229	0.0779889	0.000442512	0.00273136	0.00389105	0.0612802	0.00108339	0.00553903	0.0139773	0.00326543	0.0121004	0.0712749	0.00965934	0.000102359	0.000971465	0.000554751	0.0551602	0.00020395	0.00264265	0.130989	0.00103902	0.005609	0.00545106	0	0	0	0	0.0495308	0	0.000534066	0.123323	0	0.000518807	0	1185.12	809.573
2	230	0.0690776	0.000350958	0.00184634	0.00447089	0.058381	0.00123598	0.00428779	0.0118715	0.00335698	0.00862135	0.0268711	0.0216599	8.45942e-05	0.000805468	0.000596335	0.0537124	0.000197169	0.00247799	0.126872	0.00101478	0.00511565	0.00613478	0.00450141	0	0	3.0518e-05	0.0503853	0	0.00106813	0.121309	0	0.00210575	0.000366217	1577.56	818.901
2	231	0.0994736	0.000457771	0.00218204	0.00318914	0.0587778	0.00166323	0.00550851	0.0171817	0.00363165	0.00775158	0.0314488	0.0128066	0.000100262	0.00071368	0.000361617	0.0539288	0.000183449	0.00167156	0.129774	0.000972988	0.00332532	0.00408789	0	0	0	0	0.0499428	0	0.000137331	0.123613	0	0	0	1006.43	825.916
2	232	0.0141299	0.000289921	0.00239567	0.0015259	0.0573281	0.0010071	0.00549325	0.0123903	0.00411994	0.0125887	0.016022	0.0053719	8.69059e-05	0.000895814	0.0003794	0.0528843	0.000176952	0.00269328	0.123032	0.00142861	0.00554152	0.00558367	0	0	0	0	0.0480354	0	0.000381476	0.116121	0	0.00154116	0	1848.94	831.199
2	233	0.0180056	0.000640879	0.00318914	0.00169375	0.0567941	0.00108339	0.0111543	0.0519265	0.00520333	0.0256046	0.0457771	0.00685314	0.000137515	0.00143488	0.000355225	0.0515164	0.000182236	0.00559439	0.12683	0.00157184	0.0171493	0.00630308	0	0	0.000198367	0	0.0450904	0	0.00233463	0.120455	0	0.0116732	0	622.386	830.946
2	234	0.0111543	0.000335698	0.00169375	0.00164797	0.0550088	0.000762951	0.00354009	0.00949111	0.00268559	0.00766003	0.0294957	0.00421736	0.000105498	0.000744969	0.000490499	0.0518583	0.000176492	0.00188052	0.122541	0.000903255	0.00415193	0.00451588	0	0	3.0518e-05	0	0.0487831	0	0.000457771	0.117327	0	0.0010071	0	1799.79	828.928
2	235	0.0193332	0.000488289	0.00315862	0.0027924	0.0543679	0.000885023	0.0091249	0.0129091	0.00300603	0.00776684	0.0192264	0.00783054	9.36309e-05	0.00093164	0.000506862	0.050621	0.000186599	0.00241453	0.122495	0.00124013	0.00418987	0.0056549	0	0	0	0	0.046891	0	9.15541e-05	0.116472	0	0.000839246	0	158.479	833.617
2	236	0.0610666	0.000518807	0.0028687	0.0110323	0.059617	0.00140383	0.00588998	0.0132753	0.00436408	0.00769055	0.0429236	0.00990089	9.14641e-05	0.000553301	0.000796218	0.0546612	0.000183084	0.00173533	0.130882	0.000884361	0.00342187	0.00429934	0	0	0	0	0.0489052	0	9.15541e-05	0.124178	0	0	0	1133.49	848.176
2	237	0.0497444	0.000320439	0.00234989	0.00924697	0.0569467	0.000686656	0.00488289	0.0109102	0.00448615	0.00827039	0.0178683	0.0172431	7.92176e-05	0.000797446	0.00268041	0.0538492	0.000186845	0.00238606	0.127276	0.00097744	0.00492658	0.00540136	0.00241093	0	0	0.000320439	0.0505989	0	0.000991836	0.121614	0	0.00151064	0	1584.44	845.146
2	238	0.0225986	0.000381476	0.00157168	0.0178073	0.0569162	0.00122072	0.00427253	0.0104524	0.00291447	0.00727855	0.033402	0.00649518	9.60972e-05	0.000735311	0.00455071	0.0533098	0.00021562	0.00203706	0.126161	0.000922703	0.00449732	0.00450925	0	0	0	7.62951e-05	0.0495308	0	0.000122072	0.120317	0	0.00115969	0	1611.76	857.151
2	239	0.0226139	0.000808728	0.00270085	0.00274662	0.057908	0.000869764	0.00939956	0.0484474	0.00384527	0.0215152	0.0337835	0.0083424	0.000134489	0.0015947	0.000507275	0.050543	0.00020503	0.0055469	0.121687	0.00192692	0.0174461	0.00740125	0.000808728	0	0.000122072	0	0.0276493	0	0.00248722	0.0640879	3.0518e-05	0.0102388	0.000854505	600.618	857.015
2	240	0.0171817	0.000320439	0.00122072	0.000762951	0.0545357	0.00114443	0.00291447	0.00723278	0.0030518	0.00553903	0.0126802	0.00599562	8.95283e-05	0.00044292	0.000311462	0.0512343	0.000170079	0.00150658	0.120569	0.000867768	0.00322854	0.00372418	0	0	0	0	0.0479438	0	0.000106813	0.114961	0	0	0	1894.74	853.494
2	241	0.0106203	0.000320439	0.00515755	0.00106813	0.0543679	0.00105287	0.00270085	0.00740063	0.00357061	0.00509651	0.0145876	0.00366607	0.000100016	0.000670801	0.000348785	0.0507175	0.000180936	0.00112467	0.119511	0.00075032	0.0023957	0.00370104	0	0	0	0	0.0462501	0	0	0.114137	0	0	0	1933.42	862.347
2	242	0.0489967	0.000549325	0.00259403	0.00666819	0.0603342	0.00123598	0.00663767	0.0133364	0.00436408	0.0116121	0.0271153	0.011948	0.000130281	0.00114699	0.00134438	0.0549937	0.000206526	0.0030005	0.128688	0.00158523	0.0059247	0.00684341	0	0	0	0	0.0500801	0	0.000320439	0.121309	0	0.000656138	0	1505.58	859.026
2	243	0.00999466	0.000320439	0.00151064	0.000808728	0.0564889	0.000991836	0.00340276	0.007187	0.00250248	0.00607309	0.0115511	0.00364146	8.96818e-05	0.000467815	0.000268555	0.051213	0.000188498	0.00174758	0.119005	0.000793084	0.00280946	0.00463026	0	0	0	0	0.0462959	0	0.000320439	0.11281	0	0	0	2034.22	865.078
2	244	0.0155642	0.000518807	0.00248722	0.00315862	0.0577707	0.00180056	0.00740063	0.0492866	0.0040589	0.0272679	0.0190433	0.00685481	0.000112462	0.00114453	0.000536901	0.0525651	0.000215423	0.00423891	0.128431	0.00147469	0.0166621	0.00584061	0	0	0	0	0.046128	0	0.00180056	0.119173	0	0.0108339	0	717.163	871.542
2	245	0.0167391	0.000457771	0.0019379	0.002121	0.0569009	0.00109865	0.00874342	0.0215	0.0034638	0.0091249	0.0485695	0.0054273	9.78111e-05	0.000544767	0.000304383	0.0509713	0.000184092	0.00200201	0.123883	0.000882941	0.00323647	0.00428856	0	0	0	0	0.04477	0	0.000213626	0.117433	0	0	0	318.051	880.588
2	246	0.0107881	0.000335698	0.00144961	0.00833143	0.0555581	0.000900282	0.00354009	0.00700389	0.00318914	0.00572213	0.0403601	0.00425151	0.00010767	0.000585561	0.00123518	0.0518982	0.000186621	0.00159609	0.123251	0.000809979	0.00327961	0.00399699	0	0	0	9.15541e-05	0.0487831	0	0.000350958	0.118593	0	0.000717174	0	1732.05	880.85
2	247	0.109407	0.000350958	0.00210575	0.0178225	0.0586862	0.000854505	0.00477607	0.0109102	0.00328069	0.00813306	0.0244602	0.0200952	9.79691e-05	0.000924837	0.00383833	0.0545369	0.000213611	0.00281286	0.12832	0.0012359	0.00557196	0.00602559	0.00407416	0	7.62951e-05	0	0.0504768	0	0.00109865	0.120775	0	0.00213626	0	1572.77	890.576
2	248	0.0190738	0.00030518	0.00285344	0.0010071	0.0855726	0.00123598	0.00740063	0.0506142	0.00373846	0.0224155	0.011841	0.00477115	0.000105684	0.000879652	0.000269191	0.0508013	0.000196184	0.00329309	0.12501	0.00110415	0.0144414	0.00450091	0	0	0	0	0.04477	0	0.0012665	0.118563	0	0.00965896	0	592.6	888.977
2	249	0.0133364	0.000350958	0.00299077	0.00216678	0.0483864	0.00180056	0.00614939	0.0120546	0.00560006	0.0102693	0.0362554	0.00537005	9.92553e-05	0.00123993	0.000412956	0.01307	0.000215552	0.00270105	0.015438	0.00133579	0.00445449	0.00510016	0	0	0	0	0.00810254	0	0.000656138	0.00981155	0	0	0	641.46	889.808
2	250	0.01149	0.000488289	0.00114443	0.00381476	0.0557107	0.000808728	0.00283818	0.0074464	0.00233463	0.00561532	0.0203555	0.00348282	9.91434e-05	0.000384037	0.000786778	0.051936	0.000171644	0.00109908	0.124545	0.000737743	0.00243794	0.00329091	0	0	0	0	0.0488289	0	0	0.11957	0	0	0	1652.59	897.805
2	251	0.0269169	0.000442512	0.00241093	0.00415045	0.0623178	0.00164797	0.00511177	0.0111696	0.00291447	0.00952163	0.0198672	0.00619413	9.82591e-05	0.000736874	0.000615804	0.0556688	0.00017998	0.00233829	0.131849	0.00103825	0.00441933	0.00493215	0	0	0	0	0.0493935	0	0.000366217	0.124544	0	0	0	1189.82	898.83
2	252	0.0255589	0.000442512	0.00280766	0.0115358	0.0617838	0.000900282	0.00590524	0.0116884	0.00669871	0.0112917	0.0207675	0.00671774	9.42021e-05	0.00120831	0.00152777	0.0565626	0.000225462	0.0031099	0.132129	0.00158279	0.00579741	0.00649029	0	0	0	0	0.049958	0	6.10361e-05	0.124941	0	0	9.15541e-05	1278.53	903.782
2	253	0.0152895	0.000549325	0.00236515	0.00117494	0.0558328	0.00120546	0.0212558	0.0472419	0.00466926	0.0134585	0.0464942	0.00649102	8.7891e-05	0.00105436	0.000303151	0.0518693	0.000176648	0.00414294	0.123285	0.00164046	0.00543731	0.00671105	0	0	0.000106813	0	0.0473945	0	0.000564584	0.116594	0	0.00114443	0	22.0543	910.006
2	254	0.0135805	0.000488289	0.00233463	0.000854505	0.0365454	0.00137331	0.00451667	0.0281682	0.00373846	0.0139467	0.0184939	0.00635644	0.000113851	0.00083165	0.000314027	0.0161699	0.000217573	0.00193497	0.0244185	0.00168862	0.00434326	0.00663938	0	0	0	0	0.00772107	0	0.000167849	0.0102998	0	0	0.000289921	685.653	917.246
2	255	0.0112459	0.000518807	0.00164797	0.00213626	0.0592355	0.00077821	0.00315862	0.00740063	0.00241093	0.00602731	0.0509499	0.00344643	8.96376e-05	0.00029904	0.000252836	0.0533068	0.000188663	0.000833619	0.129372	0.000639451	0.00150178	0.00293292	0	0	0	0	0.0481575	0	0	0.122683	0	0	0	1226.51	924.699
2	256	0.0533761	0.000656138	0.00274662	0.0028687	0.0615854	0.000869764	0.00982681	0.0404669	0.00399786	0.0204318	0.0183719	0.0141731	0.000149531	0.00095913	0.00035281	0.0541029	0.000196166	0.0031332	0.128537	0.00142526	0.0104855	0.00610991	0.00125124	0	0	0	0.0482948	0	0.00138857	0.12311	0	0.00567636	0	494.107	935.042
2	257	0.0403143	0.00047303	0.00366217	0.00218204	0.0608988	0.00111391	0.00903334	0.0533913	0.00460822	0.0269474	0.0355077	0.0177642	0.000116412	0.00224392	0.000550821	0.0558045	0.000215297	0.00665722	0.131884	0.00256663	0.0213485	0.00982796	0.00570687	0	0.00015259	1.5259e-05	0.0490578	0	0.00349432	0.123781	4.57771e-05	0.0149996	0.00155642	594.922	929.879
2	258	0.045594	0.000366217	0.00175479	0.00337224	0.0576333	0.00134279	0.00709545	0.0382239	0.00274662	0.0154116	0.0377966	0.00797319	0.000104629	0.000780217	0.00036175	0.053614	0.000189726	0.00231754	0.129698	0.000955105	0.0102479	0.00414964	0	0	0	0	0.0493324	0	0.000122072	0.124575	0	0.0047303	0	799.651	930.203
2	259	0.0413825	0.000457771	0.00183108	0.00190738	0.0579232	0.000869764	0.00611887	0.0355993	0.00294499	0.0155947	0.023621	0.0102211	9.57399e-05	0.000638457	0.000289389	0.0526021	0.000178825	0.00205592	0.126393	0.00104944	0.00602923	0.00503727	0.000289921	0	0	0	0.0468757	0	0.00047303	0.120897	0	0.00112917	0	422.128	933.472
2	260	0.0107881	0.000396735	0.00120546	0.00271611	0.0564126	0.0010071	0.00213626	0.00608835	0.00289921	0.00477607	0.0100862	0.00370068	9.02466e-05	0.000378079	0.0003242	0.0521948	0.000193218	0.000866098	0.126145	0.000676937	0.0020542	0.0030217	0	0	0	0	0.0489967	0	0	0.120821	0	0	0	1524.09	935.08
2	261	0.052781	0.00047303	0.00195315	0.00442512	0.0575418	0.00106813	0.00993362	0.032639	0.00352483	0.0107271	0.0293736	0.0125919	9.88151e-05	0.000549897	0.000312904	0.0523316	0.000194376	0.00206387	0.125214	0.00101812	0.00384047	0.00492855	0	0	0	0	0.04654	0	0.00030518	0.119875	0	0	0	322.887	952.046
2	262	0.018677	0.000335698	0.00140383	0.00381476	0.0564736	0.000808728	0.00291447	0.00772107	0.00274662	0.00900282	0.0218967	0.00593409	9.92888e-05	0.000587067	0.00111609	0.0527643	0.000190227	0.00144596	0.12503	0.00090282	0.003412	0.00431706	0	0	0	3.0518e-05	0.0484474	0	0.000213626	0.118685	0	0.000686656	0	1675.5	940.668
2	263	0.0117952	0.000350958	0.00166323	0.00122072	0.0574044	0.00102235	0.00392157	0.00753796	0.00262455	0.00665293	0.0102846	0.00394095	9.2701e-05	0.00042342	0.000336356	0.0519202	0.000179584	0.00167756	0.120203	0.000832393	0.00309941	0.00334157	0	0	0	0	0.0476692	0	0	0.115343	0	0	0	2027.56	950.126
2	264	0.0210575	0.000335698	0.00173953	0.00205997	0.0559091	0.000762951	0.00358587	0.00898756	0.00276188	0.00750744	0.0165103	0.00775067	0.00010971	0.000797461	0.000411589	0.0521244	0.000191866	0.00208695	0.12229	0.00106507	0.00399859	0.00465102	0	0	4.57771e-05	0	0.0482795	0	0.000701915	0.117006	0	0.000839246	0	1836.34	943.813
2	265	0.0537118	0.000595102	0.00349432	0.01149	0.0639048	0.000991836	0.0104372	0.0139162	0.0043183	0.010956	0.0297093	0.0120436	0.000114485	0.00104378	0.00196972	0.056658	0.000199761	0.00303166	0.133388	0.00136674	0.0052414	0.00526145	0	0	0	0	0.0505074	0	0.000671397	0.126589	0	0.000366217	0	1161.49	956.101
2	266	0.172839	0.000534066	0.00187686	0.0255894	0.0583505	0.00132753	0.00477607	0.0102693	0.00277714	0.00817884	0.0417334	0.0358646	0.000108209	0.000812758	0.00469906	0.0540057	0.000198589	0.00225343	0.127504	0.00107889	0.00447752	0.00565057	0.000518807	0	0	0.000381476	0.0496986	0	0.00030518	0.120256	0	4.57771e-05	0	1593.71	959.138
2	267	0.0112612	0.000274662	0.00128176	0.000885023	0.0574655	0.000839246	0.00358587	0.00671397	0.00248722	0.00593576	0.00987259	0.00409589	0.00011531	0.000484532	0.00032726	0.0523104	0.000209349	0.00199124	0.120289	0.000953631	0.00324069	0.00369968	0	0	0	0	0.0472725	0	0.000427253	0.115816	0	0.000350958	0	2051.79	951.443
2	268	0.0288548	0.000350958	0.00192264	0.00151064	0.0589151	0.00120546	0.00437934	0.00885023	0.00321965	0.00773632	0.0771191	0.00800984	8.46868e-05	0.000689284	0.00028121	0.0545052	0.000210534	0.00192831	0.129672	0.000939816	0.00355046	0.00520558	0	0	0	0	0.0495918	0	4.57771e-05	0.12462	0	0	0	1353.46	970.385
2	269	0.0592355	0.000732433	0.00248722	0.00369268	0.0619516	0.00114443	0.00715648	0.0168307	0.00550851	0.0123598	0.0200656	0.00629931	0.000109014	0.000828842	0.00042317	0.0567341	0.000194072	0.00241965	0.133628	0.00110074	0.00456566	0.00464286	0	0	0	0	0.0517891	0	0.000793469	0.127626	0	0.000427253	0	1029.12	986.007
2	270	0.0122072	0.000686656	0.00161746	0.000976577	0.0582742	0.00106813	0.00881972	0.029099	0.0049897	0.0118257	0.00956741	0.00428964	0.000108433	0.000551684	0.000275821	0.054442	0.000202667	0.00185821	0.130484	0.000948516	0.00557873	0.00360567	0	0	0	0	0.0501564	0	0.000320439	0.125734	0	0.00231937	0	864.561	976.009
2	271	0.0212406	0.00030518	0.00357061	0.00143435	0.103655	0.00210575	0.00576791	0.0263523	0.00300603	0.0124208	0.0164187	0.00599064	9.14709e-05	0.00144056	0.000366161	0.0604174	0.000193457	0.00305591	0.133357	0.00135533	0.00684708	0.00579624	0	0	0.000106813	0	0.0533608	0	0.00157168	0.127672	0	0.0018616	0.000381476	905.562	979.1
2	272	0.0159609	0.00047303	0.00332647	0.0012665	0.110735	0.000793469	0.00657664	0.0472877	0.0040589	0.0233768	0.0135958	0.00745066	0.000147013	0.00160332	0.000427291	0.0589954	0.000188685	0.00431199	0.131739	0.00177911	0.0180002	0.00679425	0	0	0.000106813	6.10361e-05	0.0485847	0	0.00181582	0.12314	0	0.0117342	0	618.695	982.802
2	273	0.0231937	0.00062562	0.00270085	0.00221256	0.055375	0.000823987	0.0112612	0.03122	0.00367742	0.0185855	0.0121614	0.00633911	9.98255e-05	0.000662882	0.000398481	0.051037	0.000191989	0.00194728	0.122434	0.000885616	0.00308389	0.00390892	0	0	0	0	0.0463264	0	0	0.115679	0	0	0	68.9633	987.059
2	274	0.0183413	0.000442512	0.00311284	0.00308232	0.0828412	0.000762951	0.00508125	0.0119478	0.00334173	0.0104677	0.0150301	0.00690185	0.000103013	0.00115512	0.000567176	0.059359	0.000198839	0.00273083	0.134306	0.0013972	0.00541077	0.00540317	0	0	0	0	0.0505684	0	6.10361e-05	0.128588	0	0	0	1133.68	993.268
2	275	0.0182193	0.000503548	0.00285344	0.00163272	0.0598306	0.000961318	0.00947585	0.0426184	0.00395209	0.0252842	0.0293736	0.00571658	0.000110664	0.000991307	0.000316346	0.0542373	0.000222873	0.00333554	0.129995	0.00125133	0.0132497	0.00519116	0	0	0	0	0.0480507	0	0.000991836	0.122057	0	0.00831617	0	735.534	997.224
2	276	0.0678264	0.00030518	0.00428779	0.00390631	0.0598611	0.00132753	0.0068513	0.0471504	0.00621042	0.0231174	0.0269017	0.0170537	9.70627e-05	0.00137325	0.000655812	0.0555194	0.000207983	0.00423846	0.131508	0.00184174	0.0170969	0.00740398	0.00207523	0	0.000259403	0	0.0512551	0	0.00248722	0.126467	0	0.0127871	0.00157168	641.996	1004.12
2	277	0.0220645	0.000411994	0.00300603	0.00169375	0.061799	0.00131228	0.00640879	0.0202487	0.00340276	0.0160372	0.0375372	0.00661009	0.000110062	0.000911608	0.000304829	0.0564759	0.000193995	0.00234657	0.133022	0.00107905	0.00468933	0.00467219	0	0	0	0	0.052079	0	0.000320439	0.127565	0	0.000549325	0	941.568	1005.66
2	278	0.0105135	0.000350958	0.00277714	0.00105287	0.0927443	0.000869764	0.00430304	0.0382696	0.0037232	0.0139315	0.0104982	0.00472103	0.000116189	0.000851041	0.000311779	0.0557253	0.000209282	0.00206835	0.130154	0.00101221	0.00912591	0.00419205	0	0	0	0	0.0490883	0	0.000137331	0.123369	0	0.00386053	0	776.492	1005.47
2	279	0.0650339	0.000442512	0.00144961	0.00311284	0.0597238	0.00157168	0.00576791	0.0285954	0.00285344	0.00869764	0.0339513	0.00405986	9.35871e-05	0.000501428	0.000300078	0.0545883	0.0002138	0.00147531	0.130992	0.000822635	0.00365272	0.00345616	0	0	0	0	0.0505837	0	4.57771e-05	0.124269	0	9.15541e-05	0	877.587	1021.72
2	280	0.0168917	0.000350958	0.00151064	0.00137331	0.057557	0.000869764	0.00242618	0.00741588	0.00263981	0.0053254	0.0168612	0.00505172	0.000103914	0.000434108	0.000303338	0.0520313	0.000180356	0.00128723	0.121168	0.000711523	0.00244545	0.00383769	0	0	0	0	0.0472877	0	0.000183108	0.117235	0	0	0	1950.21	1024.34
2	281	0.0130922	0.000289921	0.00143435	0.00192264	0.0570077	0.000869764	0.00427253	0.0078584	0.00262455	0.00683604	0.0137026	0.00440235	0.000101732	0.000339517	0.00032986	0.0526636	0.000185901	0.00145401	0.120833	0.000778573	0.00265657	0.00349761	0	0	0	0	0.0471504	0	0	0.115221	0	0	0	2032.32	1020.77
2	282	0.0111238	0.000427253	0.00218204	0.00654612	0.0613107	0.00129702	0.00553903	0.0118257	0.0040589	0.0101778	0.0203098	0.00448834	0.000101567	0.000632615	0.000388795	0.0559797	0.00019769	0.00183434	0.132882	0.00099367	0.00345857	0.0041665	0	0	0	0	0.0507362	0	0	0.126833	0	0	0	1160.15	1032.43
2	283	0.0106966	0.000274662	0.0016022	0.00140383	0.0580453	0.000885023	0.00425727	0.00743114	0.00277714	0.00582895	0.0151064	0.00418008	9.20366e-05	0.000658193	0.000321386	0.05328	0.000182662	0.00185297	0.126102	0.000967	0.00299298	0.00396744	0	0	0	0	0.049073	0	0.00030518	0.120485	0	0	0	1626.78	1031.29
2	284	0.0757305	0.00047303	0.00314336	0.00267033	0.0595712	0.00137331	0.011902	0.05449	0.00357061	0.0174105	0.0719463	0.0134855	0.000114797	0.00101375	0.000547131	0.0548809	0.000216459	0.00288533	0.130075	0.00119324	0.0111034	0.00599609	0	0	0	0	0.0484474	0	0.000747692	0.12343	0	0.00531014	0	544.582	1029.8
2	285	0.0100099	0.000518807	0.0107576	0.00137331	0.0571603	0.000976577	0.00698863	0.0155337	0.0031281	0.00831617	0.0990768	0.00352562	8.86294e-05	0.000867035	0.000282376	0.0514112	0.000180707	0.0013569	0.124213	0.000783278	0.00218827	0.00379106	0	0	0	0	0.0466773	0	0	0.118379	0	0	0	266.852	1039.43
2	286	0.0590219	0.000488289	0.00970474	0.00630198	0.0607919	0.00166323	0.0102998	0.0318456	0.00523384	0.0187228	0.0990463	0.0105934	0.000128747	0.00108123	0.00118527	0.0553203	0.000199956	0.0029782	0.129825	0.00150032	0.00752212	0.00638611	0	0	0	0	0.0485542	0	0.000381476	0.12372	0	0.00111391	0	457.346	1033.25
2	287	0.0110933	0.000595102	0.00274662	0.00318914	0.0566567	0.000900282	0.020676	0.0324102	0.00294499	0.014725	0.0148013	0.00337012	9.74846e-05	0.000416347	0.000427644	0.0518781	0.000198521	0.00194074	0.123959	0.000731183	0.00293175	0.00369232	0	0	0	0	0.047425	0	0	0.118135	0	0	0	129.54	1047.77
2	288	0.0452735	0.000534066	0.00175479	0.00514229	0.056733	0.000946059	0.0139315	0.0362097	0.00314336	0.00721752	0.0167544	0.00730168	9.55798e-05	0.000491694	0.000928462	0.052423	0.0001826	0.00186146	0.124205	0.000838423	0.003209	0.00460895	0	0	0	0	0.0481575	0	0	0.11606	0	0	0	76.3105	1046.45
2	289	0.0762951	0.000640879	0.00195315	0.00355535	0.0611124	0.00218204	0.00572213	0.0173342	0.00352483	0.0172885	0.0299382	0.00788089	0.000103475	0.000470816	0.000427063	0.0561871	0.000174135	0.00163241	0.133272	0.000640405	0.00338489	0.00393458	0	0	0	0	0.0511482	0	0	0.127596	0	0	0	1088.31	1052.43
2	290	0.0108339	0.000610361	0.0033875	0.00257877	0.0568246	0.000976577	0.0124819	0.044892	0.00274662	0.0101015	0.0280156	0.00388322	9.76393e-05	0.000549601	0.000348298	0.0524356	0.000198068	0.00190985	0.12527	0.000854084	0.00318917	0.00484938	0	0	0	0	0.0478981	0	4.57771e-05	0.120165	0	0	0	218.595	1072.59
2	291	0.0746777	0.000457771	0.00192264	0.0186007	0.061265	0.000976577	0.00753796	0.0222324	0.00300603	0.00959792	0.0602121	0.0136498	9.66678e-05	0.000817807	0.00210069	0.0564965	0.00019901	0.00234839	0.133441	0.0010482	0.00386201	0.00531767	0	0	0	7.62951e-05	0.052079	0	0.000396735	0.127916	0	0.000213626	0	964.858	1061.07
2	292	0.0101778	0.000259403	0.00166323	0.00189212	0.0569619	0.000762951	0.00254826	0.00611887	0.00273136	0.00529488	0.0135195	0.00338985	9.00585e-05	0.000347588	0.000364835	0.0520439	0.000174135	0.00115039	0.120413	0.000765412	0.0016943	0.00331713	0	0	0	0	0.0471962	0	0	0.114214	0	0	0	2041.06	1063.28
2	293	0.0221408	0.000427253	0.00195315	0.00247196	0.0584726	0.000961318	0.00549325	0.0344549	0.00315862	0.0196689	0.0420539	0.005775	0.000112284	0.000678749	0.000399171	0.0545611	0.000200993	0.00218103	0.129943	0.00107064	0.00953238	0.00519514	0	0	0	0	0.0486915	0	0.000518807	0.124163	0	0.00556954	0	572.158	1070.63
2	294	0.0119478	0.00030518	0.00224308	0.00148013	0.0623026	0.00132753	0.00491341	0.0295415	0.00521859	0.0106203	0.0230106	0.00451447	9.70254e-05	0.00104494	0.00034312	0.0559915	0.000194524	0.00234088	0.13248	0.00108271	0.00569406	0.00443049	0	0	0	0	0.0505379	0	0.000427253	0.125185	0	0.000671397	0	844.87	1079.49
2	295	0.0381933	0.000640879	0.00476081	0.00411994	0.0603342	0.00169375	0.00672923	0.0265812	0.00270085	0.0104982	0.0824445	0.00487482	9.58598e-05	0.000637769	0.0004304	0.0552484	0.000209687	0.0017012	0.131967	0.000833489	0.00304118	0.00410004	0	0	0	0	0.0505531	0	0.000350958	0.126284	0	0	0	918.217	1071.8
2	296	0.0117342	0.000274662	0.00175479	0.00209049	0.0570382	0.000915541	0.00254826	0.00758373	0.00268559	0.0059968	0.01738	0.00403763	0.000101991	0.000319045	0.000437488	0.0522957	0.000186411	0.00115128	0.121294	0.000633331	0.00211148	0.00373438	0	0	0	0	0.0476387	0	0	0.116136	0	0	0	1983.81	1084.01
2	297	0.0146944	0.000549325	0.00167849	0.00375372	0.0593118	0.00111391	0.0215152	0.0265507	0.00306706	0.00843824	0.0472114	0.00451493	0.000106319	0.000390675	0.00046082	0.0533159	0.00018515	0.00173608	0.1273	0.000746774	0.00373756	0.0041695	0	0	0	0	0.0479286	0	0.000122072	0.120623	0	0.000549325	0	408.912	1090.45
2	298	0.0373083	0.000595102	0.00259403	0.0021973	0.0624399	0.00109865	0.00677501	0.0125887	0.00332647	0.0135958	0.0159152	0.00997954	0.000103904	0.00118718	0.000421758	0.0572754	0.000192619	0.00364127	0.133669	0.00148781	0.00591415	0.00633997	0	0	0	0	0.0516365	0	0.000686656	0.125521	0	0	4.57771e-05	1286.75	1077.12
2	299	0.0250706	0.000503548	0.00164797	0.00294499	0.056733	0.000991836	0.0104219	0.0263066	0.00308232	0.00755322	0.0285496	0.00726201	0.000111197	0.000578656	0.000364727	0.0530042	0.000186778	0.00205951	0.126139	0.00101872	0.00366862	0.00438579	0	0	0	0	0.046479	0	0.000335698	0.11989	0	0.00015259	0	268.214	1100.67
2	300	0.0912642	0.000396735	0.00184634	0.00367742	0.0623636	0.00167849	0.00695811	0.0117952	0.00440986	0.00910964	0.0599985	0.0143611	8.83227e-05	0.000547917	0.000419288	0.0567782	0.000186943	0.00193217	0.133907	0.000899196	0.00360919	0.0043658	0	0	0	0	0.0516976	0	0	0.127337	0	0	0	1052.28	1102.34
2	301	0.030457	0.000350958	0.00247196	0.00195315	0.0600443	0.000976577	0.00509651	0.0099031	0.00271611	0.0087892	0.024445	0.00831312	9.13848e-05	0.00104147	0.000547441	0.0552926	0.000207108	0.00299418	0.129359	0.00114491	0.00509258	0.00583845	0.000808728	0	0	3.0518e-05	0.0504768	0	0.00102235	0.123415	0	0.000762951	0	1547.94	1103.56
2	302	0.011368	0.000549325	0.00198367	0.00210575	0.0590677	0.000747692	0.00813306	0.0353399	0.00309758	0.0131228	0.0339361	0.00469524	0.000119262	0.000944494	0.000323463	0.0548514	0.00020525	0.00270053	0.13056	0.00130952	0.00834019	0.00491068	0	0	0	0	0.0496529	0	0.000442512	0.124819	0	0.00378424	0	626.621	1108.48
2	303	0.0243687	0.000518807	0.00167849	0.00390631	0.0564584	0.000885023	0.0237125	0.00933852	0.00299077	0.00910964	0.0128481	0.00536805	9.76418e-05	0.000463471	0.00080008	0.0529938	0.000184314	0.00239519	0.124934	0.000877297	0.00344728	0.00387274	0	0	0	0	0.0493324	0	0	0.117052	0	0.00047303	0	69.6696	1115.79
2	304	0.0228428	0.000335698	0.00181582	0.0152285	0.0583352	0.000808728	0.0142977	0.0289464	0.00588998	0.0102846	0.0191653	0.00685451	9.79531e-05	0.000683475	0.000515538	0.0542926	0.000185102	0.00218501	0.129306	0.00100884	0.00627991	0.00416054	0	0	0	0	0.0494545	0	0	0.12398	0	0.00224308	0	522.581	1111.5
2	305	0.0107881	0.000640879	0.00148013	0.00250248	0.057023	0.00134279	0.0168917	0.0217746	0.00299077	0.00857557	0.0237125	0.00386542	9.17186e-05	0.000451803	0.000355569	0.0530399	0.000188179	0.00189047	0.125068	0.000762129	0.00278832	0.00440699	0	0	0	0	0.0491188	0	0	0.119646	0	0	0	112.144	1137.32
2	306	0.0158846	0.000274662	0.00222782	0.00421149	0.0589761	0.000885023	0.00483711	0.0110018	0.00306706	0.00982681	0.0189517	0.00614277	9.61087e-05	0.00113221	0.00141332	0.0549831	0.000188125	0.002752	0.127404	0.00130499	0.0054642	0.00575007	0	0	0	0.000167849	0.0503395	0	0.00077821	0.122393	0	0.0011902	0	1667.72	1120.57
2	307	0.0267033	0.000640879	0.00112917	0.00117494	0.0559396	0.00115969	0.0052491	0.00793469	0.00241093	0.00746166	0.0114443	0.00502389	8.57372e-05	0.000446238	0.000332057	0.0529517	0.000167934	0.00123273	0.124506	0.000795476	0.00257201	0.00350482	0	0	0	0	0.0493629	0	0	0.116915	0	0	0	11.5414	1126.24
2	308	0.0152438	0.00030518	0.00140383	0.0012665	0.0591135	0.000961318	0.00294499	0.00660716	0.0037995	0.00608835	0.020737	0.00449059	0.000100547	0.000345673	0.000304793	0.0530194	0.000175194	0.00140394	0.122411	0.000812607	0.0025557	0.00369223	0	0	0	0	0.0479133	0	0.000183108	0.118364	0	0	0	1941.32	1128.63
2	309	0.0106661	0.00047303	0.0016022	0.00207523	0.0620279	0.00106813	0.00511177	0.0119478	0.00450141	0.0071107	0.0512245	0.00377492	8.99132e-05	0.000473058	0.000303245	0.05511	0.000187989	0.0012567	0.131749	0.000747201	0.00266086	0.00348078	0	0	0	0	0.049836	0	0	0.124987	0	0	0	1252.2	1124.52
2	310	0.0184176	0.000289921	0.00138857	0.00344854	0.0569314	0.000869764	0.00265507	0.0075227	0.00244144	0.00628672	0.0167849	0.00484899	9.83828e-05	0.000431286	0.000743717	0.0524439	0.000193956	0.00133681	0.12251	0.000689845	0.00232416	0.00365411	0	0	0	0	0.0473793	0	0	0.117021	0	0	0	1881.54	1135.26
2	311	0.0168307	0.000289921	0.00173953	0.00408942	0.059144	0.00123598	0.00291447	0.00790417	0.00233463	0.00704967	0.0105592	0.00569084	9.78803e-05	0.000475118	0.000632205	0.052887	0.000197331	0.00161133	0.123341	0.000826533	0.00310876	0.0037929	0	0	0	0	0.0481117	0	0.000396735	0.119203	0	0	0	1826.35	1129.27
2	312	0.0227665	0.00047303	0.00180056	0.0115969	0.0576028	0.000854505	0.0175631	0.0131838	0.00280766	0.0110933	0.0426184	0.00527425	9.60628e-05	0.000759899	0.00306323	0.0534655	0.000183925	0.0021025	0.126252	0.000906775	0.00362611	0.00471529	0	0	0	0.000137331	0.0488289	0	0.000198367	0.119783	0	0	0	190.658	1140.87
2	313	0.133425	0.00047303	0.00178531	0.00376898	0.061738	0.0011902	0.00730907	0.0167544	0.00492866	0.0081178	0.0512703	0.0195054	0.000111801	0.000624491	0.000638325	0.0565499	0.000184937	0.00175127	0.133513	0.00104774	0.00365128	0.00507555	0	0	0	0	0.0528115	0	0.000274662	0.127962	0	0.000610361	0	932.574	1138.18
2	314	0.141085	0.000503548	0.0015259	0.00572213	0.0609293	0.00108339	0.00613413	0.0204013	0.00267033	0.00721752	0.0503548	0.0225599	8.94006e-05	0.000539025	0.000710983	0.0567203	0.000201768	0.00163906	0.133792	0.000856404	0.00332441	0.00492277	0	0	0	0	0.0516518	0	4.57771e-05	0.128038	0	0	0	994.097	1135.12
2	315	0.0503853	0.000381476	0.00248722	0.00392157	0.0609751	0.0010071	0.00430304	0.0114748	0.00288396	0.00886549	0.012726	0.00756066	9.20678e-05	0.00108279	0.000936621	0.0562373	0.000178999	0.00257381	0.130622	0.00119515	0.00515156	0.00565583	0	0	0	1.5259e-05	0.0496223	0	0.000686656	0.125048	0	0.000106813	0	1470.84	1134.18
2	316	0.0128634	0.000320439	0.00163272	0.000762951	0.0606546	0.000808728	0.00294499	0.00791943	0.0028687	0.00637827	0.0128481	0.00382419	8.27918e-05	0.000532262	0.000307446	0.0542733	0.000202991	0.00125087	0.127348	0.000797446	0.00241467	0.00347964	0	0	0	0	0.0492714	0	0	0.121401	0	0	0	1520.3	1129.17
2	317	0.0213474	0.000366217	0.00215152	0.0151064	0.0598917	0.00138857	0.00634775	0.0117342	0.0034638	0.00984207	0.0145418	0.00819914	0.00010064	0.00121801	0.00156438	0.0557722	0.000212188	0.00350165	0.129087	0.00136448	0.00604082	0.00630365	0	0	0.000137331	0.000106813	0.0494392	0	0.00112917	0.123156	0	0.00181582	0	1602.27	1143.71
2	318	0.0129244	0.000335698	0.00248722	0.00239567	0.0598001	0.000869764	0.00512703	0.011017	0.00357061	0.0114443	0.0191806	0.00527949	0.00010512	0.00104111	0.000421968	0.0544763	0.0001875	0.00282115	0.125877	0.00121629	0.00529056	0.00585146	0	0	0	0	0.0498512	0	0.000259403	0.119997	0	0.0011902	0	1782.66	1151.15
2	319	0.0107729	0.000488289	0.00151064	0.00161746	0.0601205	0.00132753	0.00477607	0.00703441	0.00302129	0.00561532	0.0589456	0.00345757	8.46852e-05	0.000415713	0.000253937	0.0550858	0.000178438	0.0010555	0.131694	0.000722474	0.00205549	0.0032474	0	0	0	0	0.0495766	0	0	0.124926	0	0	0	1172.38	1161.84
2	320	0.0252384	0.000350958	0.00195315	0.00653086	0.0614176	0.00167849	0.00384527	0.0124514	0.00248722	0.00758373	0.0149691	0.00415118	8.39678e-05	0.000467724	0.000475605	0.0564097	0.000188172	0.00134775	0.133415	0.000717641	0.00299455	0.00373523	0	0	0	0	0.0522011	0	0	0.128115	0	0.000106813	0	1064.65	1160.87
2	321	0.0125124	0.000289921	0.00297551	0.00178531	0.0931563	0.000823987	0.00337224	0.00933852	0.00283818	0.00796521	0.0100404	0.00518752	0.000104885	0.000976625	0.00043049	0.0583669	0.000187346	0.00208487	0.124992	0.00108422	0.00444528	0.0045355	0	0	0	0	0.0492561	0	0.000534066	0.119127	0	0.000686656	0	1816.4	1159.73
2	322	0.0163729	0.000335698	0.00166323	0.0102846	0.0588846	0.00103761	0.00299077	0.00640879	0.00297551	0.00613413	0.00962844	0.00546239	0.000117835	0.000294968	0.00224472	0.053151	0.000170722	0.00120101	0.121625	0.000701263	0.00186018	0.00289662	0	0	0	0	0.0481727	0	4.57771e-05	0.11696	0	0	0	2032.14	1174.64
2	323	0.0309148	0.000427253	0.00277714	0.0569162	0.0617533	0.00111391	0.00784314	0.0229191	0.0055848	0.0172885	0.0386511	0.00747718	0.000105841	0.00119177	0.00282341	0.0553955	0.000201105	0.00290927	0.13018	0.00163288	0.0059651	0.00580786	0	0	0	0	0.0496071	0	0	0.121279	0	0	0	490.229	1175.15
2	324	0.0424048	0.000350958	0.00158694	0.00636301	0.0587015	0.00106813	0.00579843	0.00933852	0.00294499	0.00730907	0.0341192	0.00784246	9.84388e-05	0.000583348	0.000823236	0.0549278	0.000181506	0.00182337	0.130019	0.000871479	0.00341843	0.00403629	0	0	0	0	0.0498817	0	0.000106813	0.124605	0	0.000244144	0	1412.49	1175.11
2	325	0.0114443	0.00030518	0.00158694	0.00265507	0.0584421	0.000900282	0.00747692	0.00836194	0.00267033	0.00730907	0.0151827	0.00389234	9.51614e-05	0.000397392	0.000433366	0.0531341	0.000192065	0.00196971	0.122854	0.000732655	0.00255539	0.00333247	0	0	0	0	0.0475013	0	0	0.117662	0	0	0	1911.21	1187.96
2	326	0.0687724	0.000442512	0.00166323	0.00654612	0.0587167	0.000961318	0.0069276	0.0211337	0.0027924	0.00970474	0.0139162	0.00949385	9.82756e-05	0.000452511	0.000869343	0.0533154	0.000195521	0.00130665	0.126193	0.000783215	0.00280737	0.00371917	0	0	0	0	0.0493629	0	0	0.119036	0	0	0	235.065	1180.14
2	327	0.0346838	0.000503548	0.002121	0.00579843	0.0596017	0.00155642	0.0125277	0.0226902	0.00347906	0.0178683	0.0200656	0.0113645	9.55866e-05	0.00091671	0.000419021	0.0543737	0.000196423	0.00262639	0.127894	0.00131402	0.00520477	0.00539965	0	0	0	0	0.0479744	0	0	0.120485	0	0	0	281.009	1184.85
2	328	0.0250248	0.000656138	0.00526436	0.00201419	0.129412	0.00146487	0.00831617	0.0256504	0.00471504	0.0131991	0.0323339	0.00714339	0.000128897	0.00166736	0.000451365	0.0586693	0.000227249	0.00381434	0.132732	0.00176445	0.00778107	0.00691625	0	0	0.000228885	3.0518e-05	0.0501564	0	0.000900282	0.126055	0	0.00180056	0	591.478	1195.56
2	329	0.0157778	0.000640879	0.00155642	0.00601205	0.0575113	0.00111391	0.0230564	0.0274052	0.00303655	0.0300755	0.0373388	0.00383499	0.000106421	0.00058661	0.000609931	0.0537813	0.000214327	0.00190288	0.126439	0.000818554	0.00683885	0.00492022	0	0	0	0	0.0496986	0	0	0.119249	0	0.000106813	0	148.901	1197.4
2	330	0.0123293	0.000320439	0.00184634	0.00650034	0.0584726	0.00112917	0.00280766	0.00700389	0.00244144	0.00595102	0.0140536	0.00419417	0.000106921	0.000338645	0.00197658	0.0531369	0.00018033	0.00110979	0.12197	0.000710347	0.00174576	0.00328818	0	0	0	0	0.0483558	0	0	0.114397	0	0	0	1976.07	1188.05
2	331	0.0115511	0.000320439	0.00396735	0.0016022	0.0905623	0.000900282	0.005066	0.0131533	0.00357061	0.0102846	0.0205386	0.00515351	9.30316e-05	0.00140681	0.000427068	0.0597835	0.000207532	0.00307694	0.127815	0.00122739	0.0058729	0.00581295	0	0	0	0	0.0502022	0	0.000488289	0.120684	0	0.00105287	0	1713.25	1180.66
2	332	0.0426184	0.000427253	0.00332647	0.0134432	0.0610056	0.00131228	0.00675975	0.0113527	0.00291447	0.0091249	0.0458076	0.00668637	9.45528e-05	0.00054405	0.00183207	0.0564383	0.000186846	0.00149694	0.133412	0.000827144	0.0030337	0.0042353	0	0	0	0	0.0522316	0	0	0.126528	0	0	0	1013.49	1203.61
2	333	0.0328985	0.000503548	0.00347906	0.00216678	0.0616159	0.00114443	0.007187	0.012665	0.00288396	0.0102083	0.026688	0.00525553	0.000101695	0.000880625	0.000338737	0.0564985	0.000227462	0.00227982	0.133393	0.00110733	0.00422139	0.00499669	0	0	0	0	0.0518044	0	0.000122072	0.125994	0	0	0	1094.17	1199.78
2	334	0.0150607	0.000350958	0.00367742	0.00216678	0.0679637	0.00111391	0.00680552	0.016556	0.00437934	0.0166323	0.0153201	0.00676208	0.00011448	0.00178838	0.000458178	0.0584943	0.00023707	0.00392927	0.128533	0.00194823	0.00810782	0.00759497	0	0	0	0	0.0501106	0	0.000915541	0.12018	0	0	0	1757.95	1187.12
2	335	0.0190738	0.000595102	0.00180056	0.00389105	0.0604257	0.00122072	0.00630198	0.0261082	0.00343328	0.00932326	0.0340734	0.00573338	9.76604e-05	0.000736248	0.000440829	0.0567892	0.000208368	0.00237144	0.133451	0.00116565	0.00449346	0.00501654	0	0	0	0	0.0530404	0	0.000579843	0.126528	0	0.000183108	0	882.823	1201.6
2	336	0.0387121	0.000427253	0.00241093	0.0107729	0.0735332	0.00132753	0.00476081	0.0114443	0.00369268	0.00924697	0.0185245	0.00877965	0.000106598	0.00104023	0.000977974	0.0567767	0.000201694	0.00259502	0.129032	0.00125145	0.00514657	0.00542411	0	0	0	0	0.0518807	0	0.000335698	0.123308	0	0.000885023	0	1602.57	1217.26
2	337	0.0124056	0.000411994	0.002121	0.00213626	0.0603799	0.00129702	0.00376898	0.00979629	0.00283818	0.00819409	0.0120089	0.00446057	9.92438e-05	0.000769076	0.000339716	0.054895	0.000177646	0.00178511	0.129481	0.000966284	0.00337828	0.00384625	0	0	0	0	0.0501564	0	0	0.121736	0	0	0	1464.77	1198.7
2	338	0.0120394	0.000549325	0.00238041	0.00144961	0.0637217	0.000793469	0.00462348	0.0150149	0.00291447	0.0121004	0.0496986	0.00470428	0.000106417	0.000871191	0.000351849	0.0548	0.000183683	0.00220657	0.12946	0.0010829	0.00405315	0.00492964	0	0	0	0	0.0480507	0	0	0.121614	0	0	0	436.888	1201.99
2	339	0.0240787	0.000381476	0.00190738	0.00195315	0.0589914	0.000732433	0.00505074	0.00952163	0.00445563	0.00753796	0.0135653	0.00661624	9.85836e-05	0.000918327	0.00044399	0.0547823	0.000208676	0.0022381	0.128453	0.00116429	0.00408067	0.00424895	0	0	0	0	0.0508125	0	0.000335698	0.122087	0	0.000396735	0	1558.89	1210.68
2	340	0.0142367	0.000320439	0.0030518	0.00202945	0.0610208	0.00105287	0.0068513	0.0124208	0.00389105	0.01178	0.0341955	0.00571794	0.000110904	0.0014313	0.000757837	0.0560538	0.00020749	0.00370586	0.128324	0.00159459	0.0067872	0.00676194	0	0	3.0518e-05	6.10361e-05	0.0509346	0	0.000991836	0.122332	0	0.00178531	1.5259e-05	1711.21	1213.92
2	341	0.0145876	0.000503548	0.00122072	0.00146487	0.0563973	0.000823987	0.00805676	0.0102846	0.00276188	0.013077	0.0168002	0.00415089	8.3464e-05	0.000443233	0.00043298	0.0526956	0.000199789	0.00114949	0.124209	0.000654316	0.00257487	0.00369499	0	0	0	1.5259e-05	0.0495613	0	0	0.116854	0	0	0	11.4068	1211.69
2	342	0.0798352	0.000396735	0.00170901	0.00334173	0.0602579	0.00103761	0.0106966	0.0146029	0.00292973	0.0119326	0.0123293	0.0156276	8.7855e-05	0.000524793	0.000486439	0.05688	0.000199654	0.00179819	0.133582	0.00091103	0.00349948	0.00419104	0	0	0	0	0.0527352	0	0.000350958	0.128038	0	0	0	946.753	1219.89
2	343	0.0137789	0.00047303	0.00146487	0.00875868	0.058381	0.00128176	0.0166171	0.0270085	0.00384527	0.0171054	0.0173342	0.00405011	9.96603e-05	0.000556921	0.00103206	0.0539548	0.000196357	0.00190542	0.126596	0.000849857	0.0034337	0.00366845	0	0	0	0	0.0495155	0	0	0.119646	0	0	0	190.707	1237.11
2	344	0.0449683	0.000549325	0.00335698	0.00581369	0.0637217	0.00140383	0.00669871	0.0123598	0.00349432	0.0116884	0.0243229	0.0082132	9.09004e-05	0.00112982	0.000753986	0.0575557	0.000221881	0.00303341	0.134151	0.00127929	0.00555522	0.0056068	0	0	0	0	0.0510719	0	0	0.125444	0	0	0	1247.21	1218.89
2	345	0.0191501	0.000335698	0.00271611	0.00291447	0.0627451	0.00143435	0.00587472	0.0129702	0.00444038	0.0137789	0.0193484	0.00772692	8.77128e-05	0.00133636	0.000476404	0.0579851	0.000194377	0.00337937	0.133713	0.00166958	0.00659084	0.0063506	0.000320439	0	0.000274662	3.0518e-05	0.0528573	0	0.000946059	0.127153	0	0.00170901	0	1350.17	1221.52
2	346	0.0107729	0.000411994	0.00138857	0.0021973	0.0590219	0.000747692	0.00347906	0.0075227	0.00274662	0.00602731	0.0272068	0.00382778	9.58795e-05	0.000484189	0.000305871	0.0548111	0.000178678	0.00130462	0.130026	0.000782656	0.00252951	0.00336044	0	0	0	0	0.0505226	0	0	0.124529	0	0	0	1395.84	1246.97
2	347	0.0503243	0.000457771	0.00148013	0.0431525	0.0598154	0.000961318	0.00759899	0.020264	0.00468452	0.0202029	0.0441444	0.00857721	9.36704e-05	0.000453808	0.00303327	0.056211	0.000185359	0.00180404	0.133051	0.000869791	0.00327869	0.0043167	0	0	0	0	0.0520333	0	4.57771e-05	0.127779	0	0.000259403	0	914.934	1253.04
2	348	0.0107729	0.000335698	0.00268559	0.00201419	0.0594644	0.000808728	0.00602731	0.0122683	0.00444038	0.0107424	0.0495918	0.00518743	0.000104043	0.0011573	0.00056008	0.0554124	0.000206026	0.00294902	0.127801	0.00128499	0.00538676	0.00567631	0	0	9.15541e-05	0	0.0512551	0	0.00109865	0.122118	0	0.00189212	0	1687.01	1254.09
2	349	0.034287	0.000335698	0.00180056	0.00576791	0.0581064	0.000823987	0.00267033	0.00683604	0.002533	0.00668345	0.0174258	0.0107784	9.37486e-05	0.000451519	0.00091734	0.053424	0.000188875	0.00133046	0.122299	0.000775735	0.00277849	0.0038202	0.0016022	0	0	0	0.0483711	0	0.000289921	0.116838	0	0	0	1967.66	1257.01
2	350	0.0554208	0.000701915	0.00163272	0.00581369	0.058732	0.000946059	0.0120089	0.0301366	0.00274662	0.0077821	0.0193027	0.00822736	0.000100278	0.000565695	0.000819297	0.0542838	0.000196767	0.00164107	0.12744	0.000956139	0.00377765	0.00414343	0	0	0	0	0.0504921	0	0	0.121782	0	0	0	244.778	1255.4
2	351	0.0147707	0.000335698	0.00315862	0.00128176	0.0814221	0.00077821	0.00567636	0.0134432	0.00459297	0.0116884	0.0198062	0.00663098	8.7234e-05	0.0015366	0.000314375	0.0606362	0.000186913	0.0033921	0.135061	0.0016387	0.00682019	0.00670125	0	0	0.000442512	0	0.0539101	0	0.000946059	0.128206	0	0.0024567	0.000274662	1250.18	1251.52
2	352	0.0120394	0.000427253	0.00489815	0.00202945	0.082826	0.00123598	0.00637827	0.0131685	0.00331121	0.0127108	0.0125277	0.00498233	0.000101039	0.00110721	0.000363923	0.0564405	0.000225303	0.00218127	0.128818	0.00129593	0.0046032	0.00486072	0	0	0	0	0.0492256	0	0.000503548	0.121538	0	0	0	387.554	1251.38
2	353	0.0229191	0.000411994	0.00170901	0.00421149	0.0602731	0.00114443	0.00561532	0.0105287	0.00288396	0.00660716	0.0587778	0.00515724	9.83934e-05	0.000549297	0.000469729	0.05595	0.000185682	0.00149512	0.132606	0.0008681	0.00288737	0.00380642	0	0	0	0	0.0519112	0	0	0.126848	0	0	0	997.696	1268.24
2	354	0.0106966	0.000717174	0.00190738	0.000762951	0.0585489	0.000839246	0.0119783	0.0210422	0.00306706	0.0135653	0.0121614	0.00361666	9.84912e-05	0.000604958	0.000314525	0.0533521	0.000188673	0.00166066	0.125063	0.00084098	0.00340611	0.00387952	0	0	0	0	0.0498512	0	0	0.118257	0	0	0	63.5119	1272.38
2	355	0.0434424	0.000381476	0.00239567	0.00155642	0.0633555	0.000976577	0.00552377	0.0150454	0.00410468	0.0126802	0.0403601	0.00788903	8.39848e-05	0.000894175	0.000332757	0.0574143	0.00018808	0.00266477	0.133917	0.00120682	0.00497675	0.00595138	0	0	0	0	0.0536202	0	0.00047303	0.126497	0	0.00132753	0	1225.1	1277.85
2	356	0.0114748	0.000289921	0.00138857	0.000640879	0.0572061	0.00105287	0.00234989	0.00596628	0.00315862	0.00572213	0.0100099	0.00464295	0.000101521	0.000415096	0.000257023	0.0520141	0.000248565	0.000865153	0.122258	0.00122786	0.00172361	0.00445476	0	0	0	0	0.047837	0	0	0.117388	0	0	0	1817.78	1272.97
2	357	0.0642405	0.000564584	0.00247196	0.0173648	0.0625772	0.00128176	0.00772107	0.0177005	0.00515755	0.0129854	0.0239567	0.0179171	0.000113712	0.00112874	0.00273664	0.0583318	0.000214866	0.00312028	0.134468	0.00219761	0.00653275	0.00824716	0	0	9.15541e-05	7.62951e-05	0.0535744	0	0.000991836	0.128145	0	0.00218204	0	879.383	1281.02
2	358	0.0197299	0.000518807	0.00250248	0.00180056	0.0610819	0.00077821	0.00939956	0.0111696	0.0034638	0.00968948	0.0332799	0.00680163	0.000120177	0.00109258	0.00046918	0.057116	0.000209575	0.00305201	0.132461	0.00140609	0.00543139	0.0061412	0	0	0.000167849	0	0.0525673	0	0.000106813	0.125261	0	0.000335698	0	1351.72	1280.34
2	359	0.0484779	0.000732433	0.00315862	0.00801099	0.0618448	0.000976577	0.0115816	0.0161135	0.00361639	0.0126497	0.0340124	0.00747365	0.000118221	0.000866073	0.000711118	0.0544906	0.000199262	0.00227944	0.128352	0.00116366	0.00424059	0.005323	0	0	0	0	0.0482795	0	6.10361e-05	0.1205	0	0	0	360.313	1280.12
2	360	0.0262608	0.000457771	0.00282292	0.00230411	0.0613107	0.000946059	0.00587472	0.0093843	0.00332647	0.0120241	0.0257725	0.00671234	9.54073e-05	0.000890365	0.000381537	0.0567476	0.000192472	0.00237146	0.133405	0.00120668	0.00423169	0.00497304	0	0	0	0	0.0519112	0	0	0.126421	0	0	0	1135.84	1285.61
2	361	0.0186313	0.000335698	0.00263981	0.00183108	0.0923781	0.00111391	0.00392157	0.0108186	0.00321965	0.00891127	0.0284276	0.00607097	0.000108878	0.00120515	0.000397044	0.0600677	0.000208758	0.00251832	0.127931	0.00122624	0.00525843	0.00574513	0	0	0.000228885	0	0.0521096	0	0.00125124	0.121965	0	0.00225834	0	1656.8	1284.62
2	362	0.0410773	0.000549325	0.00225834	0.0358129	0.0593576	0.000976577	0.00875868	0.0186465	0.00463874	0.0308232	0.0117342	0.00843431	0.000106635	0.000894847	0.00423644	0.0546724	0.000197725	0.00244307	0.127711	0.00131563	0.0051581	0.00502241	0	0	0	0	0.0505684	0	0.000137331	0.120592	0	0.000350958	0	195.844	1299.47
2	363	0.0304723	0.000381476	0.00128176	0.00306706	0.0581216	0.00129702	0.00801099	0.0107881	0.00260929	0.00660716	0.0122683	0.00550327	9.90263e-05	0.000480628	0.000627193	0.0548796	0.000192688	0.00169114	0.128589	0.000724835	0.00314907	0.00350962	0	0	0	0	0.0517128	0	0	0.121996	0	0.00030518	0	1509.52	1304.49
2	364	0.0117952	0.000289921	0.000991836	0.000656138	0.0556344	0.00102235	0.00177005	0.00735485	0.00363165	0.00376898	0.0138094	0.00511	8.494e-05	0.000371228	0.000301454	0.0530402	0.000190654	0.00058478	0.128789	0.00126948	0.00129152	0.00518127	0	0	0	6.10361e-05	0.0504616	0	0	0.123949	0	0	0	769.479	1308.92
2	365	0.012665	0.000457771	0.00173953	0.0016022	0.059144	0.000839246	0.00927749	0.01355	0.00360113	0.0209812	0.010132	0.00378455	8.70542e-05	0.000714651	0.000428166	0.0537428	0.000175704	0.00174955	0.125367	0.000921173	0.00451176	0.00361277	0	0	4.57771e-05	0	0.0502327	0	0	0.117662	0	0	0	42.0143	1306.56
2	366	0.0154116	0.000411994	0.0033875	0.0019379	0.0907912	0.00131228	0.00639353	0.018967	0.00386053	0.0119936	0.0256046	0.00538071	9.74423e-05	0.00129802	0.000374044	0.0572154	0.000211652	0.00284441	0.12876	0.00148165	0.00592185	0.0056171	0	0	0	0	0.049134	0	0.000106813	0.120882	0	0	0	284.609	1312.08
2	367	0.0111086	0.000289921	0.00157168	0.00112917	0.0578317	0.000793469	0.00399786	0.00724804	0.00296025	0.00694286	0.0220493	0.00427228	9.89035e-05	0.000525283	0.000305871	0.053305	0.00020053	0.00168338	0.121126	0.000899657	0.00265179	0.00391331	0	0	0	0	0.0485237	0	0.000350958	0.116579	0	0	0	2020.72	1312.92
2	368	0.0277256	0.00047303	0.00262455	0.00204471	0.0613565	0.00115969	0.00875868	0.0131838	0.00370794	0.0109865	0.0259556	0.00855451	0.000113797	0.0014989	0.00041686	0.0568613	0.000196415	0.00367088	0.13178	0.00172652	0.00721908	0.00720432	0	0	0.000122072	1.5259e-05	0.049897	0	0.000854505	0.124285	0	0.00157168	0	465.903	1306.61
2	369	0.0121767	0.000595102	0.00149538	0.0372778	0.0574807	0.000961318	0.00827039	0.00862135	0.00360113	0.0160525	0.0333562	0.00419543	9.49576e-05	0.000593445	0.00308925	0.0537682	0.000195021	0.00173811	0.125554	0.000953071	0.00351412	0.00418478	0	0	0	0.000198367	0.0498054	0	0	0.118364	0	0	0	112.942	1325.56
2	370	0.0107424	0.000518807	0.00181582	0.00125124	0.0584268	0.00158694	0.00477607	0.0115206	0.00335698	0.0108492	0.0211185	0.00421643	9.83386e-05	0.000595211	0.000326738	0.0543583	0.000217979	0.00144174	0.129926	0.00112873	0.00309464	0.00432764	0	0	0	0	0.0508583	0	0	0.123781	0	0.000198367	0	697.196	1327.45
2	371	0.0579843	0.000518807	0.00143435	0.0047303	0.0576333	0.000808728	0.00509651	0.0144656	0.00244144	0.0059968	0.0188907	0.0102625	9.00432e-05	0.000533637	0.00100081	0.0548728	0.000195159	0.00158933	0.129187	0.000837679	0.00291279	0.00344749	0	0	0	0	0.0519265	0	0.000137331	0.122072	0	0.000213626	0	1454.94	1324.9
2	372	0.0216068	0.00047303	0.00178531	0.00376898	0.0590524	0.000839246	0.0096437	0.0261387	0.00280766	0.00932326	0.0437629	0.00566235	9.34367e-05	0.000836802	0.00055309	0.0551368	0.000179591	0.00252046	0.129821	0.00104457	0.00465176	0.00514229	0	0	7.62951e-05	0	0.0512703	0	0.000808728	0.123552	0	0.00120546	0	502.793	1327.6
2	373	0.0141299	0.000274662	0.00105287	0.000610361	0.0559091	0.0018616	0.00190738	0.00640879	0.00440986	0.00442512	0.0204471	0.00683298	9.32381e-05	0.000374144	0.000301942	0.0532315	0.000252486	0.000635464	0.128866	0.00192924	0.00130207	0.00746951	0	0	0	7.62951e-05	0.0497139	0	0	0.124254	0	0	0	793.194	1333.92
2	374	0.0112154	0.000350958	0.00187686	0.00103761	0.060853	0.00111391	0.00381476	0.0104372	0.00299077	0.00788891	0.0311131	0.00426493	6.49861e-05	0.000656787	0.00028902	0.056375	0.000216584	0.00158277	0.132443	0.000833565	0.00368053	0.00444274	0	0	0	0	0.052491	0	0	0.124651	0	0.000411994	0	1261.89	1329.51
2	375	0.0620279	0.000869764	0.00148013	0.00189212	0.0605325	0.0012665	0.00868238	0.00924697	0.00523384	0.0107729	0.0572519	0.00767168	9.86241e-05	0.000555815	0.000331815	0.0556893	0.000207373	0.00157724	0.131985	0.000761766	0.00328643	0.00379435	0	0	0	0	0.0523384	0	0	0.125109	0	0	0	935.638	1340.14
2	376	0.0160067	0.000595102	0.00471504	0.00277714	0.0609445	0.00114443	0.00489815	0.0101472	0.004654	0.0108949	0.0244297	0.00444578	9.80626e-05	0.000715432	0.000370368	0.0560902	0.000192397	0.00158917	0.132199	0.000932978	0.00299165	0.00397781	0	0	0	0	0.0500191	0	0	0.125109	0	0	0	1155.91	1343.87
2	377	0.0529335	0.000396735	0.00216678	0.00553903	0.0582132	0.0012665	0.00604257	0.00733959	0.00384527	0.0188296	0.0251774	0.00922559	9.22212e-05	0.000643264	0.000752412	0.0551074	0.00019765	0.00187244	0.128923	0.000820735	0.00358372	0.00377353	0	0	0	0	0.0523537	0	0	0.123125	0	0.0009308	0	1490.87	1342.14
2	378	0.0176699	0.000411994	0.00257877	0.0037995	0.0617075	0.000976577	0.00764477	0.0140078	0.00450141	0.0126192	0.0152743	0.00907451	0.000106351	0.00159173	0.00137901	0.05741	0.00020214	0.00440085	0.128813	0.00193673	0.00823382	0.00774659	0.00137331	0	0.000320439	0.000396735	0.0532692	0	0.00202945	0.123262	0	0.00308232	0	1768.73	1335.82
2	379	0.0579843	0.000701915	0.00297551	0.0417945	0.058381	0.00122072	0.0108797	0.0258793	0.00517281	0.0135042	0.0255894	0.00552794	9.93265e-05	0.000590267	0.00433974	0.0540183	0.00019729	0.0017278	0.12626	0.000867589	0.00359733	0.00391042	0	0	0	0	0.0498512	0	0	0.119295	0	0.000198367	0	157.286	1365.01
2	380	0.0112917	0.00030518	0.00370794	0.00129702	0.0970169	0.000793469	0.00645457	0.0165866	0.00318914	0.0132143	0.0109102	0.00441897	9.24922e-05	0.00150062	0.000386541	0.0593018	0.00018538	0.00348531	0.1344	0.00124551	0.00641	0.00412746	0	0	0	0	0.051133	0	0.000198367	0.125475	0	0	0	837.593	1339.45
2	381	0.111116	0.000503548	0.00192264	0.0545357	0.0587472	0.00172427	0.0149996	0.0139467	0.00482185	0.00923171	0.0163424	0.0146574	0.000109475	0.000686069	0.00320024	0.0549941	0.000206028	0.00218672	0.130138	0.000940348	0.00413644	0.00428394	0.000442512	0	0	0	0.0510109	0	0.000228885	0.124269	0	0.000976577	0	533.777	1355.13
2	382	0.0120089	0.000366217	0.00138857	0.000671397	0.0599832	0.000900282	0.00488289	0.00788891	0.00241093	0.0078584	0.0361944	0.00388451	6.64486e-05	0.000482861	0.000284494	0.055353	0.000178552	0.00145935	0.130778	0.000726852	0.00262905	0.0032482	0	0	0	0	0.0516365	0	0	0.122881	0	0	0	1304.19	1347.95
2	383	0.0195315	0.000518807	0.00140383	0.00155642	0.0597543	0.00132753	0.00669871	0.0115511	0.00306706	0.00782788	0.0615091	0.0053926	8.52738e-05	0.000661976	0.000324874	0.0558871	0.000209082	0.00209882	0.130641	0.000926587	0.00377747	0.00454441	0	0	0	1.5259e-05	0.0513313	0	6.10361e-05	0.12314	0	0.00102235	0	1383.28	1348.43
2	384	0.0486915	0.000320439	0.0015259	0.0121309	0.0588998	0.000823987	0.00527962	0.00932326	0.00299077	0.00666819	0.00978103	0.0121316	8.99765e-05	0.000593633	0.00136308	0.0542668	0.00018066	0.00173276	0.125623	0.000904716	0.00362891	0.00409735	0.000564584	0	0	0	0.0508125	0	0.000106813	0.120226	0	0.000976577	0	1725.28	1367.02
2	385	0.0111086	0.000411994	0.00903334	0.0019379	0.0594797	0.000961318	0.00643931	0.0065919	0.00665293	0.00549325	0.0164187	0.0035587	7.33344e-05	0.000725936	0.000302595	0.0549207	0.000186324	0.00121777	0.131162	0.000777902	0.00195341	0.00277736	0	0	0	0	0.0501411	0	0	0.125231	0	0	0	1119.27	1363.1
2	386	0.0264897	0.000289921	0.00260929	0.0018616	0.0629587	0.000747692	0.00770581	0.0138247	0.00364691	0.0127565	0.0222477	0.00798446	8.85997e-05	0.00139506	0.000480172	0.0581028	0.000168369	0.00314316	0.133875	0.00154337	0.00665082	0.00708847	0	0	0.000213626	7.62951e-05	0.0529793	0	0	0.127977	0	0.00169375	0.000289921	898.606	1369.51
2	387	0.012192	0.000350958	0.00209049	0.00299077	0.0590066	0.000793469	0.00514229	0.0184787	0.00315862	0.00923171	0.0263066	0.00540947	9.95622e-05	0.00106049	0.00096672	0.0556006	0.000198804	0.00298026	0.126607	0.00145472	0.00566737	0.00637734	0	0	3.0518e-05	0.000137331	0.0523079	0	0.000732433	0.120821	0	0.00175479	0.000610361	1772.72	1375.09
2	388	0.0391546	0.000366217	0.00241093	0.00306706	0.0597543	0.000991836	0.00729381	0.0117342	0.00976577	0.0105592	0.0162051	0.00542303	0.000102221	0.000905755	0.000478048	0.0551998	0.000195741	0.0020157	0.130504	0.00107146	0.00408977	0.00420119	0	0	0	9.15541e-05	0.0505379	0	0	0.124422	0	0	0	713.116	1383.26
2	389	0.0108339	0.000534066	0.00122072	0.00112917	0.0563211	0.000900282	0.00563058	0.0330053	0.00256352	0.00556954	0.00939956	0.0032071	9.17826e-05	0.00032671	0.000287374	0.0525688	0.000193216	0.000937687	0.125764	0.000560164	0.00183434	0.00264279	0	0	0	0	0.0481422	0	0	0.119921	0	0	0	338.153	1376.1
2	390	0.0200809	0.000274662	0.00265507	0.00207523	0.0627604	0.00131228	0.00822461	0.0129854	0.00607309	0.0113527	0.0291905	0.00915182	8.09926e-05	0.00111914	0.000438571	0.0562256	0.000253855	0.002519	0.131802	0.00265589	0.0051741	0.00886578	0	0	0	7.62951e-05	0.0514076	0	0	0.123796	0.000213626	0	9.15541e-05	806.645	1381.05
2	391	0.0358282	0.00115969	0.0034638	0.0162814	0.0616312	0.000946059	0.00805676	0.0178683	0.00454719	0.0151217	0.0139467	0.00916062	0.000108006	0.00132374	0.00314022	0.0559748	0.000181687	0.00318598	0.12861	0.00157504	0.00685418	0.00632709	0	0	0	3.0518e-05	0.0481575	0	3.0518e-05	0.120455	0	0	0	207.656	1379.72
2	392	0.0107118	0.000579843	0.00154116	0.00134279	0.0565805	0.000869764	0.00308232	0.00759899	0.00205997	0.00949111	0.00854505	0.00346406	8.59351e-05	0.00047669	0.000341214	0.0532083	0.00019414	0.00106689	0.123653	0.000653096	0.00265347	0.00268378	0	0	0	0	0.0497292	0	0	0.115328	0	1.5259e-05	0	4.86149	1381.83
2	393	0.0159915	0.000396735	0.00148013	0.00311284	0.0572366	0.000976577	0.00282292	0.00820935	0.0033875	0.00616464	0.0150454	0.00705855	0.000106288	0.000604645	0.000545301	0.0538846	0.000173171	0.0015194	0.123883	0.000862044	0.00334568	0.0042197	0	0	0	0	0.0503395	0	0.000274662	0.119844	0	0.00015259	0	1841.99	1386.57
2	394	0.0201572	0.000366217	0.00164797	0.0030518	0.0587015	0.00161746	0.00598154	0.0100252	0.00277714	0.0077821	0.0251011	0.00718043	8.71079e-05	0.000747657	0.000748782	0.0553208	0.000217778	0.00258386	0.127732	0.000982944	0.00469402	0.00491924	0	0	0	7.62951e-05	0.0512551	0	0.000656138	0.121401	0	0.00158694	0	1618.27	1388.15
2	395	0.0137942	0.000259403	0.00155642	0.00117494	0.0576028	0.000839246	0.0031281	0.00732433	0.00309758	0.00648508	0.00898756	0.00583092	8.5458e-05	0.000659675	0.000358352	0.053914	0.000197709	0.00176959	0.123544	0.000919248	0.00347925	0.00374544	0	0	0	0	0.0493935	0	6.10361e-05	0.116747	0	4.57771e-05	0	1883.03	1385.86
2	396	0.0562905	0.000381476	0.00343328	0.00138857	0.058732	0.0018616	0.00814832	0.011902	0.00660716	0.00683604	0.0252079	0.0080247	7.79088e-05	0.000589577	0.000313559	0.0555576	0.000200846	0.00153631	0.131664	0.000766514	0.00324194	0.00355981	0	0	0	0	0.0517281	0	0	0.125933	0	0.000198367	0	950.483	1387.22
2	397	0.0561379	0.000381476	0.00138857	0.00369268	0.058854	0.0011902	0.0117952	0.0102541	0.0027924	0.00633249	0.0458839	0.00779942	8.12919e-05	0.000600851	0.000450558	0.055379	0.000200033	0.00191438	0.129949	0.000793926	0.00345586	0.00438925	0	0	0	0	0.0520943	0	0	0.124453	0	0.000808728	0	1385.88	1397.31
2	398	0.0120699	0.000381476	0.00204471	0.00195315	0.0603952	0.00146487	0.0056611	0.0107424	0.00604257	0.00961318	0.0590372	0.00491484	0.000100371	0.00100937	0.000426894	0.0564402	0.000240744	0.00228547	0.132317	0.00122614	0.00442416	0.00511225	0	0	0	3.0518e-05	0.0508431	0	0	0.124376	0	9.15541e-05	0	1037.46	1409.13
2	399	0.0101015	0.000289921	0.00175479	0.00178531	0.0576638	0.000854505	0.00419623	0.00683604	0.00291447	0.00564584	0.012665	0.00388521	8.69562e-05	0.000454958	0.000316465	0.0533457	0.000175782	0.00186441	0.120926	0.000827962	0.00235705	0.00338951	0	0	0	0	0.0496071	0	0	0.114199	0	0	0	2032.76	1399.89
2	400	0.0411536	0.000411994	0.00239567	0.00248722	0.0594492	0.00135805	0.00715648	0.0130007	0.00390631	0.00993362	0.023682	0.00797314	9.04333e-05	0.000795209	0.000369334	0.0540435	0.000210322	0.00207041	0.126862	0.00119585	0.00420385	0.00467676	0	0	0	0	0.0487526	0	0	0.119188	0	0	0	266.302	1406.88
2	401	0.0365454	0.000396735	0.00178531	0.00337224	0.0603952	0.00132753	0.00935378	0.0115969	0.0031281	0.0127565	0.0497292	0.00484738	7.78309e-05	0.000606759	0.000421711	0.0561701	0.000207052	0.00176065	0.131445	0.00100447	0.00320307	0.00446143	0	0	0	0	0.051957	0	0	0.123278	0	0	0	1168.64	1425.38
2	402	0.0397803	0.000686656	0.00148013	0.00502022	0.0598306	0.00109865	0.00480659	0.00796521	0.00407416	0.00621042	0.0467079	0.00460762	0.000102942	0.000427858	0.000446706	0.0555248	0.000188345	0.00131244	0.131037	0.000730505	0.00256294	0.00344577	0	0	0	0	0.0515755	0	0	0.123507	0	0	0	1224.76	1407.38
2	403	0.0105287	0.000381476	0.00129702	0.00102235	0.0575418	0.00103761	0.00389105	0.00764477	0.00280766	0.00636301	0.0120851	0.00427998	9.69482e-05	0.000609221	0.000347337	0.0543488	0.000183923	0.00158634	0.126861	0.000838776	0.00339768	0.00335626	0	0	0	4.57771e-05	0.0511788	0	3.0518e-05	0.121248	0	0.000793469	0	1598.55	1415.38
2	404	0.0109255	0.000350958	0.00210575	0.0016022	0.0597543	0.0009308	0.0041352	0.0099031	0.00358587	0.00813306	0.0153201	0.00470508	9.95688e-05	0.000849645	0.000317487	0.0544473	0.00018199	0.00246237	0.122852	0.00131926	0.00427016	0.00477714	0	0	0	0	0.0505379	0	0.000686656	0.11783	0	0.000488289	0	1993.9	1412.73
2	405	0.0110781	0.000579843	0.00314336	0.00204471	0.0593576	0.00123598	0.00476081	0.00888075	0.00556954	0.00601205	0.0443427	0.00427038	9.50165e-05	0.000619599	0.000348981	0.0555764	0.000183982	0.00158271	0.130379	0.000902381	0.00298191	0.00379063	0	0	0	0	0.052491	0	0	0.121614	0	0	0	1300.12	1421.89
2	406	0.0399786	0.000427253	0.00256352	0.0033875	0.0611429	0.000869764	0.00895705	0.0137942	0.00415045	0.0116579	0.0155489	0.00863721	0.000101861	0.0015819	0.000557155	0.0576263	0.000206532	0.00386412	0.132925	0.0019391	0.00765695	0.0070558	0	0	0.000518807	0	0.0525826	0	0.00134279	0.12517	0	0.00227359	0	575.42	1424.73
2	407	0.0148165	0.000350958	0.00187686	0.000823987	0.0603952	0.00154116	0.00428779	0.0104829	0.00349432	0.00852979	0.0121004	0.00513144	8.47486e-05	0.000923139	0.000329514	0.0565257	0.000204445	0.0025917	0.129858	0.00132499	0.00562491	0.00541115	0	0	0.000183108	3.0518e-05	0.0539101	0	0.00102235	0.124193	0	0.00315862	0	1514.08	1426.9
2	408	0.0605631	0.000350958	0.002121	0.00108339	0.061387	0.0016022	0.00613413	0.0152438	0.00393683	0.0145113	0.0229191	0.00920563	9.40431e-05	0.000983556	0.000337228	0.056693	0.000174909	0.00267117	0.132387	0.00124556	0.00533968	0.00522571	0	0	7.62951e-05	4.57771e-05	0.0523079	0	0.00062562	0.12549	0	0.0015259	0	883.124	1448.79
2	409	0.0104829	0.000808728	0.00132753	0.00173953	0.0580301	0.000900282	0.0125582	0.00915541	0.00320439	0.0112612	0.0111696	0.00325769	8.52908e-05	0.000457886	0.00038951	0.0539736	0.000188526	0.0013433	0.124891	0.000711015	0.00273631	0.00322008	0	0	0	0	0.0499428	0	0	0.114992	0	0	0	23.2686	1454.77
2	410	0.0754559	0.000518807	0.00183108	0.0104829	0.0578317	0.00114443	0.00869764	0.0324102	0.00280766	0.00799573	0.0224918	0.0118481	8.94333e-05	0.00056876	0.00131178	0.0542149	0.000192929	0.00162264	0.126177	0.000795362	0.00358819	0.00433767	0	0	0	0	0.0496071	0	0	0.119875	0	0	0	160.496	1455.24
2	411	0.0160372	0.000350958	0.00265507	0.00164797	0.0800946	0.00122072	0.00335698	0.0091249	0.00291447	0.00828565	0.0225223	0.00606903	0.000104522	0.00102057	0.000550082	0.0578078	0.000206929	0.00208266	0.123824	0.00113985	0.00445837	0.00521573	0	0	0.000137331	4.57771e-05	0.0509499	0	0.000259403	0.1178	0	0.00109865	0	1896.43	1443.72
2	412	0.0391089	0.000503548	0.00337224	0.0037232	0.0600595	0.00102235	0.00674449	0.010193	0.00384527	0.00943008	0.0113832	0.00692161	9.03919e-05	0.000775407	0.000423629	0.0554652	0.000227053	0.00198757	0.130612	0.0010519	0.00412478	0.00439154	0	0	1.5259e-05	0	0.0518044	0	0.000320439	0.124254	0	0.000564584	0	717.219	1459.93
2	413	0.028397	0.000564584	0.00297551	0.00999466	0.0618601	0.00128176	0.00868238	0.0148775	0.00367742	0.0130159	0.0312352	0.0071234	9.84426e-05	0.00127211	0.00117507	0.0569403	0.000212954	0.00327527	0.132145	0.00135735	0.00649436	0.0062492	0	0	0.000274662	0.000106813	0.0530556	0	0.000900282	0.125673	0	0.00221256	0	678.387	1463.82
2	414	0.0175174	0.00047303	0.00242618	0.00218204	0.059617	0.00108339	0.00576791	0.0122835	0.00383001	0.00881972	0.0220645	0.00593825	9.80574e-05	0.00097319	0.000385269	0.0565647	0.00019979	0.00290624	0.129909	0.00123725	0.00573341	0.00605087	0	0	0.000274662	6.10361e-05	0.053315	0	0.000167849	0.123217	0	0.00236515	0	1500.01	1454.39
2	415	0.0177005	0.000457771	0.0028687	0.00157168	0.090898	0.000854505	0.007187	0.0214542	0.0040589	0.0089723	0.0444495	0.00492666	8.86912e-05	0.000756707	0.000320582	0.0546442	0.000187839	0.00169397	0.12728	0.000972628	0.00326709	0.00415431	0	0	0	0	0.0484932	0	0	0.118425	0	0	0	365.406	1459.31
2	416	0.0192721	0.000885023	0.00132753	0.00239567	0.0580148	0.000747692	0.0115206	0.0106203	0.00247196	0.0120241	0.0113832	0.00412825	9.26857e-05	0.00046484	0.000428239	0.0538985	0.000189237	0.00127656	0.125098	0.000663767	0.0028335	0.00315071	0	0	0	0	0.049485	0	0	0.117418	0	0	0	82.1454	1461.9
2	417	0.0137484	0.000564584	0.00167849	0.00294499	0.06009	0.00148013	0.00956741	0.016144	0.00323491	0.0124056	0.0253605	0.00483053	8.68276e-05	0.000747327	0.000397464	0.0562026	0.000196121	0.00220203	0.131577	0.00106551	0.00426863	0.00443714	0	0	0	0	0.0528725	0	0.000274662	0.124636	0	0.00062562	0	837.101	1467.53
2	418	0.0227359	0.00047303	0.00244144	0.00158694	0.0607004	0.00241093	0.00686656	0.0159915	0.00341802	0.00987259	0.0378729	0.00584216	9.32596e-05	0.00088242	0.000367585	0.0562265	0.000195383	0.00255452	0.131764	0.00107881	0.00498314	0.00498946	0	0	0	4.57771e-05	0.0521859	0	0.000381476	0.12546	0	0.00108339	0	777.456	1469.54
2	419	0.0122988	0.000427253	0.00158694	0.00164797	0.0582895	0.00114443	0.00399786	0.00996414	0.0031281	0.00727855	0.0563211	0.00480406	0.000100246	0.00072665	0.000372849	0.0551561	0.000189839	0.00216614	0.127041	0.00116251	0.0044724	0.0059265	0	0	0	0	0.0518654	0	0	0.12134	0	0.00128176	0	1667.69	1469.95
2	420	0.0267948	0.000488289	0.00318914	0.00308232	0.0610361	0.00109865	0.00729381	0.0312047	0.00325017	0.0159762	0.0233463	0.00682507	9.26569e-05	0.000878317	0.000376382	0.0549959	0.000191638	0.00233101	0.129052	0.0011478	0.00465033	0.00511357	0	0	0	0	0.0499886	0	0.00030518	0.122118	0	0.000885023	0	453.544	1477.69
2	421	0.0261234	0.000610361	0.0021973	0.00485237	0.0611582	0.0015259	0.00636301	0.0115206	0.0037232	0.00973526	0.0514534	0.0061596	9.75394e-05	0.000984963	0.000586486	0.0566546	0.000201639	0.00253269	0.132289	0.0013265	0.00468856	0.00600206	0	0	0	0	0.0509499	0	0	0.124193	0	0	0	968.2	1474.46
2	422	0.0145266	0.00030518	0.002121	0.000823987	0.0605478	0.00198367	0.00469978	0.0114748	0.00318914	0.00909438	0.0119326	0.00670168	8.60831e-05	0.001116	0.000372008	0.0567062	0.000240447	0.00251389	0.129948	0.00143843	0.00565426	0.0056936	0	0	0.000228885	0	0.0524605	0	0.00047303	0.122393	0	0.00117494	0	1468.81	1472.89
2	423	0.0122988	0.000366217	0.00187686	0.00231937	0.0587167	0.0010071	0.00404364	0.0107576	0.00399786	0.00810254	0.0172122	0.00535406	9.38598e-05	0.00087705	0.000731456	0.0554334	0.000195293	0.00230677	0.126119	0.00121544	0.00492058	0.0053392	0	0	9.15541e-05	1.5259e-05	0.0513619	0	0.000427253	0.117968	0	0.00157168	0	1750.45	1477.25
2	424	0.0578164	0.000640879	0.00164797	0.00244144	0.0603037	0.000946059	0.00450141	0.00820935	0.00291447	0.0108492	0.0882429	0.00773978	8.72367e-05	0.000485391	0.000353264	0.0554266	0.000190797	0.00130253	0.130345	0.000766455	0.00287431	0.00475313	0	0	0	0	0.0502785	0	0	0.122118	0	0	0	1160.87	1480.59
2	425	0.0547494	0.000518807	0.00163272	0.00230411	0.0618448	0.000885023	0.00868238	0.0145876	0.00698863	0.0126345	0.051194	0.00829012	9.30415e-05	0.00067473	0.000332883	0.0566051	0.000182989	0.00228937	0.131766	0.0011648	0.00416045	0.00499545	0	0	0	0	0.0521248	0	0.000167849	0.124453	0	0.000579843	0	1109.21	1494.95
2	426	0.0505989	0.000564584	0.00302129	0.00231937	0.0611887	0.00166323	0.00944533	0.0219577	0.00622568	0.016434	0.0149081	0.0160946	0.00010263	0.00130882	0.000679625	0.0562975	0.000207186	0.00350334	0.129656	0.00162275	0.00661382	0.00669071	0.00166323	0	0	0	0.0511025	0	0.000488289	0.123262	0	0.00201419	0	327.262	1491.83
2	427	0.0341039	0.000366217	0.00170901	0.00251774	0.0584115	0.000640879	0.00601205	0.0122835	0.00273136	0.0059205	0.012253	0.00767918	7.2226e-05	0.000727721	0.000377646	0.0555606	0.000160878	0.00183786	0.128908	0.000812827	0.00363474	0.00412199	0	0	0	1.5259e-05	0.0512856	0	0	0.122927	0	0.00112917	0	1441.1	1499.55
2	428	0.00955215	0.00030518	0.00146487	0.00282292	0.057557	0.000640879	0.00318914	0.00834669	0.00234989	0.00646983	0.0167544	0.00370463	9.84254e-05	0.000478574	0.000991363	0.0535422	0.000204528	0.00154851	0.120186	0.000741863	0.00211617	0.0040325	0	0	0	0.000137331	0.0496681	0	0.000106813	0.115724	0	0	0	2050.07	1492.39
2	429	0.0222324	0.000442512	0.00167849	0.00146487	0.0593881	0.000900282	0.0107881	0.00947585	0.00302129	0.0114443	0.0379797	0.00861693	8.46897e-05	0.000626294	0.000453826	0.0558903	0.000180553	0.00223186	0.12754	0.00102113	0.00486903	0.00519193	0	0	0	4.57771e-05	0.0523842	0	0.000366217	0.121935	0	0.00151064	0	1639.93	1506.7
2	430	0.0603647	0.000381476	0.00172427	0.00531014	0.0590677	0.0010071	0.0131228	0.010956	0.00331121	0.0183871	0.0972	0.00930247	8.95196e-05	0.000651037	0.000749139	0.0557087	0.000181704	0.00230626	0.130696	0.000916702	0.00366196	0.00443288	0	0	0	3.0518e-05	0.051545	0	0	0.124208	0	0	0	904.88	1515.57
2	431	0.0113985	0.000518807	0.00216678	0.000793469	0.0603494	0.00117494	0.00451667	0.0111543	0.00378424	0.00820935	0.017319	0.0048834	8.6073e-05	0.00104191	0.000364266	0.0558219	0.00021639	0.00227694	0.128077	0.00141855	0.00467683	0.0049206	0	0	0.000137331	1.5259e-05	0.0512703	0	0.000259403	0.12137	0	0.000259403	0	1535.34	1511.78
2	432	0.0168612	0.000427253	0.00170901	0.00251774	0.0749828	0.00135805	0.00654612	0.0102388	0.00436408	0.0107881	0.0175784	0.00534885	7.50042e-05	0.000746947	0.000340432	0.0568987	0.000200784	0.0021573	0.131806	0.00107146	0.00451977	0.00466613	0	0	0	0	0.0518044	0	0.000167849	0.124117	0	0.00030518	0	1038.5	1514.21
2	433	0.0590829	0.000488289	0.00190738	0.00163272	0.0596475	0.00102235	0.0069276	0.0145571	0.00315862	0.00738537	0.0188754	0.0104777	6.89334e-05	0.000766655	0.000375002	0.0561085	0.000185266	0.00217339	0.13014	0.00106876	0.00427709	0.00460498	0	0	0	0	0.0521859	0	0	0.120287	0	0.000579843	0	1320.24	1520.23
2	434	0.0643168	0.000411994	0.00209049	0.00819409	0.0607156	0.000717174	0.0196841	0.017731	0.00347906	0.010544	0.0263981	0.0104512	7.98907e-05	0.000760107	0.00127752	0.0546479	0.000188994	0.00262727	0.126653	0.00114049	0.0042245	0.00551504	0	0	0	0	0.0476234	0	0	0.11873	0	0	0	186.945	1516.81
2	435	0.0371099	0.000595102	0.00141909	0.00721752	0.0583963	0.00158694	0.0069276	0.028336	0.00263981	0.00686656	0.0176394	0.00498264	0.000102983	0.000537662	0.000601469	0.0549006	0.0001995	0.00148142	0.12976	0.000729576	0.00325289	0.0037945	0	0	0	0	0.0511635	0	0	0.123033	0	0.000244144	0	658.043	1527.23
2	436	0.0654307	0.000381476	0.00141909	0.00259403	0.0582895	0.00077821	0.00762951	0.00903334	0.00270085	0.00738537	0.0214694	0.0167341	7.66137e-05	0.00038541	0.000435933	0.0543603	0.000197428	0.00146197	0.126187	0.000772524	0.00324361	0.00491087	0.00131228	0	0	0	0.0506447	0	0	0.120623	0	0.000213626	0	154.87	1527.33
2	437	0.0115816	0.000289921	0.00192264	0.00122072	0.0597086	0.000869764	0.00447089	0.0115053	0.00291447	0.00865187	0.0111849	0.00509954	8.97633e-05	0.000902763	0.000349316	0.0551984	0.000190383	0.00232303	0.123811	0.00116694	0.00460843	0.00460209	0	0	0	0	0.0510109	0	0.000610361	0.118364	0	0.00108339	0	1925.42	1538.19
2	438	0.0375372	0.000442512	0.00164797	0.00494392	0.0596628	0.00114443	0.00395209	0.0111086	0.00294499	0.00807202	0.0189517	0.0097901	9.64055e-05	0.000763684	0.000613125	0.055794	0.000195368	0.00211058	0.126755	0.00102624	0.00474818	0.00517393	9.15541e-05	0	0	0	0.0521706	0	0.000137331	0.120516	0	0.00192264	0	1683.32	1537.21
2	439	0.0265812	0.000534066	0.00158694	0.00341802	0.057908	0.00112917	0.00857557	0.0113222	0.0024567	0.00950637	0.0119326	0.00830525	7.51609e-05	0.000337932	0.000469615	0.0541237	0.000193667	0.00116691	0.125152	0.000646	0.00272582	0.00356025	0	0	0	0	0.0502022	0	0	0.117449	0	0	0	119.814	1545.13
2	440	0.0266728	0.000518807	0.00138857	0.00328069	0.0588083	0.00128176	0.00910964	0.0115358	0.00268559	0.00715648	0.0215763	0.00476651	8.76187e-05	0.000465038	0.000330978	0.0552048	0.000199816	0.00113322	0.130093	0.000728751	0.00228203	0.00286265	0	0	0	0	0.0515297	0	0	0.123262	0	0	0	835.02	1543.18
2	441	0.0270085	0.00047303	0.00207523	0.0016022	0.0595407	0.00123598	0.00611887	0.0172885	0.00309758	0.0083772	0.0205844	0.00752011	9.32513e-05	0.000667636	0.00031862	0.0538128	0.000194224	0.0016235	0.12664	0.000880543	0.00290496	0.0039351	0	0	0	0	0.0488899	0	0	0.120485	0	0	0	306.113	1543.02
2	442	0.0155489	0.000320439	0.00173953	0.0037995	0.0588083	0.00123598	0.0049897	0.00903334	0.00299077	0.0099794	0.0411841	0.00641578	8.7978e-05	0.000727012	0.000967325	0.0554819	0.000208587	0.00229076	0.12584	0.00111752	0.00490466	0.00563227	0	0	4.57771e-05	0	0.0517586	0	0.00062562	0.120394	0	0.0021973	0	1757.41	1543.02
2	443	0.0224155	0.00047303	0.00154116	0.0665599	0.0589914	0.000961318	0.00654612	0.0112917	0.00469978	0.00653086	0.0519417	0.00617488	6.96447e-05	0.000582272	0.00372223	0.0557897	0.000189733	0.00175803	0.129245	0.000844867	0.00358749	0.00414628	0	0	0	0.000503548	0.0525216	0	0	0.121141	0	0.000564584	0	1367.48	1555.19
2	444	0.0540475	0.000579843	0.0028687	0.0021973	0.0606241	0.00137331	0.0104067	0.0177005	0.00474556	0.0128176	0.0185245	0.010381	9.31291e-05	0.0010507	0.000459024	0.055436	0.000196792	0.00290355	0.128667	0.0013126	0.0052554	0.00577607	0	0	0	0	0.0507973	0	0.000686656	0.12195	0	0	0	348.759	1545.73
2	445	0.0263218	0.000564584	0.00138857	0.00393683	0.0588998	0.00077821	0.00772107	0.0107271	0.00334173	0.00622568	0.0266423	0.00452329	7.68893e-05	0.000426445	0.000352505	0.0552409	0.000193445	0.00123868	0.13031	0.000745371	0.00268776	0.00328521	0	0	0	0	0.0515297	0	0	0.120912	0	0	0	780.223	1553.62
2	446	0.0353399	0.000411994	0.00198367	0.0106966	0.0598611	0.000976577	0.00428779	0.0105592	0.00277714	0.00796521	0.0187839	0.00998258	8.91699e-05	0.000813051	0.00265029	0.055554	0.000217395	0.00227196	0.125129	0.00103128	0.00488675	0.00563404	0.000183108	0	0.00015259	0.000167849	0.0517586	0	0.000701915	0.11812	0	0.0015259	1.5259e-05	1826.96	1555.69
2	447	0.0582742	0.000518807	0.00195315	0.00476081	0.0589761	0.00117494	0.00927749	0.0146334	0.00321965	0.0113527	0.0585946	0.0127228	8.90029e-05	0.00074932	0.000493719	0.0549716	0.000202061	0.00229658	0.128558	0.00110681	0.00445442	0.00498322	0	0	0	0	0.0499123	0	0.00030518	0.121813	0	0.000534066	0	480.252	1565.41
2	448	0.0111238	0.000381476	0.00184634	0.000656138	0.0623331	0.00111391	0.00404364	0.00946059	0.00283818	0.00721752	0.0103609	0.00454393	8.42474e-05	0.00106643	0.000352571	0.0567835	0.000216737	0.00210748	0.127892	0.00120047	0.00431998	0.00427663	0	0	0.00030518	6.10361e-05	0.052842	0	0.000274662	0.121263	0	0.000656138	0	1517.93	1557.58
2	449	0.0368353	0.000518807	0.00267033	0.0053254	0.0602579	0.00140383	0.00972	0.0130617	0.00486763	0.0127108	0.0447395	0.00946321	7.92568e-05	0.00073852	0.000437694	0.0566979	0.00020036	0.00234118	0.131587	0.00102506	0.0045028	0.00507519	0	0	0	0	0.0521553	0	0.000259403	0.124819	0	0.000885023	0	1012.51	1563.45
2	450	0.0102235	0.000350958	0.0028687	0.00198367	0.0950942	0.00132753	0.00363165	0.00865187	0.00332647	0.00834669	0.0197147	0.00428404	9.32903e-05	0.00108218	0.000442454	0.0627511	0.000219124	0.0019395	0.124202	0.000985181	0.00436082	0.00488746	0	0	0	0	0.052079	0	0.000457771	0.118318	0	0.00106813	0	1885.01	1564.92
2	451	0.0179294	0.000640879	0.00730907	0.00321965	0.0612192	0.00122072	0.00924697	0.0224002	0.0059205	0.0125887	0.0499275	0.00492412	0.00010216	0.000898807	0.000383165	0.0560102	0.000186407	0.00231141	0.130958	0.00120934	0.00440158	0.00490685	0	0	0	0	0.0514382	0	0	0.124315	0	0.00106813	0	937.08	1563
2	452	0.045243	0.000427253	0.00167849	0.00869764	0.058854	0.000854505	0.0117189	0.0222629	0.00334173	0.0110323	0.0281682	0.0112252	9.0256e-05	0.000675539	0.00132473	0.0552902	0.000194343	0.00201419	0.129573	0.000924675	0.00411149	0.00490044	4.57771e-05	0	0	1.5259e-05	0.0512093	0	0.000442512	0.123064	0	0.00106813	0	580.363	1576.3
2	453	0.0297856	0.000671397	0.00187686	0.00209049	0.0606241	0.00149538	0.0104067	0.0129549	0.00341802	0.0160525	0.083772	0.0066991	8.61486e-05	0.000537047	0.000308647	0.0561934	0.000190707	0.00167818	0.130951	0.000850142	0.00356771	0.00416651	0	0	0	0	0.0522621	0	0	0.123552	0	0.00015259	0	1078.14	1570.67
2	454	0.04448	0.000518807	0.00225834	0.00123598	0.0602426	0.000823987	0.00544747	0.0125277	0.00344854	0.00941482	0.0156558	0.0153715	9.36984e-05	0.00129582	0.000463331	0.0568139	0.000189366	0.00314201	0.12847	0.00159527	0.0063877	0.00655343	0.000915541	0	3.0518e-05	7.62951e-05	0.0522011	0	0.000671397	0.121187	0	0.000991836	0	1630.8	1571.18
2	455	0.011902	0.000350958	0.00158694	0.0176699	0.0599527	0.00123598	0.00352483	0.0090486	0.00297551	0.00695811	0.0143587	0.00456853	8.26406e-05	0.000577574	0.00545162	0.0547757	0.000180798	0.00168342	0.122514	0.000914454	0.00334955	0.00416653	0	0	0	0.000427253	0.0502632	0	0.000183108	0.11606	0	0	0	1980.79	1570.89
2	456	0.0440986	0.000442512	0.00154116	0.00276188	0.0582895	0.00134279	0.0134279	0.0221866	0.00358587	0.00627146	0.0467689	0.0110556	9.00105e-05	0.000589433	0.000373894	0.0553687	0.000201127	0.00157884	0.13002	0.000848317	0.00326214	0.00455126	0	0	0	4.57771e-05	0.0517586	0	0	0.124147	0	0.00047303	0	700.204	1576.9
2	457	0.0101167	0.000396735	0.00140383	0.0151369	0.0581826	0.000854505	0.00598154	0.00846876	0.00308232	0.00549325	0.0204929	0.0041797	9.7083e-05	0.000465717	0.0073554	0.0540003	0.000183901	0.00207281	0.121301	0.000737189	0.00258692	0.00406665	0	0	0	0.00213626	0.0498054	0	0	0.115724	0	0	0	2020.43	1573.31
2	458	0.0116579	0.000381476	0.00135805	0.00134279	0.0579232	0.000915541	0.00488289	0.00906386	0.00297551	0.00636301	0.034226	0.00341548	7.29168e-05	0.000582029	0.000314336	0.0545065	0.000195372	0.00116434	0.127264	0.000754122	0.00279256	0.00305033	0	0	0	3.0518e-05	0.0513619	0	0	0.118471	0	1.5259e-05	0	1444.64	1581.5
2	459	0.017258	0.000671397	0.00131228	0.00360113	0.0581826	0.00140383	0.00505074	0.00898756	0.00564584	0.00575265	0.0115358	0.00531667	7.59078e-05	0.000354921	0.000534918	0.0539087	0.000204938	0.000992108	0.124245	0.000728379	0.0024685	0.0035306	0	0	0	0	0.0506752	0	0	0.116503	0	0	0	58.0398	1587.27
2	460	0.0119173	0.000320439	0.00151064	0.00923171	0.0594034	0.000900282	0.00459297	0.00846876	0.00257877	0.00761425	0.0231174	0.00481943	9.07733e-05	0.000529251	0.00210402	0.0555611	0.000173104	0.00169217	0.124874	0.000774029	0.00404476	0.00479457	0	0	0	0.000366217	0.0520638	0	0	0.117144	0	0.000839246	0	1855.75	1588.36
2	461	0.0257267	0.000427253	0.00433356	0.00849927	0.0620279	0.0009308	0.0130312	0.0185397	0.00347906	0.0111086	0.0145418	0.00808286	8.69227e-05	0.0011137	0.00147223	0.0556096	0.000196424	0.00310356	0.126769	0.00144148	0.0053352	0.00599059	0	0	0	0	0.0489052	0	0	0.116747	0	0	0	127.11	1597.92
2	462	0.0264286	0.000610361	0.00244144	0.00289921	0.0623636	0.0016022	0.00909438	0.0140841	0.0039826	0.0112154	0.0301518	0.00675409	8.66488e-05	0.000829751	0.000527391	0.055137	0.000211699	0.00246721	0.127812	0.00133354	0.00448195	0.00569587	0	0	0	0	0.0498665	0	0	0.121294	0	0	0	316.86	1598.28
2	463	0.0457465	0.000564584	0.00151064	0.00396735	0.0590982	0.00140383	0.00965896	0.0241398	0.00280766	0.0110933	0.0292058	0.0118304	9.08245e-05	0.000594308	0.000498107	0.0548607	0.000186078	0.00177613	0.128709	0.000800779	0.00378108	0.00436551	0	0	0	0	0.0491188	0	0	0.121523	0	0.000122072	0	507.107	1605.02
2	464	0.0635691	0.000518807	0.002533	0.00375372	0.0608682	0.00122072	0.0162814	0.0315099	0.00366217	0.00988785	0.0179751	0.0141328	9.11487e-05	0.00075741	0.000695698	0.0547862	0.000197394	0.00221772	0.12692	0.00125408	0.00431118	0.0057761	0	0	0	0	0.0493935	0	0.000259403	0.120928	0	0	0	265.058	1600.61
2	465	0.0121157	0.00030518	0.00144961	0.00328069	0.0584878	0.000915541	0.00369268	0.00880446	0.00302129	0.00698863	0.0093843	0.00406251	8.42998e-05	0.000464094	0.000432144	0.0552552	0.000193072	0.00170505	0.124633	0.000720634	0.00349008	0.0034519	0	0	0	0	0.0508278	0	0	0.117632	0	0.00077821	0	1818.57	1610.99
2	466	0.0223087	0.00047303	0.00175479	0.00218204	0.057847	0.000839246	0.0162814	0.0384985	0.00294499	0.00590524	0.0111849	0.00567503	7.47225e-05	0.000415053	0.000396735	0.0541776	0.000197298	0.00129208	0.124555	0.000734952	0.00252521	0.00359646	0	0	0	0	0.0500954	0	0	0.115465	0	0	0	26.2496	1610.07
2	467	0.0499275	0.000579843	0.00228885	0.0109255	0.0591592	0.00128176	0.00727855	0.0138857	0.00242618	0.00697337	0.015671	0.00964233	8.70725e-05	0.000640747	0.00199003	0.0549387	0.00021484	0.00137813	0.129361	0.000835149	0.00297825	0.00405551	0	0	0	4.57771e-05	0.0504311	0	0	0.122728	0	0	0	670.437	1616.5
2	468	0.0114443	0.000442512	0.00181582	0.00303655	0.0593576	0.00122072	0.00746166	0.00975052	0.0027924	0.00825513	0.0192111	0.00429179	8.59829e-05	0.000697347	0.000438497	0.0553228	0.000191458	0.00190492	0.127143	0.000894435	0.00347295	0.00391435	0	0	0	4.57771e-05	0.0514534	0	0	0.118578	0	0.000503548	0	1530.71	1620.8
2	469	0.00996414	0.000381476	0.00122072	0.000732433	0.0581521	0.000961318	0.00343328	0.00680552	0.00224308	0.00527962	0.0081178	0.00333696	7.55653e-05	0.000446534	0.000324377	0.0543294	0.000207703	0.000931089	0.126398	0.000576261	0.00234278	0.00274411	0	0	0	1.5259e-05	0.0515297	0	0	0.119097	0	0	0	1496.26	1631.9
2	470	0.0316777	0.000442512	0.00251774	0.00306706	0.0586862	0.00120546	0.00434882	0.0125887	0.00259403	0.00741588	0.0140536	0.0066295	7.32404e-05	0.000615836	0.000394226	0.0551366	0.000201024	0.00123825	0.128279	0.000809009	0.00300715	0.00378937	0	0	0	0	0.0513161	0	0	0.119585	0	0	0	1302.85	1638.35
2	471	0.026566	0.000396735	0.00151064	0.00567636	0.0590677	0.00129702	0.00277714	0.00782788	0.00239567	0.00521859	0.0113832	0.00378394	8.21347e-05	0.000367477	0.00108818	0.0544916	0.000188555	0.000963459	0.121013	0.000535576	0.00171213	0.0028045	0	0	0	0	0.0502632	0	0	0.114336	0	0	0	2045.49	1651.05
2	472	0.0290227	0.000549325	0.00224308	0.00149538	0.0606241	0.00108339	0.00970474	0.015259	0.00404364	0.0100557	0.0213779	0.00881504	9.13444e-05	0.000878378	0.000335908	0.0555132	0.000201593	0.00255897	0.128127	0.00135267	0.00456456	0.00512768	0	0	0	0	0.0506142	0	0.000442512	0.120348	0	0.000366217	0	370.193	1641.05
2	473	0.0307469	0.000518807	0.00202945	0.00373846	0.0602731	0.00143435	0.00724804	0.0149996	0.00318914	0.00688182	0.0185092	0.00606913	8.14803e-05	0.000379506	0.000305941	0.0536746	0.000191388	0.00116648	0.125617	0.000738356	0.00229522	0.00406932	0	0	0	0	0.046952	0	0	0.117403	0	0	0	280.626	1649.2
2	474	0.0144198	0.000534066	0.00334173	0.0012665	0.117723	0.00102235	0.00814832	0.0172122	0.00320439	0.0123293	0.0172274	0.00581979	9.3201e-05	0.00126987	0.000361122	0.0582687	0.000234006	0.00292255	0.127579	0.00136029	0.00561463	0.0054898	0	0	0	0	0.0508125	0	0.000534066	0.117937	0	0.000442512	0	211.568	1649.6
2	475	0.0174411	0.000320439	0.00254826	0.00108339	0.0798199	0.000808728	0.00502022	0.0123445	0.00361639	0.0099031	0.0135042	0.00668406	7.48894e-05	0.00118584	0.000337817	0.0596067	0.000203868	0.00265045	0.127981	0.00118293	0.00582078	0.00568369	0	0	0	0	0.0524453	0	0.000381476	0.121141	0	0.00155642	0	1629.97	1649.01
2	476	0.0212253	0.000488289	0.00172427	0.0391089	0.060502	0.00166323	0.00779736	0.0246738	0.00419623	0.0126192	0.0308232	0.00523259	7.85587e-05	0.000597823	0.00313522	0.0560261	0.00021535	0.00194019	0.130167	0.00095909	0.0037531	0.0041427	0	0	0	0	0.0511482	0	0	0.122164	0	0	0	1000.87	1657.87
2	477	0.0352941	0.000381476	0.00239567	0.000961318	0.0621958	0.000885023	0.00614939	0.0138094	0.00459297	0.0111543	0.024445	0.011983	7.90848e-05	0.00125919	0.000348588	0.0577218	0.000203812	0.00330286	0.129094	0.00160053	0.00707772	0.0070472	0.00172427	0	0.000366217	3.0518e-05	0.0544289	0	0.000991836	0.121508	0	0.00262455	0	1597.95	1660.25
2	478	0.0349889	0.000350958	0.00129702	0.00207523	0.0578927	0.000808728	0.00320439	0.0093843	0.00225834	0.005066	0.0249943	0.0080533	7.94016e-05	0.000438922	0.000415229	0.0541436	0.000186746	0.000995973	0.120568	0.000684161	0.00185687	0.00338348	0	0	0	0	0.0505379	0	0	0.11487	0	0	0	2022.92	1665.96
2	479	0.0115511	0.000442512	0.00236515	0.00131228	0.0601511	0.000869764	0.00489815	0.0131838	0.00308232	0.0105745	0.0154269	0.00454581	8.31193e-05	0.000872117	0.000333643	0.0560057	0.000181158	0.00193563	0.128024	0.00104192	0.00476016	0.00490616	0	0	0	1.5259e-05	0.0525063	0	0	0.121004	0	0.00103761	0	1554.86	1658.71
2	480	0.0224155	0.000549325	0.00451667	0.00866712	0.121813	0.0011902	0.00814832	0.0112612	0.00323491	0.00996414	0.0295872	0.00646313	8.71199e-05	0.00125065	0.00100862	0.0596071	0.000197085	0.00265587	0.131214	0.00138635	0.00560949	0.00520154	0	0	0	0	0.0510872	0	0	0.123247	0	0.000534066	0	946.721	1671.98
2	481	0.0117037	0.00030518	0.00317388	0.000656138	0.0885176	0.000885023	0.00357061	0.00973526	0.00315862	0.00708019	0.0180056	0.00442741	6.9568e-05	0.00143857	0.000342138	0.0648419	0.000188195	0.00206649	0.128064	0.00100373	0.00473612	0.00583448	0	0	0.000366217	0	0.0548867	0	0.000503548	0.121782	0	0.00247196	0	1485.75	1666.4
2	482	0.0578622	0.000534066	0.00225834	0.00331121	0.0607767	0.00077821	0.00527962	0.0123751	0.0030518	0.00936904	0.0208133	0.0108101	6.99741e-05	0.00103961	0.000951676	0.0564351	0.000206379	0.00251931	0.129223	0.00118948	0.00518303	0.00546686	0	0	0.000228885	0.000106813	0.0520638	0	0.00030518	0.119478	0	0.00189212	0	1368.88	1670
2	483	0.0213779	0.000854505	0.00239567	0.00172427	0.0590677	0.000823987	0.014435	0.0200046	0.00550851	0.00813306	0.0136721	0.00724774	9.36041e-05	0.000584313	0.000302391	0.0545659	0.000189551	0.00192809	0.125617	0.000938445	0.0036009	0.00436747	0	0	0	0	0.0487373	0	6.10361e-05	0.117098	0	0	0	217.668	1684.01
2	484	0.0714427	0.000747692	0.00331121	0.0287785	0.062974	0.00137331	0.0110475	0.0366217	0.00518807	0.0129702	0.0360876	0.014061	7.64232e-05	0.00141348	0.00249567	0.0564088	0.000201035	0.0034842	0.126799	0.00192767	0.00656104	0.00748578	0	0	0	0	0.0495308	0	0	0.117586	0	0	0	89.786	1687.7
2	485	0.0249943	0.000717174	0.00221256	0.00485237	0.0615244	0.00077821	0.00756847	0.0482338	0.00373846	0.013611	0.0306554	0.00611693	9.45846e-05	0.000769012	0.000659547	0.0561181	0.000184624	0.00208171	0.130157	0.0010266	0.00425949	0.00498125	0	0	0	0	0.052079	0	0	0.123171	0	0.000854505	0	822.907	1683.75
2	486	0.0116579	0.000366217	0.00158694	0.00378424	0.0595102	0.00407416	0.00350958	0.00772107	0.00538643	0.00556954	0.0169375	0.00339605	8.12525e-05	0.00036599	0.000522392	0.0544986	0.000190869	0.00109966	0.122165	0.000762995	0.0021352	0.00348745	0	0	0	0	0.0504616	0	0	0.115694	0	0	0	1916.33	1687.26
2	487	0.0237736	0.000381476	0.00180056	0.00492866	0.0603342	0.00103761	0.00807202	0.0137026	0.00515755	0.0102693	0.0119936	0.007277	8.04285e-05	0.000621236	0.000764619	0.0561085	0.000199773	0.00233681	0.126314	0.000821271	0.00443658	0.00415976	0	0	0	0	0.0523232	0	0.000183108	0.118868	0	0.000991836	0	1686.53	1682.53
2	488	0.0731823	0.000503548	0.00151064	0.0019379	0.0600595	0.00122072	0.00480659	0.00939956	0.00248722	0.00712596	0.0363165	0.00711342	7.33001e-05	0.000490006	0.000329515	0.0553527	0.00019585	0.00138092	0.128954	0.000820231	0.00270174	0.00434395	0	0	0	0	0.0504921	0	0	0.120043	0	0	0	1234.7	1688.95
2	489	0.0483253	0.000503548	0.00161746	0.00227359	0.0594186	0.000762951	0.00836194	0.0154116	0.00285344	0.00740063	0.0138857	0.0100162	8.37601e-05	0.000564697	0.000462536	0.0549344	0.000175836	0.00155816	0.128055	0.000840324	0.00302982	0.00390959	0	0	0	0	0.0497292	0	0	0.120089	0	0	0	531.797	1687.32
2	490	0.0681163	0.000610361	0.00411994	0.00132753	0.0619821	0.000869764	0.00856031	0.016022	0.0055848	0.00889601	0.0115358	0.00740055	7.97766e-05	0.000736432	0.000288212	0.0559088	0.000187531	0.00226467	0.129794	0.00108974	0.00367874	0.00423374	0	0	0	0	0.049836	0	0	0.122881	0	0	0	1111.27	1687.77
2	491	0.0176242	0.000640879	0.00341802	0.00163272	0.0631266	0.00111391	0.00888075	0.0167849	0.00386053	0.0149386	0.0183719	0.0068291	0.000110462	0.00104707	0.000346602	0.0555831	0.000228263	0.00282039	0.127292	0.00124208	0.00506614	0.00588983	0	0	0	0	0.0488136	0	0	0.116381	0	0	0	298.852	1696
2	492	0.0422217	0.000610361	0.00148013	0.00552377	0.0590982	0.00138857	0.0062562	0.0155337	0.00514229	0.0104219	0.0205844	0.00666401	8.88228e-05	0.00041905	0.000549524	0.0552914	0.000229583	0.00134416	0.12922	0.000716452	0.00262317	0.00333166	0	0	0	0	0.0507515	0	0	0.122042	0	0	0	750.157	1703.35
2	493	0.0120546	0.000442512	0.00303655	0.0010071	0.0800183	0.000885023	0.00549325	0.0124666	0.00381476	0.00973526	0.0127565	0.00518216	7.80931e-05	0.00145834	0.000405368	0.0610257	0.00021821	0.00285485	0.128703	0.00143078	0.00586384	0.0055631	0	0	0.000122072	3.0518e-05	0.0531624	0	0.00047303	0.119509	0	0.00169375	0	1480.76	1702.28
2	494	0.0193332	0.000350958	0.00148013	0.00555428	0.0585489	0.000885023	0.0040589	0.00793469	0.00250248	0.00613413	0.0117952	0.00597486	8.83645e-05	0.000417143	0.00103471	0.0544845	0.000197354	0.00140017	0.121048	0.000797916	0.0022969	0.00362266	0	0	0	0	0.05037	0	0	0.114076	0	0	0	1997.76	1699.1
2	495	0.0124056	0.00047303	0.00277714	0.00077821	0.0762341	0.00077821	0.00502022	0.015259	0.00321965	0.0103456	0.0226749	0.00538712	8.42287e-05	0.00130683	0.000340512	0.0597491	0.000193819	0.00264899	0.128283	0.00151231	0.00590381	0.00584421	0	0	3.0518e-05	3.0518e-05	0.0539406	0	0.000579843	0.118608	0	0.00224308	0	1547.57	1700.59
2	496	0.0174868	0.000427253	0.00132753	0.00563058	0.059266	0.000976577	0.0033875	0.00808728	0.00251774	0.00578317	0.0198672	0.00489203	7.93942e-05	0.00040422	0.0010363	0.0554316	0.000175663	0.00127513	0.12474	0.000663439	0.00261032	0.00341559	0	0	0	0	0.0517739	0	0	0.116594	0	0	0	1752.37	1706.7
2	497	0.0710307	0.000686656	0.00161746	0.00299077	0.059617	0.00177005	0.00640879	0.0212406	0.00282292	0.0077821	0.02327	0.0117034	9.15428e-05	0.000406771	0.000389702	0.0552583	0.000193474	0.00125826	0.128971	0.000743607	0.00259764	0.00364703	0	0	0	0	0.0506294	0	0	0.12195	0	0	0	663.984	1708.87
2	498	0.0113375	0.000534066	0.0018616	0.00503548	0.0611276	0.00170901	0.00614939	0.0137942	0.00254826	0.00984207	0.0482795	0.00402244	7.31519e-05	0.000506511	0.000451706	0.0554258	0.000202798	0.00156406	0.128951	0.000917189	0.00283488	0.00396845	0	0	0	0	0.0505379	0	0	0.12105	0	0	0	1028.43	1713.49
2	499	0.0116426	0.000396735	0.00148013	0.00106813	0.0589303	0.00134279	0.0049897	0.00970474	0.00442512	0.00607309	0.0135805	0.0037058	7.91794e-05	0.000435223	0.000332814	0.0547718	0.000192252	0.00156784	0.123116	0.000759337	0.00282616	0.00369863	0	0	0	0	0.0500496	0	0	0.113771	0	0	0	1849.75	1722.24
2	500	0.0772869	0.000503548	0.00183108	0.0122683	0.0604715	0.00172427	0.00892653	0.021561	0.00364691	0.0123293	0.0738689	0.00894711	8.29784e-05	0.000507476	0.00113449	0.0551206	0.000184274	0.0015286	0.128915	0.000832611	0.00303195	0.00406577	0	0	0	0	0.0502174	0	0	0.119463	0	0	0	925.129	1731.35
2	501	0.0289921	0.000549325	0.00172427	0.00231937	0.0593576	0.000839246	0.0115358	0.0129244	0.0028687	0.00642405	0.0127871	0.0100652	7.7844e-05	0.000462889	0.000309755	0.0540238	0.000195427	0.00122668	0.123905	0.000842453	0.00269749	0.00366825	0	0	0	0	0.0482032	0	0	0.115618	0	0	0	34.7494	1722.09
2	502	0.0187228	0.000595102	0.00195315	0.00205997	0.0586252	0.000839246	0.0100099	0.0149538	0.0028687	0.00801099	0.0140383	0.00706031	9.08924e-05	0.000609196	0.000281068	0.0541454	0.000197216	0.00156486	0.126369	0.000954317	0.00316647	0.00387934	0	0	0	0	0.049836	0	0	0.119432	0	0	0	399.932	1724.98
2	503	0.0529793	0.000595102	0.00172427	0.00198367	0.0603952	0.00221256	0.0106355	0.0121767	0.00419623	0.00779736	0.0695659	0.00850581	6.90595e-05	0.000638067	0.000328948	0.0557766	0.000204561	0.00191501	0.12921	0.00101055	0.00329752	0.00506231	0	0	0	0	0.0512856	0	0	0.118425	0	0	0	1188.77	1732.58
2	504	0.0579385	0.000503548	0.00578317	0.00268559	0.0593271	0.00111391	0.00883497	0.0167086	0.0033875	0.0160525	0.0277562	0.0102399	8.93361e-05	0.000672288	0.000465732	0.0548439	0.000186336	0.00193068	0.127838	0.000962487	0.00338314	0.00446211	0	0	0	0	0.0499733	0	0	0.12018	0	0	0	513.92	1742.33
2	505	0.020737	0.000457771	0.00158694	0.00177005	0.0602121	0.000839246	0.00643931	0.0113375	0.00247196	0.00799573	0.0271763	0.00563659	8.23961e-05	0.00057255	0.000410038	0.0556125	0.000180971	0.00160972	0.126092	0.000811047	0.00394069	0.00440891	0	0	0	0	0.0510109	0	0	0.118776	0	0.000411994	0	1668.38	1735.55
2	506	0.0234836	0.00047303	0.00259403	0.00288396	0.0623178	0.00140383	0.0114443	0.0233463	0.00392157	0.0120851	0.0188296	0.00795679	8.21531e-05	0.000916699	0.000471884	0.0555985	0.000192864	0.00275023	0.126931	0.0012859	0.00542524	0.00558261	0.000762951	0	0	0	0.0496986	0	0.000335698	0.118532	0	0.000503548	0	214.715	1740.66
2	507	0.0141299	0.000518807	0.00294499	0.00170901	0.0874189	0.00172427	0.00482185	0.025391	0.00355535	0.0109865	0.0121462	0.00486276	8.00846e-05	0.000935937	0.000330663	0.0562433	0.000181912	0.0020372	0.125381	0.00125382	0.00464592	0.00435426	0	0	0	0	0.049134	0	0	0.116564	0	0	0	159.053	1746.29
2	508	0.012253	0.000457771	0.00181582	0.00325017	0.060853	0.000961318	0.00471504	0.0202945	0.0028687	0.0080415	0.0109255	0.00442126	7.64035e-05	0.000566985	0.000271378	0.0553697	0.000184146	0.00155095	0.12866	0.000854056	0.00329234	0.00426374	0	0	0	0	0.049424	0	0	0.120729	0	0	0	1115.22	1751.23
2	509	0.0264591	0.000549325	0.00166323	0.00109865	0.0594797	0.000854505	0.0173495	0.0311742	0.00534066	0.00775158	0.0200351	0.00591756	9.88361e-05	0.00053296	0.000273952	0.0539845	0.000191117	0.00168067	0.126317	0.000930642	0.00269718	0.00371519	0	0	0	0	0.049546	0	0	0.119936	0	0	0	447.26	1760.37
2	510	0.0238346	0.000503548	0.00218204	0.00294499	0.0610819	0.000793469	0.0052491	0.014023	0.00354009	0.00984207	0.0232548	0.00790557	0.0001127	0.00126513	0.00070965	0.0570818	0.000194935	0.00301036	0.127765	0.00145842	0.00626433	0.00650298	7.62951e-05	0	9.15541e-05	0	0.0520333	0	0.000823987	0.120073	0	0.00170901	0	1614.31	1762.7
2	511	0.0522011	0.000534066	0.00175479	0.00257877	0.0594644	0.00125124	0.00698863	0.0175479	0.00294499	0.0107424	0.0382391	0.0073006	8.94549e-05	0.000627207	0.00036459	0.0552207	0.000200939	0.00174433	0.128621	0.000976407	0.00329157	0.00414662	0	0	0	0	0.0493782	0	0	0.119799	0	0	0	852.591	1771.53
2	512	0.0243229	0.000503548	0.00183108	0.00274662	0.062562	0.00131228	0.00527962	0.0179141	0.00254826	0.0139467	0.0435492	0.00582814	7.46097e-05	0.000467163	0.0002839	0.0554942	0.000193633	0.00165086	0.128556	0.000725241	0.00332553	0.00457637	0	0	0	0	0.0494545	0	0	0.118273	0	0	0	1141.49	1772.68
2	513	0.0122835	0.000503548	0.00205997	0.002533	0.0601663	0.00111391	0.00637827	0.0108492	0.00291447	0.0074464	0.0155337	0.00445183	8.07449e-05	0.000914859	0.000327532	0.0551356	0.000181625	0.00233202	0.127298	0.0010089	0.00392026	0.00466846	0	0	0	0	0.0501411	0	0	0.1196	0	0	0	1355.25	1767.13
2	514	0.0695964	0.000457771	0.00192264	0.0119326	0.0588693	0.000823987	0.0109865	0.0258335	0.00375372	0.00630198	0.0165408	0.012345	8.83877e-05	0.00040951	0.00206171	0.0550584	0.000193672	0.00111652	0.128158	0.000687666	0.00226636	0.00319324	0	0	0	0	0.0505531	0	0	0.12253	0	0	0	685.347	1767.58
2	515	0.0378119	0.000579843	0.00132753	0.0101625	0.0608377	0.00128176	0.019791	0.0339055	0.00268559	0.0115053	0.020325	0.00673363	8.87177e-05	0.000325418	0.0018604	0.0550069	0.000181971	0.00109502	0.128388	0.000614131	0.00236849	0.0031463	0	0	0	0	0.049836	0	0	0.122103	0	0	0	752.64	1774.95
2	516	0.0174868	0.000381476	0.00234989	0.0223545	0.0611429	0.000991836	0.00648508	0.0123293	0.00323491	0.0114595	0.0103761	0.00727471	7.79546e-05	0.000776793	0.00169381	0.0551849	0.000202374	0.00214514	0.125391	0.00113571	0.00451019	0.00462227	0	0	0	0	0.0490883	0	0	0.118654	0	0	0	169.196	1778.81
2	517	0.0694438	0.000564584	0.00184634	0.00662242	0.0587472	0.00158694	0.00970474	0.0265507	0.00277714	0.00741588	0.0479591	0.0103687	8.58359e-05	0.000546623	0.00063825	0.0550986	0.000204222	0.00185202	0.128205	0.000877399	0.00294473	0.00400428	0	0	0	0	0.0506905	0	0	0.121447	0	0	0	630.01	1784.27
2	518	0.0317082	0.00062562	0.0708019	0.00209049	0.0610513	0.00138857	0.021973	0.0464637	0.0047303	0.00769055	0.0657664	0.00718692	0.000113874	0.00260396	0.000325911	0.0550956	0.000192495	0.00299828	0.127859	0.00102373	0.00374855	0.00579518	0	0	0	0	0.0504921	0	0	0.121843	0	0	0	516.444	1788.61
2	519	0.0227665	0.000518807	0.00134279	0.00257877	0.0579232	0.000900282	0.0105135	0.0105592	0.00260929	0.00622568	0.0137942	0.00755685	8.32193e-05	0.000375975	0.000312143	0.054074	0.000168898	0.00101759	0.123062	0.00086913	0.00237916	0.00354689	0	0	0	0	0.0489204	0	0	0.11548	0	0	0	26.7795	1788.45
2	520	0.0282292	0.000381476	0.00129702	0.00712596	0.0593423	0.000915541	0.00526436	0.00921645	0.00273136	0.0061799	0.0350652	0.00563581	8.08433e-05	0.000409649	0.00138799	0.0553625	0.000206349	0.00147442	0.125209	0.000734855	0.0030253	0.00422403	0	0	0	0	0.051545	0	0	0.116686	0	0	0	1647.01	1797.17
2	521	0.0117342	0.000808728	0.0324254	0.00215152	0.0599222	0.00146487	0.00839246	0.0144045	0.00393683	0.0114137	0.0142672	0.00470799	9.64041e-05	0.00294206	0.000276421	0.0546825	0.000201629	0.00238187	0.126042	0.00109381	0.00402817	0.004402	0	0	0	0	0.0493782	0	0	0.11841	0	0	0	343.875	1799.58
2	522	0.0577249	0.000656138	0.00210575	0.00657664	0.0623178	0.00108339	0.00531014	0.0137789	0.0034638	0.01149	0.0124514	0.00927106	0.000100094	0.00126692	0.00122134	0.0577357	0.000195463	0.00315987	0.128414	0.0017034	0.00708326	0.00619915	0	0	9.15541e-05	6.10361e-05	0.0538796	0	0.00114443	0.120806	0	0.00395209	0	1580.09	1790.42
2	523	0.0121309	0.000610361	0.0027924	0.00137331	0.0786603	0.000976577	0.00503548	0.011841	0.00294499	0.00943008	0.011429	0.00540261	7.46711e-05	0.00123189	0.000324229	0.0599126	0.000231592	0.00233703	0.128712	0.00118465	0.00515396	0.00467694	0	0	0.00015259	0	0.0525978	0	0.000167849	0.121065	0	0.00103761	0	1290.59	1790.61
2	524	0.0547951	0.000488289	0.00311284	0.0113985	0.0593729	0.000854505	0.00631724	0.0109407	0.00263981	0.00682078	0.029221	0.00958297	8.52423e-05	0.000418977	0.00179046	0.0551515	0.000180736	0.000984905	0.128193	0.000681609	0.00236853	0.0034405	0	0	0	0	0.0507362	0	0	0.122332	0	0	0	714.246	1801.44
2	525	0.0145876	0.00047303	0.00289921	0.00195315	0.108782	0.000823987	0.00442512	0.0178225	0.0030518	0.0100862	0.0123903	0.00480407	7.59508e-05	0.000744356	0.000292891	0.0573628	0.000190361	0.00172849	0.128644	0.000955271	0.00386783	0.00413801	0	0	0	0	0.0506447	0	0	0.120211	0	0	0	1214.27	1801.04
2	526	0.0625925	0.000564584	0.00184634	0.00442512	0.0600443	0.00122072	0.0135653	0.0101778	0.00276188	0.00903334	0.0656138	0.00885032	7.49648e-05	0.00065167	0.000500262	0.0555001	0.000202358	0.00188899	0.128119	0.000981809	0.00382836	0.00477745	0	0	0	0	0.0504921	0	0	0.118898	0	0.000274662	0	1253.81	1825.19
2	527	0.0135195	0.000442512	0.00181582	0.00172427	0.0590829	0.00122072	0.00437934	0.00950637	0.00834669	0.00790417	0.0102235	0.00449702	8.18512e-05	0.000694852	0.000384407	0.0551778	0.000230748	0.00160312	0.126545	0.00128887	0.00369288	0.00382985	0	0	0	0	0.0508278	0	0	0.119203	0	0	0	1408.38	1811.62
2	528	0.0205234	0.000396735	0.00163272	0.00143435	0.0590066	0.00106813	0.00634775	0.00773632	0.00288396	0.00628672	0.0420233	0.00518722	8.78629e-05	0.000536152	0.000329427	0.0551251	0.000182134	0.00173408	0.123863	0.000756529	0.002895	0.00442675	0	0	0	0	0.0508583	0	0	0.116838	0	0	0	1757.86	1816.88
2	529	0.0251164	0.000411994	0.00192264	0.00247196	0.0601205	0.000900282	0.00483711	0.0154421	0.00299077	0.0100099	0.0293736	0.00518965	6.68155e-05	0.000648713	0.000412563	0.0554943	0.000197377	0.00168779	0.126385	0.00085828	0.00408345	0.00423358	0	0	0	0	0.0503243	0	0	0.118303	0	7.62951e-05	0	1503.64	1827.98
2	530	0.013077	0.000610361	0.00308232	0.00163272	0.0893263	0.000946059	0.00616464	0.0125429	0.0388647	0.0120699	0.0218357	0.0053308	9.53909e-05	0.001231	0.000367738	0.0568783	0.000188863	0.0029507	0.126585	0.00239414	0.00544302	0.0055282	0	0	0	0	0.0496834	0	0.000259403	0.119707	0	0	0	302.595	1820.83
2	531	0.110277	0.00047303	0.00247196	0.00350958	0.0620279	0.00177005	0.00962844	0.010956	0.00553903	0.0104524	0.0719005	0.0196978	9.0898e-05	0.00104517	0.000635361	0.0560873	0.000236204	0.00264494	0.129239	0.00149944	0.00504964	0.00657556	0	0	0	0	0.0511482	0	0	0.122377	0	0	0	934.479	1827.58
2	532	0.0460517	0.000457771	0.00273136	0.010605	0.0620737	0.00155642	0.00492866	0.011841	0.00329595	0.0112154	0.0258183	0.00729808	8.42701e-05	0.000971307	0.00143001	0.056565	0.000197282	0.00263521	0.129327	0.00125817	0.00505796	0.00584241	0	0	0	0	0.0502022	0	0.00030518	0.120638	0	0.00030518	0	1132.44	1836.24
2	533	0.038941	0.000503548	0.0123751	0.00424201	0.0584726	0.00105287	0.0129549	0.0352026	0.00308232	0.00646983	0.0464332	0.00745101	8.94416e-05	0.000596289	0.000591988	0.0546325	0.000190245	0.00153418	0.127254	0.000723141	0.00253271	0.00349616	0	0	0	0	0.0496376	0	0	0.121386	0	0	0	633.261	1840.31
2	534	0.0164187	0.000411994	0.00296025	0.00167849	0.0784772	0.00115969	0.00518807	0.0121767	0.00326543	0.0117189	0.0109255	0.00505628	8.49605e-05	0.000970986	0.000284909	0.0561247	0.000208414	0.00223842	0.12525	0.00119074	0.00451032	0.00417311	0	0	0	0	0.048661	0	0	0.117235	0	0	0	239.835	1849.42
2	535	0.0199893	0.000457771	0.00251774	0.00167849	0.0611734	0.00109865	0.00819409	0.012314	0.00355535	0.0113375	0.0118563	0.00567901	8.42517e-05	0.000794636	0.000314163	0.0552834	0.000189155	0.0024123	0.125706	0.00118106	0.00454507	0.00454942	0	0	0	0	0.0497444	0	0.000244144	0.116976	0	0	0	271.503	1848.1
2	536	0.119173	0.000396735	0.00340276	0.011429	0.0592966	0.0012665	0.00944533	0.0161746	0.00442512	0.0110323	0.0113069	0.0103648	8.43662e-05	0.000551606	0.000755285	0.0546939	0.000194553	0.0018722	0.127278	0.00074205	0.00272808	0.00318633	0	0	0	0	0.0507973	0	0	0.119432	0	0	0	775.145	1860.61
2	537	0.012253	0.000503548	0.00195315	0.00109865	0.0601816	0.00111391	0.00462348	0.0182956	0.00411994	0.0096437	0.0489509	0.00435672	8.13692e-05	0.000487195	0.000284356	0.0552618	0.000180553	0.00124387	0.125708	0.000983556	0.00339211	0.00441072	0	0	0	0	0.050782	0	0	0.119326	0	0	0	1553.55	1855.57
2	538	0.0584573	0.00047303	0.00700389	0.00218204	0.0593423	0.000839246	0.00653086	0.0196994	0.00273136	0.00807202	0.0859388	0.00880975	8.80676e-05	0.000729209	0.000353365	0.054982	0.000209192	0.00174208	0.127636	0.000957059	0.00325361	0.004632	0	0	0	0	0.0501564	0	0	0.121935	0	0	0	726.685	1864.95
2	539	0.0121462	0.000366217	0.00164797	0.00201419	0.0594797	0.00177005	0.00355535	0.00816358	0.00251774	0.00723278	0.0461128	0.00369502	7.61383e-05	0.00050623	0.000343014	0.0549229	0.000190407	0.00121793	0.12606	0.000742623	0.00266357	0.00417616	0	0	0	0	0.0501869	0	0	0.118791	0	0	0	1430.66	1864.23
2	540	0.0107424	0.000396735	0.00169375	0.000808728	0.059968	0.00115969	0.00408942	0.00816358	0.00289921	0.00808728	0.018265	0.00395963	8.96486e-05	0.000506738	0.000255134	0.0552282	0.000212179	0.0018798	0.122079	0.000885378	0.0033104	0.00458304	0	0	0	0	0.0501411	0	0.000350958	0.11429	0	0	0	1898.2	1864.68
2	541	0.0125429	0.000427253	0.00257877	0.00285344	0.0578164	0.00112917	0.00700389	0.0245212	0.00289921	0.00602731	0.00970474	0.00453114	8.63032e-05	0.000551449	0.000278028	0.0535944	0.000190334	0.00152296	0.124602	0.000833337	0.00268448	0.00346371	0	0	0	0	0.0487831	0	0.00015259	0.117876	0	0	0	376.538	1866.29
2	542	0.0166018	0.000488289	0.0016022	0.000900282	0.0582742	0.000900282	0.00857557	0.0150454	0.00270085	0.0062562	0.0158389	0.00505151	7.43899e-05	0.00050568	0.000280605	0.0538174	0.000203663	0.00137544	0.121719	0.000745647	0.00238063	0.00374675	0	0	0	0	0.0486763	0	0	0.114397	0	0	0	14.9003	1870.37
2	543	0.017258	0.00047303	0.0019379	0.0108644	0.0613107	0.00143435	0.00529488	0.0110781	0.00521859	0.00924697	0.0410315	0.00574666	9.5665e-05	0.00068467	0.000423333	0.0556271	0.000204098	0.00200597	0.128296	0.00113854	0.00414812	0.00525247	0	0	0	0	0.0490883	0	0	0.120226	0	0	0	1050.22	1869.89
2	544	0.0108797	0.000335698	0.00131228	0.00282292	0.0598917	0.00227359	0.00366217	0.00810254	0.00234989	0.00622568	0.0324712	0.00351203	7.68857e-05	0.000410675	0.000342868	0.0552538	0.000196596	0.00121943	0.124813	0.000676053	0.00266051	0.00315569	0	0	0	0	0.0505074	0	0	0.118334	0	0	0	1644.34	1885.14
2	545	0.0234836	0.000427253	0.00233463	0.00810254	0.0611124	0.000885023	0.00588998	0.0177768	0.00315862	0.00894179	0.0424659	0.00615656	7.80455e-05	0.000448564	0.000998103	0.0552698	0.000184725	0.00170734	0.127902	0.000785559	0.003532	0.00444893	0	0	0	0	0.0493019	0	0	0.120394	0	0	0	1088.93	1884.97
2	546	0.0866712	0.000579843	0.00389105	0.0031281	0.061738	0.00178531	0.00762951	0.0175479	0.00502022	0.0138705	0.0803388	0.00746149	8.75093e-05	0.000666892	0.000345331	0.0551758	0.00019299	0.00207022	0.127968	0.000966782	0.00366466	0.00462401	0	0	0	0	0.0481117	0	0	0.119356	0	0	0	944.199	1887.79
2	547	0.0119173	0.000396735	0.00273136	0.00144961	0.0857099	0.000991836	0.00537118	0.0106813	0.00289921	0.0101015	0.0115206	0.00458281	6.76387e-05	0.000893469	0.000292685	0.056938	0.000197484	0.00187523	0.127679	0.000949207	0.00401919	0.00396706	0	0	0	0	0.0501411	0	0	0.120256	0	0	0	1231.01	1891.75
2	548	0.0155184	0.000396735	0.00163272	0.00482185	0.0596628	0.000839246	0.00329595	0.00843824	0.00215152	0.00720226	0.049485	0.00443154	8.20477e-05	0.000315479	0.000564108	0.0553781	0.000192542	0.00088712	0.124224	0.000567619	0.00250192	0.0035446	0	0	0	0	0.0506752	0	0	0.11722	0	0	0	1702.76	1891.32
2	549	0.0120241	0.000549325	0.00311284	0.00132753	0.108705	0.00140383	0.00393683	0.0134279	0.00248722	0.00701915	0.0254063	0.00353939	7.70831e-05	0.000551087	0.000274935	0.0580723	0.000214142	0.0011929	0.125997	0.000719323	0.00283355	0.00338747	0	0	0	0	0.0495155	0	0	0.117952	0	0	0	1323.86	1894.42
2	550	0.013077	0.000381476	0.00595102	0.00260929	0.147326	0.00129702	0.00782788	0.0123598	0.0037995	0.0137942	0.0220035	0.00529985	8.90514e-05	0.00114321	0.000319244	0.0579149	0.000202812	0.00272897	0.125385	0.00136743	0.00519279	0.00525473	0	0	0	0	0.0500038	0	0.000564584	0.117418	0	0	0	262.792	1897.91
2	551	0.0388952	0.000762951	0.00303655	0.00730907	0.0627298	0.00131228	0.00773632	0.0181888	0.00534066	0.0134585	0.018204	0.0101867	9.48413e-05	0.00185251	0.00120591	0.0580219	0.00023619	0.00469093	0.126836	0.00248418	0.00871526	0.00896244	0.000854505	0	0.000442512	0	0.0519417	0	0.00164797	0.11667	1.5259e-05	0.00112917	0.000854505	144.343	1894.26
2	552	0.0764477	0.000610361	0.00228885	0.00170901	0.0618906	0.00117494	0.011429	0.0157626	0.00393683	0.0122377	0.024979	0.0112341	0.000103965	0.000982252	0.000432481	0.0553865	0.000201406	0.00278099	0.127806	0.00123043	0.00427083	0.00539054	0	0	0	0	0.0501411	0	0	0.119539	0	0	0	662.46	1902.81
2	553	0.0138552	0.000320439	0.00172427	0.00271611	0.0608225	0.000869764	0.00440986	0.00936904	0.00354009	0.0087129	0.0344549	0.0037693	7.69683e-05	0.000378464	0.000438744	0.0556738	0.000183297	0.00170502	0.124273	0.00077371	0.00330902	0.00448255	0	0	0	0	0.0510109	0	0.000122072	0.118639	0	0	0	1761.01	1903.04
2	554	0.0103609	0.000350958	0.00131228	0.00143435	0.0598764	0.00167849	0.0033875	0.00674449	0.0024567	0.00601205	0.0125582	0.00306947	8.36251e-05	0.000388634	0.000268202	0.0545647	0.000208749	0.00100161	0.124298	0.000722992	0.00225575	0.00291637	0	0	0	0	0.0497597	0	0	0.117479	0	0	0	1590.42	1916.9
2	555	0.0119326	0.000457771	0.00247196	0.00129702	0.0600443	0.00138857	0.0077821	0.0145724	0.00325017	0.00907912	0.0664073	0.00417276	8.55892e-05	0.00074231	0.000287993	0.0555814	0.000194109	0.00216193	0.126729	0.00110674	0.00439187	0.00480887	0	0	0	0	0.0510414	0	0	0.119326	0	0.0010071	0	1362.09	1928.48
2	556	0.133181	0.000366217	0.00233463	0.00476081	0.0611887	0.000991836	0.00929274	0.012726	0.00437934	0.0121614	0.0461891	0.00925464	6.81257e-05	0.000731614	0.000646499	0.0557487	0.00018385	0.00209095	0.128211	0.000964597	0.0046115	0.00518488	0	0	0	0	0.0495308	0	0	0.120287	0	0	0	1130.77	1922.48
2	557	0.0114443	0.000396735	0.00180056	0.00166323	0.0584726	0.000869764	0.00935378	0.0102846	0.00263981	0.00906386	0.0399176	0.0032527	8.90718e-05	0.000388996	0.000297047	0.0544187	0.000183094	0.00141199	0.127121	0.00072024	0.00240554	0.00353072	0	0	0	0	0.049897	0	0	0.121309	0	0	0	915.602	1923.93
2	558	0.0592203	0.000442512	0.00161746	0.00640879	0.0609903	0.00154116	0.00375372	0.00776684	0.00256352	0.0083772	0.0230716	0.00947373	0.000100887	0.000491822	0.0011845	0.0555008	0.000208587	0.00156498	0.122457	0.00077165	0.00324724	0.00466024	0	0	0	0	0.0496834	0	1.5259e-05	0.116701	0	0	0	1885.35	1926.76
2	559	0.0243687	0.00062562	0.00175479	0.00143435	0.0588388	0.000793469	0.00425727	0.00941482	0.00337224	0.0074464	0.0114748	0.00487154	8.67905e-05	0.000562227	0.000307384	0.0538898	0.00019261	0.00139854	0.122837	0.000800143	0.00253258	0.00336985	0	0	0	0	0.0494392	0	0	0.114748	0	0	0	235.116	1936.09
2	560	0.129564	0.00047303	0.00184634	0.00283818	0.0597086	0.000869764	0.004654	0.00906386	0.00404364	0.0075227	0.0346532	0.0137475	8.2776e-05	0.000633217	0.000538891	0.0554756	0.000182094	0.00145029	0.12542	0.000769599	0.00348953	0.004044	0	0	0	0	0.0497902	0	0	0.118715	0	0	0	1523.49	1941.55
2	561	0.0149233	0.000549325	0.00129702	0.00144961	0.0581826	0.000869764	0.00813306	0.0145876	0.00247196	0.0059205	0.0110323	0.00475626	7.65807e-05	0.000423602	0.000359264	0.0537652	0.000177956	0.00123363	0.120994	0.000721904	0.00252943	0.00336539	0	0	0	0	0.0496834	0	0	0.114504	0	0	0	55.6273	1938.22
2	562	0.0229801	0.000579843	0.00263981	0.0276188	0.0612802	0.00143435	0.0111238	0.0194858	0.00396735	0.0115358	0.0133516	0.00739442	0.000112436	0.000960353	0.00109028	0.0554477	0.000221161	0.00238815	0.124037	0.00144567	0.00462369	0.00510988	0	0	0	0	0.0483558	0	0	0.114473	0	0	0	183.05	1934.99
2	563	0.0711528	0.000366217	0.00163272	0.00306706	0.0607156	0.00141909	0.0074464	0.0110933	0.00314336	0.00906386	0.0210422	0.011484	8.68086e-05	0.00046891	0.000499779	0.0560726	0.000179126	0.00167396	0.125391	0.000861402	0.00386619	0.00435894	0	0	0	0	0.0501869	0	0	0.118669	0	0	0	1652.28	1944.6
2	564	0.00950637	0.000366217	0.00167849	0.00297551	0.0632944	0.00111391	0.00296025	0.00953689	0.00221256	0.0083772	0.0163119	0.00382174	9.73637e-05	0.000361121	0.000627276	0.0550623	0.000201807	0.00137077	0.120999	0.000684144	0.0028085	0.00353747	0	0	0	0	0.0476692	0	0	0.114183	0	0	0	1956.31	1953.07
2	565	0.0728618	0.000366217	0.00157168	0.0170748	0.0611887	0.0011902	0.00590524	0.0084535	0.00317388	0.00817884	0.0202029	0.0179411	7.59158e-05	0.000398719	0.00206185	0.056039	0.000199811	0.00131117	0.124716	0.000670142	0.00311094	0.00383035	0	0	0	3.0518e-05	0.0513313	0	0	0.118669	0	0	0	1699.92	1952.17
2	566	0.0193179	0.000534066	0.0015259	0.00138857	0.0587625	0.000900282	0.00727855	0.010956	0.00277714	0.0068513	0.0120851	0.00566066	8.93535e-05	0.000524632	0.000313498	0.0539901	0.00020649	0.00140966	0.123366	0.0007741	0.00265771	0.00345767	0	0	0	0	0.0494087	0	1.5259e-05	0.117479	0	0	0	278.29	1956.09
2	567	0.0110628	0.00047303	0.00352483	0.00787366	0.115389	0.000823987	0.00343328	0.0147402	0.00340276	0.00979629	0.0321965	0.00419677	6.7598e-05	0.000809718	0.00148096	0.0593363	0.000185816	0.0014344	0.12753	0.000946042	0.00402007	0.00427773	0	0	0	0	0.049897	0	0	0.119051	0	0.000244144	0	1248.36	1964.45
2	568	0.0137636	0.000503548	0.00131228	0.00318914	0.058854	0.00128176	0.0047303	0.00852979	0.00393683	0.00787366	0.0831617	0.00461002	7.83257e-05	0.000515452	0.000488112	0.0548988	0.000203841	0.00129527	0.125312	0.00084784	0.00323275	0.00384254	0	0	0	0	0.0507668	0	0	0.118578	0	0	0	1440.78	1966.43
2	569	0.0274662	0.000366217	0.00192264	0.0132906	0.0590982	0.000976577	0.00665293	0.00987259	0.00242618	0.0074464	0.0154421	0.00502589	7.09751e-05	0.000445904	0.00125752	0.0547853	0.000184723	0.00134153	0.126466	0.000693128	0.00284168	0.00321521	0	0	0	0	0.0489357	0	0	0.119417	0	0	0	1200.49	1976.47
2	570	0.0149538	0.000411994	0.00173953	0.004654	0.0613718	0.00103761	0.0052491	0.00901808	0.00331121	0.00787366	0.0501106	0.0051876	9.00392e-05	0.000448728	0.00126811	0.055888	0.00018845	0.00191472	0.124096	0.000876933	0.00377305	0.00495342	0	0	0	0	0.0509651	0	0	0.117693	0	0	0	1762.81	1976.27
2	571	0.086244	0.000503548	0.0015259	0.0034638	0.0602121	0.00114443	0.0111849	0.0142977	0.00268559	0.0102846	0.0305333	0.00775355	7.18784e-05	0.000368869	0.000556871	0.0554934	0.000180778	0.00157155	0.127475	0.000756847	0.00350157	0.00363707	0	0	0	0	0.0499428	0	0	0.119936	0	0	0	1142.66	1983.84
2	572	0.0207065	0.000381476	0.00688182	0.00209049	0.0594186	0.000976577	0.0093843	0.0113985	0.00291447	0.00972	0.0548409	0.00399104	8.41766e-05	0.000594078	0.000321616	0.0547988	0.000187278	0.00145926	0.12701	0.000872712	0.00308842	0.00364125	0	0	0	0	0.0508583	0	0	0.121126	0	1.5259e-05	0	853.82	1987.88
2	573	0.0113527	0.000366217	0.00216678	0.00361639	0.0618296	0.00120546	0.00399786	0.00872816	0.00247196	0.00881972	0.0228733	0.00421933	0.000100055	0.000442677	0.000731277	0.055566	0.000175614	0.00156115	0.121684	0.000777024	0.00315763	0.00403454	0	0	0	0	0.0499123	0	0.000259403	0.116487	0	0	0	1930.62	1992.13
2	574	0.05066	0.000549325	0.00192264	0.00401312	0.0589914	0.000915541	0.00801099	0.015671	0.00291447	0.00831617	0.0186465	0.00957828	9.8433e-05	0.000678029	0.000522322	0.0547943	0.000198747	0.00247506	0.123809	0.000962839	0.00402587	0.00455665	0	0	0	0	0.0508888	0	0	0.118151	0	0	0	281.181	1985.64
2	575	0.0551614	0.000442512	0.00135805	0.00209049	0.0588388	0.000869764	0.0114137	0.0105898	0.0024567	0.00802625	0.0504311	0.00492739	9.06242e-05	0.000354188	0.000306049	0.0546262	0.000172842	0.00108346	0.126549	0.000595555	0.00241268	0.00360213	0	0	0	0	0.0500343	0	0	0.120104	0	0	0	892.851	1993.18
2	576	0.0218814	0.000335698	0.00317388	0.00280766	0.107332	0.00112917	0.00665293	0.0107118	0.00325017	0.00993362	0.0327764	0.0053582	9.12313e-05	0.00105324	0.000370607	0.0583374	0.000173122	0.00220339	0.128799	0.00107297	0.0051537	0.00502543	0	0	0	0	0.0502785	0	0.000289921	0.121492	0	0	0	968.941	1993.06
2	577	0.0203861	0.000381476	0.00137331	0.00700389	0.0594949	0.00120546	0.00450141	0.00793469	0.00268559	0.00614939	0.0336461	0.00508122	8.60469e-05	0.000501996	0.000845408	0.0550599	0.000212577	0.00121555	0.125334	0.00086981	0.00317185	0.00344963	0	0	0	0	0.0504005	0	0	0.11809	0	0	0	1479.39	1995.95
2	578	0.109621	0.000564584	0.00294499	0.00187686	0.0612497	0.00105287	0.0133211	0.0166781	0.00421149	0.0119326	0.0194247	0.0295355	0.000109309	0.00135888	0.00053249	0.0565879	0.000193529	0.00410168	0.127124	0.00162869	0.00674924	0.00674455	0.00242618	0	1.5259e-05	0	0.0516823	0	0.000610361	0.120455	0	0.00167849	0	446.603	1998.57
2	579	0.0221256	0.000442512	0.00138857	0.00384527	0.0576944	0.000869764	0.00694286	0.0153353	0.00256352	0.00616464	0.0107424	0.00571762	8.0274e-05	0.00052024	0.00069247	0.0539664	0.000178741	0.00141559	0.120085	0.00075364	0.00251265	0.00327761	0	0	0	0	0.0495766	0	0	0.113954	0	0	0	51.6567	2001.05
2	580	0.0399481	0.000366217	0.00154116	0.00131228	0.0603494	0.00106813	0.00646983	0.0078584	0.00254826	0.00802625	0.0157626	0.00661299	9.09921e-05	0.000467803	0.000346166	0.0554266	0.000196906	0.0018525	0.124732	0.00076867	0.00325912	0.00357973	0	0	0	0	0.0501869	0	6.10361e-05	0.11664	0	0	0	1588.57	2007.78
2	581	0.0137789	0.000411994	0.00196841	0.00143435	0.0605325	0.000961318	0.00762951	0.00759899	0.00265507	0.00743114	0.0442206	0.00471665	8.44047e-05	0.000480828	0.000343497	0.0552163	0.000182667	0.00174311	0.124193	0.000743306	0.00281986	0.00375628	0	0	0	0	0.0506447	0	0	0.118502	0	0	0	1658.38	2021.23
2	582	0.035584	0.000442512	0.00134279	0.00648508	0.0590066	0.00112917	0.00650034	0.0144808	0.00285344	0.0065156	0.0194247	0.00920032	8.66013e-05	0.000517933	0.000939395	0.0543819	0.000190283	0.00149911	0.121	0.000801687	0.00284382	0.00369852	0	0	0	0	0.0499275	0	0	0.11339	0	0	0	105.351	2020.27
2	583	0.0897078	0.000595102	0.0027924	0.00601205	0.0618448	0.00109865	0.0101167	0.0306859	0.00462348	0.0168612	0.0200656	0.0251189	0.00011746	0.00132605	0.000955446	0.0562987	0.000216948	0.00348355	0.126805	0.00165182	0.00682574	0.00664067	0	0	0.000122072	0	0.0507515	0	0	0.12015	0	0.00135805	0	473.542	2024.29
2	584	0.061799	0.000640879	0.00192264	0.00469978	0.0586404	0.00112917	0.00830091	0.0144961	0.00289921	0.00854505	0.0159304	0.0138827	0.000109075	0.000650222	0.000947451	0.0548192	0.000215929	0.00243692	0.123282	0.000999787	0.00412766	0.00490801	0	0	0	0	0.0497749	0	3.0518e-05	0.11667	0	0	0	271.432	2021.91
2	585	0.0111849	0.000427253	0.00158694	0.00161746	0.0603494	0.00148013	0.00375372	0.0108034	0.00369268	0.00848402	0.0287785	0.00434217	7.58423e-05	0.000609373	0.000314937	0.0553709	0.000178745	0.00143055	0.126604	0.000923829	0.00404542	0.00402794	0	0	0	0	0.0496071	0	0	0.119356	0	0.000228885	0	1282.19	2028.97
2	586	0.0518502	0.00077821	0.00146487	0.019089	0.0586099	0.000732433	0.011841	0.00970474	0.00303655	0.00714122	0.00924697	0.0112229	8.96819e-05	0.000473764	0.00232441	0.0543375	0.000164447	0.00145936	0.121361	0.000738931	0.00283021	0.00348611	0	0	0	0	0.0500954	0	0	0.115007	0	0	0	162.466	2027.84
2	587	0.0216983	0.000457771	0.0021973	0.00846876	0.061326	0.000961318	0.00793469	0.0113222	0.00271611	0.0166476	0.0346227	0.00461656	8.83097e-05	0.000462092	0.000530606	0.0553212	0.000196796	0.00123291	0.127134	0.000786638	0.00296954	0.00364312	0	0	0	0	0.0502785	0	0	0.11957	0	0	0	1034	2040
2	588	0.029572	0.000396735	0.00195315	0.00753796	0.0597543	0.000885023	0.0083772	0.0117647	0.00259403	0.0104372	0.014313	0.00756698	8.8973e-05	0.000502042	0.000919185	0.0541527	0.00017806	0.0015942	0.123227	0.000764204	0.0028554	0.00353539	0	0	0	0	0.0503853	0	0	0.117693	0	0	0	391.261	2041.92
2	589	0.0320745	0.000549325	0.00210575	0.00494392	0.0591592	0.00143435	0.00822461	0.0103304	0.00579843	0.00762951	0.0314488	0.00513299	8.6056e-05	0.000363964	0.000531547	0.0550744	0.000195013	0.00118718	0.12702	0.000620279	0.00291841	0.00338242	0	0	0	0	0.0509346	0	0	0.120851	0	0	0	958.663	2047.47
2	590	0.0106355	0.000396735	0.00166323	0.00433356	0.0609293	0.00114443	0.00662242	0.00839246	0.00265507	0.00852979	0.0172122	0.00357715	0.000105459	0.000454637	0.000481635	0.055619	0.000194264	0.00204713	0.122836	0.000751318	0.00378712	0.00387537	0	0	0	0	0.0500801	0	0.000427253	0.117525	0	0	0	1841.6	2054.9
2	591	0.019791	0.000595102	0.00222782	0.00560006	0.0607614	0.000976577	0.00866712	0.0186313	0.0043946	0.00996414	0.0357366	0.00515268	9.05726e-05	0.000492113	0.000406856	0.0557995	0.000177295	0.00144716	0.127807	0.000844868	0.0034987	0.0035385	0	0	0	0	0.0501259	0	0	0.121111	0	0	0	1115.14	2063.16
2	592	0.054078	0.000411994	0.00154116	0.018265	0.0581521	0.000976577	0.00895705	0.0165713	0.00254826	0.00648508	0.0148165	0.0144594	8.37579e-05	0.000495237	0.00252232	0.0543564	0.000198979	0.00140712	0.120881	0.000649717	0.00262159	0.00381317	0	0	0	0	0.0497444	0	0	0.114641	0	0	0	138.035	2067.1
2	593	0.0333562	0.000366217	0.00143435	0.00294499	0.0588083	0.000808728	0.0101625	0.0148928	0.00273136	0.00822461	0.0225986	0.00744379	8.66908e-05	0.000549994	0.000442422	0.0541569	0.000189953	0.00182006	0.122996	0.000802025	0.00329949	0.00416898	0	0	0	0	0.0505989	0	4.57771e-05	0.117205	0	0	0	342.993	2069.82
2	594	0.014023	0.000320439	0.00140383	0.00392157	0.0614023	0.00120546	0.00602731	0.00955215	0.00317388	0.00808728	0.0166781	0.00409907	8.39043e-05	0.000410793	0.000459988	0.0563998	0.00016612	0.00176295	0.124128	0.000720389	0.00381895	0.00362871	0	0	0	0	0.0503243	0	0.000106813	0.118044	0	0	0	1790.97	2077.03
2	595	0.0128176	0.000289921	0.00195315	0.0027924	0.0628519	0.000976577	0.00392157	0.00856031	0.00248722	0.00941482	0.0312657	0.0040665	9.26462e-05	0.000500466	0.000656168	0.0552827	0.000178231	0.00177521	0.120337	0.000782608	0.00354127	0.00427616	0	0	0	0	0.0485542	0	0.000213626	0.113527	0	0	0	1960.65	2069.1
2	596	0.0794537	0.000656138	0.00163272	0.0016022	0.0622721	0.00158694	0.00802625	0.0141909	0.00503548	0.0102998	0.0578775	0.0163075	8.25098e-05	0.000648225	0.00034359	0.0565259	0.000175929	0.00254011	0.127357	0.00093974	0.00564806	0.00552877	0	0	0	0	0.0498054	0	0	0.118791	0	0	0	1370.72	2081.48
2	597	0.0312505	0.000610361	0.00370794	0.00350958	0.0583047	0.00134279	0.0120699	0.0162203	0.00262455	0.00737011	0.0267643	0.00380301	8.63475e-05	0.000461754	0.000343813	0.054254	0.000189137	0.00222179	0.119187	0.000712028	0.00253965	0.00370812	0	0	0	0	0.0496071	0	0	0.112428	0	0	0	48.565	2093.65
2	598	0.0129244	0.000381476	0.00199893	0.00135805	0.0601816	0.0009308	0.00442512	0.00953689	0.00270085	0.00756847	0.0915694	0.00411658	8.23806e-05	0.000458925	0.000307127	0.0548286	0.000164151	0.00133564	0.124509	0.000736157	0.00335388	0.00416382	0	0	0	0	0.0509804	0	0	0.117205	0	0.000274662	0	1493.11	2085.62
2	599	0.0146334	0.000503548	0.014023	0.00314336	0.0599527	0.00137331	0.00549325	0.0135653	0.00610361	0.00820935	0.0121309	0.00374447	7.2228e-05	0.00207596	0.000340453	0.0550167	0.000194885	0.00134376	0.1263	0.000819028	0.0033383	0.00301203	0	0	0	0	0.049897	0	0	0.118029	0	0	0	1247.55	2089.79
2	600	0.110918	0.000381476	0.00169375	0.00138857	0.0612192	0.0010071	0.00601205	0.0139162	0.00349432	0.00947585	0.0288396	0.0208251	9.06616e-05	0.000763878	0.000399206	0.0559581	0.000174475	0.00244537	0.125562	0.00100686	0.00495939	0.00514777	0.00199893	0	0	0	0.0507668	0	0.000396735	0.119295	0	0.00143435	0	1573.16	2089.56
2	601	0.0216373	0.000488289	0.00297551	0.00199893	0.0593271	0.000946059	0.0106813	0.0156558	0.00360113	0.00955215	0.0409705	0.00488124	9.56285e-05	0.000625665	0.000352673	0.0549968	0.000195805	0.00172971	0.126806	0.000858805	0.00383901	0.00408918	0	0	0	0	0.0506905	0	0	0.120058	0	0	0	873.43	2101.4
2	602	0.027985	0.000457771	0.00158694	0.027985	0.060029	0.00151064	0.00679026	0.0119783	0.00297551	0.00828565	0.0291752	0.00906679	9.97009e-05	0.000636784	0.00558155	0.0555283	0.000216672	0.00218828	0.123756	0.000969508	0.00404354	0.00453877	0	0	0	0.00151064	0.0502174	0	0.000396735	0.117586	0	0.00015259	0	1702.68	2095.92
2	603	0.0122072	0.000442512	0.00225834	0.00215152	0.058793	0.00114443	0.0116274	0.00981155	0.00308232	0.00680552	0.017258	0.00407609	9.17652e-05	0.000481955	0.000341551	0.0542165	0.000185184	0.00147197	0.119725	0.000697622	0.00255301	0.00347191	0	0	0	0	0.0494698	0	0	0.113985	0	0	0	127.779	2118.15
2	604	0.0539101	0.000442512	0.00247196	0.00125124	0.0593729	0.00105287	0.00720226	0.0104067	0.00360113	0.0113222	0.0215152	0.0141489	8.88124e-05	0.000841098	0.00035502	0.0555606	0.000233019	0.0025357	0.125834	0.000991779	0.00605688	0.00519311	0	0	0	0	0.0513466	0	0	0.118517	0	0.00170901	0	1448.47	2112.91
2	605	0.0133974	0.00047303	0.00321965	0.00201419	0.0601968	0.00117494	0.0213169	0.0110475	0.00553903	0.0122683	0.0359503	0.00389535	9.66708e-05	0.000601038	0.000339706	0.0549994	0.000195205	0.00220809	0.126496	0.00080001	0.00369835	0.00384737	0	0	0	0	0.0505226	0	0	0.119905	0	0	0	786.671	2112.62
2	606	0.0121004	0.000488289	0.00202945	0.00144961	0.0757916	0.000976577	0.00363165	0.0267185	0.0184482	0.00895705	0.0132296	0.00444819	0.000101326	0.000902018	0.000326485	0.0557455	0.000189445	0.00205248	0.122186	0.00147141	0.00437497	0.00447509	0	0	0	0	0.0507668	0	0.000411994	0.116121	0	0.000640879	0	294.769	2120.1
2	607	0.0729839	0.000381476	0.00314336	0.00495918	0.0607462	0.00123598	0.0124666	0.0102388	0.00408942	0.0117647	0.0228275	0.0111346	7.9217e-05	0.00069188	0.000570487	0.0560013	0.000183625	0.00187575	0.127298	0.000880788	0.00466998	0.00386971	0	0	0	0	0.0510872	0	0	0.120455	0	0.000946059	0	1191.75	2124.89
2	608	0.0202029	0.000396735	0.00689708	0.00325017	0.0598611	0.00140383	0.00485237	0.0109407	0.00366217	0.0102388	0.0606699	0.00475921	7.84552e-05	0.00112157	0.000364887	0.0551072	0.000228207	0.00217333	0.125851	0.000930454	0.00516447	0.00464706	0	0	0	0	0.0496071	0	0	0.119097	0	0	0	1328.79	2130.38
2	609	0.0196994	0.000411994	0.00164797	0.000915541	0.0614633	0.000961318	0.00308232	0.00817884	0.00265507	0.00779736	0.0152285	0.00551026	9.29302e-05	0.000444678	0.000278545	0.0542316	0.000171596	0.00126184	0.119801	0.000670539	0.0027329	0.00339808	0	0	0	0	0.0483101	0	0.000183108	0.112932	0	0	0	1930.48	2130.43
2	610	0.00988785	0.000488289	0.0019379	0.0103151	0.0614481	0.000808728	0.00463874	0.00944533	0.00238041	0.00961318	0.0469978	0.00379095	0.000102229	0.000678023	0.00228606	0.0559527	0.000191608	0.00197777	0.122729	0.0008877	0.00471894	0.00492139	0	0	0	0	0.0499275	0	0.000640879	0.114763	0	0	0	1823.77	2139.99
2	611	0.0675059	0.000793469	0.00169375	0.0081178	0.0589914	0.000869764	0.00898756	0.00988785	0.00595102	0.00988785	0.0200198	0.00595772	0.000101768	0.000517776	0.000632768	0.0549277	0.000192535	0.00151319	0.126484	0.000821057	0.00311131	0.00345577	0	0	0	0	0.0504005	0	0	0.120363	0	0	0	942.021	2142.1
2	612	0.0112612	0.000366217	0.00190738	0.0102541	0.0603647	0.000961318	0.00486763	0.0087892	0.00271611	0.00926223	0.0168612	0.0036903	9.64508e-05	0.000558575	0.00162243	0.055292	0.000204349	0.00174188	0.122896	0.000852957	0.00446995	0.00379827	0	0	0	0	0.0504005	0	6.10361e-05	0.116472	0	0.000595102	0	1766.73	2148.73
2	613	0.0179141	0.000686656	0.00297551	0.00323491	0.0611887	0.00157168	0.0229038	0.0518196	0.00358587	0.0220798	0.0479744	0.00423589	0.000101797	0.000497616	0.000460719	0.0545589	0.000201097	0.00258685	0.118398	0.000757738	0.00401414	0.00403151	0	0	0	0	0.0498665	0	0	0.111879	0	0	0	78.2837	2184.52
2	614	0.0167086	0.000671397	0.00190738	0.00386053	0.0631571	0.000915541	0.00450141	0.0122835	0.00329595	0.0127565	0.0272374	0.00696737	8.70114e-05	0.000900942	0.000557129	0.0572287	0.000211937	0.00232531	0.128646	0.00125763	0.00715023	0.00569963	0	0	0	0	0.0516976	0	7.62951e-05	0.118654	0	0.00267033	0	1230.34	2155.99
2	615	0.0126192	0.000442512	0.0027924	0.00216678	0.0607919	0.000854505	0.00717174	0.0175479	0.00349432	0.01944	0.0185855	0.00458359	8.73987e-05	0.000814716	0.000392278	0.0544654	0.000183064	0.00207884	0.120197	0.00105985	0.00415106	0.0050227	0	0	0	0	0.0495003	0	0	0.11426	0	0	0	195.408	2164.51
2	616	0.0109865	0.000366217	0.00146487	0.000839246	0.060029	0.00122072	0.00334173	0.00750744	0.00292973	0.00830091	0.0278935	0.00392354	8.60761e-05	0.00055424	0.000307117	0.0549083	0.0002056	0.0013683	0.122778	0.000698158	0.00361823	0.00429697	0	0	0	0	0.0496223	0	0	0.116243	0	0	0	1673.39	2155.98
2	617	0.0450904	0.000656138	0.00164797	0.00144961	0.0606699	0.00115969	0.00561532	0.0128939	0.00277714	0.0117037	0.0454719	0.00576819	9.18723e-05	0.000472332	0.000313269	0.0551178	0.000199101	0.00134568	0.126525	0.000752146	0.00362301	0.00399491	0	0	0	0	0.05066	0	0	0.119509	0	0	0	975.711	2165.57
2	618	0.0504463	0.000366217	0.00570687	0.00292973	0.057496	0.00164797	0.00753796	0.0629435	0.0049897	0.0192874	0.0510567	0.0090314	9.73064e-05	0.000936737	0.000521343	0.0539568	0.000223034	0.00194067	0.122718	0.000932288	0.00448877	0.00507122	0	0	0	0	0.0507515	0	0.000335698	0.117113	0	0.000564584	0	437.643	2164.1
2	619	0.0951095	0.000503548	0.00181582	0.0283207	0.0607614	0.00192264	0.00593576	0.0108797	0.00399786	0.0153658	0.0670634	0.00945521	8.67801e-05	0.000488191	0.000929893	0.0556013	0.000188137	0.00126365	0.127099	0.000664824	0.00453114	0.00394539	0	0	0	0	0.0489967	0	0	0.11989	0	0	0	1137.79	2172.84
2	620	0.019089	0.000457771	0.00227359	0.00820935	0.0581826	0.0010071	0.0126345	0.00985733	0.00291447	0.00828565	0.0353246	0.00426017	9.57553e-05	0.000563666	0.00160926	0.0537665	0.000170375	0.00169261	0.120587	0.000801627	0.00336788	0.00388165	0	0	0	0	0.0493629	0	0	0.114916	0	0	0	293.752	2186.09
2	621	0.00988785	0.000396735	0.0301823	0.00144961	0.0582132	0.000823987	0.00868238	0.0108949	0.00236515	0.00695811	0.0821241	0.0034511	8.79288e-05	0.00139872	0.000303584	0.0537382	0.000179551	0.00139732	0.125148	0.000699304	0.00247693	0.00304683	0	0	0	0	0.0493629	0	0	0.118349	0	0	0	901.83	2179.33
2	622	0.0100252	0.000701915	0.00129702	0.00123598	0.0592966	0.000900282	0.022858	0.0137026	0.00225834	0.00973526	0.0322271	0.00358195	0.000102297	0.000581246	0.000330334	0.0545096	0.000179217	0.00224515	0.125369	0.000767968	0.00347836	0.0037003	0	0	0	0	0.0491646	0	3.0518e-05	0.118456	0	0	0	747.723	2189.24
2	623	0.0107424	0.000671397	0.0016022	0.0011902	0.0588235	0.000854505	0.00965896	0.0115358	0.00256352	0.0180667	0.0168612	0.00361807	0.000105237	0.000457845	0.000396913	0.0541817	0.000186217	0.00195061	0.116796	0.000809531	0.00304673	0.00377207	0	0	0	0	0.0506752	0	0	0.110536	0	0	0	18.2222	2214.88
2	624	0.0212253	0.000808728	0.00173953	0.0257267	0.0571756	0.0011902	0.0114748	0.0204471	0.00225834	0.0105745	0.0313573	0.00546351	9.77556e-05	0.000476174	0.000851325	0.0535996	0.000183885	0.00148889	0.121517	0.000667807	0.00286303	0.00327212	0	0	0	0	0.0498665	0	0	0.116686	0	0	0	407.732	2227.6
2	625	0.012604	0.000686656	0.00239567	0.00225834	0.0612345	0.00109865	0.0121004	0.0141909	0.00569162	0.0179446	0.0839704	0.00489048	9.64949e-05	0.000952447	0.000345607	0.0562216	0.000188022	0.00377079	0.127651	0.00125256	0.00891987	0.00580749	0	0	0	0	0.0514534	0	0.000396735	0.120897	0	0.00218204	0	1191.69	2209.85
2	626	0.13196	0.000640879	0.00183108	0.00167849	0.0608377	0.00181582	0.00972	0.0220798	0.00352483	0.0123293	0.0696422	0.0275303	0.000101763	0.000930454	0.000502035	0.0560503	0.000220791	0.00287626	0.126359	0.00104963	0.00609087	0.00592949	0.0031281	0	0	0	0.0516213	0	0.000350958	0.118181	0	0.000717174	0	636.564	2217.45
2	627	0.0180972	0.000427253	0.0904097	0.00698863	0.0586252	0.000991836	0.034165	0.0117189	0.00440986	0.0105135	0.0350652	0.00560147	9.95007e-05	0.00447422	0.00105759	0.054619	0.000201379	0.00282403	0.12208	0.00105997	0.00471377	0.00483485	0	0	0	3.0518e-05	0.0505989	0	0	0.116197	0	0.000167849	0	366.748	2223.73
2	628	0.065095	0.00047303	0.00167849	0.00154116	0.0581064	0.00132753	0.0108186	0.0391394	0.0027924	0.0110628	0.0176394	0.00545358	0.000100664	0.000573287	0.000306705	0.0541655	0.000197948	0.00173743	0.125469	0.000857593	0.0037635	0.00347103	0	0	0	0	0.0479896	0	0	0.119921	0	0	0	915.126	2231.16
2	629	0.0109865	0.000427253	0.00822461	0.0110933	0.0592355	0.00123598	0.00901808	0.0147402	0.00425727	0.00796521	0.0619211	0.00405514	9.36694e-05	0.000537727	0.000974141	0.0546531	0.000198265	0.00152345	0.12601	0.000786131	0.00381057	0.00373976	0	0	0	0	0.0496071	0	0	0.119081	0	0	0	990.877	2242.08
2	630	0.00967422	0.000320439	0.00140383	0.000656138	0.0579385	0.000869764	0.00299077	0.00982681	0.00267033	0.00784314	0.0168002	0.00342834	0.000104359	0.000471487	0.0002665	0.0535087	0.00018611	0.00140303	0.11737	0.00080438	0.00353044	0.00325329	0	0	0	0	0.0482185	0	7.62951e-05	0.11194	0	0	0	1996.04	2239.59
2	631	0.0124971	0.000457771	0.00155642	0.00254826	0.0591135	0.000961318	0.0157626	0.0209354	0.00321965	0.0105287	0.0196231	0.00394959	0.000101241	0.000513361	0.000381819	0.0539106	0.00020277	0.00156733	0.1194	0.000930009	0.00297564	0.00379506	0	0	0	0	0.0493935	0	0	0.113787	0	0	0	224.701	2240.07
2	632	0.0144961	0.000335698	0.00141909	0.00265507	0.0590524	0.00148013	0.00410468	0.00982681	0.00292973	0.00958267	0.0260319	0.00395887	8.99027e-05	0.000564229	0.000352131	0.054684	0.000183013	0.0015205	0.122583	0.000781841	0.00481526	0.00389242	0	0	0	0	0.0484169	0	0	0.114946	0	0	0	1686.62	2241.75
2	633	0.0557107	0.000457771	0.00135805	0.00386053	0.0586404	0.00111391	0.00448615	0.0099031	0.00224308	0.00866712	0.0142672	0.0114578	0.000108133	0.000607189	0.000779947	0.0542794	0.0002331	0.00175321	0.12323	0.000704439	0.00433377	0.00349367	0	0	0	6.10361e-05	0.05037	0	9.15541e-05	0.11693	0	0.000564584	0	1602.52	2251.32
2	634	0.00968948	0.000335698	0.00141909	0.000808728	0.0574655	0.00103761	0.00415045	0.00666819	0.00708019	0.00671397	0.0279088	0.0033731	9.5424e-05	0.000468474	0.000330335	0.0534527	0.000202629	0.00140003	0.122612	0.000722513	0.00305893	0.00317895	0	0	0	4.57771e-05	0.0487831	0	0	0.116228	0	0	0	1547.23	2253.25
2	635	0.0126802	0.000442512	0.00138857	0.0488899	0.0602274	0.000686656	0.00492866	0.0146944	0.0027924	0.0101778	0.0452583	0.00394707	0.000111854	0.0004076	0.00229717	0.0547768	0.000173027	0.00115104	0.125852	0.000694031	0.00424369	0.00350348	0	0	0	0	0.0497292	0	0	0.119814	0	0	0	1036.05	2257.44
2	636	0.0104677	0.000335698	0.00144961	0.0101778	0.0574807	0.0010071	0.00254826	0.0121157	0.00343328	0.0246586	0.00726329	0.00409399	8.68042e-05	0.000411222	0.00349271	0.0536705	0.000191183	0.00111836	0.117634	0.000808847	0.00320546	0.00279549	0	0	0	0.00141909	0.0471046	0	0	0.112413	0	0	0	104.883	2259.56
3	1	0.0112917	0.000335698	0.00115969	0.000976577	0.0431525	0.000976577	0.00254826	0.00737011	0.00227359	0.00515755	0.00993362	0.00455012	8.63332e-05	0.000386508	0.000239233	0.0388046	0.000172101	0.00118088	0.102296	0.000724602	0.00233369	0.00310451	0	0	0	0	0.0352178	0	0.000122072	0.0976272	0	0	0	1951.51	40.2302
3	2	0.0220493	0.000350958	0.00105287	0.00144961	0.0437171	0.000854505	0.00321965	0.00561532	0.00230411	0.00358587	0.0302281	0.00345416	7.88894e-05	0.00036328	0.000246267	0.0404856	0.000180243	0.000758034	0.10768	0.000624924	0.0017647	0.00291353	0	0	0	0	0.0376287	0	0	0.101595	0	0	0	1600.03	52.1229
3	3	0.0577401	0.000366217	0.00128176	0.00588998	0.0437324	0.00111391	0.0027924	0.00732433	0.0024567	0.00474556	0.0132143	0.0098998	7.38645e-05	0.00052093	0.00139197	0.0404605	0.000194292	0.000953339	0.107074	0.00065561	0.00231876	0.00372092	0	0	0	0	0.0377661	0	0	0.100511	0	0.000366217	0	1680.34	71.7474
3	4	0.0148775	0.000427253	0.000976577	0.00111391	0.0438087	0.000808728	0.00205997	0.00695811	0.00207523	0.00329595	0.0113069	0.00390536	7.81819e-05	0.000376068	0.000256149	0.0408071	0.000184413	0.000606144	0.108711	0.000576069	0.00168176	0.00244092	0	0	0	0	0.0380255	0	0	0.102907	0	0	0	1548.39	82.7087
3	5	0.0195773	0.000366217	0.00132753	0.00326543	0.0441596	0.000793469	0.00248722	0.00723278	0.00241093	0.00447089	0.0136263	0.00467139	8.35576e-05	0.000478914	0.00040889	0.0411512	0.000170837	0.000876035	0.109052	0.000658301	0.0024729	0.00364648	0	0	0	0	0.0381628	0	0	0.103105	0	6.10361e-05	0	1480.48	73.5603
3	6	0.0214847	0.000381476	0.000976577	0.00106813	0.0433814	0.000915541	0.00233463	0.00588998	0.00239567	0.00462348	0.0112917	0.00684283	7.19226e-05	0.000345085	0.000234386	0.0407041	0.00018925	0.000581446	0.108557	0.000549684	0.001677	0.00289053	0	0	0	0	0.0382391	0	0	0.102663	0	0	0	1621.08	124.902
3	7	0.0186618	0.000411994	0.00318914	0.00213626	0.0441596	0.000885023	0.0033875	0.007187	0.00268559	0.00477607	0.0289921	0.00576376	8.80877e-05	0.000944467	0.000366498	0.0404215	0.000198318	0.00153434	0.107005	0.000838682	0.00283499	0.00491646	0	0	6.10361e-05	0	0.0372168	0	0.000289921	0.101213	0	0.000793469	0	1769.63	124.776
3	8	0.0109102	0.00047303	0.00157168	0.00221256	0.0442817	0.000793469	0.00332647	0.00749218	0.00276188	0.00520333	0.0238651	0.00389848	7.18348e-05	0.00055257	0.000263077	0.0408563	0.000187665	0.00115865	0.107827	0.000840889	0.00298559	0.00468094	0	0	0	0	0.0376287	0	0	0.100954	0	0.000885023	0	1728.88	136.282
3	9	0.0472572	0.000381476	0.00120546	0.00802625	0.044892	0.00105287	0.00337224	0.00712596	0.00411994	0.00428779	0.0130312	0.00713755	7.11618e-05	0.000465234	0.000774075	0.0415924	0.000172483	0.000912571	0.110128	0.000700712	0.00219048	0.00322698	0	0	0	0	0.0384527	0	0	0.102754	0	0.000396735	0	1548.8	141.709
3	10	0.0104829	0.000411994	0.00138857	0.00205997	0.0458228	0.0009308	0.00331121	0.00740063	0.00238041	0.00521859	0.0192569	0.00398478	7.81067e-05	0.000624888	0.000304623	0.0422478	0.000185686	0.0012716	0.110941	0.00090077	0.00286391	0.00441362	0	0	0	0	0.0394293	0	0	0.104936	0	0.000274662	0	1465.16	161.881
3	11	0.0421912	0.000289921	0.00207523	0.0055848	0.0460212	0.000869764	0.00340276	0.00898756	0.00297551	0.00666819	0.0107118	0.0124894	9.1569e-05	0.000809488	0.00153064	0.0417356	0.000189352	0.00184122	0.106491	0.00122194	0.00360001	0.00473031	0.000518807	0	0	7.62951e-05	0.0374304	0	0.000503548	0.102098	0	0.000823987	0	2017.1	198.867
3	12	0.0834363	0.000503548	0.00277714	0.00970474	0.0519875	0.000961318	0.00569162	0.0109865	0.00378424	0.00973526	0.0151827	0.0197165	9.22808e-05	0.000925477	0.00129005	0.0458199	0.000194616	0.00281733	0.116988	0.00132963	0.00424157	0.00575022	0.00218204	0	0	0	0.0392462	0	0.000289921	0.11014	0	0	0	997.694	202.277
3	13	0.0131685	0.000518807	0.00149538	0.00146487	0.0465095	0.000823987	0.00325017	0.00866712	0.00280766	0.00546273	0.0246128	0.00478378	6.78916e-05	0.000767323	0.000322328	0.041988	0.000174977	0.00157301	0.109764	0.000959311	0.00319892	0.00516151	0	0	4.57771e-05	0	0.0379797	0	0.000137331	0.102708	0	0.000366217	0	1702	205.837
3	14	0.0126192	0.000381476	0.00218204	0.00311284	0.0476844	0.000885023	0.00485237	0.0104524	0.00381476	0.00817884	0.0130159	0.00484311	8.8858e-05	0.000951796	0.000987343	0.0424417	0.000227451	0.00240209	0.108085	0.00158216	0.00395608	0.0061187	0	0	0	0	0.0367895	0	0.000183108	0.102037	0	0	0	1945.51	200.094
3	15	0.0269474	0.000518807	0.00285344	0.00390631	0.052018	0.000991836	0.00640879	0.0126497	0.00408942	0.0118715	0.0141604	0.0105241	0.000166434	0.00135247	0.000439299	0.0467992	0.000252252	0.00319552	0.11763	0.00186026	0.00537775	0.00760316	0.00173953	0	0	0	0.0390021	0	0.000320439	0.111299	0	0	0	908.206	199.965
3	16	0.039353	0.000396735	0.00131228	0.0112917	0.0462654	0.000946059	0.00299077	0.00883497	0.00262455	0.00491341	0.0152132	0.0089669	6.82337e-05	0.000656544	0.000800248	0.0422298	0.000169551	0.00120548	0.110933	0.000955495	0.00301985	0.00404759	0	0	1.5259e-05	3.0518e-05	0.0381933	0	0	0.103655	0	0.000488289	0	1575.1	213.529
3	17	0.0475929	0.000488289	0.00173953	0.000839246	0.0484932	0.000900282	0.00389105	0.00994888	0.00314336	0.00560006	0.0247349	0.0106894	8.15875e-05	0.000815012	0.000250467	0.0438448	0.000199951	0.00179562	0.113622	0.00116381	0.0033619	0.00463673	0.000289921	0	0	0	0.040116	0	0	0.106996	0	0.00105287	0	1365.64	221.766
3	18	0.0151369	0.000488289	0.0016022	0.00131228	0.0464942	0.00077821	0.00515755	0.00801099	0.00271611	0.00585946	0.0144808	0.00509806	8.96772e-05	0.00073153	0.000311657	0.0420732	0.000184211	0.00183449	0.109768	0.00116547	0.0033833	0.00528679	0	0	0	0	0.038941	0	0.000244144	0.103914	0	0.000900282	0	1749.17	232.562
3	19	0.0122225	0.000411994	0.00236515	0.000808728	0.0514076	0.000823987	0.00282292	0.00769055	0.00341802	0.0100557	0.0113985	0.00510415	8.64743e-05	0.000980915	0.000216225	0.0452547	0.000222457	0.00119239	0.114479	0.00115752	0.00395613	0.0049916	0	0	0	0	0.040238	0	0	0.106477	0	0	0	1139.41	229.595
3	20	0.0538796	0.000427253	0.00222782	0.00730907	0.0496834	0.000991836	0.00474556	0.00833143	0.00259403	0.0234989	0.0232853	0.0101375	8.66878e-05	0.000651815	0.000413573	0.0453142	0.000177608	0.00175686	0.116327	0.000863785	0.00309651	0.00395502	0	0	0	0	0.0387427	0	0	0.108766	0	0	0	1038.32	243.329
3	21	0.0115663	0.000335698	0.00170901	0.00144961	0.0458839	0.000839246	0.00262455	0.00708019	0.00238041	0.00555428	0.0104372	0.00366981	9.59163e-05	0.000468175	0.000197612	0.0410477	0.000179807	0.00118623	0.107007	0.000698588	0.0023069	0.00344838	0	0	0	0	0.0372015	0	0	0.102068	0	0	0	1999.79	258.1
3	22	0.0636912	0.000320439	0.00166323	0.00175479	0.0462043	0.000869764	0.00308232	0.00834669	0.00291447	0.00611887	0.0113069	0.0115226	7.84954e-05	0.000583358	0.000481284	0.0416234	0.000177249	0.00166564	0.108039	0.000931972	0.00301863	0.004219	0	0	0	0	0.0378882	0	0.000106813	0.103059	0	0.000579843	0	1922.25	260.023
3	23	0.0690623	0.000656138	0.00364691	0.00239567	0.049424	0.0009308	0.0037995	0.00807202	0.00358587	0.0052491	0.0158541	0.00979998	8.40855e-05	0.00052587	0.000264424	0.045178	0.000169737	0.00140091	0.116211	0.000959304	0.00258311	0.00393479	0	0	0	0	0.0398413	0	0	0.110445	0	0	0	1105.24	263.891
3	24	0.0300755	0.000427253	0.00158694	0.00164797	0.0482032	0.000839246	0.00386053	0.00848402	0.00288396	0.00741588	0.0133364	0.00578615	7.26229e-05	0.000616867	0.000238024	0.0445063	0.000167195	0.00154581	0.115516	0.000906269	0.00324268	0.00417896	0	0	0	0	0.0398718	0	0	0.10779	0	0.000717174	0	1313.33	275.344
3	25	0.0591897	0.000442512	0.00163272	0.00143435	0.048249	0.00222782	0.00314336	0.00715648	0.00268559	0.00814832	0.0317998	0.0130208	7.47987e-05	0.000571878	0.000235307	0.0449199	0.000193984	0.00131917	0.116341	0.00091203	0.00264793	0.00420165	0.000457771	0	0	0	0.0402075	0	1.5259e-05	0.109911	0	0	0	1198.55	301.253
3	26	0.0387579	0.000488289	0.00231937	0.000793469	0.0510719	0.000869764	0.00572213	0.0116579	0.00425727	0.00988785	0.0138552	0.00954978	7.44736e-05	0.0011613	0.000290928	0.0459407	0.000207587	0.0027224	0.116356	0.0013507	0.00509896	0.00527414	0	0	0.000244144	0	0.0410468	0	0	0.105882	0	0.000839246	0	1383.13	321.933
3	27	0.0166934	0.00047303	0.0018616	0.00218204	0.051606	0.00137331	0.00302129	0.0069276	0.00428779	0.00598154	0.0239109	0.00662049	9.93532e-05	0.000385197	0.00015939	0.0453594	0.00018873	0.00103595	0.117174	0.00171129	0.00172543	0.0062578	0	0	0	0	0.0391089	0	0	0.111147	0	0	0	880.57	331.12
3	28	0.0279088	0.000366217	0.00122072	0.000717174	0.0489662	0.000976577	0.00231937	0.00552377	0.0059968	0.00343328	0.0212863	0.0145352	7.9573e-05	0.000248637	0.000159796	0.0440101	0.00023595	0.000786913	0.115525	0.00218569	0.00099534	0.0101218	0.00296025	0	0	0	0.0387121	0	0	0.109895	0	0	0.00102235	779.241	324.793
3	29	0.0161593	0.00030518	0.00137331	0.000640879	0.0486152	0.00111391	0.00163272	0.00529488	0.00366217	0.00430304	0.0117189	0.00549188	8.9471e-05	0.000263552	0.000169446	0.0444081	0.000191996	0.000636608	0.115987	0.00163008	0.000997582	0.00615579	0	0	0	0	0.0394598	0	0	0.111025	0	0	0	832.017	331.975
3	30	0.0149996	0.000518807	0.00196841	0.000900282	0.0478523	0.000915541	0.0041352	0.0087129	0.00289921	0.00663767	0.0117647	0.00459896	8.34572e-05	0.000673141	0.000222033	0.0430204	0.000189849	0.00182761	0.110324	0.00104333	0.00321126	0.00477155	0	0	0	0	0.0385901	0	0	0.103929	0	0.000244144	0	1874.23	354.071
3	31	0.123415	0.000274662	0.0011902	0.000610361	0.0483711	0.0010071	0.0019379	0.00535592	0.0113375	0.00373846	0.0300603	0.0447325	9.3451e-05	0.000288024	0.000175297	0.0443269	0.000225594	0.000604001	0.115697	0.00333629	0.000965419	0.0139648	0.00767529	0	0	0	0.0398108	0	0	0.111177	0	0	0.00175479	708.574	337.046
3	32	0.0874952	0.000427253	0.00283818	0.00183108	0.0513161	0.00112917	0.00259403	0.0081178	0.00271611	0.0059205	0.0237278	0.0102134	8.69622e-05	0.000411736	0.000218528	0.0464007	0.000186784	0.00111952	0.118416	0.000760887	0.00213275	0.00355076	0	0	0	0	0.0410163	0	0	0.111681	0	0	0	1049.19	348.311
3	33	0.0432746	0.000442512	0.00180056	0.000579843	0.049073	0.00109865	0.00329595	0.00704967	0.00724804	0.0071107	0.0283207	0.0218711	9.23483e-05	0.000444667	0.000167963	0.0450054	0.000227808	0.00125263	0.116749	0.00477287	0.00159244	0.0180503	0.0102693	0	0	0	0.0395972	0	0	0.111452	0.002121	0	0.00901808	772.199	345.58
3	34	0.0615244	0.000350958	0.0016022	0.00263981	0.0518502	0.00112917	0.0041352	0.00808728	0.00466926	0.00640879	0.0296025	0.00674999	9.12755e-05	0.000471538	0.000228418	0.0467499	0.000194598	0.00141823	0.119095	0.000816817	0.00254165	0.00366534	0	0	0	0	0.0415961	0	0	0.114183	0	0	0	927.221	372.796
3	35	0.0120851	0.000564584	0.00216678	0.00300603	0.0492409	0.000976577	0.00434882	0.00993362	0.00328069	0.00773632	0.0116274	0.00495734	9.40158e-05	0.00113199	0.000526949	0.0456578	0.000177475	0.00204559	0.115825	0.00143798	0.00457605	0.00532321	0	0	3.0518e-05	0	0.0402228	0	0	0.105501	0	0.000534066	0	1507.26	363.939
3	36	0.04654	0.00030518	0.00183108	0.000900282	0.0510719	0.00077821	0.0040589	0.0093843	0.00335698	0.00640879	0.0257115	0.0102392	7.29755e-05	0.000725262	0.000243502	0.0462995	0.000163943	0.00159147	0.117834	0.00110551	0.00348056	0.00476212	0	0	0	0	0.0407416	0	0	0.110124	0	0.000289921	0	1244.16	366.053
3	37	0.08365	0.000366217	0.00221256	0.00129702	0.0518196	0.000915541	0.00378424	0.00825513	0.00833143	0.00782788	0.0304417	0.0337239	8.2603e-05	0.000645706	0.0002011	0.045989	0.00017869	0.00132323	0.117714	0.00389641	0.00226483	0.0168201	0.0198672	0	0	0	0.0405127	0	0	0.1122	0.00141909	0	0.00810254	734.837	376.32
3	38	0.0645304	0.000457771	0.00273136	0.0021973	0.0530556	0.0016022	0.00466926	0.0100099	0.00830091	0.00808728	0.0426642	0.0138675	0.000104908	0.000679856	0.000237884	0.0472194	0.000213954	0.00170815	0.119495	0.0025031	0.00299557	0.0099742	0.000381476	0	0	0	0.0410315	0	0	0.11342	0	0	0.00135805	792.985	403.939
3	39	0.0165255	0.000320439	0.00157168	0.00280766	0.051133	0.00115969	0.00508125	0.0075227	0.00270085	0.00723278	0.0224613	0.004218	8.8591e-05	0.000355516	0.000218388	0.0469194	0.00017684	0.00130125	0.119511	0.000707892	0.00251056	0.0036116	0	0	0	0	0.0408179	0	1.5259e-05	0.113771	0	0	0	1072.11	400.23
3	40	0.026154	0.000518807	0.00195315	0.00195315	0.0486152	0.00117494	0.00642405	0.0107576	0.00364691	0.00712596	0.0118257	0.00899159	6.546e-05	0.00100898	0.000496048	0.0454992	0.000194013	0.00220278	0.116001	0.0013163	0.00419621	0.00528425	0	0	0.000122072	0	0.0407263	0	0.000183108	0.105592	0	0.00144961	0	1522.65	402.562
3	41	0.0407111	0.000396735	0.00192264	0.00108339	0.0510719	0.00149538	0.00575265	0.00877394	0.00277714	0.0122377	0.0208438	0.00753127	8.56885e-05	0.000589964	0.000193594	0.0468671	0.00018539	0.00183947	0.119233	0.000862905	0.00334021	0.00406026	0	0	0	0	0.042237	0	0.000183108	0.112154	0	0.000442512	0	1154.79	404.726
3	42	0.012253	0.000457771	0.00242618	0.00315862	0.0496986	0.000793469	0.00434882	0.0104524	0.00283818	0.00827039	0.0130465	0.00441722	9.57406e-05	0.00105191	0.000886259	0.044564	0.000188176	0.00238129	0.111884	0.00122454	0.00432803	0.00559443	0	0	0	0	0.0395209	0	0.000183108	0.104845	0	0.0009308	0	1961.42	421.075
3	43	0.0740063	0.000503548	0.00138857	0.00210575	0.0507668	0.000915541	0.00347906	0.00801099	0.00260929	0.00679026	0.0249638	0.0113496	7.64807e-05	0.000471187	0.000251476	0.0458922	0.000188822	0.00121724	0.117463	0.00091106	0.00299915	0.00428935	0	0	0	0	0.0420081	0	0	0.10956	0	0.000534066	0	1337.01	415.987
3	44	0.0121004	0.000381476	0.00221256	0.00137331	0.0530861	0.0011902	0.00634775	0.00970474	0.00302129	0.00901808	0.0279088	0.00467918	0.000108316	0.000888947	0.000201416	0.0478465	0.00020944	0.00239018	0.120561	0.00102679	0.0037678	0.00432964	0	0	0	0	0.0412909	0	1.5259e-05	0.115145	0	0	0	859.052	425.35
3	45	0.0137026	0.000457771	0.00135805	0.00587472	0.0494545	0.000869764	0.00320439	0.00755322	0.00248722	0.00541695	0.0110475	0.00545539	8.53167e-05	0.000419192	0.000522668	0.0437327	0.000181832	0.00129525	0.111701	0.0007927	0.00251303	0.00369444	0	0	0	0	0.0391546	0	0	0.105409	0	0	0	1876.16	446.757
3	46	0.0641337	0.00030518	0.00196841	0.00280766	0.0519875	0.00183108	0.00314336	0.00782788	0.00643931	0.00682078	0.0233921	0.0277072	9.45406e-05	0.000606141	0.000213602	0.0467575	0.000198295	0.00129486	0.11884	0.00358014	0.00238625	0.0141245	0.00825513	0	0	0	0.0412757	0	0	0.113787	0.000823987	0	0.00535592	748.246	434.136
3	47	0.0686961	0.000320439	0.00222782	0.0041352	0.0528115	0.00161746	0.00387579	0.00784314	0.00276188	0.00679026	0.053727	0.0105261	9.43613e-05	0.000587311	0.000269666	0.0484134	0.000185349	0.00170735	0.121271	0.00091294	0.00338642	0.00485945	0	0	0	0	0.0441138	0	0.000335698	0.114977	0	0	0	973.363	456.955
3	48	0.0983902	0.00047303	0.00149538	0.00148013	0.0513924	0.00128176	0.00360113	0.00762951	0.00433356	0.00593576	0.0171359	0.015599	7.53189e-05	0.000501026	0.000281054	0.0471498	0.000189442	0.0013999	0.119445	0.000827137	0.0028508	0.00381094	0	0	0	0	0.03888	0	0	0.109819	0	0.00030518	0	1255.19	458.686
3	49	0.0106508	0.000427253	0.00138857	0.00172427	0.0482948	0.0010071	0.00306706	0.00737011	0.00259403	0.00521859	0.00949111	0.0035194	8.89102e-05	0.000477094	0.00033449	0.043999	0.000174527	0.00152876	0.111432	0.000806311	0.00281644	0.00383585	0	0	0	0	0.0386511	0	0	0.104982	0	0	0	1970.59	461.527
3	50	0.0565805	0.000656138	0.00352483	0.00189212	0.0556649	0.000854505	0.00544747	0.0134737	0.00633249	0.0124056	0.0188754	0.00911424	0.000102703	0.00126063	0.000348607	0.0498998	0.000200493	0.0028432	0.122732	0.00153966	0.00600742	0.00631877	0	0	0	0	0.0439612	0	0.000396735	0.115145	0	0.00108339	6.10361e-05	1176.74	482.304
3	51	0.0148928	0.000396735	0.00250248	0.00177005	0.0504768	0.00109865	0.00418097	0.00883497	0.00277714	0.00892653	0.0120394	0.00698506	9.34556e-05	0.0008329	0.000338563	0.0455269	0.000184903	0.00215224	0.114068	0.00111435	0.00401113	0.00527878	0	0	0	0	0.0393988	0	0.000274662	0.104601	0	0.000442512	0	1830.87	488.907
3	52	0.0477607	0.000366217	0.00257877	0.00540169	0.0567178	0.00164797	0.00575265	0.0128023	0.00373846	0.0136568	0.0419623	0.0117717	0.000105691	0.00105309	0.000560124	0.050804	0.000191474	0.00308795	0.124054	0.00105481	0.0058361	0.00549953	0	0	0	0	0.0451057	0	0.00111391	0.116793	0	0.00158694	0	776.759	492.67
3	53	0.0389258	0.000411994	0.00177005	0.00302129	0.0536507	0.000885023	0.00396735	0.0104372	0.00505074	0.00810254	0.0326238	0.00887909	9.59686e-05	0.000633342	0.00029452	0.0492982	0.00017269	0.00179951	0.122184	0.000978692	0.00357338	0.00440273	0	0	0	0	0.0448157	0	0	0.11606	0	0	0	1016.52	498.921
3	54	0.00979629	0.000350958	0.00163272	0.000839246	0.0491798	0.000854505	0.00308232	0.00769055	0.00294499	0.0065919	0.0101778	0.00412471	8.57987e-05	0.000860527	0.000256823	0.044848	0.000166211	0.00173521	0.111311	0.0011125	0.00364377	0.00455393	0	0	6.10361e-05	0	0.0407721	0	0.00030518	0.105715	0	0.00015259	0	2036.8	501.07
3	55	0.0171817	0.000289921	0.0027924	0.00128176	0.0695354	0.00120546	0.00479133	0.0110475	0.00381476	0.0106508	0.0233005	0.00598762	8.12497e-05	0.00117144	0.000294033	0.0511087	0.000210253	0.00221364	0.123018	0.00139297	0.00506476	0.00567638	0	0	0	0	0.0448005	0	0	0.117723	0	0	0	1066.3	508.967
3	56	0.0170138	0.000289921	0.00148013	0.0011902	0.0489967	0.000915541	0.00360113	0.00709545	0.002533	0.00642405	0.0148318	0.00515118	7.90667e-05	0.000513821	0.000232726	0.0446865	0.000191363	0.00124232	0.112568	0.00075087	0.00257639	0.0034938	0	0	0	0	0.0386511	0	0	0.107195	0	0	0	1914.87	513.562
3	57	0.0420691	0.000396735	0.00207523	0.00332647	0.0547036	0.0012665	0.00740063	0.00996414	0.00329595	0.00860609	0.0202335	0.00807684	0.000108451	0.000757602	0.000291656	0.0494201	0.000184734	0.00223744	0.122579	0.00110989	0.00401903	0.00466229	0	0	0	0	0.04448	0	0.000350958	0.116487	0	0	0	907.742	518.273
3	58	0.0227817	0.000396735	0.00144961	0.00213626	0.048127	0.000793469	0.00331121	0.00788891	0.0027924	0.00564584	0.0122683	0.00910078	9.84047e-05	0.000494108	0.000379001	0.0445513	0.00017738	0.00153874	0.111871	0.000792415	0.00282522	0.00414029	0	0	0	0	0.0404974	0	0.000198367	0.105776	0	0.000747692	0	1981.8	516.323
3	59	0.0170443	0.000488289	0.00192264	0.00860609	0.0513466	0.000885023	0.00460822	0.00909438	0.00462348	0.00720226	0.0157321	0.00986831	7.41249e-05	0.000763504	0.00195847	0.0473912	0.000175721	0.00206797	0.118054	0.00197293	0.00416724	0.00813869	0.00157168	0	0	0.00015259	0.0436408	0	0	0.10985	0	0.000946059	0.000808728	1578.6	525.237
3	60	0.0415045	0.000411994	0.00141909	0.00141909	0.0505989	0.000900282	0.00297551	0.00668345	0.00314336	0.00451667	0.0144808	0.00495137	7.89879e-05	0.000434487	0.000211657	0.046339	0.000192674	0.000921623	0.118426	0.000681391	0.00188172	0.00289892	0	0	0	0	0.0426642	0	0	0.109529	0	0	0	1368.97	531.847
3	61	0.041062	0.000396735	0.00236515	0.00303655	0.0519265	0.00103761	0.0043946	0.0105745	0.00354009	0.00802625	0.0123598	0.0156658	8.64833e-05	0.00086719	0.000806325	0.047163	0.000201856	0.00251394	0.116072	0.00136939	0.00473393	0.00617659	0.00201419	0	0	0	0.0423438	0	0.00077821	0.108965	0	0.00148013	0	1820.7	539.749
3	62	0.0234073	0.000335698	0.00238041	0.00256352	0.0564736	0.00077821	0.00421149	0.0114137	0.00358587	0.0112612	0.0381781	0.0064237	9.74461e-05	0.000866642	0.000190658	0.0507277	0.000199814	0.00220092	0.124159	0.000998275	0.00502959	0.00494038	0	0	0	0	0.0466773	0	0.00077821	0.119234	0	0.00134279	0	763.551	535.145
3	63	0.0277562	0.000610361	0.00411994	0.00184634	0.0535439	0.00109865	0.00476081	0.0116121	0.00361639	0.00975052	0.0116426	0.009231	9.96263e-05	0.000974234	0.000381493	0.0481215	0.000237357	0.00238664	0.119316	0.0012925	0.00476543	0.00553078	0	0	0.000106813	0	0.0435645	0	0.000259403	0.110643	0	0.000854505	0.000167849	1526.85	543.39
3	64	0.012604	0.000335698	0.00184634	0.00172427	0.0538949	0.00134279	0.004654	0.0116579	0.00494392	0.00813306	0.0327611	0.00427023	0.00010135	0.000660179	0.000235852	0.0498925	0.00019376	0.00193754	0.123262	0.00102617	0.00364925	0.00435094	0	0	0	0	0.0453803	0	0.00047303	0.118303	0	0.000381476	0	981.985	543.403
3	65	0.0489967	0.000350958	0.00332647	0.0031281	0.0571603	0.000915541	0.00614939	0.0117342	0.00546273	0.0122988	0.0173953	0.0135769	9.9024e-05	0.00112288	0.000461903	0.0499125	0.000201479	0.00239873	0.122625	0.00213064	0.0047138	0.0087958	0	0	0	0	0.0433509	0	0	0.115511	0	0	0	667.511	557.855
3	66	0.0942245	0.000427253	0.00143435	0.00109865	0.0528573	0.000976577	0.0043183	0.00770581	0.00242618	0.00700389	0.0226596	0.0120258	7.80382e-05	0.000546482	0.000254456	0.048323	0.0001935	0.00129855	0.120948	0.00078706	0.00296691	0.00378047	0	0	0	0	0.043595	0	0	0.11281	0	0.000610361	0	1287.43	552.657
3	67	0.0127108	0.000396735	0.00218204	0.00143435	0.0554208	0.00117494	0.00581369	0.0107729	0.0037995	0.00944533	0.0276188	0.00496438	9.20659e-05	0.0010509	0.000231522	0.0505215	0.000172905	0.00250093	0.123813	0.00139094	0.00496053	0.00527111	0	0	0	0	0.0453498	0	0.00062562	0.117067	0	0.00106813	0	1081.6	549.647
3	68	0.0235904	0.000381476	0.00215152	0.0011902	0.0534371	0.000701915	0.00318914	0.0089723	0.0031281	0.00660716	0.0677501	0.00779313	8.06302e-05	0.000753639	0.000232892	0.0489732	0.000172857	0.00159187	0.122137	0.000942616	0.00364697	0.00456908	0	0	0	0	0.0445869	0	7.62951e-05	0.115053	0	0.000823987	0	1204.85	557.727
3	69	0.0492256	0.000411994	0.00146487	0.0009308	0.0500496	0.000854505	0.00323491	0.00883497	0.00267033	0.00567636	0.0113375	0.0105231	8.96595e-05	0.000424338	0.000223624	0.0450627	0.00019519	0.0011403	0.113446	0.000762543	0.00255194	0.00374215	0	0	0	0	0.040528	0	0	0.107286	0	0	0	1924.96	556.837
3	70	0.018143	0.000411994	0.00218204	0.000961318	0.0530861	0.000915541	0.00529488	0.0105135	0.00526436	0.00848402	0.0163272	0.00885208	9.29799e-05	0.00103331	0.000183214	0.0487037	0.000192664	0.00254665	0.11905	0.00251084	0.00506307	0.00887843	0.00122072	0	0	0	0.043595	0	0.00047303	0.112428	0	0.0010071	0.0009308	1632.03	573.255
3	71	0.0670634	0.000488289	0.00177005	0.00204471	0.0533303	0.00128176	0.00463874	0.00947585	0.00300603	0.00698863	0.0298161	0.0105935	9.01448e-05	0.000802937	0.000265233	0.0498435	0.000183813	0.00198922	0.123228	0.00108253	0.00409379	0.00472079	0	0	0	0	0.0464942	0	0.000564584	0.116899	0	0.00170901	0	1149.85	586.882
3	72	0.102388	0.000534066	0.00181582	0.0202182	0.0563821	0.00109865	0.00569162	0.0101015	0.00315862	0.0112154	0.0577401	0.00815519	0.000112215	0.000673883	0.000571244	0.0511525	0.000190079	0.00187412	0.124611	0.00108564	0.00434016	0.00487783	0	0	0	0	0.0469978	0	0.000396735	0.11928	0	0	0	777.966	594.594
3	73	0.0104677	0.000534066	0.00129702	0.00114443	0.0513924	0.000823987	0.00259403	0.00712596	0.00241093	0.0053254	0.0133059	0.00389425	7.12534e-05	0.00039313	0.000185812	0.0473101	0.000186749	0.000994272	0.118379	0.00068444	0.00239959	0.0036624	0	0	0	0	0.042237	0	0	0.110842	0	0	0	1561.52	590.815
3	74	0.0650492	0.000427253	0.00289921	0.00633249	0.0531167	0.000976577	0.00503548	0.0119173	0.00386053	0.009308	0.0129854	0.0313453	8.54466e-05	0.000959952	0.0024535	0.0478197	0.000212163	0.0026829	0.117793	0.00142547	0.00514801	0.00664975	0.00444038	0	0	0.00030518	0.0418708	0	0.00015259	0.110719	0	0.00131228	0	1756.24	588.334
3	75	0.0330816	0.000427253	0.00323491	0.00144961	0.0794385	0.000915541	0.00523384	0.0121767	0.00428779	0.0116121	0.0805524	0.00752465	0.000122023	0.00150915	0.000320342	0.0537249	0.000204959	0.00288117	0.126069	0.00172737	0.0064561	0.00723314	0	0	0.000167849	0	0.0472572	0	0.000686656	0.119722	4.57771e-05	0.00134279	0	826.09	589.848
3	76	0.0224765	0.000381476	0.00187686	0.000854505	0.049836	0.000793469	0.00363165	0.00944533	0.00425727	0.00715648	0.0104067	0.00927765	8.29247e-05	0.000694368	0.000240145	0.0457146	0.000172684	0.00201911	0.113157	0.00125868	0.00397532	0.00460816	0.000961318	0	0	0	0.0404669	0	0.000137331	0.106325	0	0.00077821	0	2020.85	599.325
3	77	0.0111238	0.000396735	0.00221256	0.00349432	0.0526894	0.000854505	0.00311284	0.00787366	0.00602731	0.00643931	0.0815595	0.00359926	9.98107e-05	0.000570586	0.000287413	0.0495394	0.000172523	0.00123888	0.123188	0.000772955	0.00279186	0.00485395	0	0	0	0	0.0455329	0	4.57771e-05	0.117906	0	0.000137331	0	1012.03	604.47
3	78	0.104799	0.000366217	0.00155642	0.0033875	0.0522621	0.000793469	0.00422675	0.00901808	0.00234989	0.00582895	0.0138247	0.0123157	6.95392e-05	0.000550854	0.000285364	0.0480787	0.000189762	0.00128518	0.120622	0.000826128	0.00282886	0.00365989	0	0	0	0	0.0433967	0	0	0.113085	0	0	0	1392.43	612.198
3	79	0.0124666	0.000396735	0.00221256	0.0021973	0.0565652	0.00167849	0.00469978	0.0111086	0.00347906	0.0101015	0.0390173	0.0045137	0.000113142	0.000800198	0.000248979	0.0508692	0.000174178	0.00212528	0.124592	0.00108519	0.00449744	0.00534027	0	0	0	0	0.0469673	0	0.00015259	0.118624	0	0.000579843	0	899.567	617.694
3	80	0.0659037	0.000396735	0.00199893	0.00117494	0.0521401	0.00122072	0.00376898	0.00868238	0.00291447	0.00894179	0.0175937	0.0143194	7.56304e-05	0.000496771	0.000259505	0.0482696	0.000184683	0.00131043	0.120192	0.000791273	0.00286797	0.00445608	0.000457771	0	0	0	0.0439765	0	0	0.112398	0	0	0	1456	620.942
3	81	0.0124056	0.000442512	0.00154116	0.00363165	0.0515908	0.000793469	0.00549325	0.00724804	0.00323491	0.00587472	0.0168917	0.00543423	7.67711e-05	0.000354686	0.000272811	0.0468896	0.000175585	0.00164758	0.117764	0.00120764	0.0022851	0.00566816	0	0	0	0	0.041825	0	0	0.111528	0	0	0	1624.29	618.817
3	82	0.0176852	0.000488289	0.00238041	0.000915541	0.0557259	0.000839246	0.00509651	0.0123751	0.00352483	0.00895705	0.0518044	0.00630931	0.000114639	0.00107838	0.000223399	0.0512474	0.000198741	0.0025834	0.125104	0.0013683	0.00501446	0.0057863	0	0	4.57771e-05	0	0.0472725	0	0.0009308	0.119844	0	0.0018616	0	930.959	614.604
3	83	0.0571603	0.000320439	0.00192264	0.00350958	0.0543984	0.000976577	0.00628672	0.00851453	0.00350958	0.00943008	0.0108034	0.00677205	9.40889e-05	0.000721906	0.000360995	0.0505551	0.00017177	0.00172858	0.124522	0.000872181	0.00361853	0.0040879	0	0	0	0	0.0467231	0	1.5259e-05	0.119478	0	0.00030518	0	1054.72	618.386
3	84	0.0242313	0.000427253	0.0018616	0.00125124	0.052079	0.00077821	0.00383001	0.00895705	0.0031281	0.00830091	0.0108339	0.00552033	8.28201e-05	0.000671125	0.000204994	0.0473369	0.000169531	0.00207083	0.117441	0.00112067	0.00397968	0.00448308	0	0	0	0	0.0417182	0	0.000122072	0.110506	0	0.000991836	0	1728.15	613.913
3	85	0.100786	0.000457771	0.00277714	0.00840772	0.0554055	0.00109865	0.00366217	0.011017	0.00263981	0.00833143	0.0576333	0.0229544	0.000100177	0.000588094	0.00112677	0.0510224	0.000224324	0.00153787	0.124844	0.000898719	0.00363007	0.00533889	0.000289921	0	0	0	0.0458991	0	0.000106813	0.119707	0	0.000671397	0	772.463	636.047
3	86	0.0113527	0.000427253	0.0015259	0.000915541	0.0516976	0.000854505	0.0037995	0.00698863	0.00221256	0.00666819	0.00907912	0.00375688	7.89217e-05	0.000401291	0.000181214	0.0466341	0.000172656	0.00156685	0.11623	0.000792058	0.00278302	0.0037557	0	0	0	0	0.0415351	0	0	0.109865	0	0	0	1762.04	632.56
3	87	0.0639353	0.000396735	0.00224308	0.00402838	0.0540932	0.00108339	0.00456245	0.00903334	0.00665293	0.00746166	0.0831769	0.00659485	0.000101253	0.000756734	0.000394993	0.0503013	0.000192517	0.00181343	0.123232	0.00106485	0.00337699	0.00472127	0	0	0	0	0.046067	0	0.000366217	0.117113	0	0	0	698.018	641.954
3	88	0.0586099	0.000350958	0.00155642	0.00183108	0.0528573	0.00111391	0.00321965	0.00856031	0.00285344	0.00619516	0.013138	0.0140905	7.95571e-05	0.000479185	0.000305344	0.0477732	0.000182426	0.00154356	0.118078	0.000882457	0.00299176	0.00396276	0	0	0	0	0.0416114	0	0.000381476	0.111025	0	6.10361e-05	0	1708.92	644.878
3	89	0.0135195	0.000427253	0.00303655	0.00291447	0.0703136	0.000762951	0.00445563	0.0109712	0.00383001	0.0107424	0.016556	0.00599167	9.71512e-05	0.001315	0.000407303	0.0539101	0.000197898	0.00233	0.12574	0.0016294	0.00515483	0.00630801	0	0	0	0	0.0467231	0	0.000244144	0.118532	0	0.00047303	0	1050.63	655.682
3	90	0.0725109	0.000320439	0.00151064	0.00349432	0.054902	0.00105287	0.00370794	0.00842298	0.00260929	0.00750744	0.0132601	0.0138558	7.68588e-05	0.000571156	0.000292445	0.0487624	0.000209667	0.00182363	0.119768	0.000846344	0.00343611	0.00443488	0.000854505	0	0	0	0.0433509	0	0.000335698	0.111711	0	0	0	1637.02	671.031
3	91	0.0333104	0.000411994	0.00134279	0.00257877	0.0499886	0.000869764	0.00341802	0.00866712	0.00254826	0.00708019	0.0112764	0.0156451	7.85737e-05	0.000441616	0.000440783	0.0464296	0.000177137	0.00178174	0.114325	0.000810567	0.00372198	0.00437398	0.00383001	0	0	0	0.0424811	0	0.000335698	0.105867	0	0.000946059	0	1999	671.616
3	92	0.0104982	0.000427253	0.0019379	0.000946059	0.0503243	0.000854505	0.00306706	0.00714122	0.00270085	0.00608835	0.0188449	0.00349771	7.46201e-05	0.000460624	0.000172385	0.0455352	0.000194734	0.00124449	0.114351	0.000820889	0.00210272	0.00339595	0	0	0	0	0.0395056	0	0	0.107546	0	0	0	1862.71	690.954
3	93	0.0112764	0.000289921	0.00189212	0.000686656	0.0545968	0.000686656	0.0040589	0.00813306	0.00268559	0.00714122	0.00933852	0.00363547	8.62578e-05	0.000925924	0.000258773	0.05061	0.000174732	0.00207922	0.124697	0.000793236	0.00377985	0.00340971	0	0	0	0	0.0465553	0	0.00015259	0.118364	0	0	0	1031.57	673.693
3	94	0.056199	0.000396735	0.00158694	0.00195315	0.0536812	0.000900282	0.00402838	0.00885023	0.00268559	0.00791943	0.0217746	0.0129013	8.67659e-05	0.000715702	0.000285629	0.0498839	0.000196606	0.00166878	0.123047	0.00097611	0.00386081	0.00460373	0	0	0	0	0.0460059	0	0	0.116045	0	0.000640879	0	1347.41	680.666
3	95	0.0210575	0.000442512	0.0028687	0.0009308	0.0536965	0.000900282	0.00549325	0.013077	0.00508125	0.0096437	0.0153964	0.00861564	9.56737e-05	0.000982858	0.000267569	0.0470988	0.000204888	0.00270279	0.115524	0.00196474	0.0046003	0.0068273	0	0	0	0	0.0410925	0	7.62951e-05	0.108598	0	0	0	1925.76	688.023
3	96	0.0132906	0.000396735	0.00161746	0.00138857	0.0521553	0.000900282	0.00370794	0.00672923	0.00276188	0.00595102	0.0173037	0.00497433	8.50123e-05	0.000465862	0.000242501	0.0484651	0.000179931	0.00132944	0.120717	0.000761496	0.00231554	0.00405683	0	0	0	0	0.0446784	0	0	0.113649	0	0	0	1476.81	687.981
3	97	0.0104372	0.000396735	0.00169375	0.00132753	0.0522164	0.000885023	0.00289921	0.0087129	0.00242618	0.00514229	0.0109407	0.00345464	8.66161e-05	0.000304213	0.00017497	0.0465926	0.000185567	0.000974847	0.116463	0.000650154	0.00178386	0.0029767	0	0	0	0	0.0402533	0	0	0.109636	0	0	0	1764.06	703.498
3	98	0.0388647	0.000457771	0.00244144	0.00141909	0.056733	0.000900282	0.00451667	0.010544	0.00514229	0.00903334	0.019501	0.0123713	9.94001e-05	0.00119713	0.000363331	0.0521318	0.000199161	0.00240283	0.126102	0.0016183	0.00495467	0.00622633	0	0	0	0	0.0475013	0	0.000213626	0.119127	0	7.62951e-05	0	1137.95	700.571
3	99	0.0131991	0.000396735	0.0015259	0.00172427	0.0505989	0.00108339	0.00476081	0.00903334	0.00308232	0.00613413	0.0110628	0.00482878	8.51015e-05	0.000503683	0.000251043	0.0465187	0.000170568	0.00187112	0.114351	0.000921913	0.00329347	0.00448761	0	0	0	0	0.0410773	0	0.000167849	0.10753	0	0.000366217	0	2001.79	708.606
3	100	0.0492714	0.000442512	0.00189212	0.00172427	0.0534066	0.000747692	0.00303655	0.00602731	0.00231937	0.00531014	0.00888075	0.00735855	9.26669e-05	0.000351994	0.000178158	0.0478128	0.000163398	0.00122282	0.118821	0.000689572	0.00191553	0.00309876	0	0	0	0	0.0421759	0	0	0.112291	0	0	0	1685.55	719.508
3	101	0.162707	0.000396735	0.00181582	0.00677501	0.0559396	0.00135805	0.0150149	0.0129702	0.00299077	0.00881972	0.0340581	0.0205612	9.26745e-05	0.000666631	0.000763724	0.0518889	0.000195843	0.00205189	0.126132	0.000943093	0.00381786	0.00520887	0.00122072	0	0	0	0.0484932	0	0.000244144	0.120027	0	0.00103761	0	816.135	720.195
3	102	0.0276493	0.000549325	0.00337224	0.00201419	0.0609293	0.000976577	0.00761425	0.0169375	0.00622568	0.0144045	0.0263371	0.00774408	0.000107241	0.00201481	0.000638953	0.0555213	0.000176114	0.0042404	0.129795	0.0011456	0.00927981	0.00506311	0	0	9.15541e-05	0	0.0489357	0	0.000244144	0.119234	0	0.00250248	0	1227.45	726.898
3	103	0.0134127	0.000610361	0.0018616	0.00242618	0.0551919	0.00401312	0.00529488	0.0096437	0.0043183	0.00805676	0.0210575	0.00613177	0.000127862	0.000863644	0.000337587	0.0516727	0.000217665	0.00242687	0.125063	0.00133771	0.00515652	0.00546012	0	0	0	0	0.0482948	0	0.000839246	0.116838	0	0.00213626	0.000198367	1376.24	746.341
3	104	0.0262455	0.00030518	0.00320439	0.000793469	0.0569009	0.00077821	0.00628672	0.0102388	0.00320439	0.00833143	0.0172122	0.00690017	0.000103698	0.0011749	0.000279943	0.0528356	0.000206423	0.00276332	0.127023	0.00119232	0.00476605	0.00544034	0	0	0.000106813	0	0.0483864	0	0.000244144	0.120485	0	0	0	944.096	755.974
3	105	0.0365911	0.000366217	0.0021973	0.0015259	0.0571908	0.0012665	0.00511177	0.0109255	0.00415045	0.0081178	0.0180514	0.0081837	8.94987e-05	0.000867623	0.000281757	0.0528681	0.000189432	0.00220369	0.126922	0.00114737	0.00434659	0.00526565	0	0	0	0	0.0488746	0	0	0.117006	0	0.0009308	0	1157.86	766.494
3	106	0.0790112	0.000411994	0.00328069	0.00273136	0.0602731	0.00112917	0.00720226	0.0172885	0.00596628	0.0133364	0.0218814	0.0291463	8.21897e-05	0.00125242	0.000542574	0.0532109	0.000223354	0.00270702	0.12717	0.00269971	0.00575892	0.0101016	0	0	0	0	0.0467994	0	0	0.117098	0	0	0	1207.7	762.684
3	107	0.00988785	0.000396735	0.00265507	0.00103761	0.0519417	0.000732433	0.00263981	0.00730907	0.00274662	0.00581369	0.0103304	0.00334142	8.01032e-05	0.000387885	0.00018111	0.0468688	0.000176793	0.001085	0.116431	0.000664572	0.00190664	0.0031226	0	0	0	0	0.0420386	0	0	0.110369	0	0	0	1810.05	773.838
3	108	0.085069	0.000442512	0.00282292	0.00120546	0.0582589	0.00141909	0.00624094	0.0139467	0.00434882	0.0109865	0.0148318	0.0146804	9.45591e-05	0.00155139	0.000407213	0.0536825	0.000223949	0.00323146	0.126885	0.00184993	0.00697376	0.00708975	0	0	4.57771e-05	0	0.0479896	0	0.000579843	0.119387	0	0.00158694	0	1302.66	766.962
3	109	0.0213474	0.000366217	0.00164797	0.00199893	0.0545357	0.000976577	0.00433356	0.00770581	0.0030518	0.00721752	0.0172122	0.00667883	0.000104518	0.000690989	0.000318008	0.0509656	0.000176498	0.00187638	0.123984	0.00110177	0.00391134	0.00453621	0	0	0	0	0.0469062	0	0	0.118624	0	0.000869764	0	1415.74	789.507
3	110	0.0243229	0.000335698	0.00177005	0.00166323	0.0540017	0.000946059	0.00364691	0.00801099	0.00259403	0.0113222	0.0115206	0.00865232	8.88675e-05	0.000488649	0.000228036	0.0483774	0.000179526	0.00158717	0.118772	0.000941512	0.00276787	0.00364999	0	0	0	0	0.0431983	0	0	0.111955	0	0	0	1737.34	786.736
3	111	0.0262608	0.000411994	0.00169375	0.00144961	0.0556497	0.000808728	0.00611887	0.00892653	0.00340276	0.00872816	0.0135195	0.0114922	9.3755e-05	0.0008376	0.000340475	0.0511939	0.000178919	0.0029796	0.123766	0.00133327	0.00459067	0.00556379	0.00251774	0	0	0	0.0476539	0	0.00102235	0.117082	0	0.00134279	0	1478.92	786.823
3	112	0.175799	0.000549325	0.0016022	0.00508125	0.0569467	0.00120546	0.0115511	0.0199741	0.00411994	0.011368	0.0553902	0.0272253	9.53889e-05	0.000582716	0.000466696	0.0529945	0.000199637	0.00215668	0.12724	0.000807633	0.00406114	0.00560511	0.002533	0	0	0	0.0493477	0	0.000198367	0.12192	0	0.00122072	0	812.787	802.333
3	113	0.0885939	0.000488289	0.00199893	0.00161746	0.0570993	0.00103761	0.00502022	0.00975052	0.00396735	0.00889601	0.0406195	0.017475	0.00011491	0.000953271	0.00036979	0.0535637	0.000195696	0.00214964	0.127833	0.00127791	0.00479443	0.00640348	0.000228885	0	4.57771e-05	0	0.0498665	0	0.000518807	0.12282	0	0.000701915	0	777.57	806.122
3	114	0.0906386	0.000442512	0.00166323	0.00202945	0.0587625	0.00105287	0.010544	0.0132143	0.00415045	0.00943008	0.0483253	0.0278141	9.32918e-05	0.000713807	0.000354881	0.0540152	0.000192516	0.0022139	0.128257	0.00107189	0.00481881	0.00621524	0.00349432	0	0	0	0.0505379	0	0.000686656	0.122179	0	0.00181582	0	879.129	804.442
3	115	0.0538796	0.000350958	0.00260929	0.00148013	0.0587015	0.000839246	0.00634775	0.014313	0.00334173	0.0103761	0.0314641	0.0201297	0.000103184	0.00132643	0.000400449	0.0543632	0.000181453	0.00331779	0.128746	0.00152234	0.00588512	0.00717301	0.000137331	0	0	0	0.0486458	0	0.000549325	0.122423	0	0.000976577	0	943.654	813.164
3	116	0.0184787	0.000350958	0.00166323	0.000656138	0.0504921	0.000900282	0.00343328	0.00978103	0.00299077	0.00607309	0.0108186	0.00525153	9.07213e-05	0.00063927	0.000211085	0.0467266	0.000188063	0.00152261	0.114166	0.00101301	0.00320266	0.00426262	0	0	0	0	0.0420081	0	0	0.107164	0	0.000442512	0	2026.44	823.857
[truncated: 3,637 more rows]

## Sheet: 4 hpi
Object ID		Max intenstiy											Mean intenstiy											Min Intensity											Location
[truncated: 8,129 more rows]

## Sheet: 16 hpi
Object ID		Max intenstiy											Mean intenstiy											Min Intensity											Location
[truncated: 5,772 more rows]
