# Supplementary material for: Single‐cell transcriptomics reveals immune response of intestinal cell types to viral infection
Source: Mol Syst Biol. 2021 Jul 26;17(7):e9833. doi: 10.15252/msb.20209833 (PMC8311733; doi:10.15252/msb.20209833)
Supplement: Supplementary file 10 — Source Data for Figure 5 [file MSB-17-e9833-s001.zip]

Archive with 12 entries (11 files):
- Figure 5/
- __MACOSX/._Figure 5
- Figure 5/Figure 5A. 4hpi_FABP6(green) CCL2(red) DAPI(blue)  AstV(white).tif
- __MACOSX/Figure 5/._Figure 5A. 4hpi_FABP6(green) CCL2(red) DAPI(blue)  AstV(white).tif
- Figure 5/Figure 5A. Mock_ FABP6(green) CCL2(red) DAPI(blue) AstV(white).tif
- __MACOSX/Figure 5/._Figure 5A. Mock_ FABP6(green) CCL2(red) DAPI(blue) AstV(white).tif
- Figure 5/Icon
- __MACOSX/Figure 5/._Icon
- Figure 5/Fluorescence intensity Figure 5B-D.xlsx
- __MACOSX/Figure 5/._Fluorescence intensity Figure 5B-D.xlsx
- Figure 5/Figure 5A. 16hpi_FABP6(green) CCL2(red) DAPI(blue) AstV(white).tif
- __MACOSX/Figure 5/._Figure 5A. 16hpi_FABP6(green) CCL2(red) DAPI(blue) AstV(white).tif
