# Supplementary material for: Single‐cell transcriptomics reveals immune response of intestinal cell types to viral infection
Source: Mol Syst Biol. 2021 Jul 26;17(7):e9833. doi: 10.15252/msb.20209833 (PMC8311733; doi:10.15252/msb.20209833)
Supplement: Supplementary file 10 — Source Data for Figure 5 [file MSB-17-e9833-s001.zip › Figure 5/Fluorescence intensity Figure 5B-D.xlsx]

## Sheet: Figure 5B. CCL2 fluorescence
	CCL2 fluorescence intensity
Timepoint	mock								4 hpi								16 hpi
Cell type marker	OLFM4		FCGBP		FABP6		APOA4		OLFM4		FCGBP		FABP6		APOA4		OLFM4		FCGBP		FABP6		APOA4
Infection status	Infected	Bystander	Infected	Bystander	Infected	Bystander	Infected	Bystander	Infected	Bystander	Infected	Bystander	Infected	Bystander	Infected	Bystander	Infected	Bystander	Infected	Bystander	Infected	Bystander	Infected	Bystander
																0.001892
						0.001251
						0.005554
				0.001801												0.001831						0.001572		0.001572
								0.001312
						0.001328
						0.001556								0.002213		0.002213
														0.001755		0.001755
																					0.00325
																					0.003754		0.003754
																					0.004791		0.004791
														0.002991		0.002991
														0.001709		0.001709					0.001373
														0.002258
						0.00119										0.00174
																							0.001511
						0.001434
						0.001389
																							0.001999
														0.002625		0.002625		0.001709				0.001709		0.001709
						0.001831		0.001831
						0.002304		0.002304								0.002258
														0.002152
																					0.001846
																0.002228
														0.001846				0.001541				0.001541
														0.002075
		0.001541
						0.001266										0.001999
						0.002213
						0.001389				0.001984						0.001984
														0.001938										0.002945
																				0.002182
																0.002976
				0.001663		0.001663															0.002579
						0.001633		0.001633
						0.001556		0.001556						0.001663		0.001663
																0.001572
														0.003235		0.003235
						0.001022										0.001892
																0.002899
														0.001602		0.001602
						0.001495
						0.001816
						0.001266		0.001266
						0.001358										0.001465	0.001953
						0.001633																	0.001816
						0.001587								0.00206		0.00206								0.003845
																0.001709
																0.002365
						0.001358										0.002655							0.002029
														0.001968
																							0.004562
				0.001877
																							0.002319
																					0.001892
																0.002289	0.001617						0.001617
						0.001175		0.001175
						0.001724
						0.001572								0.002655		0.002655
						0.001541						0.00354									0.001724		0.001724
						0.001282										0.00235
																0.001953
						0.001297										0.002014
																0.002411
						0.00206								0.001877
																								0.001511
														0.001724		0.001724
														0.001617
														0.002884
														0.001801		0.001801
																0.001907
						0.001282
						0.001526		0.001526														0.003067		0.003067
						0.001633
						0.001205		0.001205
						0.004349										0.001785
				0.001709								0.002533
													0.002213		0.002213
														0.001556
														0.001968		0.001968
								0.00148
						0.001526
						0.001129										0.001862
																	0.002045
																					0.002609		0.002609
						0.001373													0.017716
						0.001831								0.002701
																					0.003037
																0.002228
														0.001862
						0.00145
																0.001633
						0.001297
						0.001328
														0.001801
																0.00264
						0.001312
																0.001755
								0.002365
						0.001221		0.001221						0.001801
																0.00264
								0.001648
						0.001266		0.001266
																0.002487
																						0.002991
														0.002197
														0.002426		0.002426					0.002502
																0.002472
				0.001999												0.002228
		0.001556
						0.001526		0.001526
						0.001495											0.001572
						0.001328
																		0.001633						0.001633
						0.001633								0.002457		0.002457
																							0.001877
								0.001572						0.003052		0.003052
																								0.001678
																							0.002518
						0.001205
																							0.002136
												0.003891
						0.001495
																0.001999					0.001984
						0.00119		0.00119
						0.002045
																0.001862
																0.002518
														0.002167		0.002167								0.003021
						0.001648						0.004791
												0.003571
																0.001877
								0.001511						0.001694		0.001694
													0.002945		0.002945
				0.001404
																							0.001968
																0.002869
						0.001297								0.002655
																							0.002197
								0.001419														0.002991		0.002991
																							0.001938
						0.00174
				0.00177										0.002228		0.002228
																0.001892
																0.001892
						0.001572		0.001572
						0.002152
														0.00209		0.00209
				0.002457
				0.001755										0.003388		0.003388
						0.001495								0.001877
						0.001373
														0.002991
														0.002426		0.002426
				0.001434
						0.001373								0.002029		0.002029
				0.001511
				0.002228
																0.002502
				0.001724
				0.001556		0.001556								0.001862
														0.001602		0.001602
				0.001724		0.001724								0.001709									0.002869
						0.003052
						0.001846							0.002152
				0.002121		0.002121		0.002121								0.003677
				0.001526
				0.001755
				0.001755								0.005478
						0.001678								0.002487		0.002487
						0.00148						0.002304
						0.00206
						0.00148
				0.001678										0.002472
				0.00322		0.00322								0.002487		0.002487	0.002152				0.002152
																							0.05153
						0.001373		0.001373		0.002121						0.002121
				0.001572												0.002747
						0.001648		0.001648
																0.002579				0.004425
															0.002029
						0.00148		0.00148								0.003784
								0.001572						0.001709										0.001877
				0.002075		0.002075								0.002243
						0.001785											0.00383						0.00383
																0.002182
				0.001465
						0.00174		0.00174
				0.002014		0.002014		0.002014
				0.002594		0.002594		0.002594															0.002258
				0.001236		0.001236
												0.002762
				0.001541				0.001541						0.002029			0.002533
				0.001678		0.001678																	0.003738
														0.002487		0.002487
				0.001785		0.001785													0.001801
				0.001785												0.001862
				0.004532		0.004532															0.001556		0.001556
				0.00119		0.00119
				0.001984
						0.001556								0.002457		0.002457					0.00177
		0.001495				0.001495		0.001495						0.001953		0.001953
														0.002319		0.002319						0.00209		0.00209
						0.001419
						0.001694
														0.001495
																0.001556
										0.020584				0.020584		0.020584
														0.001801
						0.00145								0.00174							0.002182
										0.020798		0.020798		0.020798		0.020798					0.002197
				0.001572		0.001572								0.001785
				0.00119		0.00119												0.00174				0.00174
														0.002213		0.002213		0.005554						0.005554
						0.001831		0.001831		0.001892
				0.001083		0.001083								0.001602
						0.001526
																0.001755
														0.00293		0.00293
																							0.034089
				0.002365		0.002365		0.002365						0.001801		0.001801
				0.001831		0.001831
						0.002518										0.001709
				0.001419		0.001419		0.001419							0.00264
						0.001572								0.00177		0.00177	0.001984						0.001984
				0.00235				0.00235
				0.002426		0.002426		0.002426
								0.001404
						0.002121										0.002228
												0.004166
														0.00235
																0.001999
														0.001617
				0.001648										0.001984
				0.001266		0.001266		0.001266				0.008179
														0.002106		0.002106
														0.001923		0.001923				0.003494
				0.001419		0.001419		0.001419
						0.001251		0.001251								0.001541
														0.001389
								0.001602
													0.001694		0.001694
						0.001434		0.001434						0.002564
						0.001572
				0.002152						0.001862				0.001862
						0.002457								0.002533		0.002533
														0.003189		0.003189
												0.003204
														0.001785
								0.001801						0.002029
						0.00119								0.002518		0.002518
														0.002213
														0.002548		0.002548
						0.002121		0.002121						0.002518
				0.001801
						0.001343
														0.001633
								0.002686						0.002213		0.002213
														0.003769		0.003769
						0.002396																		0.001816
						0.001389								0.001938		0.001938
						0.003098								0.004593		0.004593						0.002197
						0.002258		0.002258
								0.00148						0.002152		0.002152
						0.00148		0.00148													0.002106
						0.001694
														0.002335		0.002335
																0.00267
												0.003555												0.001816
																0.001648
												0.002838
																0.00235
		0.001999						0.001999								0.001877
												0.003647
														0.002045		0.002045
														0.001907		0.001907
														0.002594		0.002594
															0.002518
		0.001602		0.001602		0.001602		0.001602						0.001846		0.001846
																0.001633
						0.001495		0.001495
						0.001953										0.001511
						0.001404
						0.001816		0.001816
																0.002304
						0.002228
								0.002106
														0.00206
						0.002945				0.00206
																0.003418							0.002243
						0.001526								0.004715		0.004715
								0.00145
						0.00267								0.002289		0.002289
						0.001282		0.001282
						0.002426				0.002197						0.002197
								0.001663								0.003342
						0.001785		0.001785
		0.002731						0.002731								0.002045
						0.001709
														0.002487		0.002487
						0.001511		0.001511
						0.001816
								0.002029						0.001785
						0.001495		0.001495
						0.001602								0.001907		0.001907
						0.001938
											0.003052
						0.001556		0.001556
															0.003235
						0.001633		0.001633						0.001892		0.001892
						0.001709		0.001709				0.003677								0.003479
						0.001434								0.002274		0.002274
																	0.003311
								0.00293						0.002365		0.002365
						0.001755		0.001755
																								0.002197
								0.001663								0.001633
						0.00119		0.00119
																0.001816
						0.002411
						0.001587								0.002472		0.002472		0.002869
						0.001404		0.001404						0.002213
														0.001801
						0.00148		0.00148								0.003891
						0.001801		0.001801
						0.001266		0.001266
								0.001511		0.002411				0.002411		0.002411
						0.001816
												0.004028												0.001831
						0.00206		0.00206						0.002014
																0.003799
								0.001526
														0.001984		0.001984
														0.002472
						0.001221		0.001221					0.002274
														0.00209		0.00209
						0.001343																	0.043702
														0.001938
						0.001587		0.001587						0.001541		0.001541
														0.001831
																0.002075
						0.001755								0.001846		0.001846
														0.00177
						0.002243
														0.001846		0.001846
														0.001907		0.001907
						0.001419		0.001419
						0.003662
						0.001953								0.002014		0.002014
								0.002441								0.001999
														0.001968		0.001968
														0.00209
																0.003204
						0.00145		0.00145						0.002258
														0.002075		0.002075
														0.002121
						0.003174								0.002121
				0.001663										0.002319
						0.001266										0.004379
																0.001831
						0.003647								0.002228
		0.001205		0.001205
						0.001358									0.001968
														0.002029
														0.002014
																								0.000916
														0.00206
						0.001541
																0.003006			0.00177
												0.003967											0.001434
		0.00145
						0.001907								0.001358
														0.00293		0.00293
				0.001648												0.001801
																					0.001678		0.001678
														0.001877
		0.001724		0.001724												0.001892
								0.001572						0.00177
						0.002808						0.006012
				0.003601				0.003601
						0.00148		0.00148
						0.001709								0.002182
																0.001999
						0.002502								0.004166		0.004166
												0.002869
						0.001526		0.001526								0.00148
						0.001556
														0.003342
														0.002258		0.002258
																						0.003464		0.003464
						0.001648															0.001251
																0.002976
														0.003113		0.003113							0.002487
								0.001373						0.00235							0.001099		0.001099
						0.001541								0.001709									0.002701
																							0.002564
						0.001556		0.001556					0.002152										0.001785
						0.001404		0.001404
													0.003601		0.003601								0.002167
								0.00148								0.002243							0.001251
						0.001892
						0.001343		0.001343
														0.001678								0.001801		0.001801
				0.00145															0.001678
						0.001984		0.001984
																								0.001297
														0.003601		0.003601					0.001785		0.001785
								0.001587						0.00502
						0.001465		0.001465																0.001816
																								0.002152
														0.002899		0.002899
								0.001663						0.001923
																					0.001221		0.001221
														0.002152		0.002152
														0.003418
								0.001389						0.002121
																					0.001785		0.001785
																					0.001724		0.001724
																								0.001923
														0.002014
														0.00206		0.00206							0.001434
												0.003937
														0.002655		0.002655
												0.004135											0.001251
						0.002853		0.002853
				0.001526										0.002365
						0.001617		0.001617
								0.001587															0.002564
						0.002441		0.002441													0.001709
						0.00145		0.00145
																0.001892
																0.002075
								0.002014
						0.00145		0.00145															0.002075
														0.002472		0.002472					0.001358
																0.003326
														0.001831
						0.001266		0.001266
														0.001678
								0.003571
													0.003372										0.001709
														0.002609		0.002609					0.001617		0.001617
						0.001083								0.001938
														0.003494		0.003494
																							0.001984
						0.001221		0.001221
								0.001938						0.002625		0.002625
						0.001083																		0.00177
																0.003326
																								0.001556
						0.001404		0.001404						0.002945		0.002945							0.00119
														0.003159
								0.000992						0.003418		0.003418
				0.001587				0.001587															0.001602
						0.00119		0.00119						0.001816		0.001816							0.003098
																							0.002182
						0.00148		0.00148
						0.001892										0.004807							0.001465
								0.001755
																					0.001434		0.001434
								0.001419															0.001389
						0.001465										0.002136							0.002106
														0.001587		0.001587					0.001297		0.001297
								0.001633						0.001678		0.001678
						0.001785
						0.001999		0.001999						0.002319
						0.001678		0.001678						0.002716
						0.001541		0.001541															0.001266
						0.002228		0.002228								0.001678							0.001312
						0.001724		0.001724
														0.001587		0.001587
								0.002579
														0.002243
														0.002716
						0.00296
													0.004227		0.004227								0.001419
																0.00145
														0.003708		0.003708
						0.001114															0.002213
												0.006561
						0.002304		0.002304						0.003326							0.001083		0.001083
						0.00206
								0.001968															0.00119
																							0.001251
														0.001648		0.001648							0.001465
														0.001816									0.002533
								0.001297								0.001846					0.00209
																					0.001892
																0.001587
														0.005447
												0.002884
						0.003052		0.003052				0.003784
				0.00264
				0.002716								0.003922
																0.002579							0.001434
														0.001953
																					0.001907		0.001907
				0.001373										0.002823
																					0.001663
				0.001282
				0.002045										0.002579
												0.0047
																					0.001358		0.001358
												0.003952												0.002014
																							0.001556
								0.001495
																								0.001358
													0.002258		0.002258
												0.003784											0.001572
																					0.000977		0.000977
														0.002441		0.002441
																							0.001328
												0.002625												0.001938
												0.003967
														0.004471									0.001404
																								0.001617
														0.002045		0.002045
				0.001465
														0.001831
								0.001221
														0.002747		0.002747
														0.001999					0.002228
																						0.001495
																						0.002853		0.002853
				0.002579
						0.001892		0.001892
						0.002472
											0.003494
								0.002838															0.002136
																						0.002487		0.002487
																					0.004761
																					0.001648
														0.002014									0.002441
				0.002441
																0.00322			0.004196
																					0.001404
																0.00264							0.001099
				0.002976
																							0.002228
																0.003571
						0.002731						0.002716										0.002518
												0.004837
												0.002625
												0.003037
																								0.021973
						0.001511		0.001511
												0.002976
																					0.001724
														0.003052
						0.002411										0.002472							0.001495
				0.002808
				0.002365		0.002365						0.003983
																0.003296
																					0.001678		0.001678
						0.001663				0.001877
																					0.001221
				0.001877		0.001877		0.001877
						0.001282		0.001282
																							0.001709
																								0.001556
														0.002335		0.002335
				0.001602
																							0.001343
						0.001953		0.001953
				0.003388				0.003388
														0.002533
																			0.001862
				0.001648				0.001648
																					0.001617
																							0.00209
												0.004273									0.001343		0.001343
																0.002243
				0.001389
														0.002014
				0.001633		0.001633		0.001633				0.003052
				0.002976						0.007095
				0.001663																			0.001434
																							0.001251
																0.002228
						0.001587		0.001587
						0.002121		0.002121						0.002152
										0.002075													0.001633
		0.001846
														0.002197
				0.003479		0.003479		0.003479
				0.002121		0.002121		0.002121
																					0.00145
														0.002502
						0.003357
														0.002136
						0.001633		0.001633													0.00119		0.00119
																					0.003052		0.003052
																0.002029
				0.001709
				0.001389				0.001389
				0.003159								0.00415
				0.002823				0.002823
																0.002548
		0.001282				0.001282		0.001282
																					0.001617		0.001617
				0.001572												0.002274
																					0.001892		0.001892
						0.001816
																0.002075
														0.002014
								0.004715								0.002762
				0.002167								0.004776
														0.001694
						0.003708		0.003708
				0.001923
						0.001389		0.001389
						0.009033		0.009033
								0.001221
																0.002075
				0.003464
				0.001541		0.001541		0.001541
																0.00206
								0.001389
								0.002045
														0.002228
								0.001785
								0.00148
								0.001297
						0.002655		0.002655
				0.003372
														0.001877
				0.001328										0.001556
				0.002197
				0.002121
								0.001633				0.002884
								0.001465
						0.001678
								0.002167
				0.001907
								0.00209
						0.001419		0.001419
								0.001419					0.002579		0.002579
								0.001923
														0.001968
						0.002869
								0.001389					0.002014		0.002014
														0.002152
																	0.006531				0.006531
								0.001846
				0.00267
								0.002869
				0.007309										0.001831
				0.001678										0.001602			0.019104				0.019104
						0.001877		0.001877									0.006058				0.006058
																	0.007584				0.007584
								0.001587
						0.001541
								0.001404
						0.001358						0.002518
						0.004334
				0.002441		0.002441
				0.001511																	0.001846
								0.002533														0.001511
								0.00145
												0.002731
						0.001816		0.001816														0.001404
						0.002243															0.001236
														0.001694
																					0.001221
																								0.001801
								0.002365														0.002136
																					0.001266
				0.002213		0.002213		0.002213
				0.001587
						0.001511
								0.001617		0.001663
								0.00412
				0.003418				0.003418
				0.00148
																								0.002304
						0.001617
								0.001862													0.001724
				0.00148
																								0.001556
						0.001724		0.001724				0.003204
																						0.002319
								0.005783
								0.001587													0.001114		0.001114
												0.002914
				0.002945
				0.001816
								0.001831
				0.00206
														0.001816
						0.001328		0.001328
						0.00235		0.00235
				0.001846		0.001846
								0.070802
				0.001343
						0.032425
														0.002167
				0.003113																			0.001892
						0.002899		0.002899
				0.001846																0.001923
								0.001816
																					0.001389
				0.002472										0.001556
				0.002731				0.002731
				0.012375		0.012375		0.012375
								0.00296
				0.002518
				0.003403																	0.002152		0.002152
								0.001953
								0.001648
														0.002441
				0.001312																				0.001831
				0.003891		0.003891										0.002136					0.002716
				0.002731				0.002731
				0.001633
																							0.001923
				0.005951																	0.001907
												0.002853
				0.001724				0.001724
																					0.00206
																					0.001526		0.001526
				0.001801				0.001801																0.001251
																						0.001511
				0.001755		0.001755		0.001755
														0.00145
								0.001297															0.001419
				0.001633		0.001633
								0.001678
				0.001572												0.001648								0.001282
				0.001526		0.001526		0.001526
																							0.001587
				0.001312		0.001312
						0.00174
				0.001526		0.001526																		0.001114
								0.006882
				0.001923											0.002518
								0.001358
								0.003174
				0.001373																			0.001663
															0.002152
												0.002838
								0.001968
						0.002792		0.002792														0.001404
				0.001923		0.001923		0.001923						0.001877								0.002457		0.002457
						0.001587		0.001587												0.001312
						0.002197		0.002197
				0.001953
						0.002106																		0.001343
																								0.001495
				0.002228
						0.001434		0.001434						0.001999		0.001999
								0.001404
				0.001953
				0.001633
				0.003708				0.003708
																0.001663					0.002274
																						0.001541
				0.002976				0.002976
						0.002258
												0.002869
				0.003143
								0.006897								0.003449
				0.001938
				0.001694		0.001694								0.002564
								0.001907
						0.002976
																						0.001724
								0.005707				0.003357												0.001999
								0.001816
						0.002274		0.002274
						0.030182						0.00267												0.001328
																								0.002518
																					0.00267
																					0.00177		0.00177
								0.09041																0.002304
						0.001678														0.001541
								0.008225
						0.001404
																0.001724							0.00116
						0.001419		0.001419													0.001877
						0.00145															0.001282
		0.00116				0.00116										0.002518
																								0.001328
						0.000977		0.000977																0.00177
													0.002579		0.002579
													0.002182
						0.001389		0.001389				0.00354
																						0.001801
						0.002777		0.002777
						0.001495		0.001495
														0.002411		0.002411					0.001816
						0.002853								0.002594		0.002594
						0.00174		0.00174
								0.001602
																					0.001617		0.001617
														0.002869							0.001114
		0.001709						0.001709				0.002106
														0.001877							0.001846
								0.003647													0.001358		0.001358
								0.001587															0.001511
														0.001938		0.001938								0.001968
								0.002319						0.002365		0.002365
								0.001862
												0.003265
												0.002792
								0.002838													0.001846		0.001846
								0.002167
																0.001633
																								0.001678
								0.001572
								0.002426															0.001755
						0.001389
								0.002213
																						0.001373
								0.001495
								0.001389
								0.002502
													0.003479		0.003479									0.001923
								0.001633
													0.002228		0.002228
				0.00148
								0.00145													0.001266		0.001266
						0.001419										0.002075
																							0.001892
																							0.001205
																						0.001572		0.001572
												0.002594
																					0.00116		0.00116
								0.001434						0.00177
								0.002182
								0.002182								0.001602
																								0.001465
								0.001297				0.002411
																			0.000931
						0.003235		0.003235
				0.001877
																						0.001389		0.001389
								0.002213					0.002228		0.002228
													0.001816
								0.001541						0.001572
															0.003601
								0.001862													0.001236
						0.001526		0.001526						0.002243
								0.001556
								0.003037						0.002029		0.002029
				0.001511															0.001175
								0.001343
														0.001984
														0.002136		0.002136
								0.002869
								0.001526					0.001602								0.001495
												0.002182
								0.001816						0.003586
															0.002197							0.00145		0.00145
												0.003296
														0.001999
								0.003281
				0.002655				0.002655
																						0.001236		0.001236
																						0.003494		0.003494
														0.002426		0.002426
								0.001999				0.003677
																								0.001617
								0.001663
														0.004578
				0.001343
														0.001831						0.001602
								0.001511						0.001846
																0.001907
																								0.001389
																						0.001724
								0.001541														0.001602		0.001602
								0.00209				0.002838
																							0.00206
																0.002152
														0.002167							0.001434
								0.001465								0.001892
														0.00267		0.00267
														0.002426		0.002426								0.001709
														0.003388		0.003388
								0.001556								0.002106							0.001572
												0.00322
														0.002167		0.002167
																0.001465
																								0.00148
																								0.001587
						0.00264
						0.002213		0.002213					0.003708
				0.002335				0.002335
																								0.002731
								0.001694																0.003952
								0.001419
								0.00206
														0.002152		0.002152
														0.002319				0.001633						0.001633
														0.002518
																0.002121
								0.001785											0.002502
				0.001877		0.001877
																					0.002045		0.002045
																					0.002533		0.002533
						0.001205		0.001205				0.002686									0.001648		0.001648
														0.002106
						0.00209		0.00209														0.002487		0.002487
								0.001205
						0.002075																	0.001938
				0.00174				0.00174
								0.001266						0.00238
				0.001404
						0.001846		0.001846
				0.002106
				0.001144				0.001144						0.001801
						0.00177
				0.002197					0.002213				0.002213		0.002213
																							0.001816
						0.001251
																						0.002243
														0.001846						0.001404
																					0.001587
																								0.00264
				0.002182										0.00235
				0.003632									0.001938		0.001938
														0.003571
				0.001266				0.001266
				0.00119
				0.002319								0.004883
				0.002823
																								0.002106
																					0.00209		0.00209
				0.003311
				0.001144												0.002197
																0.001633
													0.003388				0.002152
				0.001114
																					0.001724
				0.004517
						0.001266
						0.002945
				0.001785
														0.001968		0.001968
														0.002014		0.002014
				0.001709				0.001709
														0.001724
						0.001297		0.001297																0.001328
						0.002686										0.001816
				0.001221
						0.001266
														0.002747		0.002747
													0.001892											0.001572
				0.001419		0.001419
						0.001251
						0.003525
												0.002564
																0.002121
				0.001755
																	0.002304
												0.003494
				0.002075				0.002075
				0.004532				0.004532					0.002121
														0.001602								0.004181
				0.001373
														0.001678
														0.002197
																						0.001404		0.001404
				0.001984		0.001984
				0.001755				0.001755
				0.003464
				0.001816				0.001816
														0.001755		0.001755
				0.002487		0.002487		0.002487											0.004501
																		0.001953
																								0.002121
		0.001816		0.001816
														0.002441		0.002441
				0.001373										0.002045		0.002045
												0.003021						0.003159						0.003159
								0.002502								0.001709					0.002579
				0.001877										0.002457
				0.001633		0.001633		0.001633
												0.002914
				0.00235				0.00235
																		0.002106
				0.001099										0.001801
						0.002838		0.002838								0.001587								0.001572
				0.003143										0.002289		0.002289								0.001892
				0.002945																			0.004181
				0.003861
				0.001694												0.001709	0.001404
				0.002045								0.003967
				0.002838													0.002106						0.002106
				0.001404										0.00206		0.00206
				0.002213
												0.002823						0.002213
												0.003799
														0.00267		0.00267
												0.004135				0.004135
												0.003525
																0.002762
														0.001846
																		0.00148
								0.001434																0.001724
														0.001892		0.001892
														0.002609		0.002609							0.003433
														0.00354
														0.002014				0.003052						0.003052
														0.001801		0.001801
																				0.001572
											0.002716
						0.001984		0.001984
				0.002853				0.002853
														0.003037		0.003037
														0.003922							0.001678		0.001678
				0.001724
																					0.001862		0.001862
				0.005753												0.001816
				0.002289								0.003586							0.002686				0.002686
				0.002319												0.002991
				0.001846				0.001846						0.002365
						0.001907								0.001877		0.001877								0.001816
														0.002213		0.002213
								0.001617
												0.003708
				0.001999		0.001999										0.002365		0.002152
														0.002579									0.001572
																								0.001999
														0.001968		0.001968							0.001373
														0.003189		0.003189					0.001297		0.001297
				0.002243																		0.001419		0.001419
				0.001511												0.001587
												0.002609
				0.001846
														0.002594		0.002594
																						0.001648
								0.001892
														0.001984
				0.00148				0.00148				0.002625									0.00267
																					0.001999
						0.001694								0.001801		0.001801
				0.00177				0.00177								0.001984
																0.001724
								0.001205								0.001923							0.010163
						0.00145
				0.002029				0.002029													0.001648
						0.001587		0.001587
						0.001907		0.001907
				0.001129				0.001129
																0.001877
						0.001495								0.002014
																0.002411
						0.001907		0.001907								0.001923								0.001709
								0.001251
														0.002167
														0.00206		0.00206
														0.002716		0.002716
						0.004501		0.004501
						0.00354		0.00354										0.002884
																0.004761
														0.002167
						0.00145		0.00145
													0.00267
		0.001862						0.001862						0.001831		0.001831
											0.002945
																0.001892
																0.003937
														0.002426		0.002426
														0.001862
														0.002121
						0.001663		0.001663
														0.001877		0.001877
																0.002655
																0.002594
																						0.002182
												0.002304
														0.002274
														0.003525		0.003525							0.002319
																0.00209
						0.001083
														0.002274		0.002274						0.002014
												0.004852
														0.002411							0.001877
																								0.001984
								0.00177														0.001968
													0.003052		0.003052
														0.002716		0.002716
																0.002609
														0.003433
												0.004456
						0.001434		0.001434
						0.001968						0.00354
																0.002167
														0.002533		0.002533
								0.001358
						0.001648		0.001648
						0.001144
						0.002075		0.002075						0.00296		0.00296						0.002426
						0.001602								0.002045		0.002045
								0.001282
														0.002258		0.002258					0.002029
						0.003555
												0.004044
						0.001404		0.001404
								0.001938														0.002106
													0.003449											0.002701
												0.002945
																					0.002045
								0.001389
																0.002213
												0.002792				0.002792					0.002243
						0.001862		0.001862
																					0.002029
		0.001572														0.002777
						0.001785								0.001938						0.002121
														0.002533
														0.003662
						0.001892										0.002594					0.002289
														0.00264
																0.002487
		0.002014
								0.001968													0.002335
																								0.002396
				0.001572		0.001572		0.001572						0.003418
				0.001907										0.002457
														0.002655
								0.002121
														0.002564		0.002564
						0.002121														0.003311
												0.002136
								0.003204
												0.002548
													0.004501		0.004501						0.001892
														0.00206		0.00206
				0.001938
												0.004181
				0.004471				0.004471						0.002792		0.002792
																					0.002075
						0.001953		0.001953						0.002152
								0.003235
								0.00174
														0.003616
														0.002075
														0.002197		0.002197					0.002518
													0.003906		0.003906								0.002029
						0.005478		0.005478
				0.001648																			0.00209
														0.002335
				0.002609				0.002609
																					0.002396
																				0.002335
														0.002258							0.006271		0.006271
														0.002243		0.002243					0.002701
																							0.00264
								0.003281						0.003738		0.003738
								0.003174						0.002258
						0.001297
															0.003601
						0.002686
						0.001495										0.002213
														0.002731
														0.002625
						0.003357
														0.001785
						0.002228										0.001831
														0.002686		0.002686
														0.002472
														0.002701
						0.003113										0.003571
																					0.002243
														0.002914		0.002914
														0.002808		0.002808
																0.002029			0.002045
																							0.002701
																0.002106
																			0.002472
														0.002289		0.002289
																0.001907					0.002014
														0.002121							0.00322
						0.00235		0.00235
														0.00264
																							0.002014
								0.003815
														0.00383						0.002548
																								0.00206
																0.00264
						0.002106		0.002106						0.002792									0.002396
								0.001282
																0.003372
														0.002167
						0.002228
										0.002411
																				0.001984
																0.002487								0.00209
												0.002609
														0.00209		0.00209
														0.002029		0.002029
														0.002533
																					0.002136
																						0.002411
														0.00206		0.00206
								0.001465																0.002731
												0.002899		0.002899		0.002899					0.002121
												0.003067
														0.003891		0.003891
																							0.002426
														0.002029										0.002304
														0.001831								0.002655
						0.002319
																0.001953
													0.002518		0.002518
														0.002487										0.002655
																0.002121						0.002136
						0.001602								0.00174
														0.003601		0.003601						0.002701		0.002701
						0.00148		0.00148														0.001816
						0.001892		0.001892						0.002777
														0.001892
														0.00209									0.002243
						0.00148		0.00148						0.003479
						0.001648
																								0.002808
																					0.002045
																							0.002029
														0.001526										0.002319
														0.001709
																				0.00209				0.00209
						0.001755		0.001755
								0.002686						0.001801
								0.00148
						0.00209		0.00209
																0.001816
																					0.002686
						0.002777		0.002777
														0.003357
																0.002365
						0.001556															0.002411
						0.002609
														0.003174		0.003174							0.002274
																0.001801
								0.003952		0.003296		0.003296				0.003296
						0.00264								0.001694										0.002686
																								0.002106
																0.00264						0.002808
																					0.002213
														0.002518		0.002518							0.002548
														0.001801										0.003235
														0.002579							0.002869		0.002869
														0.002228						0.002365
						0.002869
														0.002396
														0.001953		0.001953
														0.002258		0.002258
																							0.002365
														0.002213
																						0.002548
																0.001785
														0.003052		0.003052
																0.002197
																0.002411
																					0.002335
																							0.002472
						0.001648		0.001648								0.001907			0.002731
						0.00145								0.002182		0.002182								0.002976
								0.001434						0.001831										0.00209
														0.00264
														0.001968					0.002152
						0.00148						0.003677									0.00206		0.00206
						0.002365		0.002365						0.001968
																						0.002976
														0.00177		0.00177
												0.004852		0.004852		0.004852					0.004913		0.004913
														0.001785										0.00293
								0.003204								0.001785						0.00209
														0.001831
														0.002258		0.002258								0.00206
														0.00238
																0.001907			0.002197		0.002197
		0.001389						0.001389
						0.002991															0.002213
		0.00296												0.00238		0.00238				0.002625		0.002625		0.002625
		0.001968												0.001892		0.001892
						0.001389		0.001389												0.004715
		0.001419												0.001999		0.001999			0.003433		0.003433		0.003433
														0.002014							0.002579
																0.001511				0.002518
		0.004425				0.004425		0.004425						0.002152		0.002152							0.00206
														0.002304									0.002426
																			0.00235		0.00235
																0.002243			0.002243
														0.002152					0.002518		0.002518		0.002518
																			0.004211		0.004211		0.004211
																							0.001831
																							0.002167
																0.001694
		0.003861				0.003861								0.002335		0.002335							0.002396
						0.001526
						0.001617		0.001617					0.002518
		0.001495				0.001495
								0.001831													0.002716		0.002716
		0.002411
																					0.002243		0.002243
																					0.002274		0.002274
																						0.002136
						0.001389													0.002182
		0.002152				0.002152
						0.00206		0.00206				0.002136
						0.002045																	0.001907
						0.001282														0.002319
						0.001343
						0.001526
						0.001572		0.001572
																					0.003006		0.003006
		0.001602
																0.001862
																					0.002197
																							0.002564
																					0.003769
																					0.002335		0.002335
																					0.001572
																					0.002899
														0.001801		0.001801
						0.001816
																					0.002182
		0.001511				0.001511
								0.001801
		0.001694				0.001694
								0.002487													0.00296		0.00296
		0.001633				0.001633		0.001633
																	0.002304				0.002304
																					0.001816		0.001816
																								0.002823
												0.002899
																							0.002258
																						0.00235		0.00235
						0.002411						0.00267
						0.002335
		0.002945				0.002945																	0.002441
						0.00206
						0.001831		0.001831
																0.002228
																					0.002152
																								0.002335
																					0.00264		0.00264
																							0.044297
																					0.002701
						0.001694		0.001694													0.001816		0.001816
						0.001434
																					0.002136		0.002136
						0.001862		0.001862
		0.001236				0.001236		0.001236						0.002182
						0.00589
																	0.002304
						0.001755															0.003449		0.003449
						0.005173										0.001663
						0.003235		0.003235																0.00679
						0.005219
		0.001495		0.001495		0.001495															0.002487		0.002487
						0.003113																	0.001923
				0.001755		0.001755		0.001755
						0.001495
		0.00174				0.00174
																						0.002136		0.002136
																0.002136
																0.002411
		0.001678
						0.013779
						0.002029		0.002029
																					0.002197		0.002197
																								0.002502
																								0.001984
		0.00322				0.00322
						0.002441		0.002441													0.054307		0.054307
																								0.001984
						0.001404																		0.002838
		0.00235				0.00235
						0.001633															0.001968		0.001968
																						0.002045		0.002045
												0.002274
						0.003006
						0.00145
																					0.002548		0.002548
		0.001465				0.001465
																						0.002594		0.002594
														0.001801		0.001801							0.002029
																				0.002045
						0.001587															0.002213		0.002213
						0.003403															0.002487
				0.001999		0.001999		0.001999													0.002274		0.002274
																							0.001831
																0.001892					0.002335		0.002335
																0.001923
				0.001602		0.001602															0.00325
		0.002106				0.002106		0.002106																0.003204
						0.057206		0.057206							0.002152
																0.002182			0.002487
				0.001923		0.001923																0.001938
																					0.002121		0.002121
																							0.002304
																							0.001953
																								0.002823
						0.001419		0.001419													0.002426
		0.001801		0.001801		0.001801						0.002136
		0.002167		0.002167		0.002167		0.002167								0.001999
																					0.003494
						0.001572		0.001572				0.003082
						0.001419																	0.002182
						0.002106
												0.002152											0.001907
				0.003067				0.003067						0.001801					0.003021
																			0.014191
																					0.001877		0.001877
				0.002213																			0.004639
		0.00148		0.00148		0.00148		0.00148													0.002823
														0.001602
		0.002075
						0.001694								0.001923		0.001923
						0.002609																0.003021
				0.001938																	0.005768
																					0.002197		0.002197
																					0.00354		0.00354
																					0.003464		0.003464
																0.001801						0.002655		0.002655
																					0.001907
																								0.002243
				0.001419		0.001419		0.001419
															0.002533
		0.00267
				0.00824		0.00824		0.00824											0.002014
																							0.002152
						0.001785						0.002991
				0.003891		0.003891		0.003891
				0.007126								0.002747									0.003265
		0.008881		0.008881
																	0.00209						0.00209
		0.001663		0.001663
				0.00177		0.00177
				0.002319																			0.002564
		0.008438		0.008438		0.008438		0.008438							0.002152				0.003906				0.003906
		0.002197				0.002197															0.003723
		0.005158		0.005158		0.005158								0.002075
														0.001755							0.002182
		0.001617		0.001617		0.001617		0.001617
						0.007401		0.007401
		0.001678				0.001678		0.001678
		0.008255		0.008255		0.008255						0.002411
						0.007797
				0.002167		0.002167		0.002167													0.002823		0.002823
		0.002014		0.002014		0.002014											0.002396				0.002396
				0.001785		0.001785		0.001785
						0.008408
				0.002701				0.002701
		0.003784
				0.003418
						0.002319
				0.003784		0.003784
						0.002441
				0.005737		0.005737
				0.002411		0.002411		0.002411
				0.002213		0.002213													0.002228
																					0.002258
																							0.002686
																					0.001999
													0.001968
														0.002686							0.003037		0.003037
		0.00235		0.00235		0.00235
				0.002075		0.002075
				0.002319		0.002319		0.002319													0.001984
						0.001602		0.001602
				0.004608		0.004608
				0.001938		0.001938															0.001953
				0.001709		0.001709		0.001709
				0.001526		0.001526															0.002029
																					0.002274
				0.010651		0.010651		0.010651
																0.001785						0.003082		0.003082
																			0.001953
				0.001785		0.001785		0.001785									0.00235				0.00235
																			0.002121
				0.00235		0.00235		0.00235													0.002213
				0.005371		0.005371
																					0.004303		0.004303
		0.001572		0.001572		0.001572		0.001572
				0.001877		0.001877		0.001877						0.002152
				0.001587		0.001587		0.001587						0.001953
								0.002319													0.002136
													0.002136										0.003754
				0.00148
				0.007416		0.007416		0.007416						0.001617
				0.001511
				0.001877
																						0.002258
				0.003296		0.003296		0.003296								0.001572
		0.002472		0.002472																	0.001953
				0.002136		0.002136		0.002136
				0.006088		0.006088
				0.002365				0.002365													0.004501		0.004501
				0.105303		0.105303		0.105303													0.006516		0.006516
				0.001816		0.001816		0.001816
				0.001511		0.001511															0.002914
				0.001572		0.001572
																	0.001953				0.001953
																						0.002029
																						0.00351		0.00351
				0.006836		0.006836		0.006836
														0.003021
				0.00264		0.00264															0.00174		0.00174
				0.043061				0.043061
				0.002182		0.002182
																					0.002777		0.002777
																								0.001953
				0.001633		0.001633		0.001633						0.001984		0.001984
				0.002853		0.002853																	0.001892
																0.001846
														0.002029							0.002731		0.002731
												0.002396
				0.001495
				0.003342		0.003342		0.003342														0.001724
				0.001862		0.001862								0.001495								0.002182
																						0.001678
				0.002411		0.002411
																	0.002121
												0.00235
				0.00679
														0.001755
				0.001343		0.001343
				0.001862		0.001862
																					0.002121
						0.002869		0.002869		0.001495
																0.001175
														0.001801
																				0.002274
														0.001541
														0.001663							0.00206
						0.002625								0.002152
										0.001663
														0.002289
						0.003311										0.002609
						0.002319		0.002319									0.003357
																						0.002319
											0.002106
																0.001785							0.002564
														0.001541
								0.003204						0.002441		0.002441
																						0.001984
								0.001953
																								0.002075
						0.002258		0.002258				0.001984
																			0.001511
												0.002594
								0.003677
														0.002441		0.002441
																								0.003555
												0.002777
								0.002213
																					0.003388
						0.001999		0.001999
																						0.001343
														0.001862		0.001862
								0.002747						0.001877
								0.002121								0.00174			0.001572
								0.002136
								0.002228
								0.002319
								0.002258
						0.016861		0.016861														0.001892
						0.002213
													0.003067
						0.002045		0.002045						0.001572
								0.00238															0.001633
														0.002441		0.002441
																							0.001526
																							0.001633
		0.002289
								0.002121																0.001801
						0.002121		0.002121
																		0.001709
				0.00264
								0.002548
																					0.001846
														0.001648									0.001877
						0.002976														0.003647
																					0.001862
												0.003067									0.002136		0.002136
						0.002457		0.002457
						0.002457										0.001404
								0.002258
																							0.001587
						0.002304
																0.002457					0.002686
								0.002197						0.001907
						0.003082								0.001923									0.001862
																						0.001465		0.001465
						0.005936		0.005936								0.002167
														0.00174							0.00238		0.00238
						0.007233		0.007233
																0.001938
																0.001694								0.001663
																								0.002319
																0.001831		0.002762
																0.002029
														0.001648
												0.002853									0.001785		0.001785
								0.004059								0.001709
																			0.00206		0.00206
												0.002701
																							0.002838
																0.001694
																					0.001892
																0.003052
																						0.001663		0.001663
												0.002045
														0.002197
																					0.001526
															0.002304									0.001862
								0.004074													0.002182		0.002182
																0.002411							0.002243
																0.001633							0.001663
																							0.001648
								0.003281														0.002106
								0.002792								0.001923
														0.002869
																							0.001846
								0.002762						0.001663
						0.003006
																			0.002167
				0.003006
																0.001984
		0.003235												0.00322		0.00322
																0.00267					0.001785
												0.002579
								0.002411
																0.001846
																0.001984
								0.002396									0.002106
						0.003555		0.003555									0.001709				0.001709		0.001709
						0.003128		0.003128													0.001877		0.001877
						0.003357								0.002029										0.001953
								0.002167								0.002533
								0.003037									0.001633
						0.004532
																0.002335							0.001404
																					0.002228		0.002228
								0.015152
						0.002823		0.002823				0.00293
														0.001678							0.001907		0.001907
																								0.00325
																								0.002304
																0.002655
								0.002289						0.001816				0.002152
																0.001678
								0.002716								0.002213
																								0.001984
														0.001617									0.002457
																0.002228							0.001816
																						0.002441		0.002441
																0.001907
						0.002518
																0.002304	0.00177						0.00177
																0.002136							0.001846
		0.002747
								0.002365								0.002396
		0.002747																			0.003388
																						0.002426
		0.005692												0.001816							0.001572
				0.004013
															0.004242
								0.00238															0.001846
		0.003098
																						0.003082		0.003082
																					0.001892		0.001892
																	0.001785						0.001785
												0.00351		0.00351		0.00351
														0.002075
																								0.002045
																							0.002319
														0.002045
																0.002167
														0.002014
																							0.001511
						0.002533		0.002533																0.002579
												0.002853
								0.002686								0.002396								0.001953
																					0.001511
														0.002228
						0.00238		0.00238
																							0.001709
																						0.010407		0.010407
														0.00206			0.001663
																0.001831		0.001816
														0.00206					0.001694
																0.00177
																0.003403
																0.002029
																0.002197
																0.002121
																								0.003708
																						0.001953
														0.002213					0.001785
																								0.002075
																						0.002502
												0.002701
																								0.001755
						0.002701		0.002701								0.001785
						0.002457		0.002457
																0.003906
																					0.003189		0.003189
														0.002304									0.002182
																					0.002762		0.002762
																0.001724
																						0.003113
											0.003159				0.003159
								0.002136								0.002197								0.001999
								0.002121				0.003159											0.002197
										0.002167														0.001816
																							0.001999
								0.002396										0.003464				0.003464		0.003464
														0.003204		0.003204						0.002579		0.002579
																				0.001495
																0.001602
																0.002106
																							0.001724
																0.003128
																			0.001984
														0.002213									0.001785
																0.003052
								0.00264															0.002564
						0.002197		0.002197						0.001877									0.002121
																							0.001892
												0.003449					0.002014						0.002014
																0.004578								0.00235
																							0.00174
						0.034714
																0.00177	0.001587
																			0.001572
																0.00238								0.001816
																								0.003021
								0.00354		0.001633											0.003281
																0.002243
												0.00238								0.001816
																								0.001724
								0.003159													0.002213
						0.080552
												0.002823						0.001831
																							0.001831
																					0.00296		0.00296
																					0.001648		0.001648
																								0.001877
																0.00177						0.001862
																						0.002167		0.002167
																0.001923						0.002502		0.002502
																						0.002991		0.002991
														0.003143										0.00293
												0.002991
																								0.002991
														0.001694								0.00177		0.00177
								0.018067
																0.002304
																					0.001831
																					0.001678
																0.002792
																0.002564
																						0.002319		0.002319
						0.009812		0.009812
						0.015091								0.002121
																							0.001663
														0.002533										0.002457
													0.00322		0.00322
																								0.001694
																							0.003372
																				0.001602
								0.004639										0.002365						0.002365
								0.003311
						0.003433		0.003433
										0.002655
														0.001694
						0.003891		0.003891
				0.008881																	0.002396
						0.003372		0.003372
		0.007858				0.007858								0.001862
								0.002441													0.002121
																						0.002304
																							0.001907
																				0.002609
																						0.00238		0.00238
																					0.002304
														0.003143
										0.00705		0.00705												0.001694
				0.004318
														0.002304		0.002304							0.00206
										0.001923										0.001846
																								0.002838
																					0.004166		0.004166
																							0.001694
						0.002609		0.002609														0.001511		0.001511
						0.003006		0.003006
																			0.003037
																					0.00264		0.00264
														0.002502										0.001709
																0.001648
												0.002579
																					0.002533		0.002533
																	0.001846
						0.002747		0.002747															0.005661
														0.001846
																						0.002365
								0.005829														0.002411		0.002411
												0.003449
																					0.00415
																						0.002502
						0.00296
																			0.002869
													0.004974								0.002045
								0.002197
						0.003052
																0.00174				0.001755
																					0.002304
										0.00206								0.001633
																						0.002594
																					0.001953
																							0.002106
																								0.001724
																0.002869								0.001724
								0.002808				0.00267
																								0.001633
																						0.004334		0.004334
								0.002747				0.002106
								0.002762														0.001556		0.001556
														0.001633
								0.002396						0.002289
								0.003708
								0.002243											0.001755
													0.002472
						0.001999		0.001999
																								0.002289
														0.002197
						0.002167												0.00177
		0.002396
								0.002167
										0.001831														0.002335
														0.002167
																						0.002411		0.002411
						0.002228		0.002228															0.003662
						0.002594
																0.00238
				0.001801										0.002075
												0.002609						0.001755						0.001755
								0.001785
														0.001953
												0.002533
														0.002228
												0.004059											0.002625
																						0.001984		0.001984
																						0.002548
																					0.002197
															0.002502
								0.002518
																0.003571
																						0.001999		0.001999
																	0.001465
												0.002853
																0.001968						0.001862		0.001862
																							0.001465
																0.002075
																	0.004273
														0.002136		0.002136
																								0.003342
														0.002487
													0.002075
						0.00441										0.001984
																0.003815
														0.002029
																0.00238
										0.001938
													0.002289
																				0.002335
												0.002792									0.001495		0.001495
													0.002838
														0.002518
																							0.001984
																								0.001709
														0.003052
														0.002365										0.001572
																			0.003037
												0.002823
																							0.003311
																	0.00174						0.00174
														0.001785
													0.003952
														0.001999		0.001999					0.001785
																0.003372
												0.004288
				0.002533																	0.001831
		0.002304
																							0.002762
																						0.001755
		0.007477																						0.001709
		0.002853																0.002014
												0.003037									0.00174
														0.002213		0.002213
		0.002518														0.001694
										0.002075													0.001678
																0.002136
																								0.001831
								0.002441						0.002106		0.002106
																					0.00174		0.00174
						0.002502																0.001724		0.001724
																	0.001495
		0.00235
														0.002289
														0.001709
																	0.001968						0.001968
										0.001953
																0.002182
														0.002167										0.002258
												0.002991
								0.00238
																							0.001816
		0.00238
																					0.00145
														0.001831
												0.003647
																							0.002487
																		0.001984
																0.002274
														0.002029
																					0.001831		0.001831
														0.002121
														0.001755
																0.002121
												0.005402
										0.002136
								0.002853
		0.002304
														0.00177								0.00119
														0.002426
																					0.002457
													0.002487
								0.003357				0.003708		0.003708
														0.002182		0.002182								0.001541
		0.003647						0.003647
												0.002472
																							0.001846
													0.002564
																					0.003082
																					0.001526
														0.00238								0.001892		0.001892
								0.014405						0.001724
						0.005997		0.005997
																			0.002045
														0.002029
														0.002045
																						0.001694
																						0.001984		0.001984
														0.002197
						0.00734		0.00734				0.004089
														0.00209
																		0.001511
																							0.003632
														0.002365					0.001892
																					0.001862
											0.002564
																	0.002686
						0.002945		0.002945
																					0.001984		0.001984
														0.001968		0.001968
				0.00296										0.002426						0.002289
		0.003723						0.003723													0.002213		0.002213
						0.052873		0.052873
														0.002487
														0.002014
																0.001923
								0.029755
		0.008484		0.008484										0.002045
																		0.001373
								0.002487
													0.002365
								0.003235
														0.001831
													0.002274
		0.002991												0.001862
								0.009842
						0.003372								0.00174									0.00174
														0.001663					0.001465
								0.002167
						0.002564
								0.004273						0.001938
						0.002533		0.002533																0.00145
								0.002502
		0.002533				0.002533						0.004257									0.004074
								0.002655													0.001526
														0.00177
														0.002045
														0.001831
						0.002274		0.002274
						0.015167		0.015167						0.00174						0.001587
														0.001984
														0.002762
								0.002548
[truncated: 2,370 more rows]

## Sheet: Figure 5C. STAT1 fluorescence
	STAT1 fluorescence intensity
Timepoint	mock								4 hpi								16 hpi
Cell type marker	OLFM4		FCGBP		FABP6		APOA4		OLFM4		FCGBP		FABP6		APOA4		OLFM4		FCGBP		FABP6		APOA4
Infection status	Infected	Bystander	Infected	Bystander	Infected	Bystander	Infected	Bystander	Infected	Bystander	Infected	Bystander	Infected	Bystander	Infected	Bystander	Infected	Bystander	Infected	Bystander	Infected	Bystander	Infected	Bystander
																0.003951
						0.003433
						0.003209
				0.004028												0.004721						0.010663		0.010663
								0.003398
						0.004052
						0.003955
						0.004204								0.005965		0.005965
														0.004344		0.004344
																					0.013846
																					0.013701		0.013701
																					0.009939		0.009939
														0.00602		0.00602
														0.004492		0.004492					0.010854
														0.004066
						0.003689										0.003717
																							0.014789
						0.005604
						0.003396
																							0.010271
														0.005171		0.005171		0.008057				0.008057		0.008057
						0.004276		0.004276													0.009666
						0.004211		0.004211								0.004729
														0.005174
																					0.01343
																0.004797
														0.003929				0.00979				0.00979
														0.003946
		0.004655
						0.00415										0.004546
						0.004006
						0.004285				0.004332						0.004332
														0.004752										0.007301
																				0.014141
																0.004401
				0.003906		0.003906															0.01175
						0.004133		0.004133
						0.004833		0.004833						0.004167		0.004167
																0.003626
														0.004772		0.004772
						0.003879										0.004203
																0.004162						0.009655		0.009655
														0.003485		0.003485
						0.005169																0.01009		0.01009
						0.004419
						0.004614		0.004614
						0.004997										0.003458	0.012079
						0.003935																	0.007765
						0.004181								0.004591		0.004591								0.011828
																0.003734
																0.00425
						0.004073										0.003761							0.006951
														0.003824
																							0.014062
				0.004232																	0.011036
																							0.009848
																					0.007509
																0.004155	0.012443						0.012443
						0.003502		0.003502
						0.003629
						0.003657								0.004373		0.004373
						0.004076						0.004655									0.00793		0.00793
						0.004475										0.004334
																0.004395
						0.003426										0.004635
																0.004411
						0.005336								0.004133							0.014641
																								0.013094
														0.003839		0.003839
								0.004337						0.003818
														0.005054
														0.004796		0.004796					0.009286		0.009286
																0.003573
						0.003527
						0.004593		0.004593														0.014712		0.014712
						0.004266
						0.003524		0.003524
						0.003263										0.004091		0.009628						0.009628
				0.003837								0.003964
													0.005059		0.005059
														0.003457
														0.004396		0.004396
								0.002883
						0.004519
						0.003387										0.004322
																	0.013447
																					0.005065		0.005065
						0.005479													0.006303
						0.003838								0.004325
																					0.010315
																					0.014185
																0.004904
														0.004441
																								0.011148
						0.003544
																0.003742								0.008053
						0.003775
						0.005258															0.014515
						0.003524
														0.003644
						0.003561										0.00501
						0.002949
						0.003849										0.004204
								0.005665
						0.003659		0.003659						0.004435
																0.006057
								0.004511
						0.0046		0.0046
						0.003418
																0.004665
																						0.009017
														0.003818
														0.005813		0.005813					0.014066
																0.003836					0.01309
				0.004106												0.004388
		0.005055
						0.004033		0.004033
						0.004296											0.014119
						0.003754
																		0.014811						0.014811
						0.003589								0.00521		0.00521
								0.003972
																							0.007681
								0.004909						0.007577		0.007577
																								0.008727
																							0.010799
						0.003871																	0.00568
																							0.011275
												0.004993
						0.003945
																0.004254					0.009558
						0.004113		0.004113
						0.004082
																0.004592
																0.004912
														0.005857		0.005857								0.009934
																					0.010704
						0.003765						0.004067
												0.005232
																0.004614
								0.004911						0.003958		0.003958
													0.00544		0.00544						0.013041		0.013041
				0.004743
																							0.010175
																0.00413
						0.004362								0.004931							0.013329		0.013329
																							0.012933
								0.003869														0.010982		0.010982
																							0.01208
						0.003807												0.012828						0.012828
				0.003345										0.003436		0.003436
																0.003557
																0.003913
						0.004385		0.004385
						0.003667
														0.004394		0.004394
				0.006271
				0.004372										0.004391		0.004391
						0.003807								0.003652							0.014925		0.014925
						0.003925
														0.005903							0.014335
														0.004715		0.004715
				0.00509
						0.003927								0.004927		0.004927
				0.004468
				0.006245
																0.00509
				0.004244
				0.004592		0.004592								0.003588
														0.003116		0.003116								0.010311
				0.003673		0.003673								0.003985									0.014137
						0.003936
						0.0043							0.006077
				0.003754		0.003754		0.003754								0.004913
				0.004319
				0.004195
				0.004437								0.0054
						0.004854								0.005053		0.005053
						0.005208						0.003601
						0.004225
						0.003434
				0.004627										0.004615
				0.004384		0.004384								0.005619		0.005619	0.010385				0.010385
																							0.009855
																					0.008924
						0.004146		0.004146		0.005324						0.005324
				0.004265												0.007485
						0.004945		0.004945
																0.005815				0.007972
															0.004811
						0.004946		0.004946								0.005122
								0.00327						0.003818										0.010557
				0.005065		0.005065								0.004326
						0.003428											0.013375						0.013375
																0.004251
				0.004279
						0.004892		0.004892
				0.004148		0.004148		0.004148
				0.004818		0.004818		0.004818															0.009456
				0.004215		0.004215											0.014701
												0.003672
				0.005934				0.005934						0.004596			0.014064
				0.004207		0.004207																	0.014339
														0.007101		0.007101
				0.004833		0.004833													0.009336
				0.005514												0.005215
				0.005886		0.005886															0.011018		0.011018
				0.005289		0.005289
				0.00315
						0.003951								0.005387		0.005387					0.01352
		0.004344				0.004344		0.004344						0.003648		0.003648	0.012426				0.012426		0.012426
						0.004935
														0.005339		0.005339						0.011266		0.011266
						0.004203															0.006249
						0.004366
														0.003652
																0.004056
										0.006027				0.006027		0.006027
														0.003052
						0.004159								0.003718							0.010783
										0.004326		0.004326		0.004326		0.004326					0.00663
				0.004706		0.004706								0.003368									0.011967
				0.004798		0.004798												0.013596				0.013596
														0.005767		0.005767		0.013742						0.013742
						0.004153		0.004153		0.004455
				0.004444		0.004444								0.004538
						0.003515
																					0.005411		0.005411
																0.004479
																				0.006558
				0.005228		0.005228
														0.005526		0.005526
																							0.015095
				0.004524		0.004524		0.004524						0.004238		0.004238
				0.005472		0.005472													0.008927
						0.005775										0.003583
				0.004833		0.004833		0.004833							0.005419
						0.004697								0.003779		0.003779	0.015176						0.015176
				0.003834				0.003834
				0.005204		0.005204		0.005204															0.010874
								0.005146
						0.005228										0.004691
												0.004242
														0.005532
																0.004777
														0.003684
				0.005252										0.005033
				0.004563		0.004563		0.004563				0.0061
														0.005606		0.005606
														0.003516		0.003516				0.005146
				0.005418		0.005418		0.005418
						0.003758		0.003758								0.004149
														0.003733
								0.005135
													0.003918		0.003918
																							0.01326
						0.004966		0.004966						0.003672
						0.005186
				0.004518						0.004492				0.004492
						0.00572								0.004521		0.004521
														0.00663		0.00663
												0.004052
														0.003659
								0.003041						0.004053
						0.00363								0.006958		0.006958
														0.003809
														0.005855		0.005855
						0.005085		0.005085						0.008338
				0.006905
						0.003355
														0.004147
								0.004992						0.007504		0.007504
														0.006686		0.006686
						0.004105																		0.005808
						0.006977								0.003687		0.003687
						0.003761								0.004521		0.004521						0.00643
						0.006041		0.006041
								0.004475						0.004617		0.004617
						0.004237		0.004237													0.011245
						0.003526
														0.005943		0.005943
																0.006346
												0.0042												0.003866
																0.003018
												0.004424
																0.00494
		0.003541						0.003541								0.005619
												0.005004
														0.004873		0.004873
														0.003232		0.003232
														0.004621		0.004621
															0.005453
		0.008405		0.008405		0.008405		0.008405						0.004431		0.004431
																0.004068
						0.003669		0.003669
						0.003082										0.004821
						0.005737
						0.004154		0.004154
																0.006536
						0.003776
								0.008485
														0.003319
						0.002717				0.006485
																0.004514							0.012908
						0.003746								0.004563		0.004563
								0.004029
						0.003327								0.005116		0.005116
						0.004448		0.004448
						0.002815				0.005143						0.005143
								0.004441								0.005092
						0.003219		0.003219
		0.004453						0.004453								0.004312
						0.005438
														0.005579		0.005579
						0.004994		0.004994
						0.003444
								0.005802						0.003698
						0.004752		0.004752
						0.004429								0.00387		0.00387
						0.003863
											0.003976
						0.003608		0.003608
															0.006576
						0.004477		0.004477						0.003866		0.003866
						0.003492		0.003492				0.005018								0.006168
						0.004377								0.003484		0.003484
																	0.012808
								0.002828						0.004243		0.004243
						0.005597		0.005597
																								0.006179
								0.003966								0.004553
						0.004099		0.004099
																0.004341
						0.004758
						0.003553								0.00475		0.00475		0.008066
						0.004058		0.004058						0.005233
														0.004119
						0.003558		0.003558								0.005938
						0.004507		0.004507																0.008492
						0.005232		0.005232
								0.003686		0.004911				0.004911		0.004911
						0.003719
												0.004905												0.010807
						0.003435		0.003435						0.004425
																0.004045
						0.003662
								0.00378
						0.005011		0.005011						0.003976		0.003976
														0.00376
						0.005107		0.005107					0.004405						0.007983				0.007983
						0.00368		0.00368														0.010211		0.010211
														0.004881		0.004881
						0.003204																	0.011125
														0.003593						0.013854
						0.004712		0.004712						0.004132		0.004132
														0.003331
																			0.014194		0.014194		0.014194
																0.003779
						0.004777								0.0038		0.0038
														0.003774
						0.004788
														0.003765		0.003765
														0.005119		0.005119
						0.00377		0.00377
						0.003366
						0.003172								0.004745		0.004745
								0.00657								0.00471
														0.004735		0.004735
														0.004019
																0.005135
						0.003729		0.003729						0.003763
														0.003468		0.003468
														0.003445
						0.004176								0.003808
				0.005129										0.004602
						0.003894										0.004972
																0.004577
						0.004237								0.003639
		0.005657		0.005657
						0.003681									0.005144
														0.003622
						0.004073								0.003299
																								0.005841
														0.004296
						0.004802
						0.003669										0.003769			0.004478
												0.004708											0.006387
		0.004433
						0.003379								0.003564
														0.004827		0.004827
				0.004838												0.005721
																					0.00707		0.00707
														0.004085
		0.006389		0.006389												0.004305
								0.004675						0.003795
						0.004978						0.00519
				0.005868				0.005868
						0.003893		0.003893
						0.004591								0.004175
																0.006723
						0.00354								0.006006		0.006006
												0.003968
						0.003014		0.003014								0.00326
						0.004347
						0.003667								0.005042
														0.004633		0.004633
																						0.007093		0.007093
						0.003423															0.011234
																0.004036
														0.004143		0.004143							0.005079
								0.003103						0.004459							0.009445		0.009445
						0.002629								0.005197									0.006473
																							0.007354
						0.004747		0.004747					0.004053										0.007472
						0.004736		0.004736
													0.006292		0.006292								0.005413
								0.004983								0.004047							0.007508
						0.004185
						0.004291		0.004291
														0.004181								0.006826		0.006826
				0.003884															0.006074
						0.004331		0.004331
																								0.006548
														0.007135		0.007135					0.004595		0.004595
								0.004849						0.003988
						0.005517		0.005517																0.006063
																								0.004334
														0.005657		0.005657
								0.004071						0.004195
																					0.007453		0.007453
														0.003509		0.003509					0.007163		0.007163
														0.004628
								0.004239						0.00467
																					0.004919		0.004919
																					0.010421		0.010421
						0.003851																		0.00599
				0.004917
																							0.008255
														0.004041
														0.004546		0.004546							0.010879
												0.004598
														0.004661		0.004661
						0.004005		0.004005
												0.005141											0.007218
						0.005078		0.005078
				0.005669										0.004714
						0.005116		0.005116
								0.004912															0.006999
						0.005921		0.005921													0.011531
						0.004953		0.004953
																0.004228
																0.003909
								0.003598
						0.004746		0.004746															0.005736
														0.004972		0.004972					0.007457
																0.003685
														0.005886
						0.006167		0.006167
														0.004996
								0.006278
				0.005559				0.005559					0.005493										0.006307
														0.004517		0.004517					0.006491		0.006491
																							0.00507
						0.005056								0.005138
														0.00634		0.00634
																							0.010221
						0.004112		0.004112
								0.00288						0.005942		0.005942
						0.003579																		0.008466
																0.004228
																								0.006242
						0.004919		0.004919						0.005616		0.005616							0.008829
														0.004928
								0.00519						0.005453		0.005453
				0.004361				0.004361															0.007716
						0.005182		0.005182						0.004764		0.004764							0.005256
																							0.011396
						0.003007		0.003007
						0.003297										0.006465							0.008148
								0.004233
																					0.006875		0.006875
								0.00478															0.007728
						0.003291										0.004356							0.006046
														0.004737		0.004737					0.007559		0.007559
								0.006203						0.004583		0.004583
						0.003578
						0.004926		0.004926						0.004136
						0.004988		0.004988						0.006159
						0.005207		0.005207															0.006066
						0.004452		0.004452								0.003962							0.006589
						0.004513		0.004513															0.007673
														0.004867		0.004867
								0.004178
														0.00365
														0.005463
						0.00405
				0.004623									0.006288		0.006288								0.007614
																0.004527
														0.004642		0.004642
						0.004833															0.011767
												0.00558
						0.004517		0.004517						0.00454							0.013879		0.013879
						0.004518
								0.004832															0.012496
						0.006156		0.006156															0.008846
														0.00409		0.00409							0.006783
						0.003723
														0.004469									0.007091
								0.004476								0.004459					0.009291
																					0.015067
																0.003683
														0.008202
												0.003499
						0.003773		0.003773				0.009762
				0.005041
				0.005606								0.004979
																0.004822							0.011161
				0.010453										0.004802
																					0.009252		0.009252
				0.00515										0.005693
																					0.006926
				0.003332
																							0.006186
				0.006445										0.005114
												0.003668
																					0.008771		0.008771
												0.004975												0.007051
																							0.007466
								0.004662
																								0.006037
													0.00377		0.00377
												0.005551											0.007183
						0.006011		0.006011													0.010756		0.010756
						0.004627		0.004627
														0.00464		0.00464					0.006313
						0.003695		0.003695
																							0.008308
												0.004148												0.005727
				0.004009
												0.005268											0.010699
														0.004304									0.006957
																								0.010733
														0.004845		0.004845
						0.004918		0.004918
				0.004656
														0.004292
								0.006386
														0.005137		0.005137
														0.004346					0.009097
				0.004659																		0.005766
																						0.006837		0.006837
				0.005238
						0.006109		0.006109
						0.004175
				0.006777		0.006777
											0.004852
								0.003409															0.006304
				0.006333																		0.008533		0.008533
																					0.008641
																					0.009408
														0.004325									0.008257
																							0.011987
				0.006745
																							0.006382
				0.00584												0.00541			0.008121
																					0.005216
																0.004662							0.006727
				0.003286
				0.005634																			0.007116
																0.006378
						0.004304						0.00387										0.008789
				0.005451				0.005451
												0.004717
												0.004703
						0.004299		0.004299
						0.004509						0.004302
																								0.006642
						0.006843		0.006843
																					0.008333		0.008333
												0.004563
						0.003997
																					0.00813
														0.004696
						0.003291										0.005533							0.006745
				0.004932
				0.00649		0.00649						0.004102
																					0.012426
																0.005391					0.00799
																					0.012292		0.012292
																							0.00473
						0.004317				0.003471
																					0.012332
				0.005261		0.005261		0.005261
						0.005651		0.005651
																							0.010272
																					0.008093
				0.005403
																							0.007264
																								0.014207
														0.005114		0.005114
				0.004167
																							0.015084
																						0.006946
						0.004609		0.004609
				0.003935				0.003935
														0.005635
																			0.008613
				0.00634				0.00634
																					0.010476
																							0.009421
						0.003873						0.004649									0.007369		0.007369
																0.005986
				0.003481
														0.003963
						0.004715
				0.005656		0.005656		0.005656				0.003907
				0.003735						0.003714
				0.004536																			0.009509
						0.002897																	0.012736
																0.004779
						0.004036		0.004036
						0.003719		0.003719						0.003818									0.006343
								0.0054
										0.003704													0.00753
		0.00492
						0.003288
														0.00471
				0.004235		0.004235		0.004235
				0.004997				0.004997
				0.005424		0.005424		0.005424
																					0.007557
														0.003462
						0.003668
				0.005607				0.005607
														0.004668
						0.00382		0.00382													0.008301		0.008301
						0.004143		0.004143													0.007227		0.007227
																0.004266
				0.004861
				0.005951				0.005951
				0.006141								0.005107
				0.005323				0.005323
				0.004973												0.004154
		0.005022				0.005022		0.005022
																					0.007244		0.007244
				0.005617												0.003892
																					0.009762		0.009762
						0.004185
																0.004735
						0.003447		0.003447
														0.005079
								0.003794								0.004214
				0.003978								0.004166
								0.003774
														0.004428
						0.00391		0.00391															0.007672
				0.004127
						0.004284		0.004284
						0.004097		0.004097
								0.004201
																0.003724
				0.008866
				0.006327		0.006327		0.006327
																0.0045
								0.00356
								0.004389
														0.004221
								0.004677
								0.004461
								0.003446
						0.004338		0.004338
				0.005216
								0.004392
														0.003827
				0.004154										0.003062
				0.005114
				0.006002
								0.004753				0.004093
				0.004995				0.004995
								0.004122
						0.004033
								0.004433
				0.004666
								0.004605
						0.005515		0.005515
								0.003794					0.005112		0.005112
								0.004911
														0.003681
						0.004146
								0.005776					0.004479		0.004479
														0.003034
																	0.007521				0.007521
								0.004983									0.012513				0.012513
				0.004277
								0.005075
				0.004887										0.004142
				0.004907										0.003505			0.006003				0.006003
						0.0049		0.0049									0.008541				0.008541
																	0.003712				0.003712
								0.006553									0.006473				0.006473
						0.004167
								0.004551
						0.004067						0.003389
						0.004795
				0.005991		0.005991
				0.005696																	0.005505
								0.004366														0.00873
								0.005776
												0.004507
						0.004056		0.004056														0.005829
						0.002804															0.00545
				0.00549										0.003546
																					0.004832
						0.004143
																								0.006123
								0.003383														0.005795
				0.005202		0.005202															0.005949
				0.007486		0.007486		0.007486
				0.004981
						0.00416
								0.004344		0.003698
								0.00391
				0.004234				0.004234
				0.00589
								0.003332
						0.003623
																								0.007036
						0.003416
								0.003647													0.005281
				0.003968
																								0.009294
						0.004066		0.004066				0.004075
																						0.005706
								0.005062
								0.004462													0.006169		0.006169
												0.003908
				0.005583
				0.004354
								0.004147
				0.004576
														0.003865
						0.003193		0.003193
						0.003146		0.003146
				0.004622		0.004622
								0.004004
				0.005795
						0.004224
														0.004523
				0.004677																			0.007586
						0.003441		0.003441
				0.004138																0.004862
								0.004777
																					0.011452
				0.005528										0.004006
				0.006576				0.006576
				0.005842		0.005842		0.005842
								0.003496
				0.004173
				0.004549																	0.010432		0.010432
								0.003186
								0.004632
														0.003901
				0.005252																				0.009322
				0.004449		0.004449										0.007546					0.007885
				0.004624				0.004624
				0.003967
																							0.007789
				0.003387																	0.004944
				0.005255								0.004024
				0.005391				0.005391
																					0.0106
																					0.008335		0.008335
				0.005185				0.005185																0.008075
																						0.007072
				0.00466		0.00466		0.00466
														0.003686
								0.004044															0.00629
				0.00511		0.00511
								0.004359
				0.003537												0.003499								0.008625
				0.00383		0.00383		0.00383
																							0.008049
				0.004278		0.004278
						0.003215
				0.004953		0.004953																		0.007177
								0.003637
				0.004035											0.005494
								0.004557
								0.003602
				0.005025																			0.004729
						0.00345									0.003734
												0.004405
								0.00358
						0.003699		0.003699														0.006274
				0.006641		0.006641		0.006641						0.004252								0.006748		0.006748
						0.004908		0.004908												0.007052
						0.003486		0.003486
				0.003643
						0.003535																		0.008046
																								0.005879
				0.003875
						0.003813		0.003813						0.004385		0.004385
								0.004169
				0.003629
				0.004276
				0.005529				0.005529
																0.004177					0.006905
																						0.007196
				0.005148				0.005148
						0.004539
												0.005255
				0.004475
								0.00387								0.005913
				0.003398
				0.004921		0.004921								0.005051
								0.003456
						0.003798
		0.004032		0.004032																		0.004508
								0.003995				0.004241												0.004842
								0.005071
						0.003945		0.003945
						0.003882						0.004187												0.007029
																								0.007092
						0.003272															0.011343
																					0.012404		0.012404
								0.005929																0.007535
						0.004835														0.005761
								0.003471
						0.00374
																0.003906							0.009396
						0.003494		0.003494													0.009609
						0.003503															0.009556
		0.002795				0.002795										0.005218
																								0.005161
						0.003721		0.003721																0.006223
													0.004497		0.004497
													0.003822
						0.003227		0.003227				0.004919
																						0.006343
						0.00473		0.00473
						0.00575		0.00575
														0.00521		0.00521					0.00955
						0.006119								0.005509		0.005509
						0.004048		0.004048
								0.004637
																					0.012772		0.012772
														0.005415							0.008478
		0.003955						0.003955				0.003626
														0.003597							0.008523
								0.004219													0.010226		0.010226
								0.003935															0.008424
														0.004158		0.004158								0.008113
								0.004202						0.004225		0.004225
								0.005274
												0.005109
												0.003645
								0.013965													0.009093		0.009093
								0.003551
								0.003665
																0.003694
								0.004762
																								0.010948
								0.009974
								0.00406															0.009786
						0.005594
								0.004289
																						0.00682
								0.004859
								0.003811
								0.006319
													0.006227		0.006227									0.006565
								0.004403
													0.004898		0.004898
				0.005676
								0.004662													0.009739		0.009739
						0.008139										0.00352
								0.002899															0.007462
																							0.011547
																						0.005939		0.005939
												0.003522
																					0.014072		0.014072
								0.008796						0.003997
								0.00378
								0.003742								0.003888
																								0.010136
								0.004878				0.003573
																			0.009202
						0.00665		0.00665
				0.007233
																						0.006629		0.006629
								0.00366					0.004293		0.004293
													0.00397
								0.004456						0.003485
															0.006654
								0.004088													0.008367
																						0.006206		0.006206
						0.005339		0.005339						0.0051
								0.004721
								0.003963						0.004833		0.004833
				0.006308															0.007054
								0.004435
														0.00528
														0.005275		0.005275
								0.004604
								0.006226					0.003391								0.013819
												0.00421
								0.003099						0.004766
						0.005209		0.005209							0.004822							0.006762		0.006762
												0.00427
														0.004961
								0.005266
				0.010102				0.010102
																						0.007642		0.007642
																						0.007591		0.007591
														0.004724		0.004724
								0.005605				0.006415
								0.006403
																								0.006737
								0.007173
														0.005743
				0.00834
														0.003833						0.007347
								0.005839						0.004401								0.009507		0.009507
								0.0038								0.004059
																								0.008604
																						0.006037
								0.005341														0.007321		0.007321
								0.009085				0.004699
																							0.00408
																0.00516
														0.004718							0.007862
																					0.005239
								0.008251								0.004984
														0.005592		0.005592
														0.004942		0.004942								0.009744
														0.005533		0.005533
								0.003135								0.005298							0.008363
												0.004447
														0.004815		0.004815
																0.003453
																								0.006468
																								0.006248
						0.003033
						0.00846		0.00846					0.005803
				0.00571				0.00571
				0.004713																				0.009027
								0.004329																0.006586
								0.004559
								0.00457																0.008152
														0.004851		0.004851
														0.004783				0.006188						0.006188
														0.006045
																0.00349
								0.005246											0.007448
				0.005331		0.005331
																					0.008825		0.008825
																					0.014481		0.014481
						0.003145		0.003145				0.005244									0.013922		0.013922
														0.006289
						0.004711		0.004711														0.013707		0.013707
								0.005268
						0.003165																	0.009818
				0.006472				0.006472
								0.003501						0.004717
				0.005242
																	0.009027				0.009027
						0.003611		0.003611
				0.00495
				0.005809				0.005809						0.004343
						0.00306															0.009854		0.009854
				0.004794					0.00474				0.00474		0.00474
				0.00578				0.00578
																							0.003841
						0.00352															0.009088		0.009088
																						0.008653
						0.003564								0.004791						0.004568
						0.00364															0.01067
				0.005327				0.005327
																								0.007548
				0.004161										0.004723
				0.004238									0.004879		0.004879
														0.003951
				0.005576				0.005576
				0.008431
				0.00568								0.004063
				0.005259
				0.005896				0.005896																0.006582
																					0.00938		0.00938
				0.00384
				0.003953												0.004159
																0.004083
													0.005737				0.007825
				0.004212
																					0.007454
				0.003381
						0.004675
						0.003454
				0.005231
														0.006723		0.006723
														0.005107		0.005107
				0.005032				0.005032
														0.003537
						0.004893		0.004893																0.008957
						0.003494										0.004473
				0.005727
						0.003504
														0.005418		0.005418
				0.004528
													0.005332											0.004376
				0.004351		0.004351
						0.00389
						0.003832
												0.004068
																0.003817
				0.005751
																	0.01369
												0.004799
				0.00422				0.00422
				0.004972				0.004972					0.004141
				0.004967										0.003389								0.006254
																					0.011203
				0.005192
														0.00301
								0.003881						0.005441
																						0.008636		0.008636
				0.004736		0.004736
				0.004253				0.004253																0.010052
				0.005357
								0.007243
				0.003694				0.003694
														0.004712		0.004712
				0.008192		0.008192		0.008192											0.008742
				0.004688														0.009409
																								0.01296
		0.004465		0.004465													0.008251						0.008251
														0.004771		0.004771
				0.004003										0.00404		0.00404
												0.003932						0.01019						0.01019
								0.005069								0.004083					0.008132
				0.004192										0.004052
				0.005446		0.005446		0.005446
												0.005002
				0.00258				0.00258
																		0.007912
				0.003704										0.003673
						0.004318		0.004318								0.004234								0.00744
				0.005062										0.00478		0.00478								0.00839
				0.006529																			0.011528
				0.005963
				0.005001												0.004272	0.007864
																							0.006687
				0.003202								0.004629
				0.005912													0.01059						0.01059
				0.005423										0.004262		0.004262
				0.003555
												0.00379						0.009217
												0.00455
														0.004641		0.004641
												0.004718				0.004718
		0.004846		0.004846
												0.005045
																0.004487
														0.00432
																		0.0076
								0.0036																0.012971
														0.00389		0.00389
														0.005613		0.005613							0.014019
								0.003931						0.005084
														0.00524				0.011966						0.011966
														0.003989		0.003989
				0.004465
																				0.007042
				0.004699		0.004699		0.004699
											0.008651
						0.003961		0.003961
				0.006909				0.006909
				0.005918
														0.004733		0.004733
														0.005154							0.005189		0.005189
				0.004746
																					0.01124		0.01124
				0.004097												0.00339
				0.00706								0.004666							0.006744				0.006744
				0.004903												0.004322
				0.006308				0.006308						0.003786
						0.004461								0.004399		0.004399								0.011979
														0.004618		0.004618
								0.003938
												0.003904
				0.00485		0.00485										0.00464		0.007691
														0.005308									0.013945
						0.005967		0.005967																0.011699
								0.005484						0.00436		0.00436							0.009134
														0.005843		0.005843					0.005917		0.005917
				0.005356																		0.006066		0.006066
				0.004499												0.002687
												0.00429
				0.0046
														0.005039		0.005039
				0.00455
																						0.005144
								0.004928
														0.004117
				0.003919				0.003919				0.004701									0.008466
																					0.00849
						0.003162								0.004519		0.004519
				0.003943				0.003943								0.004556								0.009467
																0.004915
								0.005114								0.00394							0.011613
						0.003435
				0.004546				0.004546													0.007867
						0.003984		0.003984
						0.003471		0.003471
				0.004544				0.004544
																0.003548
						0.002944								0.004932
						0.003611		0.003611								0.004914
						0.006829		0.006829								0.00435								0.010593
								0.003302
														0.003997
														0.004178		0.004178
														0.005948		0.005948
						0.004938		0.004938
						0.011441		0.011441										0.010025
																0.004561
														0.004452
						0.006078		0.006078
													0.004412
		0.008834						0.008834						0.003524		0.003524
								0.004991			0.004709
																0.004329
																0.004987
														0.004886		0.004886
				0.010994		0.010994		0.010994
														0.004782
														0.004257
						0.012277		0.012277
														0.003429		0.003429
																0.004675
																0.00606
																						0.00509
												0.003687
														0.00445
														0.005326		0.005326							0.007962
																0.00473
						0.004299
														0.004832		0.004832						0.008691
												0.005721
														0.004855							0.007314
																								0.005478
								0.005836														0.005833
						0.004347		0.004347
													0.004772		0.004772
														0.004381		0.004381
																0.005732
														0.004317
												0.006274
						0.00432		0.00432
						0.004047						0.003984
																0.004721
														0.0042		0.0042
								0.003534
						0.003052		0.003052
						0.004511
						0.003187		0.003187						0.006033		0.006033						0.006264
						0.004919								0.004414		0.004414
								0.00485
														0.005274		0.005274					0.007054
						0.003975
												0.005194
						0.003019		0.003019
								0.004052														0.005718
								0.003825					0.006202											0.00975
												0.004687
																					0.007509
								0.005211
																0.004128
												0.005606				0.005606					0.008322
						0.007188		0.007188
																					0.006466
		0.003906														0.005718
						0.003551								0.004599						0.005301
						0.004231								0.004907
														0.003943
						0.003816										0.005391					0.012291
														0.005361
																0.004875
		0.004509
								0.005674													0.004247
																								0.005459
				0.006402		0.006402		0.006402						0.005375
				0.006412										0.00482
						0.004593		0.004593
														0.004838
								0.005199
														0.005663		0.005663
						0.004224														0.00649
												0.003046
								0.00503
												0.003901
													0.008741		0.008741						0.013638
														0.00377		0.00377
				0.006657
												0.004224
				0.006269				0.006269						0.004564		0.004564
																					0.012719
						0.005554		0.005554						0.00508
								0.006204
								0.005036
														0.004841
				0.006014		0.006014		0.006014
														0.004372
														0.005304		0.005304					0.013476
													0.006706		0.006706								0.007295
						0.005091		0.005091
				0.007976																			0.006479
														0.003739
				0.005382				0.005382
																					0.007853
																				0.005253
								0.004244						0.004218							0.00768		0.00768
														0.006256		0.006256					0.0112
																							0.008363
								0.004706						0.007328		0.007328
								0.011496						0.005556
						0.006456
															0.005067
						0.006779
						0.005911										0.004366
														0.004926
														0.00535
						0.003528
														0.004555
						0.00335										0.00398
														0.005097		0.005097
														0.005603
														0.004116
						0.00367										0.004012
																					0.00489
														0.005493		0.005493
						0.004735		0.004735						0.005682		0.005682
																0.004085			0.005318
																							0.007909
						0.004079		0.004079								0.004904
																			0.006928
														0.005094		0.005094
																0.004866					0.006595
														0.003652							0.010137
						0.003822		0.003822
				0.00376										0.004299
																							0.005351
								0.004629
														0.006807						0.011335
																								0.006486
																0.004009
						0.004736		0.004736						0.004514									0.009712
								0.004661
																0.005109
														0.003992
						0.004181
																								0.004955
										0.004223
																				0.00642
																0.005155								0.008231
												0.004115
														0.006971		0.006971
														0.005301		0.005301
														0.003923
																					0.007854
																						0.006271
														0.004884		0.004884
								0.006484																0.006239
												0.004788		0.004788		0.004788					0.007035
												0.00469
														0.003846		0.003846
																							0.00659
														0.003855										0.006259
														0.004616								0.006347
						0.002862
																0.004281
													0.005141		0.005141
														0.005408										0.00758
								0.003858
						0.003766
																0.003791						0.008471
						0.005424								0.003983
														0.005233		0.005233						0.005598		0.005598
						0.00501		0.00501														0.00825
						0.003964		0.003964						0.005462
														0.003658
														0.002686									0.010875
						0.00411		0.00411						0.005678
						0.00487		0.00487
						0.002901
																								0.005966
																					0.010339
																							0.010422
														0.003322										0.007111
														0.003722
																				0.007047				0.007047
						0.007566		0.007566														0.006919
								0.004614						0.003184
								0.004969
						0.004077		0.004077
																0.004131
																					0.008959
								0.005465
						0.003749		0.003749
				0.006345										0.003373
																0.004372
						0.003471															0.008492
						0.003057
						0.003767
														0.004726		0.004726							0.012198
																0.003518
								0.003708		0.004637		0.004637				0.004637
						0.010899								0.003399										0.006225
																								0.006785
						0.006011		0.006011								0.003411						0.00889
																					0.006519
														0.005473		0.005473							0.007302
														0.003037										0.006663
						0.003874		0.003874						0.003675							0.013621		0.013621
														0.004516						0.006552
						0.005859
						0.008522		0.008522						0.003506
														0.003786		0.003786
														0.005726		0.005726
																							0.009698
														0.004016
																						0.007322
																0.004008
														0.005392		0.005392
																0.004474
																0.005158
						0.007807															0.005798
																							0.009566
						0.00426		0.00426								0.003815			0.014666
						0.004322								0.005025		0.005025								0.007384
								0.004106						0.003354										0.007236
						0.0044								0.004635
														0.004744					0.007448
						0.004299						0.004272									0.010661		0.010661
						0.004717		0.004717						0.004753
																						0.008476
														0.004161		0.004161
						0.010749						0.00528		0.00528		0.00528					0.006258		0.006258
														0.00361										0.012774
								0.004066								0.003533						0.014539
						0.005603								0.004039
														0.004226		0.004226								0.006195
						0.00458
														0.005087
																0.00356			0.007373		0.007373
		0.005062						0.005062
						0.004205															0.008311
		0.004541												0.004672		0.004672				0.008401		0.008401		0.008401
		0.006478												0.003197		0.003197
						0.005449		0.005449												0.012335
		0.004												0.00337		0.00337			0.01432		0.01432		0.01432
						0.004529								0.004645							0.009663
																0.004152				0.010908
		0.005061				0.005061		0.005061						0.004817		0.004817							0.011495
				0.006201										0.004429									0.009332
																			0.013227		0.013227
																0.00403			0.008456
														0.004723					0.007657		0.007657		0.007657
								0.004388											0.008891		0.008891		0.008891
																							0.007544
																							0.00894
																0.003257
		0.004046				0.004046								0.005591		0.005591							0.006439
						0.003942
						0.003472		0.003472					0.004042				0.006461
		0.003366				0.003366
								0.004327													0.009798		0.009798
		0.004378
		0.004851						0.004851
																					0.00921		0.00921
																					0.012447		0.012447
																						0.008069
						0.003386													0.009864
						0.003352
		0.005038				0.005038											0.011096				0.011096
						0.004349		0.004349				0.003231
						0.006503																	0.008779
						0.003512														0.004653
						0.003096															0.007328
						0.00408
						0.004303		0.004303
						0.00336
																					0.008609		0.008609
		0.005547
																0.003656
						0.005081															0.00749
																							0.00876
																					0.007694
						0.00532		0.00532
																					0.011273		0.011273
						0.003849															0.009392
																					0.004012
														0.003524		0.003524
						0.00402
																					0.0097
		0.004272				0.004272													0.011716
								0.004571
						0.0055
																	0.011321				0.011321		0.011321
		0.004988				0.004988
								0.004442													0.00609		0.00609
		0.005657				0.005657		0.005657
																	0.011081				0.011081
																					0.010026		0.010026
		0.004674				0.004674																		0.008801
												0.004238
																							0.007971
																						0.007041		0.007041
						0.0048						0.004506
		0.005732				0.005732		0.005732
						0.004775
		0.004345				0.004345																	0.008558
						0.004438
						0.005717		0.005717
		0.00584				0.00584										0.003994
																					0.00906
																								0.01301
																					0.006301		0.006301
																							0.009757
																					0.007165
						0.005059		0.005059													0.009609		0.009609
						0.005191
						0.004868
																					0.010988		0.010988
						0.005245		0.005245
		0.004668				0.004668		0.004668						0.003618
						0.004332
		0.004374				0.004374		0.004374									0.007827
						0.005649															0.009595		0.009595
						0.004807										0.003542
						0.004589		0.004589																0.008219
						0.004071
		0.005251		0.005251		0.005251															0.007636		0.007636
						0.004139																	0.012349
				0.006246		0.006246		0.006246
						0.004748
		0.004328				0.004328
																						0.007884		0.007884
																0.004525
																0.003991
		0.00446
						0.004996
						0.00435		0.00435
						0.005541															0.007143		0.007143
																								0.007505
																								0.007425
		0.005055				0.005055
						0.008071		0.008071													0.011396		0.011396
																								0.011329
						0.004437																		0.008359
		0.005074				0.005074
						0.00468															0.009644		0.009644
						0.003407																0.011933		0.011933
												0.003964
						0.005353																		0.007332
						0.005637
		0.003334																			0.007006		0.007006
																					0.004748		0.004748
		0.003625				0.003625
																						0.008673		0.008673
														0.004518		0.004518							0.008578
						0.004573
																				0.005276
						0.003119															0.007416		0.007416
						0.004219															0.006803
				0.006138		0.006138		0.006138													0.010036		0.010036
																							0.007923
																								0.012553
																0.003768					0.007688		0.007688
																0.003404
				0.006648		0.006648															0.006474
		0.004177				0.004177		0.004177																0.006893
						0.005813		0.005813							0.004501
																								0.007368
																0.004055			0.008869
				0.00494		0.00494																0.006775
																					0.006686		0.006686
						0.003839																	0.008007
																							0.006989
						0.00334																	0.007982
																								0.005114
						0.004365		0.004365													0.009015
						0.003534
		0.006139		0.006139		0.006139						0.003379
		0.005575		0.005575		0.005575		0.005575								0.00408
																					0.007284
						0.006206		0.006206				0.003123
						0.003667																	0.008184
						0.004196
		0.005337				0.005337						0.003921											0.011879
				0.00547				0.00547						0.003167					0.006867
		0.00534		0.00534		0.00534													0.007252
						0.007261		0.007261													0.013537		0.013537
				0.005552																			0.007001
		0.004636		0.004636		0.004636		0.004636													0.011889
														0.003667
		0.004057
						0.003417								0.003906		0.003906
						0.005101																0.009024
				0.007168																	0.01315
																					0.011541		0.011541
				0.006131		0.006131		0.006131													0.009137		0.009137
																					0.009604		0.009604
																0.003532						0.011099		0.011099
						0.004644															0.011362		0.011362
																					0.013913
																								0.007407
				0.007297		0.007297		0.007297
															0.005994						0.012346		0.012346
		0.003802
				0.005412		0.005412		0.005412											0.009135
																							0.011787
						0.004045						0.00456
				0.003913		0.003913		0.003913
				0.006407								0.004184									0.010437
		0.004459		0.004459
		0.006038		0.006038		0.006038											0.008923						0.008923
		0.004829		0.004829
				0.004153		0.004153
				0.004851																			0.00982
		0.004819		0.004819		0.004819		0.004819							0.004285				0.006598				0.006598
		0.003309				0.003309															0.008604
		0.005022		0.005022		0.005022								0.003242
														0.003718							0.010324
		0.005107		0.005107		0.005107		0.005107															0.009986
						0.004406		0.004406
		0.004574				0.004574		0.004574
		0.004412		0.004412		0.004412						0.003475
						0.005868
				0.005646		0.005646		0.005646													0.008152		0.008152
		0.005078		0.005078		0.005078											0.009747				0.009747
				0.004808		0.004808		0.004808
						0.004784
				0.004693				0.004693
		0.005586
				0.005772
						0.00825
				0.004849		0.004849
						0.00412
				0.004134		0.004134
				0.005161		0.005161		0.005161
				0.003685		0.003685													0.014116
				0.004589		0.004589		0.004589
																					0.014047
				0.004853		0.004853																	0.007257
																					0.012594
						0.003396							0.004108
														0.004521							0.008927		0.008927
		0.003995		0.003995		0.003995
				0.006511		0.006511
				0.004969		0.004969		0.004969													0.012576
						0.004466		0.004466
				0.003835		0.003835
				0.007562		0.007562															0.007397
				0.004124		0.004124		0.004124
				0.004575		0.004575															0.00953
		0.004393		0.004393		0.004393															0.006124
				0.005253		0.005253		0.005253
				0.004768				0.004768								0.003836						0.011131		0.011131
																			0.010486
				0.004602		0.004602		0.004602									0.00695				0.00695
				0.004757		0.004757
																			0.01224
				0.005526		0.005526		0.005526													0.012271
				0.004362		0.004362															0.009792
				0.004324		0.004324		0.004324
																					0.015051		0.015051
		0.006045		0.006045		0.006045		0.006045
				0.004391		0.004391		0.004391						0.003788
				0.005177		0.005177		0.005177						0.003889
								0.004418													0.009602
				0.005803		0.005803
													0.004285										0.011746
				0.004571
				0.004846		0.004846		0.004846						0.003906
				0.004786														0.008502
				0.00427
				0.004564		0.004564		0.004564
				0.003609		0.003609																0.008859
																					0.010554		0.010554
				0.005194		0.005194		0.005194								0.003073
		0.005474		0.005474																	0.011122
				0.007036		0.007036		0.007036														0.007578		0.007578
				0.00456		0.00456
				0.005991				0.005991													0.013671		0.013671
				0.007653		0.007653		0.007653													0.012242		0.012242
				0.005119		0.005119		0.005119
				0.005192		0.005192															0.011046
				0.00518		0.00518
				0.004521				0.004521									0.011206				0.011206
																						0.006398
																						0.008155		0.008155
				0.005304		0.005304		0.005304																0.008974
				0.006351		0.006351
														0.007598
				0.006005		0.006005															0.012892		0.012892
				0.006833				0.006833													0.009162
				0.004766		0.004766
				0.00511		0.00511															0.009089		0.009089
																								0.01206
				0.005742		0.005742		0.005742						0.004462		0.004462
				0.004799		0.004799																	0.011379
				0.005511		0.005511															0.008652
		0.004368		0.004368		0.004368		0.004368								0.004049
														0.00484							0.011687		0.011687
												0.003739
				0.004038
				0.00462		0.00462		0.00462														0.010949
				0.005828		0.005828								0.002793								0.006474
				0.004324		0.004324		0.004324
																						0.006159
				0.00344		0.00344
				0.005342		0.005342
																	0.011755
												0.004519										0.007163
				0.003965
				0.005207				0.005207
														0.003177									0.014985
				0.006084		0.006084
				0.004555		0.004555
																					0.010029		0.010029
				0.004224		0.004224
																					0.007775
						0.006681		0.006681		0.003095
																0.008592
														0.003804
																				0.005722
														0.003002
														0.00285							0.006223
						0.004068								0.005263							0.014769
										0.003477
														0.005329
						0.005934										0.008215
						0.005955		0.005955									0.013108
																						0.008531
											0.00378
																0.013866							0.005478
								0.006831
														0.00345
																					0.010943
								0.005383						0.005811		0.005811
																						0.006248
								0.006001
																								0.007817
																					0.010298
						0.009475		0.009475				0.00375
								0.007711											0.008847
												0.007639
								0.005151
														0.004115		0.004115
		0.006385				0.006385		0.006385
																								0.007999
												0.003892
								0.005292
																					0.007964
						0.004957		0.004957
																						0.009594
														0.003379		0.003379
								0.006978						0.003587
								0.006665								0.003294			0.00674
								0.006348
								0.007101
								0.005391
								0.005641
						0.006032		0.006032														0.009757
						0.004906																		0.008041
													0.004822
						0.005509		0.005509						0.003702
								0.006167															0.008964
														0.00494		0.00494
																							0.006814
																							0.007496
		0.005629
								0.006477																0.008612
						0.00631		0.00631
																		0.009971
				0.007034
								0.005336
																					0.014095
														0.003468									0.005909
						0.004488														0.005283
																					0.01355
												0.004701									0.008059		0.008059
						0.005936		0.005936
						0.005763										0.004734
								0.00682
																							0.011021
						0.005658
																0.004384					0.010645
								0.005741						0.004124
						0.005151								0.003924									0.007022
																						0.0069		0.0069
						0.005198		0.005198								0.004322
														0.003593							0.010251		0.010251
						0.005923		0.005923
																0.00545
																0.006215								0.006943
																								0.010178
																0.003926		0.010214
																0.005443
														0.004452
												0.005331									0.00954		0.00954
								0.00626								0.004564
																			0.015163		0.015163
												0.004727
																							0.013256
																0.00793
																					0.005901
																0.005782
																						0.009615		0.009615
												0.005353
														0.004693
																								0.007182
																					0.007352
															0.005085									0.007098
								0.007565													0.010497		0.010497
																0.008091							0.011082
																0.005473							0.006323
																							0.007779
								0.006479														0.010916
								0.006734								0.009784
														0.004976
																							0.011857
								0.005799						0.003964									0.00604
						0.005495
																			0.01252
				0.006763
																0.00448
		0.00713												0.003841		0.003841
																0.006536					0.010025
												0.005753
								0.005473
																0.010576
																0.006877
								0.008036									0.015145
						0.008971		0.008971									0.012936				0.012936		0.012936
						0.0085		0.0085													0.007429		0.007429
						0.00775								0.004275										0.008655
								0.008266								0.005502
								0.005498									0.007977
						0.007785
								0.00793								0.004675							0.009551
																					0.008238		0.008238
								0.006326															0.008765
						0.008342		0.008342				0.004555					0.008627						0.008627
														0.004008							0.010984		0.010984
																								0.010466
																								0.004882
																0.005052
								0.010803						0.003662				0.009634
																0.005676
								0.005707								0.003644
						0.013594		0.013594
																								0.008244
														0.003258									0.00871
																0.005663							0.010018
																						0.009393		0.009393
																0.010706
						0.008633
																0.004151	0.009196						0.009196
																0.004084							0.008723
		0.007318
								0.006479								0.004686
		0.005214																			0.01018
																						0.008518
		0.007903												0.004098							0.007435
				0.010582
															0.006495
								0.008027															0.012095
		0.006575
																						0.014412		0.014412
																					0.009192		0.009192
																	0.010931						0.010931
																								0.007729
												0.007414		0.007414		0.007414
														0.003817
																							0.012912
																								0.01168
																							0.01059
														0.004631								0.010604		0.010604
																0.003885
														0.003037
																							0.010668
						0.010231		0.010231																0.008676
												0.00519
								0.00542								0.005187								0.00934
																					0.01234
														0.004548
						0.010378		0.010378
																							0.013704
																						0.012654		0.012654
														0.004086			0.009028
																0.004609		0.0089
														0.0041					0.007956
																0.006406
																0.006011
																0.003912
																0.003503
																0.009887
																								0.010685
																						0.009999
																							0.011251
														0.004247					0.014731
																								0.009723
																						0.00874
												0.003932
																								0.008771
						0.006344		0.006344								0.006295
						0.008131		0.008131
																0.004659
																					0.014762		0.014762
														0.005439									0.0076
																					0.01085		0.01085
						0.007668		0.007668																0.00851
																0.008778
						0.007013		0.007013														0.008417
											0.005236				0.005236
								0.006329								0.005151								0.009407
								0.006025				0.005514											0.010946
										0.004822														0.007049
																							0.010189
								0.004975										0.007217				0.007217		0.007217
														0.006062		0.006062						0.010228		0.010228
						0.006031		0.006031												0.007445
																0.006341								0.010888
																0.005125
																							0.012864
																0.007763
																			0.009689
						0.006292		0.006292						0.004953									0.012482
																								0.006938
																0.009465
								0.009317															0.007395
						0.006524		0.006524						0.003527									0.013983
																							0.007907
												0.004272					0.008516						0.008516
																0.004198								0.010158
																							0.009043
						0.005426																0.010341
																0.00552	0.010252
																			0.011737
																0.004411								0.009116
																								0.009131
								0.006551		0.003692											0.012531
								0.006233								0.005583
												0.004723								0.011025
																								0.013048
								0.007548													0.01004
						0.006943
												0.004302						0.008558
						0.00954		0.00954
																							0.014292
																					0.012775		0.012775
																								0.011359
																					0.009131		0.009131
																								0.010154
																0.004529						0.009638
																						0.01307		0.01307
		0.006955														0.005166						0.012505		0.012505
																						0.01342		0.01342
														0.005959										0.007422
												0.003967
																								0.008519
														0.004202								0.013074		0.013074
								0.008101
																0.004828
								0.009444													0.007437
																					0.008319
																0.004534
																0.007144
																						0.007758		0.007758
						0.00711		0.00711
						0.006827								0.004805
																							0.011898
														0.004753										0.012938
													0.006057		0.006057
																								0.007084
																							0.00843
																				0.010605
								0.008933										0.009378						0.009378
								0.006994
						0.009998		0.009998
						0.006497				0.005229
														0.003911
						0.006022		0.006022
				0.005931																	0.011411
						0.007825		0.007825
		0.010811				0.010811								0.003533
								0.00692													0.00686
																						0.008717
																							0.014019
																				0.00969
																						0.00771		0.00771
																					0.012904
														0.004082
										0.00483		0.00483												0.00805
				0.008184
														0.004606		0.004606							0.010369
				0.007404						0.004459										0.006156
																								0.006722
																					0.009721		0.009721
																							0.012511
						0.009154		0.009154														0.010758		0.010758
						0.008148		0.008148
																			0.010203
																					0.008859		0.008859
														0.004487										0.007413
																0.003443
												0.004017
				0.006968
																					0.007972		0.007972
						0.007833		0.007833
																	0.010177
						0.008426		0.008426															0.009916
														0.003134
																						0.011475
								0.014447														0.010972		0.010972
				0.007948								0.004974
																					0.010927
						0.007854		0.007854															0.013812
																						0.008834		0.008834
																						0.013571
						0.006108
																			0.007012
													0.007506								0.01271
								0.013348																0.014652
						0.005349
																0.003408				0.006756
																					0.009239
						0.01291		0.01291		0.003524								0.014327
																						0.009496
																					0.012081
																							0.014176
																								0.009945
																0.003196								0.007417
								0.007265				0.004321
																								0.007534
																						0.007879		0.007879
								0.006624				0.00735
								0.005659														0.014317		0.014317
														0.003091
								0.006333						0.003897								0.01033
								0.005955
								0.006101											0.008483
													0.005846					0.009973
						0.007139		0.007139
																								0.011286
														0.003476
						0.006723												0.011177
		0.005953															0.008187
								0.005292
										0.003688														0.011683
														0.002997
																						0.008738		0.008738
						0.007576		0.007576															0.010635
						0.005894
																0.004631
				0.004547										0.003899
												0.004687						0.0112						0.0112
								0.005699
						0.007308		0.007308						0.003046
												0.003551
														0.004424								0.011782		0.011782
												0.004731											0.010545
																						0.013042		0.013042
																						0.009505
																					0.006225
															0.004087
								0.006761
																0.004201						0.011469		0.011469
																						0.013413		0.013413
																	0.010053
												0.005213
								0.006721
																0.005027						0.010629		0.010629
																							0.012552
																0.003829
																	0.009114
														0.004528		0.004528
																								0.012108
																					0.011507
														0.005321								0.011651		0.011651
													0.003209
						0.005202										0.004004
																0.003615
														0.005015
																0.003804
[truncated: 2,630 more rows]

## Sheet: Figure 5D. IFNGR1 fluorescence
	IFNGR1 fluorescence intensity
Timepoint	mock								4 hpi								16 hpi
Cell type marker	OLFM4		FCGBP		FABP6		APOA4		OLFM4		FCGBP		FABP6		APOA4		OLFM4		FCGBP		FABP6		APOA4
Infection status	Infected	Bystander	Infected	Bystander	Infected	Bystander	Infected	Bystander	Infected	Bystander	Infected	Bystander	Infected	Bystander	Infected	Bystander	Infected	Bystander	Infected	Bystander	Infected	Bystander	Infected	Bystander
																0.004364
						0.006394
						0.002991
				0.007614												0.008133						0.01709		0.01709
								0.002136
						0.00325
						0.003281								0.022004		0.022004
														0.016846		0.016846
																					0.010269
																					0.005005		0.005005
																					0.011566		0.011566
														0.010361		0.010361
														0.008484		0.008484					0.00676
														0.024659
						0.006317										0.009018
																							0.006256
						0.006195
						0.006836
																							0.016159
														0.013428		0.013428		0.022553				0.022553		0.022553
						0.009415		0.009415
						0.00737		0.00737								0.014252
														0.011612
																					0.020264
																0.009705
														0.00798				0.006378				0.006378
														0.012924
		0.003998
						0.002319										0.011887
						0.007126
						0.003494				0.011826						0.011826
														0.007446										0.004639
																				0.006775
																0.020249
				0.006455		0.006455															0.006088
						0.003479		0.003479
						0.010941		0.010941						0.00972		0.00972
																0.00911
														0.02739		0.02739
						0.018997										0.020493
																0.009735
														0.015457		0.015457
						0.006012
						0.003326
						0.003372		0.003372
						0.0047										0.005112	0.011078
						0.003738																	0.006607
						0.014054								0.007111		0.007111								0.009735
																0.012161
																0.024262
						0.015396										0.022873							0.013733
														0.011246
																							0.012177
				0.006821
																							0.010254
																					0.006699
																0.010834	0.004623						0.004623
						0.006012		0.006012
						0.006516
						0.009827								0.026108		0.026108
						0.010239						0.004593									0.020874		0.020874
						0.009537										0.017288
																0.008362
						0.002991										0.014527
																0.007233
						0.006027								0.003677
																								0.006836
														0.005295		0.005295
														0.004959
														0.006683
														0.008408		0.008408
																0.011734
						0.010971
						0.005081		0.005081														0.003677		0.003677
						0.014939
						0.003555		0.003555
						0.003143										0.018799
				0.00499								0.003708
													0.013108		0.013108
														0.010895
														0.011276		0.011276
								0.004089
						0.011322
						0.004059										0.01323
																	0.005707
																					0.006302		0.006302
						0.004623													0.002655
						0.003632								0.008591
																					0.021424
																0.044526
														0.01442
						0.006699
																0.014725
						0.004746
						0.006912
														0.012726
																0.017456
						0.017792
																0.01648
								0.009277
						0.00264		0.00264						0.01239
																0.013275
								0.014954
						0.004395		0.004395
																0.0365
																						0.013565
														0.012985
														0.02649		0.02649					0.007568
																0.021424
				0.007065												0.01297
		0.014618
						0.010117		0.010117
						0.01117											0.007935
						0.004425
																		0.00502						0.00502
						0.006241								0.009445		0.009445
																							0.003189
								0.01117						0.007095		0.007095
																								0.004135
																							0.008438
						0.004349
																							0.008713
												0.006531
						0.011063
																0.010834					0.002655
						0.004471		0.004471
						0.010086
																0.016312
																0.009766
														0.01178		0.01178								0.011063
						0.023514						0.003326
												0.007736
																0.009216
								0.009049						0.013321		0.013321
													0.015625		0.015625
				0.008713
																							0.007034
																0.029541
						0.005875								0.00618
																							0.020157
								0.010147														0.016007		0.016007
																							0.007645
						0.006439
				0.006302										0.013718		0.013718
																0.015564
																0.0103
						0.004288		0.004288
						0.010788
														0.015595		0.015595
				0.009522
				0.007736										0.011948		0.011948
						0.005097								0.028336
						0.011017
														0.008774
														0.01561		0.01561
				0.003769
						0.009354								0.016602		0.016602
				0.002914
				0.007248
																0.013336
				0.02005
				0.002319		0.002319								0.018311
														0.020096		0.020096
				0.013489		0.013489								0.008759									0.006119
						0.009506
						0.007889							0.027832
				0.005295		0.005295		0.005295								0.013901
				0.009018
				0.006516
				0.008789								0.004547
						0.01738								0.010285		0.010285
						0.004562						0.003388
						0.003754
						0.013031
				0.016419										0.008209
				0.009888		0.009888								0.023621		0.023621	0.009293				0.009293
																							0.014435
						0.009842		0.009842		0.035782						0.035782
				0.014023												0.009552
						0.003296		0.003296
																0.0121				0.004639
															0.025284
						0.012299		0.012299								0.020569
								0.008804						0.004013										0.005341
				0.003738		0.003738								0.006607
						0.008408											0.007752						0.007752
																0.021698
				0.004532
						0.006928		0.006928
				0.013657		0.013657		0.013657
				0.006943		0.006943		0.006943															0.009476
				0.008728		0.008728
												0.007401
				0.011124				0.011124						0.005905			0.005783
				0.010147		0.010147																	0.018616
														0.013474		0.013474
				0.018235		0.018235													0.004639
				0.008698												0.0336
				0.005188		0.005188															0.005066		0.005066
				0.007797		0.007797
				0.004395
						0.005982								0.007202		0.007202					0.004486
		0.022568				0.022568		0.022568						0.007492		0.007492
														0.010178		0.010178						0.00354		0.00354
						0.010819
						0.01207
														0.011887
																0.007126
										0.009628				0.009628		0.009628
														0.005509
						0.005417								0.012222							0.006409
										0.015915		0.015915		0.015915		0.015915					0.006271
				0.007385		0.007385								0.02536
				0.003006		0.003006												0.003952				0.003952
														0.019852		0.019852		0.006119						0.006119
						0.009918		0.009918		0.01416
				0.006744		0.006744								0.020264
						0.004639
																0.013901
														0.020127		0.020127
																							0.005524
				0.005829		0.005829		0.005829						0.007309		0.007309
				0.007004		0.007004
						0.016632										0.00766
				0.013382		0.013382		0.013382							0.012161
						0.004929								0.006638		0.006638	0.004196						0.004196
				0.013581				0.013581
				0.01059		0.01059		0.01059
								0.02005
						0.01651										0.007675
												0.004929
														0.01268
																0.030396
														0.00293
				0.006958										0.0159
				0.002716		0.002716		0.002716				0.006165
														0.015793		0.015793
														0.01561		0.01561				0.005371
				0.00383		0.00383		0.00383
						0.007904		0.007904								0.007507
														0.005921
								0.007065
													0.022049		0.022049
						0.011582		0.011582						0.012833
						0.01735
				0.010925						0.024735				0.024735
						0.010712								0.007965		0.007965
														0.011933		0.011933
												0.004181
														0.01796
								0.007065						0.01413
						0.008713								0.02385		0.02385
														0.007111
														0.007034		0.007034
						0.016831		0.016831						0.012345
				0.013916
						0.005142
														0.01004
								0.013352						0.036072		0.036072
														0.011826		0.011826
						0.023285																		0.011612
						0.008865								0.011475		0.011475
						0.010559								0.006271		0.006271						0.006943
						0.005798		0.005798
								0.007446						0.011719		0.011719
						0.019516		0.019516													0.021012
						0.00415
														0.018524		0.018524
																0.019333
												0.002777												0.006149
																0.008362
												0.006271
																0.010391
		0.007858						0.007858								0.015106
												0.004685
														0.005737		0.005737
														0.009934		0.009934
														0.00763		0.00763
															0.014405
		0.003861		0.003861		0.003861		0.003861						0.013855		0.013855
																0.008591
						0.004929		0.004929
						0.012787										0.009354
						0.007614
						0.009033		0.009033
																0.016144
						0.020523
								0.009689
														0.007202
						0.008087				0.011475
																0.01181							0.021881
						0.01181								0.008698		0.008698
								0.006806
						0.011109								0.015885		0.015885
						0.006394		0.006394
						0.010925				0.032731						0.032731
								0.012619								0.013092
						0.013474		0.013474
		0.012665						0.012665								0.009781
						0.005509
														0.007004		0.007004
						0.009491		0.009491
						0.013108
								0.012833						0.008103
						0.005692		0.005692
						0.010727								0.008621		0.008621
						0.008835
											0.005966
						0.005829		0.005829
															0.019516
						0.00531		0.00531						0.0121		0.0121
						0.01857		0.01857				0.009613								0.008698
						0.003708								0.006714		0.006714
																	0.008652
								0.022599						0.005066		0.005066
						0.009705		0.009705
																								0.009659
								0.004257								0.012879
						0.004974		0.004974
																0.021149
						0.01355
						0.00856								0.013199		0.013199		0.007858
						0.008438		0.008438						0.006561
														0.009232
						0.009628		0.009628								0.011795
						0.01091		0.01091
						0.010071		0.010071
								0.009918		0.015732				0.015732		0.015732
						0.01268
												0.005158												0.010269
						0.011856		0.011856						0.00972
																0.019089
								0.010285
														0.005356		0.005356
														0.009888
						0.005173		0.005173					0.008591
														0.01384		0.01384
						0.013825																	0.026154
														0.00734
						0.0065		0.0065						0.008942		0.008942
														0.007324
																0.021134
						0.007019								0.007126		0.007126
														0.008286
						0.02472
														0.016907		0.016907
														0.008667		0.008667
						0.010864		0.010864
						0.005966
						0.00856								0.015824		0.015824
								0.006455								0.006134
														0.012924		0.012924
														0.00885
																0.013687
						0.004501		0.004501						0.014008
														0.006256		0.006256
														0.005432
						0.005905								0.00853
				0.008377										0.020874
						0.008194										0.008179
																0.007263
						0.011841								0.00325
		0.006165		0.006165
						0.007324									0.012329
														0.008911
														0.006134
																								0.003754
														0.011154
						0.00853
																0.019806			0.007111
												0.005325											0.01854
		0.011582
						0.006287								0.008957
														0.00766		0.00766
				0.012268												0.009796
																					0.007294		0.007294
														0.006867
		0.009583		0.009583												0.018555
								0.012192						0.012757
						0.006912						0.004395
				0.007706				0.007706
						0.003723		0.003723
						0.005493								0.009735
																0.013901
						0.015534								0.009079		0.009079
												0.00557
						0.003876		0.003876								0.009644
						0.004547
														0.006455
														0.008438		0.008438
																						0.017853		0.017853
						0.004456															0.015946
																0.013138
														0.008637		0.008637							0.014725
								0.004395						0.012268							0.004288		0.004288
						0.010651								0.021439									0.006897
																							0.007614
						0.005844		0.005844					0.007248										0.01004
						0.003967		0.003967
													0.012772		0.012772								0.005707
								0.003479								0.007996							0.008621
						0.004227
						0.006409		0.006409
														0.01619								0.004791		0.004791
				0.003693															0.014405
						0.00473		0.00473
																								0.00856
														0.024933		0.024933					0.007111		0.007111
								0.003937						0.006317
						0.007523		0.007523																0.011719
																								0.015045
														0.012573		0.012573
								0.003845						0.005859
																					0.023056		0.023056
														0.005158		0.005158
														0.00882
								0.006302						0.02977
																					0.007538		0.007538
																					0.008286		0.008286
																								0.008499
														0.011215
														0.041535		0.041535							0.004868
												0.003281
														0.010513		0.010513
												0.003433											0.009171
						0.0047		0.0047
				0.004456										0.016068
						0.003998		0.003998
								0.004776															0.013001
						0.004334		0.004334													0.009262
						0.006531		0.006531
																0.008103
																0.014984
								0.004028
						0.007767		0.007767															0.009537
														0.011261		0.011261					0.009369
																0.006409
														0.012543
						0.004089		0.004089
														0.009567
								0.004517
													0.012436										0.009659
														0.014954		0.014954					0.007736		0.007736
						0.004074								0.010819
														0.009796		0.009796
																							0.005356
						0.004547		0.004547
								0.012818						0.013001		0.013001
						0.005798																		0.016007
																0.027024
																								0.01471
						0.011414		0.011414						0.008652		0.008652							0.01004
														0.012207
								0.001572						0.009018		0.009018
				0.004211				0.004211															0.005509
						0.008911		0.008911						0.012528		0.012528							0.015518
																							0.008713
						0.009094		0.009094
						0.003037										0.016342							0.012329
								0.013535
																					0.005753		0.005753
								0.007233															0.007263
						0.015763										0.030838							0.006973
														0.009476		0.009476					0.004532		0.004532
								0.004334						0.009781		0.009781
						0.007279
						0.004974		0.004974						0.006943
						0.003784		0.003784						0.011307
						0.004028		0.004028															0.00885
						0.004379		0.004379								0.010254							0.005829
						0.003006		0.003006
														0.005951		0.005951
								0.009293
														0.008347
														0.010178
						0.004303
													0.008881		0.008881								0.012314
																0.012924
														0.015625		0.015625
						0.003494															0.010529
												0.015305
						0.008682		0.008682						0.010468							0.010452		0.010452
						0.006027
								0.007568															0.005631
																							0.01799
														0.0168		0.0168							0.006821
														0.012619									0.009064
								0.003037								0.015793					0.009369
																					0.01181
																0.01297
														0.011719
												0.002976
						0.004883		0.004883				0.004044
				0.004929
				0.005783								0.004807
																0.006699							0.006363
														0.011521
																					0.006485		0.006485
				0.002701										0.012406
																					0.009079
				0.003616
				0.004395										0.018097
												0.003677
																					0.008148		0.008148
												0.004303												0.006806
																							0.014099
								0.005295
																								0.002258
													0.00557		0.00557
												0.006653											0.009766
																					0.017517		0.017517
														0.009216		0.009216
																							0.0047
												0.004822												0.011261
												0.004761
														0.007889									0.011444
																								0.00296
														0.016388		0.016388
				0.003754
														0.008652
								0.002304
														0.020844		0.020844
														0.007111					0.015427
																						0.00473
																						0.005966		0.005966
				0.007355
						0.003967		0.003967
						0.007156
											0.005554
								0.006683															0.006424
																						0.016266		0.016266
																					0.011383
																					0.007538
														0.009522									0.009964
				0.008392
																0.005768			0.010315
																					0.005325
																0.026246							0.019059
				0.004761
																							0.005844
																0.011398
						0.005539						0.003235										0.007172
												0.006073
												0.003677
												0.005661
																								0.013642
						0.003403		0.003403
												0.005219
																					0.006928
														0.010529
						0.005112										0.006195							0.00827
				0.005905
				0.021256		0.021256						0.004028
																0.009415
																					0.013413		0.013413
						0.003922				0.015198
																					0.004318
				0.004776		0.004776		0.004776
						0.003586		0.003586
																							0.00766
																								0.012467
														0.00647		0.00647
				0.004257
																							0.004608
						0.005722		0.005722
				0.012482				0.012482
														0.011627
																			0.00827
				0.010422				0.010422
																					0.014603
																							0.004929
												0.005982									0.011902		0.011902
																0.010452
				0.002655
														0.008423
				0.002945		0.002945		0.002945				0.003601
				0.003372						0.042298
				0.002991																			0.004044
																							0.003937
																0.018219
						0.007477		0.007477
						0.012528		0.012528						0.005539
										0.008606													0.008576
		0.002808
														0.008316
				0.007187		0.007187		0.007187
				0.003769		0.003769		0.003769
																					0.003998
														0.004791
						0.006699
														0.013962
						0.012009		0.012009													0.002411		0.002411
																					0.012787		0.012787
																0.003342
				0.005615
				0.00235				0.00235
				0.011582								0.004486
				0.005875				0.005875
																0.034379
		0.008011				0.008011		0.008011
																					0.004379		0.004379
				0.003998												0.010819
																					0.006287		0.006287
						0.004776
																0.009232
														0.017655
								0.004898								0.037263
				0.006043								0.010376
														0.004761
						0.006455		0.006455
				0.015
						0.004883		0.004883
						0.006439		0.006439
								0.005631
																0.007523
				0.008057
				0.003082		0.003082		0.003082
																0.018128
								0.011795
								0.005661
														0.007019
								0.009354
								0.004807
								0.003891
						0.003357		0.003357
				0.006744
														0.008591
				0.011521										0.007309
				0.006363
				0.0047
								0.008682				0.005112
								0.003189
						0.010788
								0.004517
				0.006928
								0.019684
						0.006928		0.006928
								0.00763					0.005951		0.005951
								0.004471
														0.007141
						0.010407
								0.007721					0.005051		0.005051
														0.009445
																	0.008988				0.008988
								0.004044
				0.00972
								0.003632
				0.009247										0.012314
				0.011719										0.004639			0.006226				0.006226
						0.010407		0.010407									0.00383				0.00383
																	0.003265				0.003265
								0.003525
						0.013428
								0.005982
						0.004883						0.004791
						0.013031
				0.009094		0.009094
				0.009659																	0.001511
								0.016281														0.00412
								0.003693
												0.006104
						0.007462		0.007462														0.005463
						0.009705															0.006455
														0.006363
																					0.005417
																								0.00824
								0.004898														0.006195
																					0.010864
				0.007568		0.007568		0.007568
				0.00351
						0.004807
								0.008362		0.008499
								0.00856
				0.008881				0.008881
				0.006256
																								0.005386
						0.006409
								0.006149													0.008331
				0.00499
																								0.007874
						0.011536		0.011536				0.00441
																						0.011093
								0.008835
								0.006439													0.009033		0.009033
												0.004822
				0.004822
				0.004715
								0.00528
				0.006378
														0.009186
						0.019791		0.019791
						0.006485		0.006485
				0.009705		0.009705
								0.021973
				0.010513
						0.008392
														0.004028
				0.006317																			0.007263
						0.004425		0.004425
				0.013565																0.007202
								0.004379
																					0.008392
				0.009628										0.020996
				0.004929				0.004929
				0.012955		0.012955		0.012955
								0.005188
				0.008194
				0.009445																	0.008988		0.008988
								0.004623
								0.003555
														0.009415
				0.003662																				0.005203
				0.00763		0.00763										0.006577					0.011444
				0.005371				0.005371
				0.003296
																							0.009216
				0.007828																	0.005295
												0.006485
				0.00441				0.00441
																					0.007782
																					0.003616		0.003616
				0.009354				0.009354																0.007858
																						0.004685
				0.004257		0.004257		0.004257
														0.002808
								0.008133															0.006806
				0.007446		0.007446
								0.00296
				0.005905												0.004044								0.007813
				0.007279		0.007279		0.007279
																							0.006226
				0.00473		0.00473
						0.005249
				0.011185		0.011185																		0.0094
								0.009384
				0.008011											0.014817
								0.011414
								0.006653
				0.004501																			0.011109
															0.005692
												0.004303
								0.00763
						0.010117		0.010117														0.011017
				0.008301		0.008301		0.008301						0.005447								0.004929		0.004929
						0.003754		0.003754												0.008072
						0.007935		0.007935
				0.008377
						0.008225																		0.014939
																								0.008057
				0.008667
						0.010163		0.010163						0.004379		0.004379
								0.006027
				0.003922
				0.008026
				0.01207				0.01207
																0.01387					0.01207
																						0.006836
				0.010681				0.010681
						0.011627
												0.007263
				0.012467
								0.004852								0.00647
				0.004639
				0.008988		0.008988								0.00557
								0.004868
						0.022904
																						0.023362
								0.007538				0.006729												0.006653
								0.005936
						0.012634		0.012634
						0.008682						0.004013												0.010132
																								0.009232
																					0.011978
																					0.009094		0.009094
								0.034165																0.003647
						0.010819														0.009552
								0.009018
						0.002991
																0.004196							0.013565
						0.00415		0.00415													0.009537
						0.002548															0.010071
		0.002548				0.002548										0.008621
																								0.006088
						0.00206		0.00206																0.007538
													0.005158		0.005158
													0.004517
						0.003311		0.003311				0.004547
																						0.007538
						0.005692		0.005692
						0.00325		0.00325
														0.007843		0.007843					0.01004
						0.006409								0.005234		0.005234
						0.003891		0.003891
								0.005158
																					0.005524		0.005524
														0.007462							0.013993
		0.002625						0.002625				0.003601
														0.008972							0.006516
								0.003799													0.005951		0.005951
								0.003861															0.008362
														0.004318		0.004318								0.013764
								0.005722						0.004517		0.004517
								0.003021
												0.005844
												0.003388
								0.002594													0.006195		0.006195
								0.004349
																0.005325
																								0.013855
								0.005081
								0.004349															0.044831
						0.003479
								0.006348
																						0.006607
								0.003601
								0.003067
								0.004181
													0.007919		0.007919									0.007065
								0.003082
													0.005264		0.005264
				0.003601
								0.003311													0.018326		0.018326
						0.002976										0.004883
																							0.010269
																							0.012421
																						0.009079		0.009079
												0.003799
																					0.012512		0.012512
								0.004318						0.005463
								0.005814
								0.005295								0.004074
																								0.012955
								0.002594				0.003128
																			0.006058
						0.005234		0.005234
				0.003632
																						0.004135		0.004135
								0.0047					0.004837		0.004837
													0.004089
								0.005493						0.002625
															0.008286
								0.00383													0.010788
						0.003799		0.003799						0.012116
								0.00322
								0.004456						0.004486		0.004486
				0.003708															0.011109
								0.003418
														0.022416
														0.004166		0.004166
								0.005493
								0.004761					0.003479								0.005783
												0.00351
								0.015015						0.019532
															0.006699							0.00528		0.00528
												0.004807
														0.015045
								0.007202
				0.00264				0.00264
																						0.005798		0.005798
																						0.006363		0.006363
														0.00502		0.00502
								0.00502				0.006256
																								0.004562
								0.003433
														0.016449
				0.003265
														0.003281						0.006119
								0.00351						0.0047
																0.026352
																								0.010773
																						0.004227
								0.003159														0.00824		0.00824
								0.00415				0.004852
																							0.009934
																0.005386
														0.003616							0.008759
								0.002823								0.015061
														0.016953		0.016953
														0.009491		0.009491								0.009934
														0.009094		0.009094
								0.002808								0.015473							0.009522
												0.004913
														0.007446		0.007446
																0.003769
																								0.003708
																								0.004623
						0.003311
						0.008453		0.008453					0.00798
				0.003311				0.003311
																								0.006607
								0.003464																0.011673
								0.004059
								0.005097
														0.006592		0.006592
														0.004318				0.011551						0.011551
														0.01236
																0.010529
								0.005753											0.00853
				0.004486		0.004486
																					0.006455		0.006455
																					0.010849		0.010849
						0.002731		0.002731				0.00354									0.004211		0.004211
														0.00798
						0.007782		0.007782														0.007385		0.007385
								0.002335
						0.005798																	0.022599
				0.002808				0.002808
								0.002472						0.012787
				0.005661
						0.003738		0.003738
				0.008637
				0.005432				0.005432						0.006683
						0.005325
				0.003632					0.038437				0.038437		0.038437
																							0.007004
						0.003693
																						0.00473
														0.011582						0.003311
																					0.00441
																								0.006409
				0.00647										0.052888
				0.003235									0.008133		0.008133
														0.018769
				0.004028				0.004028
				0.003494
				0.006439								0.004166
				0.00557
																								0.007324
																					0.005035		0.005035
				0.006104
				0.006317												0.021912
																0.012543
													0.021714				0.007721
				0.002304
																					0.013123
				0.005158
						0.007416
						0.00473
				0.008103
														0.004028		0.004028
														0.004105		0.004105
				0.003311				0.003311
														0.039414
						0.004074		0.004074																0.002396
						0.004807										0.010224
				0.003098
						0.004196
														0.006027		0.006027
													0.003784											0.005509
				0.002762		0.002762
						0.002853
						0.007874
												0.006912
																0.009201
				0.005249
																	0.006867
												0.010193
				0.004852				0.004852
				0.003189				0.003189					0.004349
														0.009049								0.010956
				0.002548
														0.008804
														0.011032
																						0.003876		0.003876
				0.005325		0.005325
				0.004227				0.004227
				0.002304
				0.003784				0.003784
														0.003693		0.003693
				0.005493		0.005493		0.005493											0.004334
																		0.006989
																								0.003418
		0.005234		0.005234
														0.008591		0.008591
				0.004059										0.006409		0.006409
												0.003555						0.006058						0.006058
								0.004028								0.003616					0.004196
				0.00441										0.008225
				0.004791		0.004791		0.004791
												0.004837
				0.003784				0.003784
																		0.012467
				0.002197										0.007477
						0.005509		0.005509								0.004562								0.002777
				0.006622										0.007675		0.007675								0.004166
				0.005646																			0.003998
				0.004471
				0.005081												0.005417	0.003464
				0.007645								0.004425
				0.005432													0.007172						0.007172
				0.005554										0.003815		0.003815
				0.005127
												0.005035						0.01883
												0.005249
														0.006256		0.006256
												0.004379				0.004379
												0.005783
																0.010544
														0.007385
																		0.009491
								0.003174																0.004257
														0.007584		0.007584
														0.004929		0.004929							0.011841
														0.012818
														0.008103				0.004166						0.004166
														0.008515		0.008515
																				0.002792
											0.004501
						0.003494		0.003494
				0.006134				0.006134
														0.017426		0.017426
														0.006394							0.005951		0.005951
				0.003037
																					0.003433		0.003433
				0.020554												0.008942
				0.003967								0.005814							0.004059				0.004059
				0.005509												0.006271
				0.004471				0.004471						0.011887
						0.003296								0.009979		0.009979								0.006912
														0.014481		0.014481
								0.00383
												0.004044
				0.004685		0.004685										0.006668		0.005127
														0.02034									0.016175
																								0.00473
														0.011627		0.011627							0.002991
														0.008164		0.008164					0.004318		0.004318
				0.004242																		0.004608		0.004608
				0.003433												0.008362
												0.006714
				0.003067
														0.010117		0.010117
																						0.003891
								0.005493
														0.005844
				0.005585				0.005585				0.004303									0.003632
																					0.006775
						0.006455								0.005112		0.005112
				0.003525				0.003525								0.010285
																0.006973
								0.002823								0.007172							0.005371
						0.006088
				0.00499				0.00499													0.003296
						0.003159		0.003159
						0.006882		0.006882
				0.004425				0.004425
																0.008347
						0.00647								0.005753
																0.014557
						0.007324		0.007324								0.007935								0.003891
								0.002106
														0.008026
														0.006073		0.006073
														0.010651		0.010651
						0.014588		0.014588
						0.003647		0.003647										0.017273
																0.005676
														0.004486
						0.001526		0.001526
													0.00502
		0.009827						0.009827						0.005997		0.005997
											0.003616
																0.020386
																0.00705
														0.005798		0.005798
														0.004318
														0.006149
						0.002701		0.002701
														0.003799		0.003799
																0.004944
																0.015061
																						0.008469
												0.003357
														0.004318
														0.011292		0.011292							0.011475
																0.013596
						0.001785
														0.004562		0.004562						0.005386
												0.006088
														0.006592							0.011383
																								0.01622
								0.005081														0.003632
													0.005493		0.005493
														0.005768		0.005768
																0.006378
														0.010056
												0.00528
						0.005051		0.005051
						0.004578						0.004608
																0.005875
														0.006867		0.006867
								0.003479
						0.003861		0.003861
						0.003967
						0.004883		0.004883						0.008606		0.008606						0.005112
						0.003647								0.008499		0.008499
								0.003647
														0.022309		0.022309					0.00502
						0.006271
												0.00734
						0.00351		0.00351
								0.004227														0.005173
													0.009873											0.007111
												0.003769
																					0.004974
								0.002899
																0.006332
												0.007965				0.007965					0.00853
						0.006149		0.006149
																					0.007004
		0.004593														0.008286
						0.005905								0.007721						0.005142
														0.011551
														0.007736
						0.004746										0.004242					0.004974
														0.01088
																0.005417
		0.005875
								0.006806													0.004227
																								0.017243
				0.003784		0.003784		0.003784						0.004623
				0.011505										0.021653
														0.022675
								0.007172
														0.008392		0.008392
						0.008026														0.009735
												0.004227
								0.00502
												0.004974
													0.011185		0.011185						0.004395
														0.009369		0.009369
				0.004822
												0.004837
				0.004807				0.004807						0.010132		0.010132
																					0.011933
						0.004486		0.004486						0.006516
								0.004974
								0.006683
														0.019074
														0.013077
														0.009323		0.009323					0.019074
													0.00798		0.00798								0.014069
						0.012482		0.012482
				0.00972																			0.009064
														0.009247
				0.003861				0.003861
																					0.013977
																				0.009384
														0.009384							0.014038		0.014038
														0.058213		0.058213					0.015503
																							0.010086
								0.007782						0.013092		0.013092
								0.007614						0.015961
						0.002564
															0.008316
						0.005982
						0.004654										0.003922
														0.014603
														0.007843
						0.002945
														0.00531
						0.008591										0.004486
														0.024872		0.024872
														0.011246
														0.007538
						0.005188										0.008118
																					0.008179
														0.008682		0.008682
														0.016175		0.016175
																0.008362			0.007675
																							0.012055
																0.006775
																			0.007462
														0.007614		0.007614
																0.002945					0.006714
														0.002289							0.004837
						0.003098		0.003098
														0.007355
																							0.007309
								0.003799
														0.005646						0.005707
																								0.005676
																0.011475
						0.005188		0.005188						0.005066									0.012924
								0.004349
																0.013092
														0.005539
						0.003616
										0.010513
																				0.010559
																0.01268								0.010529
												0.004211
														0.008453		0.008453
														0.006516		0.006516
														0.007202
																					0.008087
																						0.005554
														0.011612		0.011612
								0.004532																0.010346
												0.014221		0.014221		0.014221					0.007675
												0.005112
														0.007874		0.007874
																							0.005356
														0.015686										0.009781
														0.004547								0.010239
						0.005066
																0.004898
													0.006302		0.006302
														0.005783										0.017395
																0.008667						0.005936
						0.004883								0.008759
														0.009812		0.009812						0.011124		0.011124
						0.003769		0.003769														0.011917
						0.005264		0.005264						0.008774
														0.005615
														0.005692									0.010864
						0.003632		0.003632						0.010132
						0.003128
																								0.007126
																					0.006256
																							0.009598
														0.003571										0.004501
														0.005356
																				0.004822				0.004822
						0.00383		0.00383
								0.005524						0.020752
								0.003174
						0.003708		0.003708
																0.009201
																					0.00972
						0.004456		0.004456
														0.005325
																0.019898
						0.002426															0.010605
						0.00679
														0.007874		0.007874							0.009979
																0.01709
								0.006653		0.005341		0.005341				0.005341
						0.004974								0.003799										0.009812
																								0.015824
																0.016861						0.009125
																					0.005371
														0.00708		0.00708							0.00676
														0.006165										0.0094
														0.003891							0.004761		0.004761
														0.007416						0.007828
						0.00676
														0.01593
														0.010132		0.010132
														0.010376		0.010376
																							0.011902
														0.006073
																						0.013245
																0.003418
														0.007614		0.007614
																0.009522
																0.008576
																					0.009613
																							0.010941
						0.0065		0.0065								0.030243			0.007507
						0.007645								0.004227		0.004227								0.006546
								0.008148						0.004059										0.009751
														0.012421
														0.004273					0.004593
						0.008774						0.004395									0.003754		0.003754
						0.007156		0.007156						0.009003
																						0.008789
														0.015518		0.015518
												0.00766		0.00766		0.00766					0.017533		0.017533
														0.006271										0.021729
								0.006867								0.006897						0.010285
														0.005325
														0.008164		0.008164								0.005936
														0.005478
																0.007691			0.004318		0.004318
		0.00293						0.00293
						0.015976															0.008164
		0.011078												0.007935		0.007935				0.010666		0.010666		0.010666
		0.011902												0.004334		0.004334
						0.00708		0.00708												0.018647
		0.003082												0.006653		0.006653			0.011978		0.011978		0.011978
														0.007294							0.006226
																0.007706				0.02121
		0.006088				0.006088		0.006088						0.010864		0.010864							0.0103
														0.011307									0.01236
																			0.005097		0.005097
																0.011994			0.004257
														0.008301					0.012192		0.012192		0.012192
																			0.006455		0.006455		0.006455
																							0.004135
																							0.013748
																0.008209
		0.013611				0.013611								0.010727		0.010727							0.005234
						0.0047
						0.015335		0.015335					0.003555
		0.011353				0.011353
								0.030976													0.013031		0.013031
		0.014847
																					0.008728		0.008728
																					0.006729		0.006729
																						0.004639
						0.004288													0.007095
		0.014023				0.014023
						0.01915		0.01915				0.004608
						0.004654																	0.008942
						0.009613														0.008927
						0.007279
						0.005188
						0.003372		0.003372
																					0.007324		0.007324
		0.011597
																0.005432
																					0.006226
																							0.004517
																					0.00972
																					0.006516		0.006516
																					0.00235
																					0.016373
														0.004379		0.004379
						0.010391
																					0.003632
		0.014557				0.014557
								0.017395
		0.00621				0.00621
								0.036103													0.015106		0.015106
		0.002655				0.002655		0.002655
																	0.008316				0.008316
																					0.0047		0.0047
																								0.006851
												0.006134
																							0.00589
																						0.007111		0.007111
						0.013565						0.003372
						0.014725
		0.01236				0.01236																	0.012909
						0.009583
						0.006516		0.006516
																0.003693
																					0.00415
																								0.005585
																					0.014832		0.014832
																							0.009094
																					0.009735
						0.007156		0.007156													0.001953		0.001953
						0.003464
																					0.010788		0.010788
						0.006714		0.006714
		0.00322				0.00322		0.00322						0.003357
						0.007904
																	0.006073
						0.006592															0.006165		0.006165
						0.004623										0.007874
						0.009491		0.009491																0.007095
						0.014786
		0.003449		0.003449		0.003449															0.00502		0.00502
						0.005341																	0.004547
				0.005997		0.005997		0.005997
						0.006897
		0.010727				0.010727
																						0.01648		0.01648
																0.004623
																0.005173
		0.012589
						0.007141
						0.0094		0.0094
																					0.004135		0.004135
																								0.006271
																								0.00322
		0.007218				0.007218
						0.004715		0.004715													0.004379		0.004379
																								0.004196
						0.008331																		0.009262
		0.005753				0.005753
						0.004868															0.008728		0.008728
																						0.006668		0.006668
												0.003754
						0.006012
						0.014069
																					0.004349		0.004349
		0.007202				0.007202
																						0.005707		0.005707
														0.010224		0.010224							0.002823
																				0.003937
						0.005341															0.004959		0.004959
						0.017899															0.006836
				0.003464		0.003464		0.003464													0.005051		0.005051
																							0.00296
																0.004929					0.006256		0.006256
																0.00882
				0.022477		0.022477															0.005783
		0.008133				0.008133		0.008133																0.00618
						0.006806		0.006806							0.005417
																0.004791			0.005814
				0.004211		0.004211																0.005325
																					0.003021		0.003021
																							0.003815
																							0.003647
																								0.0047
						0.004074		0.004074													0.00557
		0.019409		0.019409		0.019409						0.006394
		0.008347		0.008347		0.008347		0.008347								0.00441
																					0.005966
						0.004013		0.004013				0.002976
						0.003799																	0.007721
						0.011292
												0.003326											0.002884
				0.033005				0.033005						0.004562					0.006332
																			0.008072
																					0.009613		0.009613
				0.020096																			0.013519
		0.006256		0.006256		0.006256		0.006256													0.005402
														0.00679
		0.002884
						0.013718								0.00499		0.00499
						0.006638																0.00766
				0.012818																	0.012879
																					0.003189		0.003189
																					0.017639		0.017639
																					0.008255		0.008255
																0.008621						0.007172		0.007172
																					0.005524
																								0.004395
				0.008637		0.008637		0.008637
															0.005173
		0.009979
				0.010758		0.010758		0.010758											0.006821
																							0.004349
						0.007874						0.00444
				0.007309		0.007309		0.007309
				0.021073								0.003174									0.005844
		0.04094		0.04094
																	0.012726						0.012726
		0.025956		0.025956
				0.00827		0.00827
				0.024506																			0.005539
		0.017426		0.017426		0.017426		0.017426							0.004791				0.006653				0.006653
		0.013336				0.013336															0.005615
		0.016281		0.016281		0.016281								0.013138
														0.010086							0.004273
		0.019333		0.019333		0.019333		0.019333
						0.023453		0.023453
		0.029313				0.029313		0.029313
		0.014099		0.014099		0.014099						0.00322
						0.017975
				0.009247		0.009247		0.009247													0.00795		0.00795
		0.007309		0.007309		0.007309											0.002777				0.002777
				0.019699		0.019699		0.019699
						0.025223
				0.011109				0.011109
		0.011048
				0.013672
						0.009369
				0.011398		0.011398
						0.01181
				0.011948		0.011948
				0.029358		0.029358		0.029358
				0.015885		0.015885													0.003738
																					0.004089
																							0.00943
																					0.002792
													0.00589
														0.012299							0.006012		0.006012
		0.012802		0.012802		0.012802
				0.009583		0.009583
				0.012848		0.012848		0.012848													0.005249
						0.0168		0.0168
				0.006821		0.006821
				0.009995		0.009995															0.005554
				0.022263		0.022263		0.022263
				0.008423		0.008423															0.003174
																					0.004074
				0.014832		0.014832		0.014832
																0.006287						0.003983		0.003983
																			0.007599
				0.015808		0.015808		0.015808									0.004349				0.004349
																			0.007462
				0.015885		0.015885		0.015885													0.005158
				0.015229		0.015229
																					0.008515		0.008515
		0.009888		0.009888		0.009888		0.009888
				0.015183		0.015183		0.015183						0.002884
				0.026169		0.026169		0.026169						0.008972
								0.018372													0.008911
													0.00943										0.005249
				0.011734
				0.022492		0.022492		0.022492						0.005737
				0.00795
				0.013718
																						0.00679
				0.013413		0.013413		0.013413								0.008026
		0.007584		0.007584																	0.003784
				0.019593		0.019593		0.019593
				0.024033		0.024033
				0.016938				0.016938													0.010513		0.010513
				0.051972		0.051972		0.051972													0.002655		0.002655
				0.007019		0.007019		0.007019
				0.033799		0.033799															0.00708
				0.00557		0.00557
																	0.006332				0.006332
																						0.006149
																						0.008957		0.008957
				0.009018		0.009018		0.009018
														0.010986
				0.00679		0.00679															0.005203		0.005203
				0.018814				0.018814
				0.019989		0.019989
																					0.006195		0.006195
																								0.003479
				0.02005		0.02005		0.02005						0.006302		0.006302
				0.023728		0.023728																	0.004196
																0.007843
														0.007065							0.007172		0.007172
												0.005692
				0.011704
				0.013062		0.013062		0.013062														0.004379
				0.017319		0.017319								0.004868								0.008194
																						0.003555
				0.005737		0.005737
																	0.005844
												0.006195
				0.012146
														0.003037
				0.032502		0.032502
				0.004135		0.004135
																					0.005859
						0.01767		0.01767		0.010529
																0.001617
														0.006622
																				0.014099
														0.00354
														0.005936							0.00679
						0.007355								0.006455
										0.018784
														0.015229
						0.016037										0.013092
						0.005753		0.005753									0.00798
																						0.001724
											0.006592
																0.006531							0.01091
														0.004791
								0.00502						0.012024		0.012024
																						0.005066
								0.009812
																								0.021195
						0.011582		0.011582				0.004089
																			0.010834
												0.005112
								0.004196
														0.009552		0.009552
																								0.007523
												0.003937
								0.016861
																					0.016419
						0.006531		0.006531
																						0.001755
														0.008331		0.008331
								0.005585						0.00708
								0.008209								0.012177			0.013458
								0.004639
								0.010452
								0.008164
								0.007706
						0.004044		0.004044														0.014923
						0.011261
													0.006592
						0.01294		0.01294						0.005997
								0.009598															0.016907
														0.006043		0.006043
																							0.009873
																							0.011719
		0.006165
								0.01033																0.014298
						0.014176		0.014176
																		0.005219
				0.016251
								0.009674
																					0.004395
														0.007553									0.003601
						0.006332														0.034684
																					0.01651
												0.006958									0.004883		0.004883
						0.00882		0.00882
						0.008804										0.008118
								0.012024
																							0.021485
						0.006317
																0.014496					0.011551
								0.019959						0.007538
						0.019486								0.015747									0.020294
																						0.009567		0.009567
						0.016205		0.016205								0.004227
														0.007431							0.062013		0.062013
						0.006363		0.006363
																0.006439
																0.010559								0.005386
																								0.012512
																0.009644		0.019028
																0.008423
														0.005982
												0.004211									0.011612		0.011612
								0.009033								0.008057
																			0.013809		0.013809
												0.003037
																							0.011582
																0.01239
																					0.03006
																0.003891
																						0.012421		0.012421
												0.016434
														0.006394
																					0.008042
															0.006928									0.012436
								0.007675													0.014664		0.014664
																0.017807							0.008606
																0.007782							0.016815
																							0.011383
								0.027924														0.007843
								0.010651								0.009155
														0.005371
																							0.006195
								0.012421						0.003418
						0.004227
																			0.016587
				0.010285
																0.004211
		0.005509												0.012116		0.012116
																0.007538					0.016297
												0.003296
								0.006424
																0.007202
																0.012818
								0.020813									0.017212
						0.023697		0.023697									0.009339				0.009339		0.009339
						0.013474		0.013474													0.008484		0.008484
						0.021134								0.0112										0.013077
								0.012222								0.008621
								0.031434									0.005585
						0.019028
																0.008209							0.01442
																					0.020981		0.020981
								0.00737
						0.011658		0.011658				0.004059
														0.008927							0.015106		0.015106
																								0.00737
																								0.016754
																0.005203
								0.027543						0.014633				0.010529
																0.008026
								0.025284								0.011398
																								0.007919
														0.016251									0.020966
																0.055436							0.011597
																						0.009201		0.009201
																0.006973
						0.014633
																0.015824	0.012833						0.012833
																0.00766							0.003235
		0.012024
								0.016205								0.006394
		0.011048																			0.015839
																						0.009049
		0.008164												0.004639							0.01471
				0.01181
															0.013382
								0.027787															0.005249
		0.009781
																						0.011368		0.011368
																					0.015274		0.015274
																	0.004562						0.004562
												0.014771		0.014771		0.014771
														0.005203
																								0.006256
																							0.010086
														0.003525
																0.006607
														0.008682
																							0.007706
						0.012207		0.012207																0.020432
												0.005203
								0.037079								0.004318								0.004135
																					0.006531
														0.004044
						0.010575		0.010575
																							0.005402
																						0.038117		0.038117
														0.007431			0.011917
																0.006256		0.009796
														0.011154					0.008896
																0.007736
																0.011612
																0.005539
																0.01146
																0.006027
																								0.032837
																						0.017716
														0.004227					0.018708
																								0.007828
																						0.006851
												0.003494
																								0.014542
						0.019089		0.019089								0.016602
						0.013001		0.013001
																0.013214
																					0.007294		0.007294
														0.010086									0.016693
																					0.007599		0.007599
																0.008515
																						0.024765
											0.019226				0.019226
								0.019959								0.0047								0.012421
								0.011353				0.003464											0.01619
										0.025254														0.008682
																							0.01001
								0.02771										0.006561				0.006561		0.006561
														0.007431		0.007431						0.004257		0.004257
																				0.009201
																0.011978
																0.011017
																							0.013703
																0.006668
																			0.00708
														0.012879									0.006668
																0.007568
								0.013413															0.020813
						0.010697		0.010697						0.012726									0.005173
																							0.013703
												0.010254					0.011658						0.011658
																0.0206								0.005554
																							0.008072
						0.019532
																0.007309	0.009339
																			0.004532
																0.00412								0.01091
																								0.01004
								0.013214		0.002853											0.013581
																0.010956
												0.005081								0.014755
																								0.013123
								0.025406													0.007935
						0.027909
												0.005768						0.008667
																							0.024475
																					0.009583		0.009583
																					0.00441		0.00441
																								0.013001
																0.009888						0.006409
																						0.005768		0.005768
																0.008911						0.009247		0.009247
																						0.010147		0.010147
														0.008118										0.015549
												0.004578
																								0.012055
														0.009384								0.00795		0.00795
								0.019654
																0.00676
																					0.010361
																					0.021149
																0.003418
																0.004959
																						0.003876		0.003876
						0.012436		0.012436
						0.005661								0.004883
																							0.006317
														0.004532										0.010758
													0.007279		0.007279
																								0.010437
																							0.005493
																				0.010117
								0.009476										0.008988						0.008988
								0.018036
						0.015915		0.015915
										0.004883
														0.021042
						0.006729		0.006729
				0.008835																	0.006683
						0.031067		0.031067
		0.008804				0.008804								0.013291
								0.020783													0.015274
																						0.016419
																							0.004211
																				0.009308
																						0.013901		0.013901
																					0.009384
														0.016495
										0.003174		0.003174												0.005524
				0.010834
														0.007706		0.007706							0.004257
										0.00473										0.004685
																								0.007385
																					0.008179		0.008179
																							0.008621
						0.006867		0.006867														0.007248		0.007248
						0.010071		0.010071
																			0.005829
																					0.005753		0.005753
														0.004013										0.005859
																0.005936
												0.008011
																					0.004623		0.004623
																	0.009979
						0.011994		0.011994															0.010758
														0.006165
																						0.013443
								0.011109														0.012116		0.012116
												0.004059
																					0.012833
																						0.011398
						0.007477
																			0.006271
													0.009094								0.009018
								0.016678
						0.008789
																0.002747				0.013993
																					0.015808
										0.02031								0.007233
																						0.008194
																					0.009339
																							0.007279
																								0.005661
																0.006439								0.004471
								0.007996				0.003281
																								0.004425
																						0.009995		0.009995
								0.011383				0.007034
								0.006577														0.005325		0.005325
														0.005493
								0.010803						0.00705
								0.013886
								0.006394											0.016449
													0.006775
						0.007645		0.007645
																								0.007263
														0.012802
						0.03537												0.010315
		0.006439
								0.009125
										0.00766														0.005142
														0.005173
																						0.009033		0.009033
						0.007095		0.007095															0.011963
						0.007813
																0.004227
				0.004898										0.002808
												0.004639						0.005936						0.005936
								0.029221
														0.007095
												0.003433
														0.003632
												0.004395											0.003006
																						0.006912		0.006912
																						0.007843
																					0.006058
															0.0103
								0.008484
																0.007187
																						0.003525		0.003525
																	0.00705
												0.008713
																0.020356						0.009033		0.009033
																							0.00412
																0.010895
																	0.006409
														0.004547		0.004547
																								0.006912
														0.005554
													0.009262
						0.01677										0.010986
																0.008026
														0.003525
																0.006882
										0.009857
													0.017578
																				0.0177
												0.006516									0.006744		0.006744
													0.005631
														0.003845
																							0.003189
																								0.011505
														0.007385
														0.00441										0.0065
																			0.010697
												0.003113
																							0.004089
																	0.012177						0.012177
														0.011994
													0.011612
														0.010513		0.010513					0.009979
																0.003632
												0.009705
				0.005249																	0.007111
		0.013108
																							0.005005
																						0.004288
		0.030198																						0.006149
		0.007187																0.006439
												0.003998									0.00322
														0.004273		0.004273
		0.006653														0.004974
										0.015961													0.003418
																0.00618
																								0.00383
								0.011353						0.00708		0.00708
																					0.004059		0.004059
						0.016846																0.004257		0.004257
																	0.006195
		0.007279
														0.005097
														0.00502
																	0.016281						0.016281
										0.006897
																0.007523
														0.004776										0.004639
												0.006897
								0.011566
																							0.006531
		0.004959
																					0.008133
														0.010498
												0.008209
																							0.011154
																		0.006714
																0.005722
														0.005371
																					0.001892		0.001892
														0.003418
														0.004196
																0.009049
												0.006058
										0.011093
								0.010254
		0.017777
														0.007706								0.001694
														0.003784
																					0.005051
													0.003235
								0.016373				0.002609		0.002609
														0.007828		0.007828								0.008484
		0.013581						0.013581
												0.003693
																							0.008362
													0.0065
																					0.005661
																					0.003372
														0.00502								0.004547		0.004547
								0.010376						0.005127
						0.045884		0.045884
																			0.015579
														0.004791
														0.003952
																						0.005722
																						0.006821		0.006821
														0.008148
						0.004929		0.004929				0.003876
														0.002502
																		0.008835
																							0.003372
														0.004364					0.00679
																					0.004044
											0.002884
																	0.00914
						0.021851		0.021851
																					0.005921		0.005921
														0.006912		0.006912
				0.01239										0.00383						0.005844
		0.033341						0.033341													0.015122		0.015122
						0.011246		0.011246
														0.00589
														0.004517
																0.0056
								0.055818
		0.016846		0.016846										0.003647
																		0.002136
								0.012055
													0.005097
								0.020233
														0.010483
													0.005554
		0.005249												0.006989
								0.010254
						0.016846								0.003983									0.01619
														0.005539					0.011933
								0.006287
						0.010269
								0.007752						0.004471
						0.009995		0.009995																0.015335
								0.01648
		0.052247				0.052247						0.005264									0.012848
								0.015274													0.012085
														0.002319
														0.002594
														0.003952
						0.042084		0.042084
						0.013443		0.013443						0.003906						0.014069
														0.003662
														0.006165
								0.013764
[truncated: 2,370 more rows]
